# Supplementary material for: Transcriptomic analysis highlights epigenetic and transcriptional regulation during zygotic embryo development of Pinus pinaster
Source: BMC Plant Biol. 2013 Aug 30;13:123. doi: 10.1186/1471-2229-13-123 (PMC3844413; doi:10.1186/1471-2229-13-123)
Supplement: Additional file 2 — Microarray intensity values for the 30 slides after normalization and correspondence between spot, EST accession number and Pinus pinaster unigene. [file 1471-2229-13-123-S2.xls]

## Sheet: spots
gene	1	2	3	4	5	6	7	8	9	10	11	12	13	14	15	16	17	18	19	20	21	22	23	24	25	26	27	28	29	30	cDNA	Unigene	Unigene (II)
1.1.1.1	NA	-0.507114	-0.136765	0.155103	NA	-0.0400997	NA	0.0398352	NA	NA	NA	0.212518	NA	NA	0.0205068	NA	0.310668	0.487787	NA	NA	NA	0.544258	NA	0.245	NA	NA	NA	NA	NA	0.630775	STRS1_54_D4_A34	sp_v2._unigene1684
1.1.1.2	-0.169078	-0.200012	-0.0169391	-0.0301538	-0.0597304	-0.235524	-0.071977	-0.134406	0.207343	NA	-0.0554803	0.283536	0.0870519	0.124768	-0.192623	NA	0.021069	0.358372	NA	NA	NA	0.104706	NA	0.34689	NA	NA	-0.00520042	NA	NA	0.191631	STRS1_54_E8_A34	sp_v2._unigene5869
1.1.1.3	-0.0284778	-0.16476	NA	0.0456014	-0.137999	0.151837	0.3245	-0.0813998	0.115869	-0.0262701	-0.231957	0.304416	0.206958	0.195905	0.221078	NA	0.0860857	0.393524	NA	NA	NA	0.437383	NA	NA	NA	NA	0.110487	NA	NA	0.246842	STRS1_55_B3_A34	sp_v2._unigene239
1.1.1.4	0.253849	0.331357	0.226681	0.245634	0.163324	NA	0.443761	0.305557	-0.0396589	-0.061698	-0.322972	-0.160061	-0.066012	-0.215431	-0.168854	NA	-0.246554	0.0183753	NA	NA	NA	0.14491	NA	-0.107497	NA	NA	0.25441	NA	NA	0.394867	STRS1_55_C1_A34
1.1.1.5	NA	0.609825	0.0935619	0.246577	0.273009	0.251492	0.0157922	NA	0.293221	0.0399419	0.081561	0.0337767	0.342498	0.242874	0.268726	NA	0.215085	0.440118	NA	NA	NA	0.628136	NA	NA	NA	NA	0.344743	NA	NA	0.183184	STRS1_65_E11_A34	sp_v2._unigene26674
1.1.1.6	NA	-0.0906705	0.139964	0.182307	0.470083	0.518604	NA	0.176485	NA	0.219073	0.465421	0.461656	0.0591582	0.274688	0.308283	NA	NA	0.32851	NA	NA	NA	0.387495	NA	-0.0376453	NA	NA	-0.309481	NA	NA	-0.644849	STRS1_65_G8_A34	sp_v2._unigene946
1.1.1.7	-0.0992622	NA	0.1521	0.00773904	0.14663	0.217946	-0.160425	0.301516	0.524384	0.189248	0.30561	0.109557	-0.308993	0.104902	0.123074	NA	0.158569	0.196155	NA	NA	NA	-0.167157	NA	0.0525087	NA	NA	-0.419681	NA	NA	-0.203742	STRS1_66_C2_A34	sp_v2._unigene6521
1.1.1.8	-0.0523608	0.00718896	NA	-0.249643	-0.394384	-0.365312	0.0724385	0.00759163	0.0667268	-0.160947	-0.0355073	0.0661429	0.038273	0.204577	-0.0684034	NA	-0.176587	0.0479066	NA	NA	NA	0.161438	NA	0.0426881	NA	NA	0.245899	NA	NA	0.0687861	STRS1_66_E8_A34	sp_v2._unigene38821	sp_v2._unigene3186
1.1.1.9	NA	-0.204399	NA	NA	NA	NA	NA	NA	NA	NA	NA	NA	NA	NA	NA	NA	NA	NA	NA	NA	NA	NA	NA	NA	NA	NA	NA	NA	NA	NA	BUFFER ONLY
1.1.1.10	NA	0.18767	NA	NA	NA	NA	NA	NA	NA	NA	NA	NA	NA	NA	NA	NA	NA	NA	NA	NA	NA	NA	NA	NA	NA	NA	NA	NA	NA	NA	BUFFER ONLY
1.1.1.11	NA	NA	NA	NA	NA	NA	NA	NA	NA	NA	NA	NA	NA	NA	NA	NA	NA	NA	NA	NA	NA	NA	NA	NA	NA	NA	NA	NA	NA	NA	BUFFER ONLY
1.1.1.12	NA	0.943625	NA	NA	NA	NA	NA	NA	NA	NA	NA	NA	NA	NA	NA	NA	NA	NA	NA	NA	NA	NA	NA	NA	NA	NA	NA	NA	NA	NA	BUFFER ONLY
1.1.1.13	NA	NA	NA	NA	NA	NA	NA	NA	NA	NA	NA	NA	NA	NA	NA	NA	NA	NA	NA	NA	NA	NA	NA	NA	NA	NA	NA	NA	NA	NA	BUFFER ONLY
1.1.1.14	NA	NA	NA	NA	NA	NA	NA	NA	NA	NA	NA	NA	NA	NA	NA	NA	NA	NA	NA	NA	NA	NA	NA	NA	NA	NA	NA	NA	NA	NA	BUFFER ONLY
1.1.1.15	NA	NA	NA	NA	NA	NA	NA	NA	NA	NA	NA	NA	NA	NA	NA	NA	NA	NA	NA	NA	NA	NA	NA	NA	NA	NA	NA	NA	NA	NA	BUFFER ONLY
1.1.1.16	NA	NA	NA	NA	NA	NA	NA	NA	NA	NA	NA	NA	NA	NA	NA	NA	NA	NA	NA	NA	NA	NA	NA	NA	NA	NA	NA	NA	NA	NA	BUFFER ONLY
1.1.1.17	NA	NA	NA	NA	NA	NA	NA	NA	NA	NA	NA	NA	NA	NA	NA	NA	NA	NA	NA	NA	NA	NA	NA	NA	NA	NA	NA	NA	NA	NA	NDL1_17_G1_A29	sp_v2._unigene17662	sp_v2._unigene61245
1.1.1.18	NA	NA	NA	NA	NA	NA	NA	NA	NA	NA	NA	NA	NA	NA	NA	NA	NA	NA	NA	NA	NA	NA	NA	NA	NA	NA	NA	NA	NA	NA	NDL1_18_B1_A29	sp_v2._unigene2321
1.1.1.19	NA	NA	NA	NA	NA	NA	NA	NA	NA	NA	NA	NA	NA	NA	NA	NA	NA	NA	NA	NA	NA	NA	NA	NA	NA	NA	NA	NA	NA	NA	NDL1_18_D4_A29	sp_v2._unigene285	sp_v2._unigene37794
1.1.1.20	NA	NA	NA	NA	NA	NA	NA	NA	NA	NA	NA	NA	NA	NA	NA	NA	NA	NA	NA	NA	NA	NA	NA	NA	NA	NA	NA	NA	NA	NA	NDL1_18_D8_A29	sp_v2._unigene61945
1.1.1.21	NA	NA	NA	NA	NA	NA	NA	NA	NA	NA	NA	NA	NA	NA	NA	NA	NA	NA	NA	NA	NA	NA	NA	NA	NA	NA	NA	NA	NA	NA	NDL1_28_G1_A29	sp_v2._unigene2756
1.1.1.22	NA	NA	NA	NA	NA	NA	NA	NA	NA	NA	NA	NA	NA	NA	NA	NA	NA	NA	NA	NA	NA	NA	NA	NA	NA	NA	NA	NA	NA	NA	NDL1_29_A6_A29	sp_v2._unigene16648
1.1.1.23	NA	NA	NA	NA	NA	NA	NA	NA	NA	NA	NA	NA	NA	NA	NA	NA	NA	NA	NA	NA	NA	NA	NA	NA	NA	NA	NA	NA	NA	NA	NDL1_29_B4_A29	sp_v2._unigene18982
1.1.1.24	NA	NA	NA	NA	NA	NA	NA	NA	NA	NA	NA	NA	NA	NA	NA	NA	NA	NA	NA	NA	NA	NA	NA	NA	NA	NA	NA	NA	NA	NA	NDL1_29_C3_A29	sp_v2._unigene23166
1.1.2.1	-0.413956	-0.650197	NA	NA	-0.552783	-0.084198	-0.00727305	0.0711922	-0.0975998	-0.151885	NA	NA	0.218999	0.187382	0.213658	NA	0.435228	0.546678	NA	NA	NA	0.822144	NA	NA	NA	NA	0.485078	NA	NA	0.348429	STRR1_75_F1_A33	sp_v2._unigene28881
1.1.2.2	NA	-0.401995	0.00524216	NA	NA	NA	NA	0.186848	NA	NA	0.548767	0.473374	NA	NA	NA	NA	0.0110868	0.227342	NA	NA	NA	NA	NA	NA	NA	NA	NA	NA	NA	NA	STRR1_75_F12_A33	sp_v2._unigene21174
1.1.2.3	-0.314717	-0.300807	NA	0.207701	-0.12247	0.0737523	0.386168	0.282349	0.479956	0.389519	0.458925	0.633545	0.33179	0.298694	0.328673	NA	0.335389	0.28308	NA	NA	NA	0.324887	NA	NA	NA	NA	-0.13726	NA	NA	-0.18669	STRR1_75_H12_A33	sp_v2._unigene6517
1.1.2.4	0.631012	NA	0.0351139	0.0827971	0.271731	0.300885	0.463096	0.291469	0.459834	0.190731	0.204188	0.137905	0.525751	0.358295	0.571588	NA	0.376551	0.554895	NA	NA	NA	0.594554	NA	0.222965	NA	NA	0.407978	NA	NA	0.108352	STRR1_76_D1_A33	sp_v2._unigene2917
1.1.2.5	-1.41564	-1.02089	-0.317925	-0.191746	-0.327137	-0.221651	-0.061679	0.0817867	-0.118779	-0.0822209	0.0525025	0.0716289	-0.619976	-0.738743	-0.234947	NA	-0.383674	-0.135696	NA	NA	NA	-0.407955	NA	-0.212222	NA	NA	0.0659365	NA	NA	0.271156	STRS1_4_A4_A34	sp_v2._unigene7564
1.1.2.6	-0.370849	0.323764	0.103076	0.156474	-0.0226079	0.146439	-0.0274761	0.147589	0.0858515	0.195154	0.116734	0.160731	-0.110323	0.24199	0.120373	NA	0.0479471	0.0664347	NA	NA	NA	0.215111	NA	0.177457	NA	NA	-0.154164	NA	NA	-0.433187	STRS1_4_D1_A34	sp_v2._unigene16674
1.1.2.7	NA	0.140017	0.732385	NA	0.281534	0.50689	-0.385383	-0.208654	0.185822	0.00838416	NA	0.376402	NA	-0.961508	-0.781389	NA	NA	-0.461574	NA	NA	NA	-1.08555	NA	NA	NA	NA	-1.0108	NA	NA	-1.10245	STRS1_4_F7_A34	sp_v2._unigene658	sp_v2._unigene13641
1.1.2.8	NA	-0.169428	-0.444584	-0.288665	-0.743971	-0.611241	-0.32432	-0.206753	-0.166838	-0.276397	-0.593432	-0.403904	-0.161881	-0.270919	NA	NA	0.123992	0.19251	NA	NA	NA	0.147974	NA	0.0204674	NA	NA	NA	NA	NA	0.748729	STRS1_4_G8_A34	sp_v2._unigene7523
1.1.2.9	0.695032	NA	0.260625	0.315259	NA	NA	0.104876	0.110359	0.0272538	NA	0.0127386	0.162477	-0.356972	-0.425843	NA	NA	NA	-0.0791687	NA	NA	NA	0.121348	NA	-0.417926	NA	NA	-0.3101	NA	NA	-0.312491	STRS1_13_C11_A34	sp_v2._unigene25
1.1.2.10	-0.258509	0.0336108	-0.352896	-0.28316	-0.0698182	-0.134395	0.647612	0.519752	-0.0161497	NA	-0.375451	-0.220572	0.740085	0.525577	0.330621	NA	0.331914	0.413265	NA	NA	NA	0.524322	NA	0.397466	NA	NA	1.0824	NA	NA	1.08331	STRS1_13_E2_A34	sp_v2._unigene2881
1.1.2.11	0.21401	0.196408	0.0303099	0.118717	0.0523739	0.0529877	0.0209427	-0.00601095	0.122384	-0.0177322	0.0960946	-0.0282091	-0.00125126	NA	0.0756949	NA	0.131672	-0.331899	NA	NA	NA	0.178675	NA	-0.0730562	NA	NA	0.0591836	NA	NA	0.0478615	STRS1_13_G1_A34	sp_v2._unigene132	sp_v2._unigene3455
1.1.2.12	-0.0855643	-0.194054	0.109871	-0.166265	-0.240828	NA	0.111321	-0.027461	-0.152381	NA	0.150298	NA	-0.0236874	NA	0.371887	NA	NA	-0.736041	NA	NA	NA	0.167114	NA	NA	NA	NA	0.247291	NA	NA	-0.169878	STRS1_14_A1_A34	sp_v2._unigene2232
1.1.2.13	0.296994	0.0833472	0.343271	0.575282	0.889711	NA	-0.116397	NA	-0.15167	-0.282923	-0.0500796	NA	-0.313044	-0.36823	-0.484243	NA	-0.60993	-0.805159	NA	NA	NA	-0.180102	NA	NA	NA	NA	-0.488991	NA	NA	-0.20451	STRS1_23_E5_A34	sp_v2._unigene11512
1.1.2.14	-0.144257	0.213694	-0.264956	0.219506	0.182504	0.271683	-0.00370371	-0.293876	-0.0837809	0.109388	0.32508	NA	0.0744255	NA	-0.247731	NA	-0.159353	NA	NA	NA	NA	NA	NA	NA	NA	NA	0.0804383	NA	NA	-0.179373	STRS1_23_G6_A34	sp_v2._unigene2591
1.1.2.15	0.773581	0.73933	-0.282626	-0.296217	0.315258	0.0993257	0.0611687	0.108201	0.0490475	0.124033	-0.433197	-0.469493	0.6274	0.437897	0.628606	NA	NA	0.590117	NA	NA	NA	1.22589	NA	0.375162	NA	NA	0.350513	NA	NA	0.221556	STRS1_24_C2_A34	sp_v2._unigene534
1.1.2.16	NA	NA	NA	-0.0193028	NA	NA	-0.390862	NA	0.00954133	NA	0.149258	NA	-0.0584419	NA	0.238815	NA	-0.133572	NA	NA	NA	NA	NA	NA	NA	NA	NA	-0.14214	NA	NA	-0.0906051	STRS1_24_E4_A34
1.1.2.17	-0.155107	-0.0233997	0.0216249	0.214296	0.15339	NA	0.0108462	0.0930285	0.383602	0.284409	0.56863	0.139766	NA	0.0145632	0.253096	NA	0.0419705	-0.44412	NA	NA	NA	0.00686963	NA	-0.280712	NA	NA	0.123432	NA	NA	NA	STRS1_34_G1_A34	sp_v2._unigene51448
1.1.2.18	0.271971	-0.0245275	NA	0.507934	0.278756	0.0719213	0.515007	0.431976	0.95397	0.946055	0.911957	0.424629	1.04964	0.382145	0.840086	NA	0.442215	-0.750887	NA	NA	NA	0.206812	NA	0.260476	NA	NA	0.431389	NA	NA	0.638694	STRS1_34_G12_A34	sp_v2._unigene1431
1.1.2.19	NA	-1.13488	-1.48942	NA	-1.00392	-0.989209	0.19391	NA	NA	NA	0.0773717	-0.042584	0.895815	NA	0.493746	NA	0.412629	0.187086	NA	NA	NA	0.798112	NA	NA	NA	NA	NA	NA	NA	NA	STRS1_35_A4_A34	sp_v2._unigene6165
1.1.2.20	NA	-0.444625	NA	-0.0273675	-0.0556481	-0.0826399	0.104452	0.28226	0.39438	0.0418985	0.285157	NA	0.337843	-0.528975	0.379311	NA	-0.017167	NA	NA	NA	NA	-0.467115	NA	NA	NA	NA	0.112962	NA	NA	-0.315412	STRS1_35_B8_A34
1.1.2.21	0.526513	0.0844022	0.464271	0.651593	0.597348	0.632871	-0.208796	-0.20034	-1.25442	-1.17328	-0.417661	-0.4373	-0.676693	-0.735801	-0.630674	NA	-0.0992234	-0.224709	NA	NA	NA	-0.688986	NA	-0.234641	NA	NA	0.642576	NA	NA	0.333656	STRS1_45_E3_A34	sp_v2._unigene18258
1.1.2.22	NA	-0.208012	0.229305	0.305927	0.24927	0.353844	-0.100939	-0.262628	NA	0.421483	0.60368	0.594507	-0.260667	-0.204129	-0.192161	NA	-0.185264	-0.248356	NA	NA	NA	0.105745	NA	NA	NA	NA	NA	NA	NA	-0.44154	STRS1_45_F3_A34	sp_v2._unigene2431
1.1.2.23	0.142705	-0.271079	-0.12646	0.157492	0.132412	-0.135109	-0.155319	-0.159358	NA	NA	0.335933	0.204732	NA	-0.348487	-0.299191	NA	NA	-0.431808	NA	NA	NA	0.057081	NA	NA	NA	NA	-0.346192	NA	NA	-0.171779	STRS1_45_G4_A34
1.1.2.24	0.431389	NA	-0.530836	-0.50331	-0.205601	-0.00897261	-0.282339	-0.229818	NA	-0.776926	0.261838	0.235008	0.103424	0.0298422	-1.0758	NA	-0.880762	-1.07757	NA	NA	NA	-0.43835	NA	NA	NA	NA	NA	NA	NA	NA	STRS1_45_H9_A34	sp_v2._unigene821
1.1.3.1	0.190708	-0.0571829	0.428283	0.319337	0.113603	NA	0.465761	NA	0.662999	0.728729	0.645995	0.453398	0.822063	NA	0.646796	NA	NA	0.709134	NA	NA	NA	0.409763	NA	0.374762	NA	NA	0.200979	NA	NA	0.45754	STRR1_11_G3_A33	sp_v2._unigene32572
1.1.3.2	NA	0.409412	0.899162	0.750096	0.426617	0.452301	NA	0.229772	1.02518	0.810844	1.03708	0.939182	0.991068	0.888199	0.796455	NA	0.204445	0.535299	NA	NA	NA	0.372785	NA	0.401791	NA	NA	0.0891309	NA	NA	0.309855	STRR1_12_B2_A33	sp_v2._unigene8321	sp_v2._unigene58635
1.1.3.3	0.260614	0.0768611	-0.362585	-0.18213	-0.182714	-0.0566768	0.0838502	-0.0601072	-0.227852	0.0598302	-0.16012	-0.523512	0.0311395	0.163235	-0.126526	NA	-0.287569	0.127962	NA	NA	NA	-0.050623	NA	0.385061	NA	NA	0.132544	NA	NA	0.160798	STRR1_12_D1_A33	sp_v2._unigene1281
1.1.3.4	-0.863504	-0.734281	-1.06729	-1.04346	-0.988551	-0.653781	-0.769011	-0.655884	-0.316027	-0.479858	-0.582418	-0.547553	-0.396685	-0.566093	-0.290151	NA	-0.311721	0.0016805	NA	NA	NA	0.350151	NA	-0.285768	NA	NA	1.40314	NA	NA	1.21525	STRR1_12_D9_A33	sp_v2._unigene77
1.1.3.5	0.234925	0.154927	-0.157168	-0.178764	0.103764	0.23552	0.141313	0.20687	0.116436	0.116944	-0.0472104	0.0537393	0.453541	0.333655	0.30005	NA	0.112944	0.431283	NA	NA	NA	0.457496	NA	0.238127	NA	NA	-0.106102	NA	NA	0.136832	STRR1_21_B7_A33	sp_v2._unigene2154
1.1.3.6	NA	NA	-0.225713	NA	-0.279523	NA	-0.0736869	0.170047	-0.0189954	-0.0280294	-0.0541697	-0.0131314	NA	0.0698216	-0.00103733	NA	-0.022047	-0.138914	NA	NA	NA	0.0577193	NA	-0.0307272	NA	NA	0.0365046	NA	NA	0.0779208	STRR1_21_E5_A33	sp_v2._unigene33
1.1.3.7	-0.128338	0.168884	-0.054004	-0.0547333	-0.0383999	-0.0663442	-0.043765	0.037926	0.157907	0.0149075	0.121179	-0.070765	0.331627	0.0295211	0.186767	NA	NA	0.14781	NA	NA	NA	0.0642574	NA	0.0709869	NA	NA	-0.0491422	NA	NA	0.134376	STRR1_21_G8_A33	sp_v2._unigene2932
1.1.3.8	-0.13826	-0.12405	-0.0882216	-0.0365836	-0.269175	-0.192455	-0.0465525	0.0397521	NA	0.124989	-0.0195121	0.122947	NA	-0.184457	NA	NA	0.10322	0.0627179	NA	NA	NA	-0.237736	NA	NA	NA	NA	-0.358101	NA	NA	-0.193883	STRR1_22_A8_A33	sp_v2._unigene15892
1.1.3.9	NA	NA	0.000429019	0.0200487	-0.130925	-0.142942	0.192039	NA	0.131738	NA	0.254557	0.197449	NA	0.0589011	-0.135887	NA	-0.1026	-0.0463878	NA	NA	NA	-0.0266463	NA	NA	NA	NA	-0.155408	NA	NA	-0.13088	STRR1_32_C6_A33	sp_v2._unigene67115
1.1.3.10	NA	1.29199	NA	NA	NA	0.433166	0.042839	-0.0370557	NA	NA	0.421073	NA	0.239996	0.128052	0.170567	NA	0.281088	0.436906	NA	NA	NA	0.184947	NA	-0.11135	NA	NA	0.331595	NA	NA	-0.0062007	STRR1_32_F2_A33	sp_v2._unigene1165
1.1.3.11	0.597446	0.492658	0.13339	0.204038	0.319764	0.269458	0.113993	0.166859	0.381487	0.217341	0.193299	-0.146392	-0.0103465	NA	0.116328	NA	0.141323	0.129703	NA	NA	NA	0.265876	NA	-0.169381	NA	NA	0.00496847	NA	NA	0.275566	STRR1_32_G6_A33	sp_v2._unigene233
1.1.3.12	-0.0839892	-0.0248901	0.0335367	0.19314	-0.0611789	-0.00563405	0.0709904	0.0596234	NA	0.00650602	0.333787	-0.263726	-0.0114838	0.00812224	-0.269506	NA	-0.0212428	-0.526692	NA	NA	NA	-0.209087	NA	NA	NA	NA	-0.0030993	NA	NA	0.167049	STRR1_32_H6_A33	sp_v2._unigene6313
1.1.3.13	0.0475649	NA	1.10372	0.907832	0.419892	0.176527	0.800991	NA	NA	NA	NA	NA	NA	1.45454	NA	NA	NA	0.115349	NA	NA	NA	0.330645	NA	0.371484	NA	NA	NA	NA	NA	NA	STRR1_45_E9_A33
1.1.3.14	NA	0.09398	0.578677	0.711018	0.299144	0.0759428	0.124133	0.145229	0.108804	0.13036	0.760358	0.248652	-0.027379	-0.0708974	-0.00829515	NA	NA	-0.435362	NA	NA	NA	-0.263675	NA	-0.354822	NA	NA	-0.0605432	NA	NA	-0.228634	STRR1_45_G4_A33	sp_v2._unigene1157
1.1.3.15	NA	0.833808	0.109028	NA	NA	0.354039	0.584867	0.578316	NA	NA	0.402657	0.249797	0.85836	0.459214	0.425323	NA	NA	0.468306	NA	NA	NA	0.889623	NA	0.0614747	NA	NA	0.0475562	NA	NA	-0.254343	STRR1_45_H11_A33
1.1.3.16	NA	-0.111972	-0.059146	-0.0432909	-0.175917	-0.38107	-0.0904175	0.00361754	0.191643	0.107657	0.256387	NA	0.200187	-0.213479	0.109688	NA	-0.086139	-0.694341	NA	NA	NA	-0.0825309	NA	NA	NA	NA	NA	NA	NA	NA	STRR1_46_B7_A33
1.1.3.17	NA	0.195239	0.206808	0.225622	0.188682	0.00204252	0.122222	0.0987146	0.226113	0.262094	0.330451	0.141615	0.20037	0.376821	0.0747312	NA	-0.0209682	-0.229598	NA	NA	NA	0.105286	NA	-0.0238778	NA	NA	-0.152308	NA	NA	0.00689847	STRR1_56_G8_A33	sp_v2._unigene211	sp_v2._unigene466
1.1.3.18	-0.011978	NA	0.111704	0.225168	0.082448	0.260706	0.1133	0.106395	0.357815	0.291868	0.422464	0.338928	0.232847	0.0140126	-0.0936195	NA	-0.255038	-0.293913	NA	NA	NA	-0.0583842	NA	-0.288726	NA	NA	-0.491374	NA	NA	-0.810916	STRR1_56_H11_A33	sp_v2._unigene16668	sp_v2._unigene2777
1.1.3.19	0.0160002	-0.320574	0.0201441	0.304689	-0.0165519	0.0334764	-0.0510723	0.00482972	0.246993	0.113869	1.94503	1.48221	0.287091	0.39219	0.0724145	NA	-0.349066	-0.873461	NA	NA	NA	-0.172856	NA	-0.377351	NA	NA	-0.616426	NA	NA	-0.321518	STRR1_57_A1_A33	sp_v2._unigene29834
1.1.3.20	1.11962	0.954801	0.237193	0.325848	0.280594	NA	0.0186174	NA	NA	NA	NA	0.0410367	0.41593	0.323364	0.125032	NA	NA	-0.10818	NA	NA	NA	0.329691	NA	-0.0603846	NA	NA	-0.405495	NA	NA	-0.363803	STRR1_57_C9_A33	sp_v2._unigene16429
1.1.3.21	-0.351071	-0.507106	-0.231206	0.0874668	-0.00264311	-0.101687	-0.207107	-0.0324534	-0.166044	-0.00772645	0.742055	0.407478	-0.50236	-0.348331	-0.515676	NA	-0.374767	-0.70372	NA	NA	NA	-0.129285	NA	-0.622285	NA	NA	-0.385754	NA	NA	-0.449039	STRR1_65_B8_A33	sp_v2._unigene6893
1.1.3.22	-0.443125	-0.68033	0.00105463	0.301863	-0.0749792	-0.0529837	0.34497	0.315083	-0.00541832	0.171719	0.0667891	0.116217	0.102611	0.134195	0.268228	NA	-0.249686	-0.391795	NA	NA	NA	-0.367409	NA	-0.0625286	NA	NA	-0.524523	NA	NA	-0.148226	STRR1_65_D11_A33	sp_v2._unigene23792
1.1.3.23	NA	-0.520725	0.233281	0.120563	-0.279291	-0.189898	-0.163468	-0.121986	0.237455	0.350165	0.83438	0.192879	0.256722	0.242485	0.0934811	NA	-0.397396	-0.854191	NA	NA	NA	-0.212954	NA	-0.303495	NA	NA	NA	NA	NA	0.367886	STRR1_65_F9_A33	sp_v2._unigene26776
1.1.3.24	-0.000215351	-0.397316	-0.172292	-0.0161429	-0.0929246	-0.034127	0.0809635	0.0516866	NA	0.190445	0.172464	0.0886364	0.479452	0.310549	NA	NA	0.0329014	NA	NA	NA	NA	0.0325984	NA	NA	NA	NA	0.141965	NA	NA	NA	STRR1_66_A3_A33	sp_v2._unigene78646
1.1.4.1	0.188803	0.119799	-0.00357226	0.117553	NA	NA	NA	0.00827404	0.511742	0.208713	0.403962	0.242498	-0.291585	-0.342779	-0.195256	NA	-0.264083	0.227055	NA	NA	NA	-0.402012	NA	-0.699767	NA	NA	-0.845372	NA	NA	-1.03933	RTPQ1_3_E12_A32
1.1.4.2	-0.187146	-0.236093	0.0910279	0.287333	-0.144169	0.063253	-0.0497227	0.0951381	-0.00901474	0.0335876	-0.00635601	NA	0.121305	0.00243498	0.0167728	NA	NA	0.317148	NA	NA	NA	-0.104417	NA	0.13241	NA	NA	-0.26969	NA	NA	-0.09457	RTPQ1_3_G3_A32
1.1.4.3	-0.104318	0.00134097	0.139348	0.116827	NA	0.30236	0.351818	0.151696	0.334344	0.503781	0.272033	0.363174	0.292711	0.470553	0.265594	NA	0.304958	0.731543	NA	NA	NA	0.505267	NA	0.462041	NA	NA	-0.398454	NA	NA	-0.209701	RTPQ1_3_G11_A32
1.1.4.4	-0.125226	-0.160109	NA	-0.258374	-0.36633	NA	-0.0458636	NA	-0.115812	0.0537301	0.061177	0.147514	0.00885067	0.169296	0.00336746	NA	-0.0839291	NA	NA	NA	NA	0.0837886	NA	0.167378	NA	NA	0.509685	NA	NA	0.179609	RTPQ1_3_H11_A32
1.1.4.5	0.588294	0.740951	-0.284702	-0.331575	-0.190349	-0.126222	-0.0491965	0.203326	0.00695082	0.0825084	-0.256851	-0.15074	0.379499	0.391235	0.26584	NA	0.434662	0.753623	NA	NA	NA	0.367271	NA	0.295835	NA	NA	0.142546	NA	NA	0.0102202	RTPQ1_14_G12_A32	sp_v2._unigene355
1.1.4.6	0.439709	0.771781	0.0164687	-0.0531114	0.377106	0.444933	0.0103771	0.0880589	-0.289155	-0.36677	0.0921947	0.238114	-0.218991	-0.119016	-0.214406	NA	-0.164993	-0.200875	NA	NA	NA	-0.0614386	NA	-0.0889583	NA	NA	0.0738235	NA	NA	0.153482	RTPQ1_15_B8_A32	sp_v2._unigene15137
1.1.4.7	NA	0.326693	0.393802	0.147765	NA	-0.0334811	-0.128332	0.231239	0.121287	-0.115923	-0.163658	NA	-0.221542	0.0591617	-0.162732	NA	-0.337891	NA	NA	NA	NA	0.0754437	NA	NA	NA	NA	-0.222854	NA	NA	-0.287361	RTPQ1_15_E7_A32
1.1.4.8	-0.581427	-0.052501	0.886793	1.02377	0.32333	NA	-0.214143	-0.134448	0.491712	0.376065	0.700459	0.548509	-1.20885	-1.19318	-0.646752	NA	-0.334013	NA	NA	NA	NA	NA	NA	NA	NA	NA	-1.21973	NA	NA	-0.638911	RTPQ1_16_A7_A32
1.1.4.9	0.068938	0.211347	-0.371689	-0.49284	-0.113604	-0.30787	0.0727593	-0.151912	0.0385518	NA	-0.165754	NA	0.104321	-0.39719	-0.0912315	NA	0.0401045	-0.264208	NA	NA	NA	0.380241	NA	NA	NA	NA	0.0703349	NA	NA	0.269825	RTPQ1_29_C1_A32
1.1.4.10	0.856358	0.887438	-0.11694	-0.0391331	0.263993	0.0756951	0.325005	0.167773	0.489325	0.33697	0.0991465	-0.172903	0.949857	0.546383	0.523331	NA	0.70811	0.841443	NA	NA	NA	0.728008	NA	0.242067	NA	NA	-0.118476	NA	NA	-0.00153166	RTPQ1_3_A1_A32	sp_v2._unigene4442
1.1.4.11	-0.272743	-0.045817	0.327112	0.104903	0.0493951	0.0128944	0.374277	0.256212	0.401669	0.375965	0.477002	0.0128797	0.486939	NA	0.393902	NA	0.0528865	-0.0451086	NA	NA	NA	0.0230498	NA	-0.0425077	NA	NA	0.0551084	NA	NA	0.284452	RTPQ1_3_E6_A32
1.1.4.12	-0.251375	-0.128973	-0.204761	-0.21426	-0.104349	-0.281161	-0.148964	-0.22464	-0.235639	-0.175016	0.15283	NA	-0.0940401	0.16418	0.0477368	NA	-0.00260644	-0.0718362	NA	NA	NA	-0.070344	NA	NA	NA	NA	0.468811	NA	NA	0.703056	RTPQ1_3_H9_A32
1.1.4.13	-0.144178	-0.0125442	-0.174466	0.0462446	-0.132959	-0.272151	0.243073	0.237273	0.175249	-0.0219814	NA	-0.210395	0.508115	0.225924	0.239225	NA	0.290832	0.105116	NA	NA	NA	-0.0537201	NA	0.0367131	NA	NA	-0.825773	NA	NA	-0.757098	RTS1_13_C2_A29
1.1.4.14	NA	-0.421028	0.0372777	0.224482	0.406093	0.280457	0.41885	0.48057	-0.684295	-0.706267	0.1533	-0.139854	0.885068	0.449234	-0.452011	NA	-0.611552	-0.782055	NA	NA	NA	0.34515	NA	0.286427	NA	NA	0.248036	NA	NA	0.509247	RTS1_13_D6_A29	sp_v2._unigene4883
1.1.4.15	1.65913	1.13437	0.925866	NA	1.08283	0.920734	0.22196	0.0486269	-0.157337	-0.249576	0.0840523	-0.315622	0.0529767	-0.0701767	-0.256587	NA	-0.124063	-0.589939	NA	NA	NA	NA	NA	-0.252283	NA	NA	-0.422894	NA	NA	-0.45679	RTS1_13_F1_A29	sp_v2._unigene2246	sp_v2._unigene2832
1.1.4.16	-2.01653	-1.96688	-0.894706	NA	-1.03739	-0.962282	0.0447592	0.0666397	NA	-0.602066	-0.174015	-0.201678	-0.302002	-0.586866	-0.177343	NA	-0.0650838	-0.467503	NA	NA	NA	-0.334813	NA	-0.104894	NA	NA	0.865614	NA	NA	1.01202	RTS1_13_G8_A29	sp_v2._unigene1845
1.1.4.17	-1.18316	-1.13359	-1.11905	-0.960228	-0.706805	-0.786369	-0.477276	-0.495752	-1.2179	-1.15909	-1.31849	-1.11543	-0.243603	-0.227226	-0.212502	NA	-0.179126	-0.219111	NA	NA	NA	0.0102963	NA	NA	NA	NA	1.36739	NA	NA	0.894954	RTS1_25_F1_A29	sp_v2._unigene3573
1.1.4.18	0.258058	0.0227603	-0.117961	NA	NA	NA	-0.0303652	0.0910002	-0.0181825	0.00188178	NA	-0.291793	-0.21673	NA	-0.172453	NA	NA	-0.171854	NA	NA	NA	-0.107239	NA	NA	NA	NA	NA	NA	NA	-0.057108	RTS1_25_F11_A29	sp_v2._unigene91658
1.1.4.19	NA	0.673781	0.184454	0.390776	NA	NA	0.203407	NA	0.216001	0.058665	0.121585	-0.0111924	0.528937	0.236275	0.235313	NA	0.0964572	0.0022823	NA	NA	NA	0.389203	NA	0.233298	NA	NA	-0.213686	NA	NA	-0.401451	RTS1_26_A4_A29	sp_v2._unigene857
1.1.4.20	-0.487259	-0.429093	-0.426049	NA	0.0911104	-0.532278	-0.0672891	NA	-0.174449	-0.160432	-0.0330044	NA	-0.150499	NA	-0.0891141	NA	-0.248539	NA	NA	NA	NA	-0.122192	NA	NA	NA	NA	-0.196412	NA	NA	-0.190665	RTS1_26_B5_A29
1.1.4.21	-0.291103	-0.764889	0.698372	0.646041	0.041242	0.148301	-0.034612	-0.160058	0.255714	0.255499	0.116069	0.199545	-0.49447	-0.596837	-0.533623	NA	-0.509776	-0.634946	NA	NA	NA	-0.927629	NA	-0.496026	NA	NA	NA	NA	NA	-1.20386	STRR1_1_G6_A33	sp_v2._unigene1549
1.1.4.22	0.812855	0.211393	0.325991	0.267848	0.363461	NA	0.54281	NA	0.392385	0.371791	0.266664	0.292081	0.715516	0.690285	0.654621	NA	NA	0.327819	NA	NA	NA	0.721862	NA	0.0744969	NA	NA	-0.484896	NA	NA	-0.130776	STRR1_2_A9_A33	sp_v2._unigene27157
1.1.4.23	-0.688865	-1.14412	-0.700293	-0.564303	-0.526846	-0.422748	-0.422508	-0.321196	-0.0403419	-0.113486	-0.495498	-0.318195	-0.538711	-0.378277	-0.556739	NA	-0.419468	NA	NA	NA	NA	NA	NA	-0.693279	NA	NA	0.0689275	NA	NA	-0.396499	STRR1_2_C4_A33	sp_v2._unigene67
1.1.4.24	0.629601	NA	0.293687	0.20895	NA	0.396444	0.647204	0.491125	0.404262	0.372516	0.242568	0.324396	0.778056	0.843154	NA	NA	0.280861	0.307391	NA	NA	NA	0.632541	NA	0.0869675	NA	NA	-0.334816	NA	NA	-0.0013696	STRR1_2_E1_A33	sp_v2._unigene16727
1.1.5.1	0.0429442	-0.097544	-0.0429664	-0.0447941	0.0948583	NA	-0.0601109	-0.0552833	0.220137	0.0516883	0.197341	NA	0.35063	0.57712	0.262409	NA	0.23778	0.726195	NA	NA	NA	NA	NA	NA	NA	NA	-0.0190474	NA	NA	0.206305	RTNACL1_34_F1_A29	sp_v2._unigene26878
1.1.5.2	NA	0.256301	0.0684929	NA	0.282465	NA	0.324098	NA	0.23274	0.36494	0.227207	0.329481	-0.339832	-0.0231868	-0.186922	NA	-0.0101555	-0.000319845	NA	NA	NA	-0.474243	NA	0.0210371	NA	NA	-0.972593	NA	NA	-0.645176	RTNACL1_34_G11_A29	sp_v2._unigene7857
1.1.5.3	-0.919135	-0.788171	-0.202566	-0.070504	-0.450387	-0.192881	0.283787	0.12281	0.0377186	0.0728736	0.0362602	0.121468	0.00323254	-0.263831	-0.118353	NA	-0.294203	0.0114411	NA	NA	NA	-0.629018	NA	0.140279	NA	NA	-0.0924622	NA	NA	0.192092	RTNACL1_35_A1_A29
1.1.5.4	NA	0.988585	NA	NA	NA	NA	0.847358	NA	NA	NA	NA	0.952062	1.15898	NA	0.855571	NA	0.32624	0.452812	NA	NA	NA	0.620804	NA	NA	NA	NA	NA	NA	NA	-0.129058	RTNACL1_35_C7_A29	sp_v2._unigene27263
1.1.5.5	-0.522126	NA	-0.286987	0.10084	-0.3129	-0.0251868	-0.115059	0.0875702	-0.26558	-0.212153	-0.215181	0.170022	-0.0957908	0.0485879	-0.0682833	NA	-0.227162	0.0947664	NA	NA	NA	0.0450302	NA	0.170413	NA	NA	-0.138826	NA	NA	0.0309265	RTNACL1_59_G11_A29
1.1.5.6	NA	0.13954	0.206527	0.288038	0.0303003	0.173438	-0.148563	-0.148356	0.299664	0.302819	0.438567	0.380149	0.0710185	0.147114	-0.568844	NA	-0.519265	-0.602746	NA	NA	NA	-0.517611	NA	-0.0180264	NA	NA	-0.892573	NA	NA	-0.772685	RTNACL1_59_H1_A29
1.1.5.7	-0.194254	0.404834	-0.631107	-0.640604	-0.354269	-0.172795	-0.203857	-0.0493602	-0.264927	-0.327986	-0.311882	-0.426331	0.437068	0.317754	0.349462	NA	0.35422	0.309491	NA	NA	NA	0.827394	NA	0.403204	NA	NA	0.519219	NA	NA	0.449227	RTNACL1_6_B8_A29	sp_v2._unigene11513
1.1.5.8	-0.158472	0.600094	0.174425	0.185598	-0.0956341	-0.321991	NA	-0.0413012	0.104795	0.0602596	NA	0.117412	0.215639	-0.159929	0.0257352	NA	0.214452	0.200629	NA	NA	NA	0.0939409	NA	NA	NA	NA	NA	NA	NA	-0.00554131	RTNACL1_6_D11_A29	sp_v2._unigene32283
1.1.5.9	-0.221545	0.424784	-0.324673	-0.446	-0.393029	-0.207956	0.163193	0.143088	-0.00124888	0.0794491	-0.286407	-0.278446	0.399532	0.23346	0.352707	NA	0.228728	0.413409	NA	NA	NA	0.350576	NA	NA	NA	NA	0.309883	NA	NA	0.209813	RTNIT1_17_B1_A29	sp_v2._unigene1899
1.1.5.10	-0.336497	0.0519536	-0.41692	-0.380452	-0.361783	-0.311162	-0.0175564	-0.105481	-0.194445	-0.455082	-0.413919	-0.346089	0.0872216	0.0232255	-0.181845	NA	-0.0638611	0.135474	NA	NA	NA	0.297298	NA	0.183822	NA	NA	0.250425	NA	NA	0.179898	RTNIT1_17_C6_A29	sp_v2._unigene252
1.1.5.11	0.614212	0.43094	0.480444	NA	0.285428	NA	0.381172	0.413813	0.113968	-0.0730734	0.261235	0.168853	0.377698	0.102409	0.219236	NA	0.0884185	0.327039	NA	NA	NA	0.21714	NA	NA	NA	NA	0.140013	NA	NA	0.137203	RTNIT1_17_E6_A29	sp_v2._unigene2954	sp_v2._unigene2479
1.1.5.12	-0.417381	0.083354	-0.023275	-0.282759	-0.0787791	NA	0.0219333	-0.469034	0.0771561	0.127701	0.470243	NA	0.0675637	NA	-0.0475619	NA	-0.211404	NA	NA	NA	NA	0.0592662	NA	NA	NA	NA	0.189568	NA	NA	0.200296	RTNIT1_17_G5_A29
1.1.5.13	1.42698	1.497	-0.296915	-0.212804	0.281309	0.197213	0.0549573	-0.0728284	0.076634	-0.0654858	-0.169287	-0.292055	0.77294	0.407577	0.519814	NA	0.611432	0.645587	NA	NA	NA	0.673504	NA	0.195433	NA	NA	0.618301	NA	NA	0.208852	RTNIT1_3_C1_A29	sp_v2._unigene19789
1.1.5.14	0.409355	0.669423	1.2014	1.03351	0.495638	0.264526	0.828031	0.608324	1.22411	1.10916	1.39439	1.26105	1.58231	1.55246	1.3467	NA	0.509291	0.312888	NA	NA	NA	0.220601	NA	0.543615	NA	NA	0.169974	NA	NA	0.725997	RTNIT1_3_E8_A29	sp_v2._unigene4415	sp_v2._unigene28624
1.1.5.15	0.832902	NA	-0.0791952	NA	0.432365	NA	-0.0121948	NA	0.169681	0.23408	0.145827	0.107206	0.279881	-0.0227851	0.140836	NA	NA	0.186616	NA	NA	NA	0.388452	NA	NA	NA	NA	0.134759	NA	NA	NA	RTNIT1_31_A11_A29	sp_v2._unigene78679	sp_v2._unigene192
1.1.5.16	-0.576118	-0.220704	-0.627199	-0.405694	-0.463566	-0.447676	-0.0145239	0.137451	-0.15622	0.00382009	-0.0552017	-0.151919	0.10735	-0.0647368	0.0720356	NA	-0.0119501	-0.10599	NA	NA	NA	0.220796	NA	0.122499	NA	NA	0.269196	NA	NA	0.280172	RTNIT1_31_C7_A29	sp_v2._unigene55	sp_v2._unigene6754
1.1.5.17	-0.458685	-0.500536	-0.40116	0.065877	-0.14983	-0.135991	-0.196594	-0.0198666	-0.25629	-0.115355	-0.0777596	NA	-0.0709775	NA	-0.113214	NA	-0.19222	-0.450683	NA	NA	NA	0.274307	NA	NA	NA	NA	0.538109	NA	NA	0.325883	RTPHOS1_16_G2_A29	sp_v2._unigene29279
1.1.5.18	-0.325855	-0.44844	-0.562387	-0.28087	-0.510423	-0.426101	-0.053151	NA	-0.330296	0.01119	-0.23398	-0.160138	0.347843	0.321912	0.172052	NA	0.227832	0.302414	NA	NA	NA	0.698387	NA	0.18587	NA	NA	-0.0472812	NA	NA	0.142335	RTPHOS1_16_H7_A29	sp_v2._unigene17781
1.1.5.19	0.606802	0.296393	0.191587	0.281709	-0.169668	-0.00345481	NA	-0.218121	-0.0792976	-0.0951856	-0.0534288	NA	-0.198284	NA	-0.357021	NA	NA	NA	NA	NA	NA	NA	NA	NA	NA	NA	NA	NA	NA	-0.0418449	RTPHOS1_17_B6_A29	sp_v2._unigene682
1.1.5.20	0.0418331	0.0478689	0.821807	0.561508	0.134886	0.074728	0.412069	0.32147	0.708379	0.751561	1.08938	0.550577	0.976329	0.766471	0.865058	NA	0.3674	-0.480191	NA	NA	NA	0.00634449	NA	0.151053	NA	NA	0.516218	NA	NA	0.665521	RTPHOS1_17_D4_A29
1.1.5.21	-1.33639	-1.08179	-1.0352	-0.586618	-1.07682	-0.668754	-0.626256	-0.00970644	-0.618395	-0.53942	-0.528687	-0.12458	0.081857	-0.246992	-0.00239545	NA	-0.0900397	-0.306432	NA	NA	NA	0.291034	NA	0.18074	NA	NA	0.413848	NA	NA	0.361572	RTPHOS1_26_C6_A29
1.1.5.22	NA	-0.0834614	0.621905	0.652126	0.102358	0.141309	0.537259	0.308199	0.763185	0.699491	0.819633	0.612561	0.908068	0.889196	0.748202	NA	NA	-0.246732	NA	NA	NA	0.199851	NA	0.0401613	NA	NA	0.122927	NA	NA	0.357077	RTPHOS1_26_E2_A29
1.1.5.23	-0.0105485	NA	0.0994041	NA	0.128672	NA	0.159606	NA	0.300545	NA	NA	NA	NA	-0.426763	NA	NA	-0.23053	-0.449631	NA	NA	NA	-0.356188	NA	NA	NA	NA	-0.368988	NA	NA	-0.131957	RTPHOS1_26_F9_A29	sp_v2._unigene17227
1.1.5.24	0.465984	NA	0.00606437	NA	0.0555633	NA	0.021003	NA	0.287393	NA	0.00149022	-0.0319371	NA	0.0230952	0.13935	NA	0.0986536	-0.119008	NA	NA	NA	0.419992	NA	NA	NA	NA	0.175299	NA	NA	0.574875	RTPHOS1_26_G8_A29	sp_v2._unigene1559	sp_v2._unigene83956
1.1.6.1	0.167216	NA	0.00670466	-0.222237	-0.058683	-0.0857736	-0.389122	-0.166411	NA	-0.231069	-0.337522	-0.136693	-0.373527	-0.0955443	-0.347281	NA	-0.326937	0.174717	NA	NA	NA	0.00710364	NA	NA	NA	NA	NA	NA	NA	-0.0727681	RTMG1_1_E4_A29
1.1.6.2	0.156817	0.114155	0.0293156	0.104541	0.124604	0.128606	NA	-0.458999	-0.225786	-0.0556655	-0.201176	-0.130621	0.0284208	0.278248	0.0393564	NA	-0.126091	0.227968	NA	NA	NA	-0.0498488	NA	0.0710829	NA	NA	NA	NA	NA	0.212783	RTMG1_1_H3_A29
1.1.6.3	NA	-0.39369	-0.298236	-0.274289	NA	NA	0.280462	NA	NA	NA	0.223077	0.0855519	-0.0160158	0.0218825	-0.312453	NA	NA	0.0525874	NA	NA	NA	-0.0643885	NA	NA	NA	NA	-0.0249541	NA	NA	-0.250585	RTMG1_11_A12_A29
1.1.6.4	NA	NA	0.0478082	NA	NA	NA	0.554216	NA	0.668596	NA	NA	NA	NA	0.614161	0.687313	NA	NA	0.800999	NA	NA	NA	0.861908	NA	0.34148	NA	NA	NA	NA	NA	NA	RTMG1_11_B7_A29	sp_v2._unigene1573
1.1.6.5	0.048493	0.228644	-0.271361	NA	-0.160589	-0.184388	-0.406682	NA	-0.318507	-0.219606	-0.298853	-0.224244	-0.276199	-0.331499	NA	NA	-0.465545	-0.219887	NA	NA	NA	-0.313312	NA	-0.133941	NA	NA	0.65394	NA	NA	0.630991	RTMG1_24_D1_A29	sp_v2._unigene561	sp_v2._unigene1852
1.1.6.6	NA	NA	NA	NA	-0.568197	NA	-0.203838	NA	-0.0605659	NA	-0.40917	-0.317686	NA	-0.0754085	-0.0939945	NA	NA	0.0656841	NA	NA	NA	NA	NA	0.183721	NA	NA	-0.152958	NA	NA	-0.00111512	RTMG1_24_F7_A29	sp_v2._unigene1177	sp_v2._unigene13779
1.1.6.7	-0.0264265	0.338743	-0.015482	0.267431	-0.144816	-0.139468	-0.295366	0.11007	0.263959	-0.161677	-0.0344301	NA	-0.0736429	-0.0754095	-0.165036	NA	-0.122345	-0.116817	NA	NA	NA	NA	NA	NA	NA	NA	-0.000555532	NA	NA	-0.00899449	RTMG1_25_C3_A29	sp_v2._unigene28825
1.1.6.8	-0.0782804	0.597854	-0.139767	-0.282801	-0.0329335	0.00511635	-0.118062	-0.0218574	-0.0722906	0.194366	-0.201106	-0.0925787	-0.194938	0.290864	-0.0892973	NA	-0.0433924	0.170444	NA	NA	NA	0.220706	NA	0.217562	NA	NA	0.2593	NA	NA	0.461837	RTMG1_25_E4_A29
1.1.6.9	-0.507333	0.552371	-0.277214	-0.270332	-0.251551	-0.0741185	-0.157503	0.21683	-0.0963198	-0.0338306	-0.0308564	NA	-0.130768	-0.292778	-0.118911	NA	-0.243833	0.0052107	NA	NA	NA	-0.398777	NA	NA	NA	NA	0.342477	NA	NA	0.137197	RTMNUT1_1_C1_A29
1.1.6.10	NA	-0.591546	-0.309437	-0.316462	-0.752305	-0.208971	NA	-0.0460457	-0.266824	-0.459752	NA	NA	-0.296477	-0.604443	NA	NA	NA	-0.270313	NA	NA	NA	-0.33461	NA	-0.0962828	NA	NA	0.0862391	NA	NA	0.223146	RTMNUT1_1_D9_A29
1.1.6.11	1.06329	0.844239	0.503029	0.293888	0.494316	0.213175	-0.208582	-0.146712	-0.330626	-0.0264257	-0.100758	-0.623961	-0.290515	0.178989	-0.391406	NA	-0.297201	-0.247907	NA	NA	NA	-0.489941	NA	NA	NA	NA	-0.267232	NA	NA	-0.126841	RTMNUT1_1_F5_A29	sp_v2._unigene7229
1.1.6.12	NA	NA	NA	NA	-1.04821	NA	-0.723079	NA	NA	NA	0.440299	0.286289	0.535738	0.712711	0.372324	NA	NA	0.0289183	NA	NA	NA	NA	NA	NA	NA	NA	NA	NA	NA	NA	RTMNUT1_1_G5_A29	sp_v2._unigene38564
1.1.6.13	-0.503064	-0.112223	-0.371927	-0.288348	-0.419856	NA	-0.240563	NA	-0.0634891	-0.054804	NA	-0.0464774	NA	-0.308671	-0.10254	NA	-0.295353	-0.223509	NA	NA	NA	NA	NA	-0.223272	NA	NA	NA	NA	NA	NA	RTMNUT1_23_D6_A29
1.1.6.14	NA	NA	-0.2345	NA	-0.15802	NA	-0.24697	NA	NA	-0.19898	0.0776628	NA	NA	-0.911949	NA	NA	NA	-0.237208	NA	NA	NA	-0.896394	NA	-0.46635	NA	NA	NA	NA	NA	-0.894852	RTMNUT1_23_G4_A29
1.1.6.15	0.822732	0.986396	0.0607593	0.125054	0.758939	0.564097	0.137677	0.0819792	0.439644	0.47404	0.323274	0.322118	0.969007	0.749028	0.665646	NA	0.640255	0.598164	NA	NA	NA	1.05587	NA	0.568155	NA	NA	-0.568979	NA	NA	-0.214174	RTMNUT1_24_A12_A29
1.1.6.16	0.314428	0.534605	0.103752	0.113175	-0.0293029	-0.0188046	0.0703799	-0.0954212	0.288742	0.289224	-0.119491	-0.127865	0.409437	0.0694148	-0.268687	NA	-0.0876095	-0.124156	NA	NA	NA	-0.125333	NA	NA	NA	NA	-0.47526	NA	NA	-0.702411	RTMNUT1_24_B12_A29
1.1.6.17	-0.386854	NA	-0.20819	-0.116499	NA	-0.204453	0.0551781	NA	NA	NA	0.0453162	NA	NA	NA	0.47429	NA	NA	0.0983215	NA	NA	NA	NA	NA	NA	NA	NA	0.251053	NA	NA	NA	RTMNUT1_38_B5_A29
1.1.6.18	-0.439187	-0.579911	-0.357011	-0.125489	0.000353372	-0.205163	NA	0.0484983	-0.320725	-0.150307	-0.252834	-0.147864	-0.0070386	-0.46074	-0.201343	NA	-0.490251	-0.560323	NA	NA	NA	-0.401494	NA	NA	NA	NA	-0.575672	NA	NA	-0.442091	RTMNUT1_38_D5_A29
1.1.6.19	-1.72883	-1.15619	-1.56998	NA	-1.1734	NA	-1.41423	-1.20056	-1.60959	-1.06439	-1.44194	-0.685601	-1.4352	-0.886825	-1.33458	NA	NA	-1.20984	NA	NA	NA	-0.795627	NA	NA	NA	NA	0.996792	NA	NA	NA	RTMNUT1_38_E11_A29
1.1.6.20	NA	0.17434	NA	0.0963108	0.239464	0.0288496	NA	NA	-0.0349861	-0.200385	NA	-0.433175	0.180272	NA	-0.126063	NA	0.142066	-0.235254	NA	NA	NA	-0.287282	NA	NA	NA	NA	-0.0506804	NA	NA	-0.315776	RTMNUT1_39_A3_A29
1.1.6.21	-0.14966	-0.390026	0.0383298	0.243067	-0.242542	-0.137272	0.120376	0.0339291	NA	-0.0378754	NA	0.0383513	NA	0.17114	0.152053	NA	0.102918	-0.315304	NA	NA	NA	-0.0797085	NA	NA	NA	NA	-0.117319	NA	NA	-0.00619967	RTNACL1_12_B1_A29	sp_v2._unigene5949
1.1.6.22	NA	-0.265911	NA	0.152949	-0.133175	-0.215756	NA	-0.0498073	0.354161	0.156333	NA	0.142318	-0.150182	-0.0328536	0.172566	NA	NA	-0.0243897	NA	NA	NA	0.026585	NA	0.0657902	NA	NA	-0.305876	NA	NA	NA	RTNACL1_12_C1_A29	sp_v2._unigene13138
1.1.6.23	0.557717	0.336848	0.0281329	-0.0757736	-0.0362148	0.0457486	-0.0281056	0.213152	0.140505	0.103814	NA	0.0305046	0.0719076	-0.114407	0.11655	NA	0.211629	NA	NA	NA	NA	0.0824485	NA	-0.0453944	NA	NA	0.0820557	NA	NA	-0.129828	RTNACL1_12_D7_A29	sp_v2._unigene33669
1.1.6.24	NA	NA	-0.510834	-0.541229	NA	-0.609766	NA	NA	NA	-0.336912	NA	-0.243652	NA	NA	0.00129523	NA	0.00872155	-0.0830767	NA	NA	NA	0.28795	NA	NA	NA	NA	NA	NA	NA	0.101753	RTNACL1_12_E1_A29	sp_v2._unigene513
1.1.7.1	NA	-0.552091	NA	0.151273	NA	NA	NA	NA	NA	0.170857	NA	-0.2435	NA	0.0445879	0.115249	NA	NA	0.532782	NA	NA	NA	NA	NA	NA	NA	NA	0.165035	NA	NA	0.332688	RTHG1_17_B1_A29	sp_v2._unigene423
1.1.7.2	NA	NA	0.952236	0.9496	0.234738	0.398264	0.206594	NA	NA	-0.033368	0.265353	NA	NA	NA	NA	NA	NA	-0.259904	NA	NA	NA	0.0170772	NA	NA	NA	NA	NA	NA	NA	NA	RTHG1_17_E7_A29	sp_v2._unigene16192	sp_v2._unigene51329
1.1.7.3	-0.815416	-0.675356	-1.31852	-1.12417	-0.91769	-0.567353	-0.242713	-0.153521	-0.417668	NA	-1.05599	-0.97637	0.158325	-0.0153933	0.184987	NA	0.0849648	NA	NA	NA	NA	0.196121	NA	NA	NA	NA	0.357931	NA	NA	0.379944	RTHG1_17_F9_A29	sp_v2._unigene28711
1.1.7.4	0.840607	0.990985	0.629405	0.743948	0.290664	NA	0.502415	0.413965	0.544217	0.443462	0.119204	0.30149	0.559625	0.38661	0.459954	NA	0.112567	0.507978	NA	NA	NA	0.459149	NA	0.527029	NA	NA	-0.417494	NA	NA	-0.249093	RTHG1_17_H6_A29	sp_v2._unigene6822
1.1.7.5	-0.560744	-0.394987	-0.46126	-0.49488	-0.247962	-0.109476	0.144368	0.355019	-0.325209	-0.281671	-0.481307	-0.148647	-0.735805	-0.550917	-0.173541	NA	-0.250142	-0.196567	NA	NA	NA	-0.657539	NA	-0.465206	NA	NA	0.119988	NA	NA	0.150848	RTHG1_27_B1_A29	sp_v2._unigene16113
1.1.7.6	NA	0.183845	-0.139576	-0.156553	-0.221071	-0.228362	-0.271199	-0.463796	0.070387	0.125107	-0.049523	-0.0536726	0.234185	0.36941	0.186754	NA	0.241447	0.634686	NA	NA	NA	0.335696	NA	0.191606	NA	NA	0.366598	NA	NA	0.23989	RTHG1_27_D2_A29	sp_v2._unigene2933
1.1.7.7	0.171673	0.436855	-0.253803	NA	0.00330199	NA	-0.130496	NA	0.0525038	-0.0454839	NA	-0.049991	0.337795	0.0991477	0.134328	NA	0.130924	0.245576	NA	NA	NA	0.122509	NA	0.178512	NA	NA	0.135085	NA	NA	0.0942391	RTHG1_27_E1_A29	sp_v2._unigene4533	sp_v2._unigene2196
1.1.7.8	NA	1.42721	0.349173	0.411037	0.514804	0.648453	-0.0987708	-0.091426	0.000901946	0.0139891	0.0427731	0.0522504	-0.254563	0.0512488	-0.130053	NA	-0.484074	-0.243749	NA	NA	NA	-0.245345	NA	-0.287623	NA	NA	-0.370044	NA	NA	-0.33275	RTHG1_27_F3_A29	sp_v2._unigene3643
1.1.7.9	NA	0.499337	-0.140611	-0.0249963	0.0462837	-0.0348418	-0.0643758	-0.0271624	0.0516814	0.0790263	-0.0607791	0.170868	-0.192555	-0.176651	-0.282687	NA	0.019995	0.224898	NA	NA	NA	-0.0390681	NA	NA	NA	NA	0.255078	NA	NA	0.0481786	RTK1_15_D5_A29	sp_v2._unigene11477	sp_v2._unigene31461
1.1.7.10	-0.0667692	NA	0.66639	NA	0.525928	NA	0.338735	NA	0.292133	0.416449	0.307818	0.274661	-0.403829	-0.457728	-0.233683	NA	-0.295887	NA	NA	NA	NA	NA	NA	NA	NA	NA	NA	NA	NA	NA	RTK1_15_F5_A29
1.1.7.11	NA	0.023508	0.196926	NA	0.11168	0.0830851	-0.0392543	NA	0.172586	-0.104913	-0.134445	NA	0.000465673	NA	0.0954526	NA	-0.00610533	-0.135768	NA	NA	NA	0.302677	NA	NA	NA	NA	-0.163139	NA	NA	-0.313732	RTK1_15_G6_A29
1.1.7.12	-0.476177	0.141613	-0.503852	NA	-0.585713	NA	-0.299781	NA	-0.100807	-0.381217	NA	NA	-0.244571	NA	-0.15916	NA	-0.0368984	-0.439959	NA	NA	NA	-0.552706	NA	NA	NA	NA	NA	NA	NA	-0.10542	RTK1_16_C8_A29
1.1.7.13	-0.657992	-0.67809	-1.00777	-1.01133	-0.850128	NA	-0.634862	-0.800499	NA	-0.477896	NA	-0.442092	-0.571929	-0.609126	-0.504486	NA	-0.267816	NA	NA	NA	NA	-0.289608	NA	-0.330865	NA	NA	0.622806	NA	NA	0.657511	RTK1_26_F6_A29	sp_v2._unigene1861
1.1.7.14	0.374256	NA	0.214841	NA	0.266441	NA	0.322449	NA	NA	NA	NA	0.521847	0.442983	0.172286	0.677772	NA	0.509064	0.233482	NA	NA	NA	0.379973	NA	0.176335	NA	NA	0.169421	NA	NA	NA	RTK1_26_G8_A29	sp_v2._unigene3675
1.1.7.15	NA	1.66534	0.953283	0.987436	1.41471	1.0194	-0.714197	NA	-0.488617	-0.853002	-0.567515	-0.867141	-0.656562	-0.534492	-0.692647	NA	-0.887088	-0.902439	NA	NA	NA	-0.832382	NA	NA	NA	NA	-1.55449	NA	NA	-0.795661	RTK1_27_B3_A29	sp_v2._unigene82497	sp_v2._unigene82595
1.1.7.16	NA	0.265285	-0.0386658	-0.0515555	-0.102627	-0.371033	0.0540349	-0.179282	-0.31789	NA	-0.306246	NA	-0.498804	NA	-0.132483	NA	NA	-0.553785	NA	NA	NA	-0.618114	NA	NA	NA	NA	NA	NA	NA	-0.0218946	RTK1_27_C8_A29
1.1.7.17	NA	NA	-0.323135	-0.169898	-0.0623227	-0.188313	0.209599	0.0880526	NA	0.140925	-0.0460595	NA	0.0894167	0.229876	0.230545	NA	NA	0.0933337	NA	NA	NA	0.373934	NA	NA	NA	NA	0.169803	NA	NA	0.143929	RTK1_39_C6_A29
1.1.7.18	1.16248	1.01564	1.2971	1.22723	0.759668	0.59937	-0.375798	-0.163252	-0.512825	-0.269331	-0.118622	-0.0931644	-0.827912	-0.52729	-0.635723	NA	-1.04205	-0.883986	NA	NA	NA	-0.583259	NA	-0.495943	NA	NA	-1.25842	NA	NA	-1.14545	RTK1_39_D7_A29	sp_v2._unigene11229
1.1.7.19	-0.563727	-0.509382	-0.374822	-0.283493	-0.469957	-0.406892	-0.172548	-0.112274	0.0400621	0.0762609	-0.117032	0.065521	-0.16725	-0.0239917	0.114161	NA	0.0591447	-0.016728	NA	NA	NA	-0.00541397	NA	-0.0549977	NA	NA	-0.128788	NA	NA	-0.159033	RTK1_39_F1_A29
1.1.7.20	0.88842	1.00956	0.118823	0.355044	0.230403	0.207416	-0.520289	-0.44248	-0.540478	-0.252562	-0.308103	-0.226798	-0.725222	-0.53842	-0.731351	NA	-0.649542	-0.669705	NA	NA	NA	-0.468203	NA	-0.606581	NA	NA	-0.884765	NA	NA	-0.959453	RTK1_4_A2_A29	sp_v2._unigene1377
1.1.7.21	-0.410806	-0.0188387	NA	-0.0470511	-0.413749	-0.0890818	-0.205237	-0.0970642	-0.415325	-0.0565761	-0.121982	-0.334523	-0.35369	NA	-0.358923	NA	-0.312995	-0.645117	NA	NA	NA	-0.318116	NA	-0.099883	NA	NA	-0.124835	NA	NA	-0.188007	RTK1_65_G6_A29
1.1.7.22	NA	-0.822023	-0.164974	-0.298261	-0.462406	-0.438056	-0.387078	-0.133737	NA	-0.367916	-0.0690946	-0.209973	-0.449199	-0.300263	-0.359802	NA	-0.39528	-0.522291	NA	NA	NA	-0.287441	NA	NA	NA	NA	NA	NA	NA	0.371899	RTK1_66_A1_A29
1.1.7.23	0.334643	-0.0452657	0.293907	0.388648	-0.0765528	0.0759042	0.104472	-0.00755661	0.370889	0.517419	0.244489	0.221447	0.224584	0.131683	0.208787	NA	0.0507193	-0.0918834	NA	NA	NA	0.22471	NA	-0.0458799	NA	NA	-0.0599669	NA	NA	-0.236151	RTK1_66_B8_A29	sp_v2._unigene4952
1.1.7.24	NA	NA	NA	NA	-0.0121631	NA	0.130974	NA	NA	NA	NA	-0.275671	NA	0.134211	NA	NA	NA	NA	NA	NA	NA	NA	NA	NA	NA	NA	NA	NA	NA	NA	RTK1_66_E1_A29	sp_v2._unigene25812	sp_v2._unigene2228
1.1.8.1	NA	NA	-0.0463806	0.133124	NA	0.0882253	0.035843	0.197107	0.102802	0.149641	-0.230436	0.0273877	0.130191	NA	0.143173	NA	NA	NA	NA	NA	NA	0.343543	NA	NA	NA	NA	0.0395973	NA	NA	-0.0625308	RTDK1_2_G5_A29
1.1.8.2	0.022683	0.217437	0.960527	0.807574	0.975726	0.739694	0.883095	NA	1.18791	0.908799	1.41139	1.17359	NA	0.970915	1.00978	NA	0.316872	0.579184	NA	NA	NA	0.111193	NA	0.331161	NA	NA	0.0416022	NA	NA	0.425663	RTDK1_21_A7_A29	sp_v2._unigene42343
1.1.8.3	-0.690375	-0.630878	-0.143916	-0.214561	-0.410159	-0.135989	0.450243	0.0890447	0.241958	0.210024	0.0541298	0.0899219	0.496906	0.205035	0.567345	NA	0.25114	NA	NA	NA	NA	0.328394	NA	0.483846	NA	NA	0.266782	NA	NA	0.335619	RTDK1_21_E1_A29	sp_v2._unigene8387
1.1.8.4	0.449508	0.662936	-0.226362	-0.24811	-0.162078	0.178322	0.187351	NA	NA	0.0800725	-0.127748	-0.192037	NA	0.559423	NA	NA	0.71157	0.957886	NA	NA	NA	0.661983	NA	0.506536	NA	NA	NA	NA	NA	NA	RTDK1_21_H6_A29	sp_v2._unigene22731
1.1.8.5	0.382673	0.172372	-0.916763	NA	-0.46175	-0.387439	NA	-0.162771	-0.721236	NA	-1.14686	-1.08435	0.246364	0.2774	0.0217719	NA	-0.105411	0.139575	NA	NA	NA	0.327865	NA	0.127455	NA	NA	NA	NA	NA	NA	RTFE1_3_C3_A29	sp_v2._unigene25773
1.1.8.6	1.08969	NA	0.457064	NA	0.477466	NA	NA	NA	NA	NA	0.148312	0.185762	NA	NA	0.353041	NA	0.488172	0.649672	NA	NA	NA	0.375877	NA	0.416083	NA	NA	NA	NA	NA	0.0140181	RTFE1_7_G6_A29	sp_v2._unigene822
1.1.8.7	0.247674	0.476837	NA	0.72251	0.43988	0.342806	0.464007	0.537564	NA	0.858372	1.16851	1.00581	NA	1.08581	0.997874	NA	0.258388	0.425925	NA	NA	NA	0.249679	NA	0.497638	NA	NA	0.265543	NA	NA	0.620225	RTFE1_9_B7_A29
1.1.8.8	NA	NA	NA	NA	1.23065	NA	0.517433	NA	1.03948	NA	0.621799	NA	NA	0.715064	NA	NA	NA	0.471371	NA	NA	NA	-0.0115004	NA	0.176148	NA	NA	NA	NA	NA	NA	RTFE1_9_C6_A29	sp_v2._unigene2548
1.1.8.9	NA	-0.802082	NA	-1.94165	NA	NA	0.120432	0.165771	-0.434958	-0.575907	NA	-1.0102	0.885871	0.742798	NA	NA	NA	0.55043	NA	NA	NA	0.755187	NA	NA	NA	NA	NA	NA	NA	NA	RTFE1_18_B1_A29	sp_v2._unigene14693
1.1.8.10	-0.0414334	0.484863	-0.0533291	-0.432284	0.0142526	0.0793529	0.205252	0.229655	-0.123483	-0.154691	0.222112	0.0158444	-0.299084	NA	0.0690927	NA	-0.337399	0.0616464	NA	NA	NA	-0.593076	NA	0.00412068	NA	NA	0.528066	NA	NA	0.271043	RTFE1_18_C6_A29	sp_v2._unigene26113
1.1.8.11	-0.248157	0.0367033	-0.328075	-0.205393	NA	-0.219296	-0.204455	-0.442079	-0.479109	-0.40063	-0.183949	-0.272134	-0.756475	-0.417829	-0.587098	NA	-0.344731	-0.28664	NA	NA	NA	NA	NA	-0.248195	NA	NA	0.0784779	NA	NA	0.149817	RTFE1_18_D8_A29
1.1.8.12	-0.130403	NA	-0.114416	-0.14382	-0.0323992	-0.0480765	0.0058388	-0.0500214	0.0792794	-0.0435954	0.287082	-0.0669402	0.134347	NA	-0.0694707	NA	-0.0885351	0.0419132	NA	NA	NA	-0.0791794	NA	0.000167918	NA	NA	-0.0914679	NA	NA	0.0634312	RTFE1_18_G6_A29	sp_v2._unigene1922
1.1.8.13	0.0137642	0.10745	-0.0272611	-0.0841735	0.141113	-0.0811425	-0.0261134	-0.130542	0.0195758	0.130574	0.322431	0.120953	0.201352	0.233717	0.159477	NA	-0.113338	-0.143323	NA	NA	NA	0.123123	NA	-0.126349	NA	NA	0.388933	NA	NA	0.138126	RTFE1_46_C11_A29	sp_v2._unigene2537
1.1.8.14	-0.0604907	0.102081	-0.401643	-0.669412	-0.292056	-0.325769	-0.129267	-0.14562	-0.241112	-0.120544	-0.248198	-0.174269	0.0366905	-0.0739814	0.139158	NA	0.128747	0.0197673	NA	NA	NA	0.372037	NA	0.127388	NA	NA	-0.113999	NA	NA	-0.0231464	RTFE1_46_E5_A29
1.1.8.15	0.365977	0.662054	-0.0230958	0.211839	0.0690101	-0.0155816	0.135486	-0.0123603	0.117086	0.159473	-0.107616	NA	-0.144709	0.067064	0.021905	NA	-0.120394	-0.119471	NA	NA	NA	0.122634	NA	NA	NA	NA	-0.0200816	NA	NA	-0.268313	RTFE1_46_G8_A29	sp_v2._unigene1223
1.1.8.16	1.97067	2.09676	0.438278	0.532233	1.21789	0.896044	-0.622286	NA	-1.01864	-0.895549	-1.15213	-0.772788	-0.883112	-0.79737	-0.992904	NA	-1.23555	-1.13545	NA	NA	NA	-0.603431	NA	-0.821773	NA	NA	-0.680101	NA	NA	-0.451525	RTFE1_47_B1_A29	sp_v2._unigene8427
1.1.8.17	NA	-0.0557906	0.699422	0.646491	0.200488	0.084512	0.316376	NA	0.711097	0.548174	0.884014	0.697078	0.717403	0.751132	0.369749	NA	NA	-0.440863	NA	NA	NA	0.0301227	NA	0.267777	NA	NA	-0.547709	NA	NA	-0.197918	RTFEPL1_2_G7_A29	sp_v2._unigene639
1.1.8.18	-0.167992	0.152555	0.0225017	-0.000515181	-0.243256	-0.290425	0.0310136	-0.138914	NA	-0.0813901	-0.170025	-0.188749	NA	-0.0208099	0.142395	NA	-0.0560213	0.0151372	NA	NA	NA	NA	NA	0.157128	NA	NA	-0.235659	NA	NA	NA	RTFEPL1_21_A5_A29	sp_v2._unigene197
1.1.8.19	0.938347	0.752871	0.884191	0.745759	0.272566	0.0348946	-0.133099	0.0996414	-0.334657	-0.154583	-0.217642	NA	-0.423449	NA	-0.216614	NA	-0.310388	-0.528926	NA	NA	NA	NA	NA	NA	NA	NA	-0.520866	NA	NA	-0.407339	RTFEPL1_21_B11_A29	sp_v2._unigene1113	sp_v2._unigene682
1.1.8.20	-0.541595	-0.188484	-0.048891	NA	-0.144638	-0.0578168	-0.142539	-0.0455462	-0.174408	0.136662	-0.320862	NA	0.0322442	NA	0.0652278	NA	-0.16939	NA	NA	NA	NA	NA	NA	NA	NA	NA	-0.110103	NA	NA	0.0765212	RTFEPL1_21_F4_A29
1.1.8.21	-0.649986	-0.396141	0.188929	0.0775089	-0.255993	NA	-0.109086	-0.0460707	NA	NA	NA	-0.0842352	-0.379439	-0.277623	0.000822858	NA	-0.275125	-0.271984	NA	NA	NA	-0.159748	NA	NA	NA	NA	-0.185309	NA	NA	NA	RTFEPL1_31_G1_A29
1.1.8.22	0.148913	0.32123	0.867124	NA	0.274805	NA	0.538715	NA	0.934258	0.862496	1.10197	0.826697	1.05175	0.896363	0.968766	NA	0.105574	-0.350092	NA	NA	NA	0.343692	NA	0.207061	NA	NA	0.107415	NA	NA	0.559257	RTFEPL1_31_H12_A29	sp_v2._unigene59723
1.1.8.23	-0.531639	-0.524386	0.0866212	0.195329	-0.0465547	-0.0266709	-0.051022	-0.0736316	-0.195485	0.0360447	-0.339229	NA	-0.43124	-0.224454	-0.154756	NA	-0.227155	-0.432658	NA	NA	NA	-0.159293	NA	-0.175847	NA	NA	-0.358963	NA	NA	-0.256993	RTFEPL1_32_A9_A29
1.1.8.24	NA	0.29633	0.0781657	0.0592015	0.103268	0.0287019	-0.171632	-0.215181	-0.267933	NA	NA	NA	-0.0653808	-0.165952	NA	NA	NA	-0.438892	NA	NA	NA	0.153657	NA	NA	NA	NA	-0.135292	NA	NA	0.135319	RTFEPL1_32_B9_A29	sp_v2._unigene358
1.1.9.1	NA	-1.13242	-0.3024	NA	-0.537526	NA	NA	NA	-0.470459	-0.452434	-0.79914	-0.542163	NA	NA	-0.115787	NA	NA	-0.0815406	NA	NA	NA	-0.746353	NA	NA	NA	NA	NA	NA	NA	-0.0239139	RTCA1_21_A4_A29	sp_v2._unigene4217
1.1.9.2	-0.0175116	0.112138	-0.583239	-0.41353	-0.0264139	0.0657705	0.640263	0.392774	0.27408	0.166797	-0.309206	-0.213806	0.627627	0.503985	0.57826	NA	0.536904	0.983057	NA	NA	NA	0.780853	NA	0.394902	NA	NA	0.220668	NA	NA	0.318835	RTCA1_21_B5_A29	sp_v2._unigene4232
1.1.9.3	-0.0134199	-0.0979304	-0.337588	-0.324124	-0.223811	-0.0895075	-0.116552	0.0655672	0.167045	0.0628019	-0.242881	0.0594013	0.118912	0.0845718	-0.0347297	NA	0.297143	0.265087	NA	NA	NA	0.00219875	NA	-0.0329132	NA	NA	0.174431	NA	NA	0.277924	RTCA1_21_E4_A29	sp_v2._unigene19849
1.1.9.4	0.387399	0.36759	0.765273	0.49682	0.413042	0.0309598	0.434585	0.514778	0.62921	0.998658	0.810679	0.575656	0.602054	0.124144	0.41274	NA	0.317628	0.691981	NA	NA	NA	-0.567032	NA	NA	NA	NA	0.209731	NA	NA	0.266142	RTCA1_21_G12_A29
1.1.9.5	0.221146	0.106432	-0.0942761	0.0739533	0.399008	0.337778	-0.0350795	0.0670006	-0.00436807	0.0596311	-0.0946032	-0.00588258	0.123473	NA	0.303037	NA	0.149372	0.488901	NA	NA	NA	0.028426	NA	NA	NA	NA	0.197574	NA	NA	NA	RTCNT1_19_G7_A29	sp_v2._unigene796
1.1.9.6	-0.296928	NA	0.388226	0.198547	0.453302	0.594836	NA	-0.154952	-0.11647	-0.0631654	0.0012731	NA	NA	-0.627702	-0.375644	NA	-0.0448911	-0.222506	NA	NA	NA	-0.338562	NA	-0.32103	NA	NA	-0.538992	NA	NA	-0.474214	RTCNT1_3_D1_A29	sp_v2._unigene1599
1.1.9.7	NA	0.0835193	-0.444518	-0.596905	-0.326308	NA	NA	-0.156944	-0.491178	-0.448576	-0.689641	-0.52671	0.0369912	-0.00389193	-0.0802176	NA	NA	NA	NA	NA	NA	0.00206765	NA	0.261408	NA	NA	0.748016	NA	NA	0.191567	RTCNT1_34_H6_A29	sp_v2._unigene1857
1.1.9.8	NA	0.693649	0.309309	0.181438	0.519315	0.47546	0.0241035	0.0609094	NA	NA	NA	0.126229	NA	-0.319526	NA	NA	0.317921	0.312449	NA	NA	NA	-0.182694	NA	-0.138904	NA	NA	-0.7229	NA	NA	-0.734815	RTCNT1_4_C7_A29	sp_v2._unigene16261
1.1.9.9	0.111237	0.0949721	NA	-0.0628342	0.0712894	0.0676085	NA	-0.163426	NA	0.0090511	0.050276	0.0195131	0.0667938	-0.0231501	-0.153289	NA	0.164787	0.306803	NA	NA	NA	-0.229997	NA	NA	NA	NA	-0.169683	NA	NA	0.0565503	RTCU1_5_C8_A29
1.1.9.10	-0.540484	-0.314892	-0.467925	-0.651931	-0.645556	-0.45209	-0.106682	0.105127	-0.115216	-0.347701	-0.61589	-0.433201	0.158538	0.158122	0.262622	NA	0.164184	0.381862	NA	NA	NA	0.63418	NA	0.204375	NA	NA	0.708838	NA	NA	0.389687	RTCU1_5_E3_A29
1.1.9.11	0.177071	0.18762	0.078167	0.202736	-0.092541	0.0668432	0.556419	0.578672	0.37433	0.372746	0.178567	0.103191	0.972484	0.839058	0.334706	NA	0.351877	0.595303	NA	NA	NA	0.317768	NA	0.31787	NA	NA	-0.806404	NA	NA	-0.88644	RTCU1_5_G11_A29
1.1.9.12	0.830612	NA	0.581443	0.54026	0.528999	NA	0.276366	0.402696	0.255187	NA	0.654549	0.53089	0.130751	-0.0316947	-0.317367	NA	-0.19544	-0.139797	NA	NA	NA	-0.130931	NA	NA	NA	NA	-0.779452	NA	NA	-0.561036	RTCU1_5_H4_A29
1.1.9.13	0.0808215	-0.189473	NA	0.0457291	-0.269057	-0.477942	0.251972	NA	0.251124	0.0192154	0.113498	-0.150628	0.310689	NA	0.130511	NA	0.335817	0.0970852	NA	NA	NA	0.225508	NA	NA	NA	NA	0.0892442	NA	NA	0.352355	RTCU1_21_E2_A29
1.1.9.14	0.54645	NA	0.711065	0.683773	0.22575	0.217617	0.260557	0.355217	0.777748	0.63024	0.94737	0.448694	0.840452	0.556299	0.749772	NA	0.355767	NA	NA	NA	NA	NA	NA	-0.320988	NA	NA	0.224747	NA	NA	0.347247	RTCU1_21_E12_A29
1.1.9.15	0.185752	0.0660301	0.162853	-0.141246	-0.0133014	-0.00935107	0.298711	0.0185986	0.47107	0.331877	0.0989571	NA	0.499756	0.131054	0.326602	NA	0.49817	0.0159867	NA	NA	NA	0.567329	NA	NA	NA	NA	0.175081	NA	NA	0.372483	RTCU1_21_G9_A29	sp_v2._unigene1127
1.1.9.16	0.84364	0.905196	NA	0.26811	NA	0.184815	NA	NA	0.0202175	0.109915	NA	0.0498341	NA	NA	0.114313	NA	NA	-0.288059	NA	NA	NA	0.0830215	NA	-0.144536	NA	NA	NA	NA	NA	NA	RTCU1_22_B1_A29	sp_v2._unigene18184
1.1.9.17	-0.131019	NA	-0.18021	-0.42275	0.0589032	-0.259788	NA	-0.0389192	-0.144571	0.113379	NA	-0.489803	0.114779	NA	0.033386	NA	NA	-0.0081163	NA	NA	NA	0.523982	NA	-0.0816324	NA	NA	0.373548	NA	NA	0.227229	RTCU1_32_H11_A29	sp_v2._unigene63941
1.1.9.18	0.164498	0.161349	1.03042	0.71193	0.296219	0.234226	0.556114	0.350245	1.03375	0.914625	1.11492	0.871672	1.07261	0.956096	0.887584	NA	0.321723	NA	NA	NA	NA	0.339801	NA	0.275207	NA	NA	0.200047	NA	NA	0.526995	RTCU1_33_A1_A29
1.1.9.19	-0.0486215	-0.340048	0.0163395	0.27583	-0.055158	-0.174834	NA	0.127918	0.00540378	0.019337	-0.0572276	NA	-0.0582457	NA	0.237708	NA	0.0891778	NA	NA	NA	NA	0.010791	NA	NA	NA	NA	-0.0891086	NA	NA	0.0969401	RTCU1_33_B5_A29
1.1.9.20	-0.67708	NA	NA	-0.443253	-0.444166	-0.474938	0.100232	0.1998	-0.111242	NA	-0.143153	-0.201279	-0.00509818	0.240891	0.0836068	NA	-0.0266585	-0.214285	NA	NA	NA	-0.190092	NA	0.0600504	NA	NA	NA	NA	NA	-0.204165	RTCU1_33_C5_A29	sp_v2._unigene334	sp_v2._unigene38457
1.1.9.21	-0.0545775	-0.0832148	0.246492	0.357383	0.136111	0.00834526	0.0844994	0.0422534	0.105175	0.199394	0.126177	0.0291324	-0.0998301	0.0255665	-0.172251	NA	-0.1192	-0.296919	NA	NA	NA	-0.100293	NA	-0.11873	NA	NA	-0.260279	NA	NA	-0.0314493	RTDK1_1_H1_A29	sp_v2._unigene288
1.1.9.22	0.0415686	NA	-0.042219	NA	0.127268	NA	-0.148761	NA	-0.0153084	0.350841	-0.0505778	-0.39366	0.301337	NA	-0.0492044	NA	-0.110864	NA	NA	NA	NA	-0.0785279	NA	NA	NA	NA	0.16807	NA	NA	-0.0225194	RTDK1_11_A5_A29
1.1.9.23	NA	NA	0.62035	NA	0.403809	NA	0.604176	NA	0.986714	NA	NA	0.762357	1.02527	0.48145	NA	NA	NA	-0.561879	NA	NA	NA	0.245128	NA	0.607348	NA	NA	NA	NA	NA	NA	RTDK1_11_D11_A29	sp_v2._unigene15475
1.1.9.24	-0.0451347	-0.0688614	-0.261239	-0.235676	-0.174719	-0.225702	0.15064	0.184432	0.409288	NA	NA	-0.231078	0.276939	0.0409994	-0.027134	NA	0.293391	NA	NA	NA	NA	0.247668	NA	-0.112953	NA	NA	NA	NA	NA	-0.0247728	RTDK1_11_F4_A29	sp_v2._unigene22893	sp_v2._unigene31255
1.1.10.1	0.844736	NA	NA	NA	NA	0.360009	0.318811	NA	0.353288	NA	-0.113551	-0.304462	NA	NA	NA	NA	NA	0.313477	NA	NA	NA	-0.069043	NA	-0.0585459	NA	NA	0.339897	NA	NA	0.566805	NDL2_7_G1_A29
1.1.10.2	1.31582	1.32435	0.877113	1.05882	1.07992	NA	0.485638	0.379829	0.118272	-0.251938	0.525634	0.214867	-0.137396	-0.501236	-0.253054	NA	-0.869072	-0.511184	NA	NA	NA	-0.723591	NA	-0.546324	NA	NA	-1.19499	NA	NA	-1.18366	NDL2_8_B1_A29	sp_v2._unigene16235	sp_v2._unigene15656
1.1.10.3	-0.276894	-0.372189	0.49132	NA	0.199918	0.280002	0.521709	0.266525	0.337833	0.895219	0.675089	0.581076	0.459836	NA	0.281356	NA	0.208016	0.543758	NA	NA	NA	0.139123	NA	0.22205	NA	NA	0.156641	NA	NA	0.188845	NDL2_8_C5_A29	sp_v2._unigene1126
1.1.10.4	0.154206	0.165514	-0.0720249	-0.322597	0.131236	0.175056	0.0529099	0.113256	-0.0302659	-0.322692	-0.280273	0.0376794	0.0682798	0.0627104	0.167945	NA	0.111781	0.412122	NA	NA	NA	0.0719621	NA	0.0670333	NA	NA	0.22842	NA	NA	0.321566	NDL2_8_E1_A29	sp_v2._unigene4599
1.1.10.5	-0.369281	-0.461597	-0.151032	0.0927917	-0.264641	-0.022628	-0.271101	-0.199184	-0.0782409	-0.183902	-0.160902	-0.0170831	-0.205404	-0.0835202	-0.177587	NA	-0.0605637	0.170122	NA	NA	NA	-0.443263	NA	-0.107902	NA	NA	-0.310276	NA	NA	-0.169805	RTAL1_16_C1_A29
1.1.10.6	-0.344419	-0.331427	-0.321425	-0.253262	-0.240927	-0.183062	-0.31579	-0.0739549	-0.117938	-0.0599306	-0.145567	NA	-0.0388343	0.0768443	0.0459868	NA	NA	0.367623	NA	NA	NA	0.137245	NA	0.161023	NA	NA	0.160739	NA	NA	0.163557	RTAL1_16_D9_A29	sp_v2._unigene14679	sp_v2._unigene2844
1.1.10.7	0.0567183	-0.0855739	-0.13364	-0.401378	0.0334711	0.109265	0.13875	0.167194	-0.0466072	-0.20147	0.244789	0.296587	-0.533333	-0.43354	-0.201637	NA	-0.145656	-0.18692	NA	NA	NA	-0.561278	NA	-0.052178	NA	NA	0.162149	NA	NA	0.0145733	RTAL1_16_F3_A29	sp_v2._unigene1948
1.1.10.8	-0.278637	-0.323537	-0.328445	NA	-0.329649	NA	0.1738	NA	0.0768423	NA	-0.0296767	-0.229929	0.424562	0.249243	0.274137	NA	0.0790783	0.304842	NA	NA	NA	0.451501	NA	0.169282	NA	NA	0.246806	NA	NA	0.25979	RTAL1_16_H8_A29	sp_v2._unigene318
1.1.10.9	-0.309719	-0.144036	0.44504	0.377032	0.225595	0.15833	0.184628	0.105746	0.324543	0.151466	0.308638	0.281212	0.000888826	-0.0529393	0.0615003	NA	-0.0836433	0.125659	NA	NA	NA	-0.378483	NA	-0.0552109	NA	NA	-0.852617	NA	NA	-0.82773	RTAL1_25_E2_A29	sp_v2._unigene6266
1.1.10.10	-0.230192	-0.163669	NA	0.0746518	-0.193742	-0.229286	-0.0844402	0.0461221	0.0221552	-0.0376236	0.0139623	-0.00222002	-0.126762	NA	0.0628693	NA	0.0416606	-0.037415	NA	NA	NA	-0.0258207	NA	NA	NA	NA	-0.177546	NA	NA	-0.115095	RTAL1_25_F5_A29
1.1.10.11	1.09245	1.06838	0.675624	NA	0.577059	0.729438	0.307393	NA	NA	0.389038	0.956157	0.77027	NA	NA	NA	NA	-0.0110313	-0.102122	NA	NA	NA	-0.358021	NA	-0.313318	NA	NA	-0.848855	NA	NA	-0.503881	RTAL1_25_G4_A29	sp_v2._unigene69889
1.1.10.12	-0.175839	-0.0502574	0.199724	0.0540763	0.161108	0.214776	-0.154788	0.0253044	0.255853	0.000526453	NA	0.0708752	-0.117725	-0.117249	-0.0112662	NA	0.0454252	0.0607653	NA	NA	NA	-0.159798	NA	-0.274676	NA	NA	-0.484413	NA	NA	-0.500395	RTAL1_26_A8_A29	sp_v2._unigene27883
1.1.10.13	NA	-0.651709	-0.288383	-0.237341	0.0175572	NA	0.208274	0.321294	-0.158457	-0.429817	0.225944	0.0260763	-0.103595	-0.0449613	0.19179	NA	NA	-0.0931606	NA	NA	NA	-0.457058	NA	0.138042	NA	NA	NA	NA	NA	-0.17317	RTBOR1_16_G3_A29	sp_v2._unigene25524	sp_v2._unigene2334
1.1.10.14	-0.0411692	-0.317871	NA	-0.108728	-0.184877	NA	0.197296	0.0451258	0.0836941	0.0313119	-0.159881	-0.374115	NA	-0.443165	NA	NA	0.258649	-0.683655	NA	NA	NA	0.0789817	NA	NA	NA	NA	0.497823	NA	NA	NA	RTBOR1_17_A1_A29	sp_v2._unigene17713
1.1.10.15	0.895864	1.01617	0.200946	NA	0.442339	NA	0.226328	0.0293467	0.725148	0.600354	0.457937	0.246666	NA	-0.0937455	NA	NA	0.297599	0.0312451	NA	NA	NA	0.408698	NA	NA	NA	NA	0.340447	NA	NA	0.0159161	RTBOR1_17_D4_A29	sp_v2._unigene1165
1.1.10.16	NA	0.0642616	0.00400654	NA	NA	0.556376	NA	-0.475574	-0.0283203	0.105496	0.682664	0.194368	-0.33331	-0.220839	-0.0986016	NA	-0.260342	-0.470045	NA	NA	NA	NA	NA	-0.162379	NA	NA	-0.231045	NA	NA	NA	RTBOR1_17_F6_A29	sp_v2._unigene28321	sp_v2._unigene34232
1.1.10.17	NA	0.0107759	0.074332	0.0364419	-0.225628	-0.141062	-0.224365	-0.0202184	-0.187194	0.0105146	-0.395981	-0.322689	-0.22851	NA	-0.306929	NA	-0.148308	-0.281368	NA	NA	NA	-0.0347436	NA	NA	NA	NA	0.290447	NA	NA	NA	RTBOR1_28_C11_A29
1.1.10.18	0.282407	0.604958	0.000572652	0.129985	0.140081	0.147282	-0.00540836	0.15443	-0.0618155	0.112352	-0.243235	-0.264001	0.126493	0.198023	0.0242939	NA	0.244103	-0.118456	NA	NA	NA	-0.140271	NA	NA	NA	NA	0.333389	NA	NA	0.221474	RTBOR1_28_F2_A29	sp_v2._unigene1676
1.1.10.19	-1.82242	-1.874	-0.862738	NA	-0.921952	-1.05601	-0.243199	NA	-0.571646	NA	-0.174367	-0.151347	-0.444134	-0.39154	-0.194754	NA	-0.106076	-0.230878	NA	NA	NA	-0.139354	NA	-0.187465	NA	NA	NA	NA	NA	0.863445	RTBOR1_28_H3_A29	sp_v2._unigene15961	sp_v2._unigene64422
1.1.10.20	-0.435937	NA	-0.265291	-0.231406	-0.259698	-0.331468	0.697365	0.619939	0.230366	0.243765	0.308489	0.190195	1.44637	1.07821	0.509572	NA	0.471115	0.405402	NA	NA	NA	1.02265	NA	NA	NA	NA	0.21307	NA	NA	0.29692	RTBOR1_29_A5_A29	sp_v2._unigene9773
1.1.10.21	0.359762	0.259837	NA	0.0902304	0.046284	-0.233126	0.175735	NA	NA	0.0785685	NA	0.220193	0.464175	0.51913	0.415017	NA	0.309091	0.0111146	NA	NA	NA	0.503766	NA	0.234183	NA	NA	0.541922	NA	NA	0.770287	RTCA1_8_B9_A29	sp_v2._unigene1349
1.1.10.22	-0.748808	-0.64676	-0.545178	NA	-0.325823	NA	-0.143506	NA	-0.261571	-0.23097	-0.252503	-0.275205	-0.338634	-0.381709	-0.162768	NA	-0.0973927	-0.263907	NA	NA	NA	-0.27547	NA	NA	NA	NA	-0.267077	NA	NA	-0.177149	RTCA1_8_G2_A29	sp_v2._unigene33341	sp_v2._unigene1852
1.1.10.23	-0.145283	-0.403914	-0.116442	NA	NA	NA	-0.0857539	NA	-0.265306	-0.114441	-0.292716	NA	0.377773	NA	-0.0925712	NA	-0.200275	NA	NA	NA	NA	NA	NA	NA	NA	NA	NA	NA	NA	NA	RTCA1_9_C1_A29
1.1.10.24	NA	0.888073	0.577648	NA	0.371061	NA	0.0970719	NA	NA	NA	NA	NA	-0.370234	-0.182285	-0.18015	NA	-0.20937	-0.237186	NA	NA	NA	-0.1863	NA	-0.0463225	NA	NA	NA	NA	NA	0.212192	RTCA1_9_D11_A29	sp_v2._unigene4233	sp_v2._unigene16413
1.1.11.1	NA	-0.113242	0.204696	0.214447	NA	0.258485	0.376589	0.238467	NA	NA	NA	0.224262	-0.111912	NA	NA	NA	0.220568	0.326301	NA	NA	NA	-0.0715727	NA	-0.0312405	-0.0137697	NA	-0.298108	NA	NA	-0.218218	COLD1_34_G12_A29
1.1.11.2	-0.925427	-0.989989	-0.651119	-0.602557	-0.596663	NA	0.255317	0.0235669	0.361828	NA	-0.410429	-0.584214	NA	0.368027	0.327201	NA	0.452018	0.710255	NA	NA	NA	0.874973	NA	0.327814	0.755636	NA	NA	NA	NA	0.888586	COLD1_35_A1_A29	sp_v2._unigene27429	sp_v2._unigene226
1.1.11.3	0.624962	0.398243	-0.024238	-0.156233	0.133673	0.234332	0.0415756	-0.429447	-0.154098	-0.0665623	-0.47975	-0.144467	0.0743659	0.112787	-0.182841	NA	-0.0563765	0.325702	NA	NA	NA	0.0696818	NA	0.142528	0.440757	NA	-0.271519	NA	NA	-0.444465	COLD1_35_D5_A29
1.1.11.4	-0.226139	-0.0120811	0.12023	-0.0133786	0.151562	0.382289	-0.0848735	-0.0113677	0.0446066	-0.178021	-0.127454	-0.00402965	-0.241447	-0.187972	-0.148003	NA	-0.0374894	0.368204	NA	NA	NA	-0.197897	NA	NA	-0.253547	NA	-0.114576	NA	NA	0.0762264	COLD1_35_F3_A29
1.1.11.5	NA	-0.0395209	NA	0.134813	0.306683	-0.011839	0.220498	-0.00628242	0.128349	0.0186979	0.0403658	NA	0.223683	-0.279682	0.257652	NA	0.171589	0.509395	NA	NA	NA	-0.0202852	NA	-0.148006	-0.091792	NA	-0.0678554	NA	NA	0.059053	COLD1_49_H1_A29	sp_v2._unigene3672
1.1.11.6	0.247453	0.122463	NA	0.0646627	0.313188	0.10579	-0.378859	-0.0817718	0.0850427	-0.0109372	-0.306856	0.113535	-0.303619	NA	-0.0670641	NA	-0.243908	0.317794	NA	NA	NA	-0.314172	NA	NA	0.0609128	NA	-0.0382615	NA	NA	-0.260878	COLD1_5_A6_A29	sp_v2._unigene4985
1.1.11.7	0.781734	0.179903	0.355004	0.400576	0.400502	0.233932	0.0379889	0.0613851	NA	0.00448674	0.131824	0.0847407	-0.0960807	NA	-0.0158245	NA	-0.0391814	0.26935	NA	NA	NA	-0.15383	NA	-0.0858627	-0.0292092	NA	-0.34172	NA	NA	-0.0442914	COLD1_5_C3_A29	sp_v2._unigene9916	sp_v2._unigene2356
1.1.11.8	0.105782	NA	-0.348384	-0.0933007	0.0863661	-0.0304948	-0.104563	-0.0539354	0.0488006	-0.0564886	0.098317	-0.0887369	-0.0618901	0.138235	0.013215	NA	-0.08785	0.23815	NA	NA	NA	-0.0714403	NA	NA	0.05308	NA	-0.0641927	NA	NA	NA	COLD1_5_D3_A29	sp_v2._unigene37324	sp_v2._unigene55198
1.1.11.9	-1.21693	NA	-1.22761	-1.25506	NA	NA	-0.453509	NA	NA	NA	-0.820791	-0.42046	-0.395299	-0.102877	-0.108228	NA	0.362514	0.4065	NA	NA	NA	0.0382471	NA	0.0915219	0.453175	NA	NA	NA	NA	0.345024	COLD1_61_B3_A29	sp_v2._unigene4444
1.1.11.10	-0.17616	-0.448685	-0.211735	-0.205106	-0.401216	-0.0393047	-0.0735174	0.078663	0.030914	0.0192161	-0.190234	-0.233402	0.448021	NA	0.295168	NA	0.431318	0.538046	NA	NA	NA	0.52247	NA	0.197936	0.667625	NA	0.696236	NA	NA	NA	COLD1_61_C4_A29	sp_v2._unigene14371
1.1.11.11	0.784204	0.516368	-0.0663919	-0.114333	0.218479	0.303135	-0.226004	-0.228919	-0.156741	-0.192421	0.284633	-0.155498	-0.44299	NA	-0.382647	NA	-0.306439	-0.184793	NA	NA	NA	-0.100395	NA	-0.289306	0.167798	NA	-0.13525	NA	NA	0.196667	COLD1_61_F7_A29	sp_v2._unigene1154
1.1.11.12	0.318605	NA	0.94925	NA	0.271275	NA	NA	0.405279	1.00788	NA	1.31776	NA	1.10348	NA	1.0785	NA	0.377648	0.313606	NA	NA	NA	0.143478	NA	0.365034	-0.306073	NA	0.232483	NA	NA	0.734066	COLD1_62_A8_A29	sp_v2._unigene2518	sp_v2._unigene22769
1.1.11.13	0.538292	0.341321	0.0472649	NA	0.382901	0.0919447	0.246808	0.149733	NA	NA	NA	0.219901	NA	0.0755016	NA	NA	0.270158	0.0901069	NA	NA	NA	0.287147	NA	0.0506146	-0.138697	NA	-0.415169	NA	NA	-0.123019	GEO2_3_B12_A32	sp_v2._unigene8283	sp_v2._unigene17472
1.1.11.14	0.0601938	0.0623168	-0.180564	-0.467631	0.131169	-0.116531	-0.348426	-0.364198	-0.287431	-0.184248	-0.117911	-0.152363	-0.430667	-0.374291	-0.3858	NA	-0.111527	-0.233683	NA	NA	NA	-0.186924	NA	-0.171118	0.272688	NA	-0.0831827	NA	NA	-0.136232	GEO2_3_D11_A32
1.1.11.15	NA	-0.540161	-0.260044	-0.393253	0.240538	-0.0644466	-0.236645	-0.209441	-0.172232	-0.084511	-0.194501	-0.158166	0.0293778	-0.171744	0.0746146	NA	0.190163	0.0662241	NA	NA	NA	0.203814	NA	0.160871	0.400361	NA	0.148743	NA	NA	0.0574278	GEO2_3_G1_A32
1.1.11.16	NA	0.584605	-0.0346381	NA	0.360925	0.269362	NA	NA	0.0761149	0.110245	0.0140769	0.0797184	0.100414	0.160277	0.0515754	NA	-0.0805572	-0.00283204	NA	NA	NA	0.245385	NA	0.0336755	0.468184	NA	0.332803	NA	NA	-0.174016	GEO2_3_H11_A32	sp_v2._unigene1571
1.1.11.17	NA	NA	-0.0411234	NA	NA	NA	-0.605	NA	NA	NA	NA	NA	NA	NA	NA	NA	NA	NA	NA	NA	NA	NA	NA	NA	NA	NA	NA	NA	NA	NA	HEAT1_15_D11_A29	sp_v2._unigene65124
1.1.11.18	NA	NA	NA	NA	NA	NA	NA	NA	NA	NA	NA	NA	NA	NA	NA	NA	NA	NA	NA	NA	NA	NA	NA	NA	NA	NA	NA	NA	NA	NA	HEAT1_15_G5_A29	sp_v2._unigene21412
1.1.11.19	NA	NA	NA	NA	NA	NA	NA	NA	NA	NA	NA	NA	NA	NA	NA	NA	NA	NA	NA	NA	NA	NA	NA	NA	NA	NA	NA	NA	NA	NA	HEAT1_16_A1_A29	sp_v2._unigene8257	sp_v2._unigene33722
1.1.11.20	NA	NA	NA	-0.676871	NA	NA	NA	NA	NA	NA	NA	NA	NA	NA	NA	NA	NA	NA	NA	NA	NA	NA	NA	NA	NA	NA	NA	NA	NA	NA	HEAT1_16_B8_A29	sp_v2._unigene23385
1.1.11.21	NA	NA	NA	NA	NA	NA	NA	NA	NA	NA	NA	NA	NA	NA	NA	NA	NA	NA	NA	NA	NA	NA	NA	NA	NA	NA	NA	NA	NA	NA	HEAT1_5_B4_A29	sp_v2._unigene65739
1.1.11.22	NA	NA	NA	NA	NA	NA	NA	NA	NA	NA	NA	NA	NA	NA	NA	NA	NA	NA	NA	NA	NA	NA	NA	NA	NA	NA	NA	NA	NA	NA	HEAT1_5_C7_A29	sp_v2._unigene2637
1.1.11.23	-0.509079	NA	NA	NA	NA	NA	NA	NA	NA	NA	NA	NA	NA	NA	NA	NA	NA	NA	NA	NA	NA	NA	NA	NA	NA	NA	NA	NA	NA	NA	HEAT1_5_F4_A29
1.1.11.24	NA	NA	NA	NA	NA	NA	NA	NA	NA	NA	NA	NA	NA	NA	NA	NA	NA	NA	NA	NA	NA	NA	NA	NA	NA	NA	NA	NA	NA	NA	HEAT1_5_H6_A29	sp_v2._unigene178
1.1.12.1	0.0793908	0.0136827	NA	0.0266701	NA	0.423729	0.128758	-0.157684	0.307834	NA	0.00353365	0.0886148	0.0824126	-0.000544974	-0.0497778	NA	0.169334	0.284002	NA	NA	NA	-0.0292271	NA	NA	-0.466467	NA	-0.203016	NA	NA	-0.183152	RTWW2_15_H1_A21
1.1.12.2	0.337335	0.452053	0.251302	0.302618	0.345945	0.601398	0.520207	0.3108	0.488754	0.322836	0.550921	0.511505	0.0454441	-0.169345	-0.00534537	NA	0.107618	NA	NA	NA	NA	-0.0987613	NA	0.235787	0.49077	NA	0.268744	NA	NA	0.180766	RTWW2_16_A7_A21	sp_v2._unigene8135
1.1.12.3	-0.0218205	0.0177816	-0.0375508	-0.0802966	0.229502	0.423659	0.236594	-0.00578174	0.341515	0.319655	0.184806	0.283067	0.0104471	-0.155457	-0.0882434	NA	0.21303	NA	NA	NA	NA	NA	NA	-0.10541	-0.0522392	NA	-0.104437	NA	NA	-0.394515	RTWW2_16_C3_A21	sp_v2._unigene31885
1.1.12.4	-0.148319	-0.105574	0.0621994	-0.0263567	0.0131065	0.112574	-0.174847	NA	0.00878062	NA	-0.0322822	0.0723801	-0.185719	-0.15253	-0.157375	NA	-0.0157157	0.236219	NA	NA	NA	-0.230164	NA	-0.0353985	-0.461528	NA	-0.388503	NA	NA	-0.236981	RTWW2_16_D2_A21	sp_v2._unigene33327	sp_v2._unigene73499
1.1.12.5	0.725633	0.592199	0.204334	0.110154	0.396537	0.226543	-0.0378588	0.116594	-0.000100047	0.0832414	-0.0941567	-0.0351089	0.281646	NA	0.235269	NA	0.126831	0.406743	NA	NA	NA	NA	NA	0.17385	0.0380025	NA	-0.523769	NA	NA	-0.344389	RTWW2_22_H6_A21
1.1.12.6	-2.08779	-1.75276	-1.22271	-1.06548	-0.366166	-0.393209	-0.61805	NA	NA	0.555811	1.26814	NA	-0.253723	-0.21075	-0.531787	NA	-0.241777	-0.0419135	NA	NA	NA	-0.159314	NA	0.126141	-0.292419	NA	0.0927212	NA	NA	0.0235552	RTWW3_1_C8_A22
1.1.12.7	-0.67477	-0.588416	0.129138	0.0847978	-0.208785	-0.0633953	-0.0615308	0.0762911	0.0777818	-0.0140441	-0.0897386	-0.114334	-0.131932	-0.185941	-0.355282	NA	-0.492563	-0.20807	NA	NA	NA	-0.805048	NA	0.0343027	-1.19405	NA	-0.798382	NA	NA	-0.938358	RTWW3_1_D1_A22	sp_v2._unigene7522
1.1.12.8	-1.02524	-0.706268	NA	-0.733078	-0.393608	NA	0.180131	0.0508803	NA	0.0224461	NA	-0.480014	0.461966	0.457174	0.471432	NA	0.444308	0.517701	NA	NA	NA	0.301293	NA	NA	NA	NA	NA	NA	NA	-0.00416487	RTWW3_1_E9_A22	sp_v2._unigene2693
1.1.12.9	-0.246895	-0.170551	NA	-0.390343	-0.313952	-0.536551	-0.285638	-0.188155	NA	-0.136722	-0.103578	-0.0482633	-0.224391	-0.192218	-0.255411	NA	0.10371	0.303535	NA	NA	NA	NA	NA	0.00794748	0.240536	NA	NA	NA	NA	0.420457	RTWW3_8_G6_A22	sp_v2._unigene11968
1.1.12.10	-0.313534	-0.176093	NA	-0.379194	-0.497679	-0.389777	-0.00129831	-0.0382608	-0.0956633	0.0155442	-0.343248	-0.340083	0.196839	-0.0058923	0.407549	NA	0.31655	0.481882	NA	NA	NA	0.378073	NA	0.211267	0.994463	NA	0.314952	NA	NA	0.120376	RTWW3_8_H8_A22	sp_v2._unigene18525
1.1.12.11	0.421358	0.606317	0.245401	0.248002	0.143086	0.259304	-0.0919185	-0.0100321	0.14147	0.175938	0.255364	0.225753	-0.209972	-0.336804	-0.161695	NA	0.0288553	0.105851	NA	NA	NA	-0.0897276	NA	-0.0700728	0.0813433	NA	-0.228113	NA	NA	-0.246898	RTWW3_9_A9_A22	sp_v2._unigene3324
1.1.12.12	1.52385	1.55512	0.897736	0.791382	0.63071	0.602673	-0.0616661	0.10606	0.0736403	-0.128406	0.0494777	-0.0433343	-0.284777	-0.290888	-0.381018	NA	-0.350956	-0.283818	NA	NA	NA	-0.282737	NA	-0.443896	0.247445	NA	-0.548036	NA	NA	-0.60229	RTWW3_9_B3_A22
1.1.12.13	0.499276	0.529889	0.123815	0.0462573	0.315189	0.157376	-0.0637736	-0.0768501	0.285254	0.334454	NA	0.0160838	-0.156125	-0.249379	-0.429071	NA	-0.0142086	0.0205881	NA	NA	NA	-0.160742	NA	-0.364659	-0.293513	NA	-0.676498	NA	NA	-0.64353	RTWW3_17_E7_A22	sp_v2._unigene16363
1.1.12.14	0.959555	NA	0.283333	0.0932495	0.449443	0.00530739	-0.0438943	0.0969902	0.171952	0.210965	-0.0598106	-0.0502911	0.434027	0.276502	0.263519	NA	0.212519	0.156082	NA	NA	NA	-0.0179565	NA	NA	0.536164	NA	NA	NA	NA	-0.100385	RTWW3_17_H3_A22	sp_v2._unigene3239	sp_v2._unigene2739
1.1.12.15	-0.323947	-0.207079	-0.18029	NA	0.0536359	-0.334811	-0.360496	NA	NA	NA	-0.668681	NA	NA	-0.0873123	NA	NA	NA	-0.333624	NA	NA	NA	NA	NA	-0.161421	0.544966	NA	NA	NA	NA	0.273135	RTWW3_18_A9_A22	sp_v2._unigene21698	sp_v2._unigene16396
1.1.12.16	0.203038	0.106391	NA	NA	NA	NA	NA	NA	0.80277	NA	0.826987	0.570733	-0.470591	-0.460213	NA	NA	NA	-0.279027	NA	NA	NA	-0.456867	NA	NA	NA	NA	-0.750214	NA	NA	NA	RTWW3_18_C3_A22	sp_v2._unigene5988
1.1.12.17	NA	-1.03158	NA	-0.0505694	-0.165944	-0.379365	NA	-0.0409874	NA	0.0145845	0.0359171	-0.0214812	NA	-0.494818	-0.207333	NA	-0.331449	-0.474456	NA	NA	NA	-0.799546	NA	-0.0200245	NA	NA	0.0980483	NA	NA	0.323831	COLD1_9_C11_A29	sp_v2._unigene6463
1.1.12.18	0.320386	0.518071	0.712655	0.862662	0.703546	0.567692	0.253989	0.315987	0.654108	0.662769	0.522685	0.503898	0.00998327	-0.297627	0.327654	NA	0.283599	0.141713	NA	NA	NA	0.0184571	NA	0.0352403	-0.611885	NA	-0.646067	NA	NA	-0.28479	COLD1_9_F7_A29	sp_v2._unigene1888	sp_v2._unigene61442
1.1.12.19	0.261645	0.0785657	-0.244399	-0.292108	0.0138434	-0.126641	-0.0871035	-0.10837	-0.287749	-0.322421	NA	-0.56539	0.192611	-0.280804	0.0916933	NA	0.0761735	-0.0280708	NA	NA	NA	0.332951	NA	0.221581	0.47912	NA	0.192522	NA	NA	0.392381	COLD1_9_H7_A29	sp_v2._unigene15338	sp_v2._unigene465
1.1.12.20	0.723323	0.582022	0.3028	0.3815	0.445743	0.332067	0.435065	0.474364	NA	0.331494	NA	0.126056	0.618083	-0.289514	0.609195	NA	0.309101	0.17717	NA	NA	NA	NA	NA	0.277507	0.228453	NA	NA	NA	NA	NA	COLD1_1_C1_A29
1.1.12.21	-0.167023	-0.386346	0.0363995	0.284946	0.337931	0.157014	0.215848	0.122481	0.830996	0.774258	0.688534	0.605782	0.0750558	-0.049679	0.236073	NA	0.285936	0.153198	NA	NA	NA	0.375789	NA	-0.370298	-0.396694	NA	-0.220089	NA	NA	-0.212521	COLD1_2_D8_A29	sp_v2._unigene2358
1.1.12.22	NA	-0.643851	-0.051319	-0.283658	NA	-0.575111	NA	-0.0817672	-0.0855459	0.187404	NA	-0.117524	0.0466108	-0.154463	0.0753887	NA	NA	-0.244908	NA	NA	NA	0.16567	NA	NA	-0.146279	NA	-0.187514	NA	NA	-0.103084	COLD1_2_F3_A29
1.1.12.23	-0.466482	-0.381657	0.219842	0.211346	-0.0644423	0.00610532	0.000222078	NA	0.0113912	0.147409	NA	0.222238	-0.33475	-0.387105	-0.26525	NA	NA	-0.332659	NA	NA	NA	-0.423598	NA	-0.0550319	-0.731347	NA	-0.406651	NA	NA	-0.45145	COLD1_2_H3_A29	sp_v2._unigene37215
1.1.12.24	NA	NA	NA	NA	NA	-0.221936	NA	-0.0923297	NA	0.31252	0.401715	0.333912	0.0476427	0.111859	-0.0304794	NA	NA	-0.13552	NA	NA	NA	NA	NA	-0.00538656	-0.375468	NA	-0.278412	NA	NA	-0.097568	COLD1_25_B1_A29	sp_v2._unigene3562
1.1.13.1	0.0020629	-0.115796	0.0186328	0.300089	-0.00905188	0.18536	0.213567	-0.0418259	NA	0.246839	0.144215	0.0930045	0.350618	0.113123	0.182703	NA	0.0594078	0.290402	NA	NA	NA	0.0751316	NA	0.0107449	NA	NA	0.386356	NA	NA	0.419591	RTPHOS1_7_H2_A29	sp_v2._unigene7735	sp_v2._unigene16629
1.1.13.2	-0.317724	-0.30811	-0.0887746	-0.0780907	-0.182273	0.184951	0.257582	0.15023	-0.0269122	-0.0387527	0.0850999	0.140647	0.0190212	NA	-0.115256	NA	0.0748483	0.149691	NA	NA	NA	NA	NA	0.214859	0.00499105	NA	-0.0692965	NA	NA	-0.0255308	RTPHOS1_7_H12_A29	sp_v2._unigene7843
1.1.13.3	-0.380256	-0.430887	-0.0316851	-0.0283515	-0.252189	-0.0520247	0.393152	0.2107	-0.114781	-0.107214	-0.138334	0.018696	0.00833827	-0.0539227	-0.0657946	NA	-0.0278961	0.440607	NA	NA	NA	0.025015	NA	0.335829	0.350585	NA	0.145979	NA	NA	0.272045	RTPHOS1_8_A6_A29	sp_v2._unigene31172
1.1.13.4	0.488833	0.439124	0.336492	0.292319	0.438722	0.566157	0.159924	0.215264	-0.00499872	NA	-0.0988732	-0.0617131	-0.0764441	-0.000824046	-0.0321093	NA	-0.121127	0.486174	NA	NA	NA	NA	NA	NA	-0.138855	NA	-0.0411305	NA	NA	0.183346	RTPHOS1_8_B5_A29	sp_v2._unigene43791	sp_v2._unigene66656
1.1.13.5	NA	NA	-1.88282	NA	NA	NA	-1.55234	NA	NA	NA	NA	NA	-1.30118	NA	-0.782235	NA	NA	-0.66393	NA	NA	NA	-0.791716	NA	NA	0.0738871	NA	1.34562	NA	NA	1.17273	RTS1_5_E1_A29
1.1.13.6	NA	-0.776024	NA	-0.234172	NA	-0.176813	NA	NA	NA	-0.0479553	NA	-0.00814909	-0.394882	-0.336775	0.0954745	NA	NA	NA	NA	NA	NA	NA	NA	NA	NA	NA	NA	NA	NA	0.390592	RTS1_5_F7_A29	sp_v2._unigene78658
1.1.13.7	-0.154002	-0.0996859	-0.174568	-0.0910365	-0.100112	-0.106008	-0.142842	NA	NA	-0.186697	-0.0993783	-0.336384	0.0633703	0.124948	0.114781	NA	0.1476	0.157732	NA	NA	NA	-0.0248038	NA	0.174191	0.330489	NA	0.360409	NA	NA	NA	RTS1_5_H1_A29	sp_v2._unigene5888
1.1.13.8	NA	-0.164838	NA	NA	-0.0098535	-0.118394	0.232203	0.227617	NA	0.263865	0.0713232	0.180473	NA	0.549044	NA	NA	NA	0.601288	NA	NA	NA	NA	NA	0.411699	0.31035	NA	NA	NA	NA	NA	RTS1_6_A9_A29	sp_v2._unigene4842
1.1.13.9	-0.0611214	0.0256576	-0.538655	-0.544768	-0.255281	-0.408162	0.114272	0.0593012	0.0688356	-0.0364271	-0.219324	-0.120939	0.436937	0.416724	0.208946	NA	0.102031	0.327279	NA	NA	NA	0.411095	NA	-0.0192783	0.655668	NA	0.597925	NA	NA	0.422461	RTS1_12_A1_A29	sp_v2._unigene1528
1.1.13.10	0.444881	0.114203	0.14773	-0.0285675	-0.0559437	0.0658237	0.00754501	0.0110298	0.111974	0.101429	-0.0989096	NA	-0.00525675	-0.020577	-0.221576	NA	-0.162072	0.170509	NA	NA	NA	-0.409583	NA	-0.0758679	0.128134	NA	-0.00319545	NA	NA	-0.140984	RTS1_12_B4_A29	sp_v2._unigene2731	sp_v2._unigene48772
1.1.13.11	0.965387	1.14541	NA	0.824121	NA	NA	NA	NA	0.059935	NA	0.178442	0.0834887	NA	0.0831586	-0.26812	NA	NA	-0.209039	NA	NA	NA	-0.224224	NA	NA	-0.0282065	NA	NA	NA	NA	-0.63535	RTS1_12_C2_A29
1.1.13.12	-0.362286	-0.0384261	0.209392	-0.0155853	-0.319454	-0.221628	-0.0324446	0.0251972	0.159295	0.0246885	0.186421	0.274317	-0.547423	-0.161931	-0.373444	NA	-0.257029	0.0877709	NA	NA	NA	NA	NA	NA	NA	NA	-0.542372	NA	NA	-0.342976	RTS1_12_C1_A29	sp_v2._unigene39834
1.1.13.13	0.960401	0.853191	0.270971	0.192675	0.383166	0.13473	NA	-0.173893	0.077349	0.159596	0.174003	0.211989	-0.400376	-0.28838	NA	NA	-0.0737117	-0.178194	NA	NA	NA	-0.286494	NA	-0.32908	-0.259686	NA	NA	NA	NA	-0.319541	RTWW1_9_H11_A15	sp_v2._unigene26444
1.1.13.14	1.54213	NA	0.334336	0.146835	NA	0.465269	-0.28926	-0.373099	-0.112764	-0.274057	-0.011493	NA	-0.104181	0.189499	-0.258287	NA	-0.429806	-0.510109	NA	NA	NA	-0.411163	NA	-0.281641	0.0479131	NA	-0.374976	NA	NA	-0.0411509	RTWW1_1_C5_A15	sp_v2._unigene7498
1.1.13.15	0.396024	0.342769	0.718747	0.64491	0.66708	0.205081	0.503264	0.412024	NA	0.678332	1.01572	0.668773	0.740674	NA	0.756068	NA	0.0723007	-0.0585132	NA	NA	NA	NA	NA	0.0912014	-0.216039	NA	0.267795	NA	NA	0.620493	RTWW1_1_D9_A15	sp_v2._unigene6694
1.1.13.16	-0.546386	-0.534556	NA	0.23497	NA	-0.174986	-0.0632061	-0.237865	0.114459	0.351262	0.234294	0.306137	-0.15435	NA	-0.171444	NA	NA	NA	NA	NA	NA	-0.173999	NA	-0.0180741	-0.156792	NA	-0.197095	NA	NA	-0.0298352	RTWW1_1_H2_A15	sp_v2._unigene1688
1.1.13.17	NA	-1.56318	NA	-1.14132	-0.930546	NA	NA	NA	NA	-0.385917	-0.823966	-0.648363	-0.0195027	0.0762396	0.172712	NA	NA	0.0114231	NA	NA	NA	0.629396	NA	NA	0.651568	NA	-0.0476138	NA	NA	NA	RTWW1_23_B4_A15
1.1.13.18	-0.354586	-0.356666	0.163794	0.109254	-0.262145	-0.28587	0.140777	0.0508124	0.0324624	0.24239	0.19891	0.0829154	NA	0.221852	0.304201	NA	-0.00678803	NA	NA	NA	NA	0.172798	NA	0.281673	0.29595	NA	0.0753886	NA	NA	0.308601	RTWW1_23_C11_A15
1.1.13.19	-0.408019	-0.346298	-0.312821	-0.291026	-0.279089	-0.332358	-0.310577	-0.270941	-0.286779	-0.183318	-0.210115	-0.240566	-0.323139	-0.145517	-0.0307317	NA	-0.0211564	-0.172917	NA	NA	NA	0.0135595	NA	-0.161999	0.65512	NA	0.454283	NA	NA	0.110835	RTWW1_23_E4_A15	sp_v2._unigene21567	sp_v2._unigene15385
1.1.13.20	-0.20896	-0.382554	0.699786	0.412521	-0.0347219	-0.154496	0.0364458	-0.102237	0.343577	0.663973	0.40424	0.216392	0.470064	NA	0.409077	NA	-0.0832664	-0.112715	NA	NA	NA	0.317611	NA	NA	0.18756	NA	0.245572	NA	NA	0.35419	RTWW1_23_F4_A15
1.1.13.21	-0.424711	NA	0.409706	NA	NA	NA	-0.109115	NA	NA	NA	-0.330972	-0.547043	-0.747175	-0.466082	NA	NA	-0.518024	NA	NA	NA	NA	NA	NA	NA	-0.645976	NA	NA	NA	NA	NA	RTWW2_7_D11_A21	sp_v2._unigene61695
1.1.13.22	0.204841	0.250725	0.473673	0.616637	0.615283	0.530049	-0.285884	-0.108577	NA	0.268599	0.797675	0.648895	NA	-0.699428	-0.617605	NA	-0.435571	-0.514195	NA	NA	NA	-0.973742	NA	-0.180496	-1.27643	NA	NA	NA	NA	-1.0398	RTWW2_7_F4_A21	sp_v2._unigene25247
1.1.13.23	0.153457	0.212172	-0.280354	-0.227202	0.037038	0.106593	0.0551656	0.0400347	0.0437926	NA	-0.159685	-0.0499771	0.315843	0.0754636	0.236652	NA	0.228166	0.259948	NA	NA	NA	0.636995	NA	0.449719	0.534136	NA	0.439595	NA	NA	0.273991	RTWW2_7_F9_A21	sp_v2._unigene24984
1.1.13.24	NA	0.150369	NA	NA	NA	NA	NA	-0.330475	NA	0.092867	-0.104925	-0.088925	-0.247534	-0.295544	-0.342552	NA	NA	-0.0727589	NA	NA	NA	-0.0571458	NA	NA	-0.352312	NA	NA	NA	NA	NA	RTWW2_7_G9_A21	sp_v2._unigene27934
1.1.14.1	-1.33198	-1.06778	-0.698998	-0.470921	-0.594067	-0.514141	-0.105338	-0.177848	-0.598012	-0.637284	-0.702728	-0.78425	-0.464683	-0.523458	-0.435508	NA	-0.357802	-0.118266	NA	NA	NA	-0.714137	NA	-0.0647995	-0.0679732	NA	0.236801	NA	NA	-0.0911208	RTK1_3_G6_A29	sp_v2._unigene33124
1.1.14.2	0.0678601	0.02698	-0.0293696	-0.0787173	0.131211	0.321869	0.170885	-0.0630131	-0.285221	-0.325517	-0.125928	-0.152981	-0.173089	-0.187516	-0.0502384	NA	-0.0644421	0.111577	NA	NA	NA	0.0082185	NA	-0.0371201	0.149698	NA	-0.00710315	NA	NA	-0.0349819	RTK1_3_H1_A29	sp_v2._unigene18174
1.1.14.3	-0.258121	-0.257251	0.295029	0.273787	0.0839927	0.303401	0.222508	0.255192	0.274072	0.412709	0.368287	0.276074	0.0890796	0.189054	0.0815021	NA	0.12063	0.112143	NA	NA	NA	-0.179034	NA	0.002654	-0.283481	NA	-0.165323	NA	NA	-0.0384991	RTK1_3_H1_A29	sp_v2._unigene34655
1.1.14.4	-0.35335	-0.123804	-0.292412	-0.0115865	-0.226179	0.146189	0.250234	0.210536	-0.0506999	0.039931	-0.364387	-0.252249	0.225901	0.274949	0.226513	NA	0.234679	0.392925	NA	NA	NA	0.0473477	NA	0.35046	-0.228243	NA	-0.191009	NA	NA	-0.126327	RTK1_4_A12_A29	sp_v2._unigene16162
1.1.14.5	0.952315	NA	0.364092	NA	0.101076	NA	-0.301055	-0.173483	-0.524135	-0.457372	-0.333738	-0.359125	-0.573319	NA	-0.381468	NA	-0.693157	-0.480565	NA	NA	NA	-0.695679	NA	-0.53625	-0.64437	NA	-0.500499	NA	NA	NA	RTMNUT1_2_A5_A29
1.1.14.6	-0.624316	-0.762038	-0.962429	-1.04506	-0.403523	-0.328629	NA	0.345121	-0.10268	-0.265997	NA	NA	0.738836	NA	0.839466	NA	NA	0.792769	NA	NA	NA	0.630115	NA	0.48756	0.477765	NA	-0.0184802	NA	NA	0.303668	RTMNUT1_2_B5_A29	sp_v2._unigene79993	sp_v2._unigene84531
1.1.14.7	-1.194	-0.838037	-0.965465	NA	-0.90712	NA	-0.569117	NA	-0.774282	-0.732096	-0.858303	-1.00212	-0.365501	-0.270712	-0.0802994	NA	-0.346887	0.0619424	NA	NA	NA	-0.0571268	NA	-0.118086	0.105644	NA	0.216974	NA	NA	0.375055	RTMNUT1_2_C9_A29
1.1.14.8	0.631617	0.660519	0.453326	0.465139	0.30167	0.314491	0.000810753	-0.0735039	-0.180904	-0.211478	-0.360179	-0.11433	-0.322302	-0.223047	-0.131195	NA	-0.0987189	0.0661022	NA	NA	NA	-0.276858	NA	0.102545	0.194151	NA	0.353746	NA	NA	0.270261	RTMNUT1_2_D7_A29	sp_v2._unigene2169
1.1.14.9	NA	-0.329447	NA	0.168738	0.0965211	NA	-0.0463854	0.0281601	0.0894886	0.0139021	NA	0.0482759	-0.19822	NA	NA	NA	NA	-0.0478715	NA	NA	NA	-0.645735	NA	NA	-0.698574	NA	NA	NA	NA	-0.42665	RTMNUT1_7_F1_A29	sp_v2._unigene23112	sp_v2._unigene8947
1.1.14.10	0.284047	0.504275	-0.149635	-0.165667	-0.0925736	-0.00764588	-0.197544	-0.179081	-0.227376	-0.0967691	-0.146205	0.0217764	-0.175321	-0.155924	0.066676	NA	0.0457195	0.209225	NA	NA	NA	-0.0148011	NA	-0.0249264	0.309269	NA	-0.0188679	NA	NA	-0.0957949	RTMNUT1_7_H1_A29	sp_v2._unigene954	sp_v2._unigene4539
1.1.14.11	-2.0825	-1.87672	-1.92878	-1.91089	-2.0207	-1.88731	-0.826157	-0.792445	-0.710556	-0.690804	-1.29386	-1.38256	-0.256108	-0.221446	-0.0412309	NA	0.0390893	-0.144241	NA	NA	NA	0.425625	NA	0.0451866	1.01736	NA	0.918539	NA	NA	0.978989	RTMNUT1_8_A4_A29	sp_v2._unigene9558
1.1.14.12	-0.523077	-0.660039	-0.71171	-0.637138	-0.692301	-0.639025	NA	-0.591242	-0.864542	-0.860902	-0.241671	-0.445939	-0.954855	-0.695216	-0.812963	NA	-0.866542	-0.853279	NA	NA	NA	-0.750027	NA	-0.608713	0.21081	NA	0.512181	NA	NA	0.551121	RTMNUT1_8_B1_A29	sp_v2._unigene34
1.1.14.13	-0.622705	-0.616399	0.327497	0.0299146	-0.0257786	NA	-0.276109	NA	NA	-0.129589	0.495089	0.108646	NA	-1.13949	-0.892583	NA	-0.601502	-0.787651	NA	NA	NA	NA	NA	-0.566171	-1.38799	NA	-0.863222	NA	NA	-0.674568	RTNACL1_6_C6_A29	sp_v2._unigene6172
1.1.14.14	-0.140043	-0.0707285	0.0291906	NA	0.102323	NA	0.0997514	NA	NA	0.0957922	0.190942	-0.254504	0.0849802	0.0244606	0.0339529	NA	-0.0100106	-0.057189	NA	NA	NA	0.0584102	NA	NA	-0.169463	NA	-0.212107	NA	NA	NA	RTNACL1_6_D3_A29	sp_v2._unigene15363
1.1.14.15	NA	-0.181413	-0.360175	-0.2822	-0.0860297	-0.330147	NA	-0.115371	NA	NA	-0.0583321	0.0443942	-0.273205	-0.335894	NA	NA	-0.138396	-0.0199149	NA	NA	NA	-0.133042	NA	NA	-0.201109	NA	-0.275246	NA	NA	-0.256136	RTNACL1_6_D8_A29	sp_v2._unigene2942
1.1.14.16	0.632607	0.800331	NA	0.467873	0.349969	NA	-0.143232	-0.104693	-0.117033	NA	0.132071	0.208886	-0.211245	-0.0472231	-0.131779	NA	-0.207991	-0.197128	NA	NA	NA	-0.113305	NA	0.0970598	-0.0257682	NA	-0.405056	NA	NA	-0.284583	RTNACL1_6_F6_A29	sp_v2._unigene28175
1.1.14.17	-0.503701	-0.225693	-0.122022	-0.125272	-0.0421539	-0.283157	-0.10768	-0.0421355	-0.144356	-0.0533462	0.0354545	-0.0825701	NA	-0.024414	NA	NA	-0.225731	NA	NA	NA	NA	-0.19558	NA	-0.0376711	-0.149845	NA	-0.0856451	NA	NA	NA	RTNIT1_4_G4_A29	sp_v2._unigene2945
1.1.14.18	0.698904	0.741591	0.544634	0.549135	0.709107	0.505205	0.199476	0.190286	0.401797	0.447375	0.0642086	0.00117257	0.153064	0.365504	0.155779	NA	0.135963	0.126361	NA	NA	NA	0.221014	NA	-0.0334276	-0.00908441	NA	-0.36984	NA	NA	-0.650203	RTNIT1_5_A4_A29	sp_v2._unigene25619
1.1.14.19	-0.0460202	-0.0945995	-0.322539	-0.271324	-0.2174	-0.448421	-0.157899	-0.147659	-0.209276	-0.145219	-0.346225	-0.387943	0.0515866	0.0441558	0.0950859	NA	0.226706	0.11089	NA	NA	NA	0.406267	NA	NA	0.702448	NA	0.480878	NA	NA	0.420086	RTNIT1_5_A9_A29	sp_v2._unigene167	sp_v2._unigene15999
1.1.14.20	-0.0724111	0.155615	-0.168181	-0.0800043	0.00831301	-0.063597	NA	-0.291462	-0.400106	-0.222634	-0.325185	-0.326323	-0.265365	-0.263086	-0.275	NA	-0.302409	-0.411417	NA	NA	NA	-0.113209	NA	0.0737965	0.043295	NA	-0.0810654	NA	NA	-0.0270106	RTNIT1_5_B6_A29
1.1.14.21	0.783364	0.804317	-0.116172	NA	0.193778	0.104885	0.0319605	NA	NA	NA	NA	0.209782	0.403706	0.512948	0.244264	NA	NA	0.197217	NA	NA	NA	0.473111	NA	0.0439768	-0.0857546	NA	-0.466149	NA	NA	-0.618435	RTPHOS1_1_D12_A29
1.1.14.22	-0.674326	-0.352016	-0.0428758	0.0403893	0.0227304	NA	0.127824	0.187353	-0.00680268	0.0133289	0.289761	0.219076	0.143057	0.2669	-0.298055	NA	NA	-0.207672	NA	NA	NA	0.379994	NA	NA	NA	NA	-0.519101	NA	NA	-0.269091	RTPHOS1_1_F8_A29	sp_v2._unigene664
1.1.14.23	0.790295	0.790069	-0.0244483	0.0816292	0.306984	0.160191	-0.0651448	NA	0.318845	0.335863	-0.029596	-0.0415146	0.606264	0.60042	-0.0586016	NA	-0.16363	-0.0199188	NA	NA	NA	0.371122	NA	NA	0.106109	NA	NA	NA	NA	-0.861161	RTPHOS1_1_G11_A29	sp_v2._unigene15437
1.1.14.24	-1.68925	NA	-1.23006	-1.16582	-1.58826	-1.52963	-0.488484	-0.232932	NA	NA	-1.27055	NA	0.103974	-0.0830796	0.133575	NA	-0.0783698	-0.0770679	NA	NA	NA	NA	NA	NA	0.65735	NA	NA	NA	NA	0.971491	RTPHOS1_2_B8_A29	sp_v2._unigene3997
1.1.15.1	0.892581	0.584043	0.27109	0.295396	0.582486	0.44422	0.452582	-0.0281754	0.250985	0.150446	0.18841	0.0810825	0.434237	NA	0.190538	NA	NA	0.314742	NA	NA	NA	NA	NA	0.0516338	NA	NA	-0.328662	NA	NA	-0.197679	RTDS3_15_B5_A22	sp_v2._unigene16256
1.1.15.2	-0.434784	-0.404293	0.281331	0.149406	0.614657	0.603576	0.812774	NA	1.25891	1.14193	NA	0.643974	0.500594	0.41535	NA	NA	NA	0.44904	NA	NA	NA	0.0932439	NA	-0.0648283	-0.325701	NA	-0.850231	NA	NA	NA	RTDS3_15_D2_A22	sp_v2._unigene23988
1.1.15.3	-0.69846	NA	-0.809397	-0.728615	-0.711541	-0.380668	-0.424536	-0.400758	-0.567666	-0.506332	-0.576752	-0.597171	0.00210458	NA	0.173825	NA	-0.0355549	0.166782	NA	NA	NA	0.226143	NA	0.132386	0.503989	NA	0.181255	NA	NA	0.199449	RTDS3_15_E3_A22	sp_v2._unigene113
1.1.15.4	0.118289	0.0531599	0.0616753	0.144593	0.0587257	0.230236	-0.0220377	-0.133105	0.154065	0.0255456	0.344378	0.215295	0.142626	0.344089	0.154996	NA	-0.170882	-0.0467987	NA	NA	NA	-0.142369	NA	0.0387433	0.0779999	NA	0.42833	NA	NA	0.360637	RTDS3_15_F12_A22	sp_v2._unigene4151
1.1.15.5	-0.488382	-0.418048	NA	0.0222549	-0.203795	0.020615	-0.156038	-0.150031	-0.0237556	0.00950781	-0.280535	-0.21709	-0.280134	-0.15626	0.0213362	NA	-0.189124	0.02334	NA	NA	NA	-0.456693	NA	0.0498504	-0.0538509	NA	0.387241	NA	NA	0.139372	RTDS3_27_D1_A22	sp_v2._unigene117	sp_v2._unigene16645
1.1.15.6	0.0342776	-0.160716	0.271451	0.269908	0.307497	0.352538	-0.0337046	0.227859	0.118945	-0.0203691	0.600881	0.466647	-0.000943519	0.141755	-0.0794805	NA	NA	0.220339	NA	NA	NA	0.0775632	NA	NA	-0.15552	NA	-0.0969013	NA	NA	-0.0294861	RTDS3_27_F3_A22	sp_v2._unigene321
1.1.15.7	0.239102	0.2499	0.846434	0.762455	0.195517	0.142842	-0.228403	-0.124463	0.08402	0.0504786	0.0238183	0.0719713	-0.302984	-0.261233	-0.130235	NA	NA	-0.127207	NA	NA	NA	-0.282642	NA	-0.117574	-0.622978	NA	-0.279196	NA	NA	-0.350481	RTDS3_27_H5_A22	sp_v2._unigene2886
1.1.15.8	-0.195472	NA	-0.261964	0.0398319	-0.132038	-0.0827891	-0.272845	NA	-0.291927	-0.195653	-0.192966	-0.137137	-0.463157	-0.227492	-0.109617	NA	-0.0466442	-0.0297072	NA	NA	NA	-0.077022	NA	-0.041055	0.282862	NA	0.3883	NA	NA	0.130838	RTDS3_28_A4_A22	sp_v2._unigene25467	sp_v2._unigene36383
1.1.15.9	0.93006	1.08242	0.448573	0.402517	0.329779	0.228171	0.285175	0.151401	0.576042	0.670691	NA	0.580911	0.279925	0.448556	0.482373	NA	NA	0.542068	NA	NA	NA	0.148476	NA	0.232727	0.416774	NA	0.0496031	NA	NA	0.0489557	RTFE1_6_C8_A29	sp_v2._unigene151
1.1.15.10	0.443254	0.613502	0.463512	0.467955	0.399116	0.409837	0.328292	0.161817	0.349408	0.266021	0.241527	0.233493	0.335761	0.427781	0.522442	NA	0.286055	0.399724	NA	NA	NA	0.0343621	NA	0.333362	0.0463415	NA	0.169276	NA	NA	0.27379	RTFE1_6_D5_A29	sp_v2._unigene18494
1.1.15.11	0.142987	0.425836	-0.0756269	-0.117234	-0.148919	0.00299732	-0.304375	-0.170451	0.0908454	NA	0.0367598	-0.00205765	-0.0875008	-0.14499	-0.191604	NA	-0.226334	-0.029411	NA	NA	NA	0.049898	NA	NA	0.228015	NA	-0.242239	NA	NA	-0.0923227	RTFE1_6_F4_A29	sp_v2._unigene29788
1.1.15.12	0.628527	-0.144309	-0.382953	-0.493657	-0.225946	-0.102511	-0.05705	-0.0599075	-0.0934464	-0.0486243	-0.0858898	-0.246421	-0.00756469	-0.0247739	0.0289041	NA	-0.00839525	0.0119757	NA	NA	NA	0.237243	NA	-0.0986614	0.437232	NA	0.13574	NA	NA	-0.0494237	RTFE1_6_F9_A29	sp_v2._unigene21264
1.1.15.13	-0.407988	NA	0.0968234	NA	0.0116246	NA	-0.133587	NA	NA	NA	-0.403276	NA	NA	-0.0455981	-0.106306	NA	NA	-0.28442	NA	NA	NA	NA	NA	NA	NA	NA	0.0584446	NA	NA	NA	RTFEPL1_2_G9_A29	sp_v2._unigene16277
1.1.15.14	-0.32465	NA	NA	NA	NA	0.143496	NA	-0.04859	NA	0.00849536	NA	-0.00457923	NA	-0.228547	NA	NA	NA	NA	NA	NA	NA	NA	NA	NA	-0.348919	NA	NA	NA	NA	-0.360895	RTFEPL1_2_H12_A29	sp_v2._unigene2155	sp_v2._unigene6752
1.1.15.15	-0.457604	-0.376377	-0.0473215	-0.23069	-0.155421	-0.221767	-0.0938108	0.00802318	-0.307215	-0.328659	-0.109595	-0.199795	-0.108972	-0.129328	-0.170325	NA	-0.193677	-0.263412	NA	NA	NA	-0.335978	NA	-0.0388467	NA	NA	-0.0597745	NA	NA	-0.206348	RTFEPL1_3_A12_A29
1.1.15.16	0.878016	1.00905	0.698786	0.859866	0.800995	0.535461	-0.0547574	0.00639318	-0.048928	-0.0430344	0.179852	0.0756965	0.0773078	0.0249484	-0.887977	NA	-1.09919	-1.06318	NA	NA	NA	-0.645517	NA	-0.65957	-1.17614	NA	-1.33413	NA	NA	-1.48224	RTFEPL1_3_B8_A29	sp_v2._unigene22485
1.1.15.17	NA	-0.344661	NA	NA	NA	-0.26907	NA	NA	0.0664465	NA	0.00167928	0.0286517	0.045119	0.224443	-0.028916	NA	NA	-0.148239	NA	NA	NA	0.060272	NA	NA	-0.155413	NA	NA	NA	NA	NA	RTFEPL1_7_H4_A29	sp_v2._unigene25219
1.1.15.18	0.00951646	0.0159749	-0.0418122	0.025212	-0.0128126	-0.190201	-0.285994	-0.266155	-0.352672	-0.254401	-0.391567	-0.26115	-0.457787	-0.275626	-0.327749	NA	-0.484835	-0.461985	NA	NA	NA	-0.445159	NA	-0.144745	-0.0974854	NA	0.0723076	NA	NA	0.131632	RTFEPL1_8_A7_A29	sp_v2._unigene35277
1.1.15.19	-0.273472	-0.570632	-0.232907	-0.279369	-0.0630795	-0.411603	-0.268566	-0.329995	-0.366105	NA	-0.30233	-0.623743	-0.508252	-0.379114	-0.158937	NA	-0.28519	-0.327097	NA	NA	NA	-0.432607	NA	-0.25342	-0.676102	NA	-0.14375	NA	NA	-0.137312	RTFEPL1_8_B5_A29	sp_v2._unigene2798
1.1.15.20	0.861871	0.894097	-0.109616	-0.055847	0.258472	-0.0761121	0.205437	0.332291	-0.155285	-0.11649	-0.363987	-0.439141	0.742759	0.647302	0.817329	NA	NA	NA	NA	NA	NA	1.13241	NA	0.664489	NA	NA	1.49936	NA	NA	1.35608	RTFEPL1_8_C1_A29	sp_v2._unigene2327
1.1.15.21	NA	NA	0.700499	NA	0.401654	0.18702	0.312875	0.401188	NA	0.14537	0.390807	0.376126	NA	NA	NA	NA	0.0890748	-0.291046	NA	NA	NA	0.023966	NA	NA	-1.11066	NA	NA	NA	NA	NA	RTHG1_5_G12_A29	sp_v2._unigene3288
1.1.15.22	NA	0.197416	0.411258	NA	0.37283	0.215216	0.0208678	NA	-0.154099	NA	NA	NA	NA	NA	NA	NA	NA	-0.413889	NA	NA	NA	-0.185628	NA	NA	-1.32482	NA	-0.0296093	NA	NA	NA	RTHG1_5_H11_A29	sp_v2._unigene2157	sp_v2._unigene2119
1.1.15.23	0.294033	0.16828	0.0157001	-0.038425	-0.178587	-0.332104	0.0473125	0.101159	-0.313732	-0.0424266	-0.350194	-0.341287	0.661957	0.499111	0.492854	NA	0.405718	0.33957	NA	NA	NA	0.597501	NA	NA	-0.19521	NA	0.101793	NA	NA	0.558737	RTHG1_6_A7_A29
1.1.15.24	-0.0520764	-0.0116269	0.215763	0.126396	0.219479	0.194184	-0.0754832	0.0217359	NA	0.132207	0.172565	0.123458	NA	0.227207	0.080347	NA	0.200045	0.0406874	NA	NA	NA	0.533464	NA	0.166359	0.124004	NA	-0.160025	NA	NA	-0.117906	RTHG1_6_B9_A29	sp_v2._unigene15575
1.1.16.1	-0.782542	-0.836828	-0.550758	-0.330219	-0.377721	-0.267181	0.514552	0.16809	NA	0.154525	-0.375031	-0.660584	0.463923	0.46483	0.553172	NA	NA	NA	NA	NA	NA	0.499244	NA	0.315081	0.121278	NA	-0.120194	NA	NA	NA	RTDR3_19_B3_A22	sp_v2._unigene1584
1.1.16.2	0.0742285	0.0618339	NA	0.693383	0.490409	0.686223	0.475205	NA	0.430519	0.301684	0.707113	0.440743	-0.034899	-0.333194	-0.0976817	NA	-0.180461	0.106707	NA	NA	NA	-0.618349	NA	-0.106674	-0.828114	NA	-0.600146	NA	NA	-0.449375	RTDR3_19_C8_A22	sp_v2._unigene18684
1.1.16.3	-1.15349	-1.19556	-0.464869	-0.559026	-0.147607	0.0352365	-0.186056	-0.249586	-0.101489	-0.0561492	0.0844255	0.0495566	-0.299892	-0.226211	-0.3928	NA	-0.419696	-0.37154	NA	NA	NA	-0.365241	NA	-0.273428	-0.868919	NA	-0.851376	NA	NA	-0.775844	RTDR3_19_E3_A22	sp_v2._unigene18755
1.1.16.4	-0.16012	-0.165688	-0.0951971	-0.0196036	0.0479307	0.32028	0.266683	0.217888	0.222243	0.288648	-0.11621	-0.0476621	0.328922	0.387234	0.249378	NA	0.290749	0.416372	NA	NA	NA	0.223459	NA	0.247039	-0.10427	NA	-0.3189	NA	NA	-0.337806	RTDR3_19_E12_A22	sp_v2._unigene2485
1.1.16.5	NA	-0.967679	NA	NA	-0.411873	NA	NA	-0.148614	NA	NA	NA	-0.102313	-0.33681	-0.489495	-0.248169	NA	NA	-0.00338941	NA	NA	NA	-0.696774	NA	0.0483583	NA	NA	NA	NA	NA	NA	RTDS1_7_D11_A15
1.1.16.6	-1.28777	-1.17571	-0.657697	-0.655422	-0.682473	-0.51103	-0.484351	-0.290585	-0.609411	-0.508675	-0.503642	-0.413524	-0.631089	-0.949703	-0.445824	NA	-0.451528	-0.38862	NA	NA	NA	-0.567889	NA	-0.298602	-0.466321	NA	0.525006	NA	NA	0.549819	RTDS1_7_E5_A15
1.1.16.7	-0.291388	-0.454699	-0.353882	-0.510732	-0.164088	-0.0904536	-1.03245	-0.574961	-1.36177	-0.75608	-0.0794333	NA	-1.29691	-0.667578	-0.948607	NA	-1.52994	-0.715166	NA	NA	NA	-1.07911	NA	NA	0.321985	NA	0.725746	NA	NA	0.599586	RTDS1_7_F4_A15	sp_v2._unigene7433
1.1.16.8	-0.568384	-0.58043	-0.636862	-0.756762	-0.493528	-0.374475	-0.103214	-0.0687443	-0.515405	-0.536009	-0.973879	-0.804719	0.210014	0.117352	0.22741	NA	-0.0541741	0.241743	NA	NA	NA	0.411221	NA	0.213024	0.722812	NA	0.59468	NA	NA	0.562322	RTDS1_7_G6_A15	sp_v2._unigene1251
1.1.16.9	-0.141237	0.077812	-0.0880685	-0.176119	-0.125418	-0.0140275	-0.0948041	-0.104779	-0.463452	-0.273681	-0.321457	-0.198304	-0.571171	-0.136058	-0.347581	NA	-0.48834	-0.248648	NA	NA	NA	-0.406759	NA	-0.162305	0.0377958	NA	-0.0246732	NA	NA	0.228903	RTDS1_14_H1_A15
1.1.16.10	-0.722252	-0.370455	0.0546285	-0.174107	-0.198551	0.0677338	-0.252408	-0.24673	-0.286657	-0.263221	0.149399	0.21776	-1.04857	-0.633515	-0.768289	NA	-0.721262	-0.656188	NA	NA	NA	-0.567452	NA	-0.305822	-0.491936	NA	-0.0681719	NA	NA	-0.106524	RTDS1_15_B1_A15
1.1.16.11	-0.46397	-0.271491	-0.244679	-0.402197	-0.261289	-0.237082	-0.195812	-0.197208	-0.619995	-0.725468	-0.586391	-0.498599	-0.533271	-0.437008	-0.416615	NA	-0.510278	-0.525652	NA	NA	NA	-0.623236	NA	-0.193351	NA	NA	0.305452	NA	NA	0.330308	RTDS1_15_B12_A15
1.1.16.12	-1.23305	-0.775168	-1.05594	-1.09339	-1.23734	-0.976494	-0.488285	-0.349985	-0.685765	-0.554566	-0.872536	-0.908709	-1.29851	-1.10973	-0.309579	NA	-0.421193	-0.400342	NA	NA	NA	-0.82486	NA	-0.26765	-1.05201	NA	0.897168	NA	NA	0.463227	RTDS1_15_F11_A15	sp_v2._unigene14781
1.1.16.13	0.478285	0.561137	0.286396	0.247745	0.243492	0.359864	0.120327	0.113172	0.420315	0.343024	0.768695	0.6545	-0.0653036	0.0197483	0.0712876	NA	0.00450709	0.0623669	NA	NA	NA	-0.32331	NA	-0.124899	-0.570108	NA	-0.88116	NA	NA	-0.697264	RTDS2_5_F12_A21
1.1.16.14	0.770032	0.966522	0.17555	0.189967	0.273109	0.279271	0.18802	0.101924	0.104731	0.219779	-0.151377	-0.174162	0.161872	0.156199	0.212558	NA	0.197788	0.191251	NA	NA	NA	NA	NA	0.158568	0.0799035	NA	-0.272214	NA	NA	-0.299699	RTDS2_6_A2_A21	sp_v2._unigene5384	sp_v2._unigene818
1.1.16.15	-0.348042	NA	-0.791618	NA	-0.0492912	NA	-0.198758	NA	-0.272577	-0.154906	-0.235994	-0.434223	0.337718	0.444459	NA	NA	NA	0.0440007	NA	NA	NA	0.501289	NA	NA	1.46152	NA	0.714464	NA	NA	NA	RTDS2_6_B3_A21	sp_v2._unigene7445	sp_v2._unigene3985
1.1.16.16	-0.0710577	-0.0080338	-0.159444	NA	-0.0405907	-0.291794	-0.116737	-0.0495769	-0.0423964	-0.119709	-0.146581	-0.225906	-0.148877	-0.0654137	0.0218368	NA	-0.0459733	0.0997071	NA	NA	NA	0.138766	NA	0.100499	0.242715	NA	-0.0335205	NA	NA	0.0255301	RTDS2_6_C4_A21	sp_v2._unigene2144
1.1.16.17	NA	NA	-0.0230849	NA	0.352187	0.0016955	NA	-0.410468	-0.327061	-0.203196	NA	NA	-0.467841	-0.0790494	NA	NA	NA	-0.302698	NA	NA	NA	-0.0893105	NA	NA	NA	NA	0.301208	NA	NA	NA	RTDS2_16_H12_A21	sp_v2._unigene13945
1.1.16.18	0.607137	0.483017	0.205248	0.101578	0.509679	0.13678	0.406755	0.107027	0.0970032	0.206651	0.0923517	-0.0801483	0.249981	0.119018	0.0363611	NA	0.103624	0.0842336	NA	NA	NA	NA	NA	0.151386	-0.535659	NA	-0.475351	NA	NA	-0.482355	RTDS2_17_D2_A21	sp_v2._unigene917
1.1.16.19	0.330377	0.306985	-0.0799055	-0.0963837	0.107659	-0.0997287	-0.0134538	-0.0773008	-0.26342	-0.249398	-0.403295	-0.393775	0.254423	0.389297	0.0684341	NA	-0.0184404	-0.0288109	NA	NA	NA	0.330544	NA	0.254753	NA	NA	-0.165263	NA	NA	-0.164822	RTDS2_19_A2_A21	sp_v2._unigene112
1.1.16.20	-1.11538	-0.920547	-0.178185	-0.150103	-0.463711	-0.611592	-0.566865	-0.397433	-0.204837	NA	-0.302464	-0.39271	-0.469837	-0.302625	-0.405322	NA	NA	-0.254934	NA	NA	NA	-0.171516	NA	NA	-0.178118	NA	NA	NA	NA	-0.151061	RTDS2_19_G6_A21
1.1.16.21	NA	2.20449	NA	1.52416	1.32619	1.15916	0.249066	0.112475	-0.557008	-0.293785	-0.719534	-0.662324	-0.850236	-0.670036	-1.02941	NA	-1.42452	-1.10638	NA	NA	NA	-1.08474	NA	-0.843994	-1.27179	NA	-1.6621	NA	NA	-1.58918	RTDS2_26_G4_A21	sp_v2._unigene5829
1.1.16.22	-0.933153	-0.879688	-0.653886	NA	-0.650278	-0.561125	-0.177055	-0.162371	-0.35661	-0.287687	-0.427668	-0.444905	-0.197791	-0.286326	-0.203829	NA	-0.367381	-0.32878	NA	NA	NA	-0.116287	NA	0.112818	0.188476	NA	NA	NA	NA	0.506562	RTDS2_26_H1_A21	sp_v2._unigene1687
1.1.16.23	-0.0789175	0.0129106	-0.206229	-0.0465997	-0.0187632	0.0171059	-0.112609	-0.0637975	0.00208441	NA	-0.061973	-0.131201	-0.10695	-0.0740758	-0.251501	NA	0.0462107	-0.000591782	NA	NA	NA	0.150083	NA	0.0816224	0.145503	NA	0.0317392	NA	NA	-0.0235169	RTDS2_26_H8_A21	sp_v2._unigene32295
1.1.16.24	NA	-0.0440463	0.413409	0.316918	0.360718	0.0227564	-0.143795	NA	0.516144	0.517517	NA	-0.160825	0.138865	-0.129282	-0.174986	NA	-0.134167	-0.176565	NA	NA	NA	0.0186909	NA	NA	-0.468734	NA	-0.661302	NA	NA	-0.568256	RTDS3_1_B9_A22
1.1.17.1	NA	-0.502491	NA	0.0284953	-0.0716116	-0.0426022	0.0681827	0.0201336	-0.187504	-0.0767644	-0.148379	0.0138952	-0.0728525	-0.00183859	0.102952	NA	0.0891579	0.5117	NA	NA	NA	-0.156517	NA	0.0453805	-0.0611696	NA	-0.0445415	NA	NA	-0.0488284	RTDR1_1_H5_A15	sp_v2._unigene76536	sp_v2._unigene13293
1.1.17.2	NA	-0.202786	NA	0.115064	0.228126	0.244205	0.534066	0.178478	0.190772	-0.0778711	0.261234	0.160831	0.394494	0.218642	NA	NA	NA	0.56724	NA	NA	NA	-0.046091	NA	NA	-0.251669	NA	-0.274016	NA	NA	-0.152592	RTDR1_2_A3_A15
1.1.17.3	0.526336	0.383605	-0.601763	-0.544047	0.08827	0.328922	0.0570755	0.0752987	-0.348175	-0.298107	0.100807	0.042101	0.30897	0.0451045	-0.496856	NA	-0.651105	-0.498238	NA	NA	NA	-0.303776	NA	-0.280594	-0.447753	NA	-0.897745	NA	NA	-0.780888	RTDR1_2_A1_A15	sp_v2._unigene2174	sp_v2._unigene4827
1.1.17.4	0.212448	0.0193098	0.543041	0.472249	0.350188	0.461141	0.321401	0.439227	0.316478	0.744129	0.858824	0.647387	0.562493	-0.0747374	0.478974	NA	0.0785068	0.187116	NA	NA	NA	-0.267045	NA	0.236051	-0.0166379	NA	0.118018	NA	NA	0.0158086	RTDR1_2_B12_A15	sp_v2._unigene43375
1.1.17.5	-0.451059	-0.297554	-0.681718	-0.705176	-0.604689	-0.425463	-0.31684	-0.18809	-0.278685	-0.245862	-0.569652	-0.435419	-0.207152	-0.664657	-0.058583	NA	-0.0946382	0.080026	NA	NA	NA	-0.147709	NA	0.118825	0.339142	NA	0.0136292	NA	NA	0.0966127	RTDR1_1_G1_A15	sp_v2._unigene774
1.1.17.6	0.246172	-0.0542723	-0.371388	-0.071958	NA	0.200159	-0.33296	-0.0581112	-0.259653	-0.118053	-0.414082	0.00694134	0.0508803	0.249512	0.00219673	NA	0.286196	0.333978	NA	NA	NA	-0.250688	NA	NA	0.956873	NA	0.582902	NA	NA	-0.0113824	RTDR1_1_H2_A15	sp_v2._unigene484
1.1.17.7	-0.382045	-0.224556	-0.0595936	-0.108242	-0.0424422	0.127008	-0.465334	-0.195148	-0.0528476	0.0908583	-0.0454768	-0.0658207	-0.703446	-0.347303	-0.132238	NA	-0.247298	0.0385185	NA	NA	NA	-0.369019	NA	-0.206436	-0.107159	NA	-0.678124	NA	NA	-0.546748	RTDR1_11_A1_A15	sp_v2._unigene16742
1.1.17.8	-0.357875	-0.308609	-0.566776	-0.543368	-0.0880273	-0.0463735	-0.133526	-0.0365429	-0.748609	-0.592505	-1.24752	-0.930924	0.0873707	0.219715	-0.1904	NA	-0.316172	-0.298296	NA	NA	NA	-0.05981	NA	-0.102797	1.00952	NA	0.427007	NA	NA	0.42765	RTDR1_11_C1_A15	sp_v2._unigene16319
1.1.17.9	NA	NA	NA	NA	NA	NA	NA	NA	NA	NA	NA	-0.172133	NA	NA	NA	NA	NA	0.00826235	NA	NA	NA	NA	NA	NA	NA	NA	NA	NA	NA	0.413347	RTDR1_2_E11_A15	sp_v2._unigene18448
1.1.17.10	NA	NA	NA	NA	NA	0.118077	NA	NA	0.423849	0.429169	NA	0.548829	NA	NA	NA	NA	0.111023	NA	NA	NA	NA	-0.431845	NA	NA	-0.17352	NA	NA	NA	NA	-0.1285	RTDR1_2_G12_A15
1.1.17.11	NA	NA	0.693301	NA	NA	NA	NA	NA	NA	NA	NA	NA	NA	NA	NA	NA	NA	NA	NA	NA	NA	NA	NA	-0.691791	-1.0506	NA	NA	NA	NA	-1.3104	RTDR2_1_A3_A21	sp_v2._unigene24197
1.1.17.12	2.27211	2.0598	-0.148272	-0.288061	0.108892	NA	-0.623745	-0.191168	-0.655634	-0.381165	0.488766	NA	-0.273049	-0.127581	-0.434103	NA	-0.690693	-0.404837	NA	NA	NA	-0.231051	NA	-0.0839278	-0.159553	NA	-0.439712	NA	NA	-0.409723	RTDR2_1_B8_A21	sp_v2._unigene2342
1.1.17.13	0.256165	0.582483	0.473091	0.547347	0.420038	0.413722	0.0338735	0.0733315	0.54292	0.379634	0.755488	0.49574	-0.443674	-0.317635	-0.0728467	NA	0.10102	-0.0338177	NA	NA	NA	-0.15364	NA	-0.349205	-0.780707	NA	-0.877899	NA	NA	-0.907308	RTDR2_11_D11_A21	sp_v2._unigene1252
1.1.17.14	-0.0793481	0.112068	0.210754	NA	-0.0182199	-0.0813248	-0.118887	-0.219105	-0.492244	-0.322397	-0.570806	-0.31573	-0.289139	-0.204161	-0.15073	NA	-0.0110989	-0.0390867	NA	NA	NA	0.128202	NA	0.0796855	0.076399	NA	0.329966	NA	NA	0.548121	RTDR2_11_E11_A21	sp_v2._unigene6545
1.1.17.15	0.447484	NA	0.0664492	-0.0153713	0.230208	NA	0.0379914	NA	0.326777	0.410546	0.200819	0.333885	0.159718	0.144999	0.133685	NA	NA	0.364645	NA	NA	NA	0.599687	NA	-0.0559062	0.145251	NA	-0.225855	NA	NA	-0.128339	RTDR2_11_F9_A21	sp_v2._unigene5547
1.1.17.16	-0.829827	NA	-0.106528	-0.112912	-0.182943	-0.369541	-0.225821	-0.082025	-0.0211293	0.0484666	0.0848322	0.0625424	-0.274957	-0.25774	-0.189404	NA	0.0385782	-0.00522178	NA	NA	NA	0.00170401	NA	-0.215024	0.0233107	NA	0.000732876	NA	NA	-0.136245	RTDR2_11_H1_A21	sp_v2._unigene24194	sp_v2._unigene8351
1.1.17.17	0.350448	0.427365	-0.0474697	-0.186124	0.0649527	-0.0918424	-0.165088	-0.0636046	-0.310315	-0.235285	-0.319656	-0.255639	-0.00298109	0.0794557	0.00313381	NA	-0.0926885	-0.0287579	NA	NA	NA	0.320399	NA	0.194897	0.734722	NA	0.578433	NA	NA	0.329615	RTDR3_1_A7_A22	sp_v2._unigene25352
1.1.17.18	-0.226646	-0.0665835	-0.622931	-0.506772	-0.301401	-0.350173	-0.391426	-0.335531	-0.557016	-0.422535	-0.741552	-0.597155	-0.309466	-0.156742	-0.34983	NA	-0.452741	-0.421678	NA	NA	NA	0.215705	NA	-0.226784	0.304088	NA	0.17225	NA	NA	0.112225	RTDR3_1_C6_A22	sp_v2._unigene2931	sp_v2._unigene29173
1.1.17.19	-0.291066	-0.299966	0.0677018	NA	-0.352246	-0.0695481	-0.0974086	-0.0520225	-0.223279	-0.0754286	-0.118336	-0.16677	-0.220048	NA	-0.189384	NA	-0.171158	-0.0379422	NA	NA	NA	0.0390953	NA	0.210627	-0.265669	NA	-0.283461	NA	NA	-0.244999	RTDR3_1_D11_A22	sp_v2._unigene57752
1.1.17.20	-0.5423	-0.432029	-0.838822	-0.731179	-0.44976	-0.568749	NA	-0.32682	-0.874325	-0.838195	-0.919782	-0.96192	-0.16929	-0.0270449	-0.154762	NA	-0.47118	-0.44248	NA	NA	NA	0.547164	NA	-0.0769466	0.701789	NA	0.676524	NA	NA	0.53123	RTDR3_1_E6_A22	sp_v2._unigene25292	sp_v2._unigene5667
1.1.17.21	NA	0.561116	NA	0.0614413	0.0647013	-0.120804	0.0135665	0.0382073	-0.0327049	0.255835	0.828558	0.173253	0.460276	0.542553	0.460242	NA	0.3427	0.121795	NA	NA	NA	0.417253	NA	0.340061	0.0692358	NA	0.0386542	NA	NA	0.0132377	RTDR3_8_E1_A22
1.1.17.22	2.54276	2.45	1.14852	1.20359	1.22372	0.998821	-0.78562	-0.677434	-0.71955	-0.69707	-0.627501	-0.528751	-1.01938	-0.770332	-1.00102	NA	NA	-1.17268	NA	NA	NA	-0.929862	NA	-1.02519	-0.850201	NA	-0.887876	NA	NA	-0.995841	RTDR3_8_F1_A22	sp_v2._unigene18225
1.1.17.23	0.0629635	-0.0233978	0.41045	0.221591	0.0175698	-0.0180128	0.050044	0.0682265	0.117171	0.371338	0.104191	0.118292	0.103506	0.0719458	0.145884	NA	0.141223	0.0367272	NA	NA	NA	0.272747	NA	-0.0326841	0.118498	NA	0.0864279	NA	NA	0.131911	RTDR3_8_F12_A22	sp_v2._unigene1338	sp_v2._unigene5852
1.1.17.24	-0.123929	-0.300785	-0.244434	-0.37134	-0.319751	-0.431311	-0.271225	-0.0533157	-0.3698	-0.358858	-0.57795	-0.448027	-0.169259	-0.256426	0.000780007	NA	-0.00602309	-0.068635	NA	NA	NA	0.0969963	NA	0.065627	0.0887949	NA	0.206425	NA	NA	-0.0114811	RTDR3_8_G1_A22	sp_v2._unigene1287
1.1.18.1	-1.09862	-1.46603	-1.1853	-0.933336	-0.973276	-0.716977	-0.921666	-0.746344	-0.940249	-0.691773	-0.410126	-0.68924	-0.701909	NA	-0.825211	NA	-0.851816	-0.731183	NA	NA	NA	-0.796072	NA	-0.566185	0.345253	NA	1.10052	NA	NA	1.12762	RTCNT1_36_G3_A29	sp_v2._unigene11864
1.1.18.2	-0.119773	-0.0652719	-0.0587951	-0.0485116	-0.234383	NA	-0.101871	-0.0228367	-0.241985	-0.0986741	-0.291123	-0.296139	0.0904464	-0.159436	-0.366518	NA	-0.119124	-0.0184282	NA	NA	NA	-0.129789	NA	-0.134531	0.232181	NA	-0.0918057	NA	NA	-0.151946	RTCNT1_36_G1_A29	sp_v2._unigene54996
1.1.18.3	0.653279	0.462935	0.128738	0.161209	0.218921	0.355323	0.0121498	-0.088787	-0.118405	-0.0754423	-0.0602886	-0.0285339	-0.116315	-0.38588	-0.40663	NA	-0.147584	NA	NA	NA	NA	-0.500027	NA	-0.455935	-0.449345	NA	-0.837176	NA	NA	-1.09824	RTCNT1_36_H8_A29	sp_v2._unigene22495
1.1.18.4	-0.664115	-0.888303	-0.303073	-0.329822	-0.402077	-0.0201137	-0.0218335	-0.0630596	-0.233494	-0.106206	-0.25799	-0.267468	-0.13462	-0.0692772	-0.22318	NA	-0.365925	-0.217488	NA	NA	NA	-0.318216	NA	-0.0265835	-0.349385	NA	0.0326265	NA	NA	-0.171056	RTCNT1_37_A7_A29	sp_v2._unigene15126
1.1.18.5	0.0828806	-0.141171	0.0852839	0.169294	-0.317258	-0.160733	-0.0357269	-0.00272353	0.440137	0.476292	-0.121044	0.0127526	0.413127	0.22285	0.287497	NA	0.292649	0.158357	NA	NA	NA	0.0742755	NA	0.201102	0.160035	NA	0.320152	NA	NA	0.267308	RTCNT1_44_H1_A29
1.1.18.6	-0.256364	-0.580187	-0.127471	-0.333865	-0.389525	-0.229762	0.114994	0.109137	-0.0456759	-0.11082	0.0304684	0.0609663	-0.876286	-0.470657	-0.599678	NA	-0.485728	-0.328836	NA	NA	NA	-0.804025	NA	-0.309187	-0.519852	NA	-0.331485	NA	NA	-0.0156594	RTCNT1_45_A6_A29
1.1.18.7	-0.369267	-0.137108	-0.762418	-0.217628	-0.298706	-0.0840784	-0.692535	-0.366779	-0.682697	-0.254448	-0.561936	-0.317076	-0.914669	-0.650931	-0.684162	NA	-0.393546	-0.246678	NA	NA	NA	-0.670442	NA	-0.391433	-0.196377	NA	0.291084	NA	NA	0.114774	RTCNT1_45_B6_A29	sp_v2._unigene1616
1.1.18.8	-0.213353	-0.266033	1.06834	NA	0.657064	0.707288	-0.118964	-0.0753933	1.19432	NA	1.11593	1.22736	NA	-0.955804	-0.244109	NA	0.285903	NA	NA	NA	NA	-0.962114	NA	-0.56315	-2.8762	NA	NA	NA	NA	-1.91509	RTCNT1_45_C8_A29	sp_v2._unigene17615
1.1.18.9	0.772573	NA	NA	0.443622	0.474869	NA	0.101636	0.082674	0.106909	-0.0290772	0.0660302	0.289093	0.13633	0.309227	0.136342	NA	-0.00904534	0.0412967	NA	NA	NA	-0.137362	NA	-0.115245	0.149365	NA	0.051073	NA	NA	-0.0660439	RTCNT1_52_G1_A29	sp_v2._unigene23852
1.1.18.10	0.590538	0.658439	0.480875	0.333602	0.468475	0.314876	0.19309	0.104272	0.148327	0.20355	0.202271	0.47211	0.166354	0.336294	0.285676	NA	0.0878067	0.159587	NA	NA	NA	0.159414	NA	0.0524629	NA	NA	0.0043067	NA	NA	-0.0709037	RTCNT1_52_H8_A29	sp_v2._unigene14939
1.1.18.11	-0.227484	-0.198199	-0.00760252	-0.329463	-0.127147	0.0263584	-0.0967285	-0.143608	NA	NA	0.261945	NA	-0.53331	-0.203617	NA	NA	0.0671172	0.114975	NA	NA	NA	-0.349451	NA	-0.0769093	NA	NA	NA	NA	NA	NA	RTCNT1_53_A9_A29	sp_v2._unigene1596
1.1.18.12	1.72268	1.97338	0.191967	0.0887516	0.603807	NA	0.150992	0.113149	0.386018	0.433339	0.286516	0.434453	0.77238	0.683497	0.715264	NA	0.688744	0.692175	NA	NA	NA	0.974421	NA	0.420192	0.936148	NA	0.477545	NA	NA	0.362552	RTCNT1_53_C2_A29	sp_v2._unigene192
1.1.18.13	0.582179	0.831527	0.470752	0.135914	0.397533	0.239297	-0.211993	-0.123173	0.0649653	0.00777555	0.736243	0.664574	-0.341717	0.0894077	-0.245479	NA	-0.148729	-0.112896	NA	NA	NA	-0.281094	NA	-0.00350407	-0.209495	NA	-0.656219	NA	NA	-0.681865	RTCNT1_6_D2_A29
1.1.18.14	-0.167224	0.0698308	-0.143667	-0.146785	-0.0401923	-0.0600066	0.112896	0.193035	NA	NA	-0.1144	0.0349088	0.234341	0.373618	0.137009	NA	0.243572	0.0680218	NA	NA	NA	0.350584	NA	0.212762	0.501584	NA	0.444671	NA	NA	0.347515	RTCNT1_6_E3_A29	sp_v2._unigene21874
1.1.18.15	0.248983	0.269041	0.219624	0.29355	0.354978	0.118083	0.0896371	0.126503	0.127091	0.11497	0.103585	0.297667	-0.171722	-0.141842	-0.0351267	NA	-0.0273601	-0.110766	NA	NA	NA	-0.247811	NA	-0.0916625	-0.107073	NA	-0.0651496	NA	NA	0.216412	RTCNT1_6_E11_A29
1.1.18.16	-0.310398	-0.087212	-0.27783	-0.186198	-0.170752	-0.188898	-0.241458	NA	-0.135097	-0.272043	-0.390229	-0.194964	0.0666001	0.12311	-0.0842911	NA	NA	-0.0264913	NA	NA	NA	0.170187	NA	0.107838	0.406073	NA	0.00185619	NA	NA	0.120514	RTCNT1_6_G1_A29	sp_v2._unigene22227
1.1.18.17	-2.00249	-1.9293	-1.60966	NA	-1.61667	-1.62284	-0.989292	-0.863867	-0.798571	-0.932943	-0.841831	-0.888917	-0.865626	NA	-0.560071	NA	-0.480754	-0.577409	NA	NA	NA	-0.382847	NA	0.0785488	NA	NA	1.17767	NA	NA	1.26342	RTCNT1_75_E5_A29	sp_v2._unigene23675	sp_v2._unigene1634
1.1.18.18	-2.29888	-1.84721	-1.68588	-1.69501	-1.53409	-1.55347	-1.07539	-1.01794	-0.966412	-0.880525	-0.810131	-0.85939	-0.960971	-0.810339	-0.871124	NA	-0.726048	-0.670348	NA	NA	NA	-0.451832	NA	0.0838937	0.62561	NA	0.891913	NA	NA	0.898305	RTCNT1_75_F3_A29	sp_v2._unigene3748
1.1.18.19	-0.455421	-0.403505	-0.160171	-0.151186	0.0591291	NA	-0.219184	-0.00860763	0.116679	0.150098	0.138465	0.132546	0.361918	0.465257	0.162222	NA	0.158688	0.188847	NA	NA	NA	0.502193	NA	NA	-0.0988641	NA	-0.223803	NA	NA	NA	RTCNT1_75_G11_A29	sp_v2._unigene26527
1.1.18.20	-0.347066	-0.244835	0.12349	0.136542	0.0387451	0.0566783	-0.0122043	0.013153	0.305637	0.213205	0.522445	0.419495	-0.117053	0.0260691	0.0840237	NA	-0.0199468	0.0211903	NA	NA	NA	-0.296641	NA	-0.000954446	0.156114	NA	0.119177	NA	NA	-0.0468518	RTCNT1_76_B4_A29	sp_v2._unigene11685
1.1.18.21	0.386382	0.470403	0.374385	0.257407	0.13644	0.131496	-0.06481	0.106614	-0.0764423	0.0766629	0.184921	-0.0115292	NA	NA	NA	NA	-0.0840054	-0.0330841	NA	NA	NA	0.124902	NA	NA	0.0716349	NA	-0.311142	NA	NA	-0.0930172	RTCU1_7_B4_A29
1.1.18.22	-1.73124	-1.58589	-1.26213	NA	-1.55129	-1.63082	0.265182	NA	NA	-0.884953	-0.981378	-1.0148	0.478767	0.432609	0.612875	NA	0.285103	0.45492	NA	NA	NA	0.991238	NA	NA	1.07888	NA	1.07329	NA	NA	1.5175	RTCU1_7_D1_A29
1.1.18.23	-0.86179	-0.769366	-0.430691	-0.566134	-0.127639	-0.280422	-0.188866	-0.130756	-0.130931	-0.00244875	-0.114669	-0.00275043	-0.212724	-0.087445	-0.254793	NA	-0.257674	-0.220865	NA	NA	NA	-0.17164	NA	0.00534872	-0.527169	NA	-0.558277	NA	NA	-0.315975	RTCU1_7_E12_A29
1.1.18.24	0.588608	0.686636	0.495456	0.474641	0.380206	0.142035	-0.20405	0.10144	-0.336972	-0.449831	-0.313729	-0.163906	-0.697714	-0.619245	-0.60698	NA	-0.596458	-0.578695	NA	NA	NA	-0.793026	NA	-0.513405	-0.895214	NA	-0.897202	NA	NA	-0.756285	RTCU1_8_A1_A29
1.1.19.1	0.539797	-0.0951251	-0.176612	0.193066	0.41946	0.218198	0.196829	-0.080549	0.250188	0.38588	NA	NA	0.330935	0.260643	0.690829	NA	0.47843	0.952545	NA	NA	NA	0.0534293	NA	NA	0.358714	NA	NA	NA	NA	NA	RTAL1_7_F1_A29	sp_v2._unigene826
1.1.19.2	0.490065	0.146645	-0.01465	0.342308	0.296219	0.38717	0.328183	0.0775198	0.0848211	-0.153885	0.234502	0.218608	0.308914	0.277221	0.304963	NA	0.128885	0.438023	NA	NA	NA	-0.18134	NA	NA	-0.128917	NA	-0.152053	NA	NA	-0.0268604	RTAL1_7_G11_A29	sp_v2._unigene11926
1.1.19.3	0.313306	-0.0596475	-0.000911541	-0.0539561	0.114236	0.279546	0.197183	0.154527	0.11045	0.0292131	0.103287	0.176926	0.245716	-0.375782	0.181772	NA	0.200737	0.504333	NA	NA	NA	0.176634	NA	NA	0.0257572	NA	-0.169958	NA	NA	-0.227472	RTAL1_7_H12_A29
1.1.19.4	-0.50962	-0.60393	-0.11707	-0.0565243	-0.0641961	0.17601	-0.292637	-0.272164	-0.0507196	-0.07151	0.183279	0.245658	-0.6059	-0.450754	-0.280899	NA	-0.111402	NA	NA	NA	NA	-0.305821	NA	-0.294186	0.565528	NA	0.437743	NA	NA	0.445264	RTAL1_8_A6_A29	sp_v2._unigene1732
1.1.19.5	-0.531951	-0.798415	-0.51539	-0.464564	-0.856419	-0.414381	0.156272	0.0206224	NA	0.0940648	-0.151239	0.0454588	0.162574	0.129271	0.20192	NA	0.352988	0.0924618	NA	NA	NA	-0.0431181	NA	0.232987	0.35443	NA	0.891474	NA	NA	0.95217	RTBOR1_6_C8_A29
1.1.19.6	-0.54722	-0.433856	-0.489874	-0.432252	-0.390041	-0.263548	-0.437442	-0.348961	-0.34635	-0.309524	0.0567135	0.245869	-0.525063	-0.344069	-0.186246	NA	-0.188769	-0.236204	NA	NA	NA	-0.0992585	NA	-0.134521	0.795924	NA	0.709677	NA	NA	0.689183	RTBOR1_6_D1_A29
1.1.19.7	0.162628	0.0303648	0.661423	0.697197	0.41979	0.34682	0.493082	0.253479	0.56436	0.498594	0.607927	0.463691	0.687905	0.529734	0.547675	NA	0.189145	0.333671	NA	NA	NA	NA	NA	-0.0405023	-0.143907	NA	0.0338604	NA	NA	NA	RTBOR1_6_E9_A29
1.1.19.8	0.917667	0.749917	NA	0.25582	0.446836	0.566877	0.55522	0.523648	0.484	0.479246	NA	NA	0.870893	0.894314	0.801994	NA	0.602614	0.63916	NA	NA	NA	0.606653	NA	0.283518	0.387742	NA	-0.218206	NA	NA	NA	RTBOR1_6_G2_A29
1.1.19.9	1.7408	NA	0.453984	0.038291	1.12935	0.957329	-0.2501	-0.108742	-0.297381	-0.47433	-0.322107	-0.147788	-0.603658	-0.369936	-0.589585	NA	-1.15975	-0.420387	NA	NA	NA	-0.41272	NA	NA	-0.20073	NA	1.01245	NA	NA	-0.536681	RTCNT1_5_F1_A29	sp_v2._unigene15661
1.1.19.10	0.190273	0.468191	-0.0789887	-0.129388	-0.0209527	-0.0602457	-0.115806	-0.0195073	-0.306007	-0.283547	-0.477939	-0.270764	0.243331	0.309987	0.350749	NA	0.259323	0.500394	NA	NA	NA	0.614968	NA	0.138875	0.517468	NA	0.661801	NA	NA	0.497696	RTCNT1_5_H11_A29	sp_v2._unigene16614
1.1.19.11	-0.0887293	0.157938	0.021204	0.0332174	-0.332477	-0.167124	-0.263988	-0.29769	-0.37236	-0.229626	-0.0455589	-0.0854332	-0.190576	-0.213184	-0.43318	NA	-0.393045	-0.358884	NA	NA	NA	-0.364136	NA	-0.216876	-0.26199	NA	-0.0619265	NA	NA	-0.0667652	RTCNT1_6_C9_A29	sp_v2._unigene146
1.1.19.12	0.236227	0.532296	0.296615	0.21952	-0.111599	0.146769	0.187949	0.21689	0.125661	0.16176	0.165307	0.149066	-0.251019	-0.156326	0.077788	NA	0.184443	0.296267	NA	NA	NA	0.0505313	NA	-0.000520337	0.222377	NA	-0.0180371	NA	NA	0.166166	RTCNT1_6_E1_A29	sp_v2._unigene153
1.1.19.13	0.940616	1.10691	0.238482	0.320866	0.460724	0.494234	-0.122101	-0.0186946	0.095051	-0.0108421	0.179276	0.00432048	-0.455341	-0.325341	-0.490547	NA	-0.0633772	-0.112416	NA	NA	NA	-0.287618	NA	-0.586177	-0.893935	NA	-0.777592	NA	NA	-1.00891	RTCNT1_13_C7_A29	sp_v2._unigene6673
1.1.19.14	0.511331	0.604918	0.549632	0.491399	0.2531	0.309706	-0.0204512	0.0422534	0.227407	0.421553	0.118304	0.207059	-0.0265011	0.487736	-0.110367	NA	0.0682075	0.00933556	NA	NA	NA	0.364671	NA	NA	-0.0278619	NA	-0.424875	NA	NA	-0.245382	RTCNT1_13_C12_A29	sp_v2._unigene4628	sp_v2._unigene63174
1.1.19.15	-0.456425	0.023239	-0.0219499	-0.0562798	-0.201971	-0.335037	-0.194588	-0.0944862	-0.288053	-0.130185	-0.0588999	-0.196113	-0.198908	-0.0422247	0.0245389	NA	-0.090546	-0.16459	NA	NA	NA	-0.0618885	NA	-0.103528	-0.161638	NA	-0.0115738	NA	NA	0.243719	RTCNT1_13_E1_A29	sp_v2._unigene27711
1.1.19.16	1.30946	1.40991	0.602944	0.465709	0.531059	0.517022	NA	0.161163	0.755832	0.833804	0.339277	0.416764	0.264392	0.398631	NA	NA	NA	0.168287	NA	NA	NA	0.367942	NA	-0.431301	-0.130862	NA	-1.15584	NA	NA	-1.3863	RTCNT1_13_E12_A29	sp_v2._unigene9627
1.1.19.17	-1.6856	-1.39482	-1.76751	-1.82197	-1.87151	-1.85078	-1.21053	-1.21406	-1.0196	-0.923175	-0.553822	-0.556222	-1.29651	-1.14066	-1.01107	NA	-0.769252	-0.955614	NA	NA	NA	-0.797666	NA	-0.297881	0.415086	NA	1.13081	NA	NA	1.11855	RTCNT1_21_A5_A29	sp_v2._unigene82664
1.1.19.18	-1.29754	-0.866954	-1.03182	-1.20461	-1.01359	-1.01822	-0.597903	-0.559782	-0.684742	-0.40167	-0.835454	-0.805971	-0.433131	-0.344218	-0.279538	NA	-0.181878	-0.291922	NA	NA	NA	0.417696	NA	0.00261505	0.511197	NA	0.684477	NA	NA	0.627785	RTCNT1_21_B8_A29
1.1.19.19	0.835106	NA	0.618306	0.558633	0.300629	0.208875	0.399676	0.387162	0.449279	0.671676	0.666843	0.506723	0.617128	0.669832	0.527641	NA	0.44603	0.311059	NA	NA	NA	0.46214	NA	0.365205	-0.245707	NA	-0.192449	NA	NA	-0.0438493	RTCNT1_21_C1_A29	sp_v2._unigene11383
1.1.19.20	-0.195811	-0.12061	0.340481	0.323802	0.30433	0.247177	-0.0639896	-0.0155216	0.113236	0.144299	0.456356	0.420875	0.00681997	0.0618201	-0.167068	NA	-0.0226129	-0.220712	NA	NA	NA	0.00975301	NA	-0.0616837	NA	NA	-0.325353	NA	NA	-0.409923	RTCNT1_21_D9_A29	sp_v2._unigene5632
1.1.19.21	-2.04442	-1.82197	-0.743334	NA	-0.60428	-0.599775	0.439755	0.492153	0.49219	0.260107	NA	0.607802	0.581998	0.597256	0.500054	NA	0.452584	NA	NA	NA	NA	0.426952	NA	NA	NA	NA	0.191747	NA	NA	-0.0289586	RTCNT1_29_H3_A29	sp_v2._unigene12632
1.1.19.22	-1.0429	-1.04378	-0.667332	-0.796617	-0.796677	-0.711897	-0.808115	-0.578608	NA	-0.513129	NA	-0.11616	-0.738055	NA	-0.603512	NA	NA	-0.514191	NA	NA	NA	-0.414553	NA	-0.187338	0.105885	NA	0.488677	NA	NA	0.586813	RTCNT1_29_H1_A29
1.1.19.23	-1.09889	-0.800466	-0.884716	-0.942639	-0.811817	-0.988376	-0.431484	-0.306874	-0.252866	-0.26308	-0.414497	-0.603611	-0.130719	-0.188688	0.0190359	NA	0.020005	0.13202	NA	NA	NA	0.284933	NA	-0.07079	0.799233	NA	0.497611	NA	NA	0.425051	RTCNT1_3_A11_A29	sp_v2._unigene2876
1.1.19.24	-0.731946	NA	0.0686043	-0.288421	0.0095125	-0.116306	-0.301346	0.147044	-0.178796	0.153399	0.388708	-0.170916	-0.0935595	NA	-0.0679137	NA	-0.243656	-0.0266967	NA	NA	NA	0.144506	NA	NA	-0.111216	NA	0.112846	NA	NA	0.125491	RTCNT1_3_B5_A29
1.1.20.1	NA	-0.397099	-0.167175	NA	-0.107513	NA	0.181803	-0.0593662	-0.175223	NA	-0.192189	-0.381462	NA	-0.92285	-0.0985285	NA	NA	-0.0122793	NA	NA	NA	NA	NA	NA	-0.0814872	NA	NA	NA	NA	0.306781	NDL1_17_G1_A29	sp_v2._unigene17662	sp_v2._unigene61245
1.1.20.2	1.63565	1.65895	1.30894	1.42153	1.15168	1.34118	0.115864	NA	-0.0252795	-0.14885	-0.327344	-0.394336	-0.433031	-0.278222	-0.614478	NA	-0.563435	-0.506251	NA	NA	-0.50737	-0.691655	NA	NA	NA	NA	NA	NA	NA	-1.14733	NDL1_18_B1_A29	sp_v2._unigene2321
1.1.20.3	-0.25021	-0.209447	-0.285236	-0.511829	-0.064998	0.0906241	-0.240652	-0.204084	-0.25654	-0.111379	-0.404054	-0.378306	0.338288	-0.0722989	0.103968	NA	-0.00555144	0.234752	NA	NA	0.188104	-0.0882719	NA	0.0219932	1.44311	NA	0.815936	NA	NA	0.902134	NDL1_18_D4_A29	sp_v2._unigene285	sp_v2._unigene37794
1.1.20.4	0.144629	0.0843735	-0.3291	-0.199881	-0.133818	0.101676	0.0492831	0.0885281	-0.166429	-0.0343272	-0.401162	-0.116955	0.494354	0.000968756	0.295005	NA	0.391195	0.540029	NA	NA	0.0617093	0.230201	NA	NA	-0.240497	NA	-0.143489	NA	NA	-0.0948562	NDL1_18_D8_A29	sp_v2._unigene61945
1.1.20.5	0.171519	-0.292995	-0.115262	0.136942	0.20278	0.220031	0.155962	-0.0560469	-0.186362	0.355905	-0.114028	-0.0311425	0.00119929	-0.706443	-0.172494	NA	0.247713	0.148692	NA	NA	NA	NA	NA	NA	NA	NA	0.203605	NA	NA	0.0932803	NDL1_28_G1_A29	sp_v2._unigene2756
1.1.20.6	-0.706715	-0.531845	-0.273293	-0.356611	-0.227203	-0.0667751	0.133661	0.0659863	-0.163906	-0.204429	-0.341162	-0.2864	0.264397	0.300646	0.236741	NA	0.207461	0.21793	NA	NA	0.0830885	0.0278716	NA	0.24296	0.173978	NA	-0.0808456	NA	NA	0.0502302	NDL1_29_A6_A29	sp_v2._unigene16648
1.1.20.7	-0.226696	NA	-0.292355	-0.191905	-0.2687	0.0285954	-0.148284	-0.0620435	-0.282624	-0.176194	-0.224553	-0.143189	-0.0789736	0.111209	0.145171	NA	0.0386373	0.189824	NA	NA	0.110748	-0.014403	NA	0.0282797	0.329313	NA	0.355833	NA	NA	0.211121	NDL1_29_B4_A29	sp_v2._unigene18982
1.1.20.8	0.884394	0.799122	NA	-0.298455	-0.206615	-0.142018	-0.0999621	-0.0361255	-0.26447	-0.244072	-0.428247	-0.11947	0.230719	0.29198	0.200545	NA	0.255178	0.16981	NA	NA	0.444242	0.314593	NA	0.193743	0.698534	NA	0.766283	NA	NA	NA	NDL1_29_C3_A29	sp_v2._unigene23166
1.1.20.9	NA	-0.48166	-0.310047	-0.360483	-0.376952	-0.282941	-0.146143	-0.221282	-0.254207	-0.143827	-0.327726	-0.189947	-0.446528	-0.0859573	-0.233974	NA	-0.0772245	0.0594306	NA	NA	-0.306199	-0.22872	NA	NA	-0.0354476	NA	0.0649761	NA	NA	0.00303314	NDL1_36_G2_A29	sp_v2._unigene1236
1.1.20.10	-0.14606	-0.00213631	-0.334426	-0.208622	-0.305803	-0.241313	-0.0894041	0.0625083	-0.140092	-0.0779817	0.38722	0.0676512	-0.0767073	-0.0040662	-0.0834942	NA	-0.233465	-0.0252744	NA	NA	-0.0064792	-0.0282058	NA	-0.0106048	-0.208487	NA	0.451886	NA	NA	0.239534	NDL1_36_G7_A29	sp_v2._unigene581	sp_v2._unigene27881
1.1.20.11	-0.757013	-0.563366	-0.832629	-1.02437	-0.78794	NA	-0.102914	-0.173735	NA	-0.137011	-0.22784	-0.148121	0.545031	0.680996	0.622774	NA	0.426219	0.558574	NA	NA	0.883858	0.758401	NA	0.334011	0.0798854	NA	0.107646	NA	NA	0.379298	NDL1_36_H3_A29	sp_v2._unigene22418
1.1.20.12	0.124416	0.183884	-0.0243661	0.0185409	-0.0311281	-0.109145	0.0853344	NA	0.236264	0.158087	0.473807	0.457903	0.0318683	0.195793	-0.104327	NA	0.153292	0.0184975	NA	NA	-0.261218	-0.0380289	NA	0.127397	-0.800449	NA	-0.899887	NA	NA	-0.412929	NDL1_37_A3_A29	sp_v2._unigene67626
1.1.20.13	-0.738925	-0.175495	-0.737757	-0.848613	-0.349465	-0.224386	-0.308079	-0.249347	0.150187	NA	0.053832	0.296952	NA	-0.0600275	-0.135712	NA	0.121019	0.0108297	NA	NA	-0.257251	-0.114705	NA	NA	-0.899043	NA	-0.356247	NA	NA	-0.445102	NDL1_44_G8_A29	sp_v2._unigene371
1.1.20.14	0.424975	0.711746	0.00629572	-0.0494765	NA	-0.132117	-0.0699252	0.0154255	0.0583547	0.0569591	-0.380626	-0.0632921	NA	0.44393	0.331133	NA	0.330996	0.390243	NA	NA	0.416574	0.642267	NA	0.0746654	-0.0520073	NA	-0.122674	NA	NA	-0.205268	NDL1_44_H12_A29	sp_v2._unigene93
1.1.20.15	-0.0279848	0.300932	0.243123	0.114463	-0.191431	-0.217151	-0.0483345	-0.0473241	0.0343467	-0.123543	-0.206468	-0.166092	0.0868773	0.167703	0.112178	NA	-0.0536976	0.0169785	NA	NA	-0.101212	0.119287	NA	0.140814	0.337829	NA	-0.113026	NA	NA	-0.0377664	NDL1_45_D7_A29	sp_v2._unigene2745
1.1.20.16	-0.286658	-0.250893	-0.0220878	-0.474425	NA	-0.41843	-0.0858601	-0.350611	NA	0.218551	0.0303565	0.218647	-0.150568	0.0494364	-0.132393	NA	0.00821328	NA	NA	NA	NA	-0.226383	NA	-0.112846	-0.197593	NA	0.237989	NA	NA	-0.01377	NDL1_45_E1_A29	sp_v2._unigene2583	sp_v2._unigene21556
1.1.20.17	0.380204	0.242412	0.3352	0.201034	0.268509	0.0733891	0.153648	0.12722	0.293418	0.313022	NA	NA	NA	NA	-0.00459251	NA	NA	0.191051	NA	NA	-0.164029	-0.294451	NA	-0.0044044	-0.411064	NA	-0.459903	NA	NA	-0.277082	NDL1_56_G1_A29	sp_v2._unigene1649
1.1.20.18	-1.01245	-0.758672	-0.150755	-0.312325	-0.538577	-0.597297	NA	-0.134975	-0.259117	-0.24822	-0.269793	-0.194782	-0.30921	0.0723691	0.0312836	NA	0.0868753	-0.0350827	NA	NA	-0.0571882	0.0324977	NA	0.217283	0.221847	NA	0.551215	NA	NA	0.767804	NDL1_57_A6_A29	sp_v2._unigene84
1.1.20.19	-0.031852	-0.0609727	-0.564292	-0.693996	-0.63206	-0.597274	-0.488231	-0.518193	-0.422362	-0.314382	0.108578	0.0293231	-0.359089	-0.169015	-0.231108	NA	-0.344715	-0.376046	NA	NA	-0.11021	-0.148127	NA	-0.221553	0.52913	NA	0.982213	NA	NA	0.944225	NDL1_57_B4_A29	sp_v2._unigene2432
1.1.20.20	-0.570889	-0.644059	NA	0.105276	-0.0574069	-0.138995	-0.0895984	-0.0564311	-0.0391074	-0.00562454	0.329987	0.211859	-0.682445	-0.41224	-0.363177	NA	0.00625552	-0.153119	NA	NA	-0.867593	-0.837815	NA	-0.245052	-1.20665	NA	-1.13998	NA	NA	-1.02444	NDL1_57_D6_A29	sp_v2._unigene17625
1.1.20.21	NA	-0.0435215	0.121217	0.232505	NA	0.136442	-0.202032	-0.0949976	-0.00158258	-0.123168	0.10161	0.118416	-0.580507	-0.241326	NA	NA	-0.237393	-0.356581	NA	NA	-0.534022	-0.632564	NA	-0.218293	-0.806167	NA	-0.327808	NA	NA	-0.253978	RTAL1_2_B7_A29	sp_v2._unigene21543
1.1.20.22	-0.315996	-0.684139	0.183353	0.101061	0.0237017	-0.0688075	-0.140541	-0.114424	0.144837	0.111162	0.381938	0.172837	-0.751152	-0.712542	-0.439874	NA	-0.190036	-0.301771	NA	NA	-0.612791	-0.754061	NA	-0.448026	-1.17556	NA	-0.771321	NA	NA	-0.667703	RTAL1_2_C2_A29	sp_v2._unigene27854
1.1.20.23	1.29278	NA	0.429114	0.463554	0.711489	0.658191	-0.510901	-0.695192	-0.414633	-0.25138	NA	NA	-0.861713	-0.922088	-0.704007	NA	-0.594675	NA	NA	NA	-0.669912	-0.940206	NA	-0.612622	NA	NA	NA	NA	NA	-0.242502	RTAL1_2_D8_A29
1.1.20.24	-0.371229	-0.333335	0.271611	0.167546	0.294057	-0.0314768	-0.181166	-0.0286061	0.182148	0.0313987	0.586035	0.31219	-0.614906	-0.544271	-0.413961	NA	-0.262472	-0.450821	NA	NA	-0.582707	-0.689022	NA	-0.422857	-0.898252	NA	-0.428663	NA	NA	-0.159285	RTAL1_2_F1_A29	sp_v2._unigene16938
1.1.21.1	NA	0.19138	0.336335	0.3368	NA	0.420451	0.309501	0.0572174	0.282425	0.154618	0.299109	0.180058	-0.0181659	-0.121269	-0.0818395	NA	NA	-0.0197964	NA	NA	-0.261561	-0.307664	NA	-0.332228	-0.210221	NA	-0.369173	NA	NA	-0.281765	FLD1_29_A1_A29	sp_v2._unigene8653
1.1.21.2	0.332082	0.297401	-0.441557	-0.461593	-0.10002	0.273378	0.16948	-0.0391477	-0.493923	-0.547275	-0.811052	-0.782833	-0.167657	-0.240445	0.0332079	NA	0.0724284	NA	NA	NA	-0.0519952	-0.215091	NA	0.0793712	0.575778	NA	0.273805	NA	NA	0.104866	FLD1_3_A8_A29	sp_v2._unigene1577
1.1.21.3	0.9657	0.820239	0.537077	0.462412	0.7039	NA	0.532368	0.547107	0.489325	0.358906	0.371547	0.401378	0.777886	0.821742	0.328388	NA	0.440537	0.53784	NA	NA	0.668798	0.644941	NA	0.212708	-0.416878	NA	-0.929683	NA	NA	-1.00174	FLD1_3_F11_A29	sp_v2._unigene16224
1.1.21.4	1.29743	1.19613	0.204913	0.176286	0.518536	0.596662	0.00403666	0.0332568	0.0827579	0.180479	0.220744	0.299487	0.0978961	0.102918	0.153331	NA	0.06983	-0.0175567	NA	NA	-0.209627	-0.232282	NA	-0.206878	-0.454459	NA	-0.370018	NA	NA	-0.242	FLD1_31_D3_A29	sp_v2._unigene63591
1.1.21.5	NA	0.0124999	0.571846	NA	0.558923	0.788778	0.214212	0.301312	0.587076	NA	0.742581	NA	-0.639368	-0.534561	-0.251493	NA	0.0955561	0.0290581	NA	NA	-0.578775	-0.830874	NA	NA	-1.02414	NA	-1.14475	NA	NA	-1.17641	FLD1_54_F8_A29	sp_v2._unigene3345
1.1.21.6	0.294094	0.329674	0.0240081	0.0632198	0.314053	0.327804	0.283255	0.379459	0.152458	0.162985	0.234321	0.393771	0.406894	0.308377	0.164444	NA	0.378142	0.208946	NA	NA	0.145386	0.282232	NA	0.126166	-0.510949	NA	-0.13631	NA	NA	-0.116183	FLD1_55_D8_A29	sp_v2._unigene51
1.1.21.7	-0.272491	-0.342762	-0.22581	-0.124361	-0.245883	-0.137999	-0.274256	-0.15725	-0.180159	-0.0339046	-0.275325	0.0476722	-0.120744	0.052352	-0.0688708	NA	-0.117613	-0.131233	NA	NA	-0.171275	-0.188425	NA	-0.120874	-0.0382622	NA	0.234497	NA	NA	-0.0739912	FLD1_55_H3_A29	sp_v2._unigene16932
1.1.21.8	0.341658	0.527685	0.212685	0.294313	0.282072	NA	0.13545	0.161841	0.215293	NA	NA	NA	0.11314	0.311471	0.0260393	NA	0.0668386	0.00625452	NA	NA	0.119343	-0.0134338	NA	-0.0576764	-0.0757456	NA	0.0372736	NA	NA	NA	FLD1_56_F2_A29	sp_v2._unigene6124	sp_v2._unigene1849
1.1.21.9	-0.0301893	0.065459	0.0319928	-0.183534	-0.0529047	0.00166223	-0.30665	-0.213872	-0.0488405	-0.0540858	-0.248011	-0.15033	-0.524133	-0.103719	-0.44565	NA	-0.238117	-0.161397	NA	NA	-0.0367418	-0.221213	NA	-0.254026	-0.0878666	NA	-0.0371683	NA	NA	-0.0877366	GEO1_14_H1_A29
1.1.21.10	-0.517703	-0.171934	-0.580383	-0.396453	-0.267968	-0.225242	0.141407	0.0984711	0.00772822	-0.0522242	-0.0315482	-0.206219	0.101692	0.416728	0.186062	NA	0.142281	0.0870008	NA	NA	0.279657	0.5056	NA	-0.137573	0.592746	NA	0.635856	NA	NA	0.584538	GEO1_15_B12_A29	sp_v2._unigene131
1.1.21.11	-0.126477	0.176227	-0.394925	-0.506816	-0.285087	-0.251723	-0.105454	-0.136865	-0.347129	-0.47025	-0.378569	-0.505021	-0.135102	0.0918016	0.201523	NA	0.189014	0.230086	NA	NA	0.177926	0.367077	NA	0.0727216	0.601039	NA	0.4262	NA	NA	-0.00591665	GEO1_15_E5_A29	sp_v2._unigene16676	sp_v2._unigene61823
1.1.21.12	-1.03713	-0.837648	-0.405632	-0.436018	-0.637382	-0.615644	-0.250268	-0.400254	-0.154684	-0.20921	0.0985309	0.253225	-0.327671	-0.238043	-0.180513	NA	-0.0277038	-0.194974	NA	NA	-0.117838	-0.358835	NA	-0.419423	-0.386358	NA	-0.080873	NA	NA	-0.147181	GEO1_15_F12_A29	sp_v2._unigene14565
1.1.21.13	0.592001	0.619238	0.343557	0.291019	0.211073	0.261946	0.126124	0.327857	0.238385	0.229454	0.145163	0.219484	0.270703	0.478474	0.296301	NA	0.257537	0.229455	NA	NA	0.180303	0.201269	NA	0.144056	-0.16863	NA	0.0714844	NA	NA	-0.000440841	HEAT1_2_F1_A29	sp_v2._unigene6695
1.1.21.14	-0.0951436	0.17081	0.0578947	0.0172648	-0.204096	-0.257133	-0.264048	-0.0495253	-0.292523	-0.155445	-0.316138	-0.0614717	-0.0178518	0.118406	0.0727387	NA	0.0520167	-0.15746	NA	NA	NA	0.0303338	NA	-0.141909	-0.161119	NA	-0.0718894	NA	NA	0.222107	HEAT1_2_G7_A29
1.1.21.15	-0.282014	-0.224063	0.0463185	-0.114465	-0.284599	-0.338055	-0.0957319	-0.0731149	-0.154487	NA	-0.265907	-0.129687	-0.354512	-0.0315319	-0.0758136	NA	-0.00268956	-0.201234	NA	NA	-0.502806	-0.520619	NA	0.0304188	-0.447092	NA	0.130225	NA	NA	0.0632918	HEAT1_3_A3_A29	sp_v2._unigene2253
1.1.21.16	-0.513272	NA	0.0838263	NA	-0.164885	NA	-0.143857	NA	NA	NA	0.119064	0.00107367	-0.369173	-0.320155	-0.13027	NA	-0.0407129	-0.22365	NA	NA	NA	NA	NA	NA	NA	NA	NA	NA	NA	0.0485259	HEAT1_3_B2_A29	sp_v2._unigene32465	sp_v2._unigene27184
1.1.21.17	-0.0221759	0.224562	0.185153	0.146649	NA	NA	NA	NA	-0.250367	-0.39478	NA	NA	-0.354808	-0.156478	NA	NA	NA	-0.318051	NA	NA	NA	NA	NA	-0.0802617	-0.0700846	NA	0.173571	NA	NA	0.202555	HEAT1_8_F1_A29	sp_v2._unigene17317
1.1.21.18	-0.439748	-0.349529	0.0898879	0.00537325	-0.186866	-0.164472	NA	-0.155945	0.0204054	-0.042438	0.233977	0.273951	-0.0152958	0.0546684	-0.315861	NA	-0.309829	-0.423829	NA	NA	-0.0580877	-0.155675	NA	-0.236344	-0.682662	NA	-0.410119	NA	NA	-0.629368	HEAT1_8_F11_A29
1.1.21.19	0.47313	0.53385	0.534402	NA	0.290229	NA	NA	-0.0436696	0.119064	0.0855073	0.0681762	0.0574776	-0.166545	-0.0188727	-0.201805	NA	-0.0607569	-0.189665	NA	NA	-0.394865	-0.228191	NA	-0.187048	-0.631667	NA	-0.46148	NA	NA	-0.427818	HEAT1_8_H2_A29	sp_v2._unigene2924
1.1.21.20	-0.148503	NA	-0.181412	-0.316335	-0.163444	-0.247218	-0.0385722	-0.028014	NA	0.00877717	-0.0139298	0.0846907	NA	0.220178	0.261253	NA	NA	0.0804072	NA	NA	0.0877172	0.0648735	NA	0.254991	-0.0784051	NA	NA	NA	NA	-0.222672	HEAT1_8_H9_A29
1.1.21.21	NA	0.377437	NA	0.23836	0.323478	0.116534	0.0970517	0.206891	0.366765	0.178624	0.410631	0.401265	0.183627	0.209866	0.0268654	NA	0.276598	0.0751333	NA	NA	0.240838	0.173971	NA	-0.16342	-0.229332	NA	-0.318107	NA	NA	-0.54057	NDL1_9_A2_A29	sp_v2._unigene49153
1.1.21.22	NA	0.377363	0.275256	0.163747	-0.0516286	-0.118191	NA	0.128913	0.080813	NA	NA	0.208821	0.205368	-0.151905	0.194849	NA	0.0763775	-0.0241352	NA	NA	0.0895976	0.270597	NA	0.251868	0.0985088	NA	0.367522	NA	NA	0.388098	NDL1_9_A7_A29	sp_v2._unigene4523
1.1.21.23	0.448817	0.230415	0.202013	-0.260932	0.119387	-0.142106	-0.113638	-0.0854557	-0.313431	-0.400999	0.192037	-0.0791217	0.0553297	-0.014406	0.117934	NA	0.0513704	0.101489	NA	NA	0.257057	0.200792	NA	-0.0325997	0.1384	NA	0.254884	NA	NA	0.252443	NDL1_9_C5_A29	sp_v2._unigene295
1.1.21.24	-0.253664	-0.769009	NA	0.165723	NA	-0.230116	NA	0.176404	NA	-0.026785	NA	NA	0.00861055	0.0444817	0.274869	NA	NA	0.0964154	NA	NA	NA	-0.636882	NA	-0.00915812	-0.696066	NA	-0.0970743	NA	NA	0.102814	NDL1_9_C12_A29	sp_v2._unigene23112
1.1.22.1	NA	0.0447581	NA	0.100854	-0.0371432	0.177763	0.0821522	NA	NA	-0.266773	NA	-0.216017	NA	NA	NA	NA	NA	0.199683	NA	NA	0.501216	0.305055	NA	0.117561	NA	NA	0.563205	NA	NA	NA	FLD1_41_C9_A29	sp_v2._unigene827	sp_v2._unigene3182
1.1.22.2	0.335807	NA	NA	-0.0423906	0.25443	-0.123017	0.301339	0.234379	0.0496695	-0.0590935	0.212196	0.134287	0.182963	NA	NA	NA	0.178148	0.304059	NA	NA	0.112926	-0.262821	NA	NA	-0.0416476	NA	-0.137388	NA	NA	0.193702	FLD1_41_D8_A29	sp_v2._unigene66311
1.1.22.3	0.815862	NA	0.0482048	NA	0.362424	NA	0.0985403	NA	NA	NA	0.0789176	0.165361	-0.0338285	NA	-0.141688	NA	NA	0.236892	NA	NA	-0.0592925	-0.240773	NA	NA	NA	NA	-0.448667	NA	NA	NA	FLD1_41_E6_A29	sp_v2._unigene19163
1.1.22.4	NA	-0.704404	-0.0665994	NA	-0.362318	NA	-0.0262411	NA	NA	-0.06258	NA	NA	-0.621787	-0.460908	-0.264347	NA	NA	-0.457855	NA	NA	NA	NA	NA	NA	-1.05189	NA	-0.433404	NA	NA	-0.421786	FLD1_41_G1_A29
1.1.22.5	0.0817772	-0.0234968	0.0141496	0.663679	0.0858944	0.583469	0.237615	-0.104328	-0.150831	0.00188178	0.386581	0.396148	-0.074627	0.117232	-0.130404	NA	0.13663	0.192198	NA	NA	-0.205606	-0.211282	NA	NA	-0.43743	NA	-0.114718	NA	NA	0.112501	FLD1_47_C1_A29	sp_v2._unigene22125
1.1.22.6	NA	-0.21081	0.19542	0.327742	-0.126698	0.0810759	0.0519536	0.136594	0.0364752	-0.0404815	-0.0958269	0.295785	-0.325262	0.0449927	0.0223074	NA	NA	-0.144161	NA	NA	-0.572974	-0.422004	NA	0.0383301	-0.521051	NA	-0.0226151	NA	NA	0.0448382	FLD1_47_E1_A29
1.1.22.7	0.69304	0.674732	0.189205	0.123003	0.368205	0.47631	-0.181217	0.183722	-0.384667	-0.193924	-0.186526	-0.107977	0.0918219	0.391867	0.0205433	NA	0.0524738	0.173039	NA	NA	0.130649	NA	NA	0.126164	0.549985	NA	0.201534	NA	NA	-0.0975041	FLD1_47_F12_A29	sp_v2._unigene18332
1.1.22.8	-0.510592	-0.261896	0.0677343	-0.0580077	-0.0217923	0.00570823	-0.0556887	-0.0908361	-0.031107	-0.108963	0.0838477	0.403165	-0.378761	-0.114759	-0.401249	NA	-0.00340031	-0.0593925	NA	NA	-0.209428	-0.391305	NA	-0.154474	-0.0614937	NA	0.035123	NA	NA	-0.642608	FLD1_47_G7_A29	sp_v2._unigene6995	sp_v2._unigene23941
1.1.22.9	-0.694755	-0.0728297	-0.0146589	-0.186541	-0.24643	-0.227941	0.0182298	-0.0644863	0.249446	0.36123	0.505033	0.425258	-0.943618	-0.506657	-0.403041	NA	0.00337697	-0.0140587	NA	NA	-0.662605	-1.04634	NA	-0.324183	-0.599237	NA	-0.111762	NA	NA	-0.104945	FLD1_54_C6_A29
1.1.22.10	0.0865453	0.440928	NA	-0.142365	NA	0.113944	-0.0971014	-0.145303	0.291464	0.118804	0.341714	0.0472539	-0.184226	0.248228	-0.248137	NA	NA	0.0362028	NA	NA	-0.033434	-0.0989981	NA	NA	0.0791229	NA	0.198138	NA	NA	0.0370549	FLD1_54_D6_A29	sp_v2._unigene117
1.1.22.11	NA	0.323134	NA	-0.0291198	NA	NA	NA	0.132498	NA	0.253113	NA	NA	0.163801	0.271595	0.170169	NA	0.376742	0.216235	NA	NA	0.320768	NA	NA	0.253003	0.27085	NA	0.38072	NA	NA	NA	FLD1_54_E1_A29	sp_v2._unigene268
1.1.22.12	-0.248858	-0.00156918	-0.108547	-0.100976	-0.10554	-0.105478	0.120273	0.176288	0.0931816	0.0379964	0.152763	0.160479	0.542628	0.798409	0.287122	NA	0.257473	0.198609	NA	NA	0.323463	0.566985	NA	0.353464	0.388262	NA	-0.0669165	NA	NA	-0.0808551	FLD1_54_E12_A29	sp_v2._unigene836
1.1.22.13	NA	0.623387	NA	NA	NA	0.098551	NA	NA	NA	-0.140451	0.0332765	NA	NA	NA	-0.128968	NA	0.00690402	-0.190285	NA	NA	0.380717	0.356549	NA	-0.142023	-0.246787	NA	0.112119	NA	NA	NA	FLD1_62_H5_A29	sp_v2._unigene1655
1.1.22.14	-0.323228	-0.192753	-0.0997852	-0.0192136	0.145658	0.117206	-0.256423	-0.205517	0.356015	0.301838	0.259113	0.247599	0.0684282	0.228666	-0.111749	NA	0.382561	0.256358	NA	NA	0.0533425	0.212172	NA	NA	-0.256627	NA	-0.803456	NA	NA	-1.01509	FLD1_63_B5_A29	sp_v2._unigene9614
1.1.22.15	NA	-0.39358	-0.588164	-0.559859	-0.369095	-0.640869	NA	0.0444458	-0.442908	-0.479317	-0.777287	-0.868523	NA	-0.898973	NA	NA	-0.440727	-0.505925	NA	NA	NA	-0.584727	NA	NA	-0.404881	NA	0.603277	NA	NA	0.516928	FLD1_63_C8_A29	sp_v2._unigene2512
1.1.22.16	0.114362	0.194466	-0.0199218	-0.21874	-0.149292	-0.0298273	0.130981	-0.159384	-0.0509164	0.327844	-0.327528	-0.136434	-0.032016	0.272525	0.111896	NA	0.253467	0.232402	NA	NA	0.246039	0.297172	NA	NA	0.35399	NA	0.592275	NA	NA	0.529424	FLD1_63_E3_A29	sp_v2._unigene72
1.1.22.17	NA	NA	0.117042	0.119384	0.488621	NA	NA	NA	NA	NA	-0.161934	NA	0.352593	0.639493	0.609081	NA	0.469648	0.433841	NA	NA	0.382018	0.656891	NA	0.0683345	0.287758	NA	NA	NA	NA	-0.258525	GEO1_2_G6_A29	sp_v2._unigene8154
1.1.22.18	-0.148012	-0.027507	-0.285137	-0.32864	-0.444513	-0.468544	-0.147002	-0.0646642	NA	-0.0311069	-0.0612751	-0.0522409	0.0684789	0.109765	0.0634657	NA	0.197304	-0.113579	NA	NA	0.108072	-0.0521229	NA	0.0370036	0.318949	NA	0.645081	NA	NA	0.749828	GEO1_2_H11_A29	sp_v2._unigene17396
1.1.22.19	0.200768	0.0917481	NA	NA	0.152961	NA	0.216171	NA	NA	0.325426	0.331213	0.346612	0.0554155	0.212377	NA	NA	NA	0.200501	NA	NA	NA	0.147617	NA	0.0704639	0.366481	NA	0.119857	NA	NA	-0.165973	GEO1_3_B9_A29	sp_v2._unigene57376	sp_v2._unigene39392
1.1.22.20	0.532476	0.720862	0.742461	0.685042	0.371202	0.461784	0.371671	0.299342	0.5664	0.486106	0.729453	0.563185	0.875931	0.977733	NA	NA	0.160499	0.146827	NA	NA	0.243356	0.434651	NA	0.407975	0.126997	NA	-0.124053	NA	NA	0.21203	GEO1_3_C5_A29	sp_v2._unigene5215
1.1.22.21	-0.0119324	-0.0325274	-0.204657	NA	-0.0595677	NA	-0.231327	NA	-0.260722	-0.302431	-0.412548	-0.580619	0.201985	0.443833	0.168584	NA	0.192863	0.0440679	NA	NA	0.268895	0.417943	NA	0.105426	0.573715	NA	0.126373	NA	NA	0.342511	GEO1_1_F4_A29	sp_v2._unigene1536
1.1.22.22	1.07536	0.854524	0.706233	0.670715	0.652485	0.46242	0.315466	0.238344	0.533132	NA	0.635691	0.749212	0.715837	0.73058	0.588977	NA	NA	-0.275576	NA	NA	-0.322505	-0.0548209	NA	-0.0907093	0.0890966	NA	-0.0860832	NA	NA	-0.0902556	GEO1_1_G7_A29	sp_v2._unigene26737
1.1.22.23	-0.80081	-0.657462	-0.29137	-0.295018	-0.435771	-0.294857	-0.227587	-0.242169	-0.0568697	0.000803417	0.100764	0.220061	-0.274279	-0.282876	-0.444628	NA	-0.502003	-0.532632	NA	NA	-0.0927993	-0.121368	NA	NA	-0.459245	NA	-0.132753	NA	NA	-0.283964	GEO1_1_H2_A29	sp_v2._unigene241
1.1.22.24	1.31778	1.2349	0.65509	0.524948	0.923175	0.721878	NA	0.630876	-0.0878498	-0.166941	-0.628318	-0.576401	0.52946	0.443225	0.384728	NA	0.286276	0.19671	NA	NA	0.709584	0.606404	NA	0.121978	0.59255	NA	1.12991	NA	NA	0.93706	GEO1_11_A1_A29	sp_v2._unigene16173
1.1.23.1	NA	1.02739	-0.0695965	0.318104	0.824025	0.964367	0.267584	-0.1088	0.286806	0.0832832	0.0249091	0.131178	-0.155492	-0.248192	0.0449867	NA	0.503678	0.096916	NA	NA	0.0384816	0.109267	NA	-0.264295	0.564444	NA	0.268405	NA	NA	-0.0757942	COLD1_6_E7_A29	sp_v2._unigene16953
1.1.23.2	0.490936	0.137835	0.514346	0.697573	0.393281	0.534671	0.900306	0.532525	0.899911	0.76579	0.985249	NA	1.23049	NA	0.969748	NA	0.783418	0.867728	NA	NA	0.65755	0.577345	NA	0.431838	0.467866	NA	0.426372	NA	NA	0.895185	COLD1_6_F8_A29	sp_v2._unigene5844
1.1.23.3	-0.337375	NA	-0.692517	NA	-0.368595	NA	-0.116955	NA	-0.389498	NA	-0.419911	-0.258079	0.124421	0.34284	0.0846701	NA	-0.0119388	0.156126	NA	NA	0.162652	0.283825	NA	NA	0.505233	NA	0.276391	NA	NA	-0.00546609	COLD1_6_H5_A29	sp_v2._unigene818
1.1.23.4	-0.630546	-0.423124	-0.154249	0.0953928	-0.151037	0.15229	-0.0168817	0.0852369	-0.0788443	0.0761486	-0.127123	-0.0316537	-0.442484	-0.190985	-0.360395	NA	-0.242349	-0.198792	NA	NA	-0.712723	-0.637796	NA	-0.283162	-0.975062	NA	-0.888763	NA	NA	-0.854257	COLD1_7_A3_A29	sp_v2._unigene7616
1.1.23.5	0.762565	NA	0.405284	0.798648	NA	0.68389	0.353568	0.349022	0.292733	0.0643403	0.0917612	0.152634	0.559269	0.500332	0.33201	NA	NA	0.21106	NA	NA	0.181339	0.371654	NA	0.234211	0.411052	NA	0.0481724	NA	NA	-0.135918	FLD1_6_B9_A29	sp_v2._unigene811	sp_v2._unigene74399
1.1.23.6	NA	0.374835	0.0790342	0.461902	NA	0.421914	-0.00711893	0.0729683	NA	0.070843	-0.0448726	0.221877	0.0574158	0.673467	0.0900287	NA	0.034355	0.182834	NA	NA	NA	0.121166	NA	NA	0.0751031	NA	-0.0883583	NA	NA	-0.223339	FLD1_6_C9_A29	sp_v2._unigene19297
1.1.23.7	-0.0207851	0.17777	0.0066899	-0.0671272	-0.0291325	-0.0309963	-0.238475	-0.247185	-0.090622	-0.131994	0.473159	0.357427	0.139747	0.170283	-0.0771533	NA	0.0220192	0.0770165	NA	NA	0.0427488	0.172328	NA	-0.031383	0.0282987	NA	NA	NA	NA	-0.186633	FLD1_6_E5_A29	sp_v2._unigene7151
1.1.23.8	0.403695	0.201245	-0.163207	-0.167941	NA	0.299305	0.166527	-0.196653	-0.288723	-0.00975852	0.059867	0.240153	0.0363057	0.232237	0.234344	NA	0.254778	0.29702	NA	NA	-0.0141134	0.433418	NA	-0.327563	NA	NA	0.205213	NA	NA	0.367245	FLD1_6_F8_A29	sp_v2._unigene12284
1.1.23.9	0.269446	0.417799	NA	0.0387586	NA	0.209668	0.136759	0.16668	NA	-0.0531794	0.383185	0.151517	0.130355	NA	NA	NA	0.276444	0.309764	NA	NA	0.0184784	0.212935	NA	NA	0.283648	NA	0.330681	NA	NA	NA	FLD1_13_D1_A29	sp_v2._unigene8451
1.1.23.10	NA	0.0900867	NA	0.445325	0.0145614	0.00703389	NA	NA	NA	-0.485694	NA	-0.120016	-0.140586	-0.0300601	NA	NA	NA	-0.57119	NA	NA	-0.211876	-0.301432	NA	0.0210751	-0.966764	NA	-0.0731935	NA	NA	NA	FLD1_13_D7_A29	sp_v2._unigene33655
1.1.23.11	NA	-0.581695	-1.02283	-0.96191	NA	-0.878281	NA	0.0490229	NA	0.140729	NA	0.6824	NA	0.111512	NA	NA	NA	NA	NA	NA	-0.625351	-0.700975	NA	NA	NA	NA	NA	NA	NA	-0.735305	FLD1_13_E2_A29	sp_v2._unigene21415	sp_v2._unigene78461
1.1.23.12	NA	NA	NA	-0.86379	-0.40095	NA	NA	0.190335	NA	-0.280624	-0.420003	NA	NA	0.226424	NA	NA	0.633847	0.615806	NA	NA	NA	0.780031	NA	NA	0.734411	NA	NA	NA	NA	NA	FLD1_13_E8_A29	sp_v2._unigene115
1.1.23.13	NA	-0.0649742	0.0726205	-0.0153525	-0.425121	-0.286361	0.0463952	NA	NA	-0.199604	NA	-0.320982	-0.278877	-0.0347733	-0.169797	NA	-0.324599	-0.357053	NA	NA	NA	-0.757976	NA	-0.179917	-0.486051	NA	NA	NA	NA	0.0401547	FLD1_2_A1_A29	sp_v2._unigene11999
1.1.23.14	0.271696	0.410323	NA	-0.715597	-0.473176	-0.40977	-0.0800496	0.0196759	-0.0499388	-0.0685052	-0.459887	-0.285838	0.346113	0.565493	0.554841	NA	0.628692	0.424104	NA	NA	0.710907	0.798316	NA	0.11961	1.07688	NA	0.495303	NA	NA	0.693551	FLD1_2_B6_A29	sp_v2._unigene988
1.1.23.15	-0.931853	-0.638615	-1.10446	-1.13751	-0.680015	-0.776825	-0.445505	-0.349475	-0.823293	-0.639807	-0.975888	-0.804404	0.34066	0.445624	0.0271848	NA	-0.0194999	-0.132201	NA	NA	0.268165	0.449732	NA	0.203423	0.386824	NA	0.318794	NA	NA	0.0073875	FLD1_2_C7_A29	sp_v2._unigene771
1.1.23.16	1.14796	NA	0.763819	NA	0.619306	0.499742	-0.283811	NA	0.1255	0.206812	-0.00288534	0.316605	-0.305858	-0.0422369	-0.35512	NA	-0.0166173	-0.0664516	NA	NA	-0.103622	0.142579	NA	-0.286897	0.0413702	NA	-0.340126	NA	NA	-0.540616	FLD1_2_E5_A29	sp_v2._unigene16756
1.1.23.17	NA	-0.0336759	0.14074	-0.163114	-0.179113	-0.130382	-0.0192308	0.0508469	-0.2601	-0.0892147	-0.256968	NA	-0.17775	NA	-0.00200066	NA	0.0765187	0.050756	NA	NA	-0.0360361	-0.0172968	NA	0.0992668	0.180034	NA	0.243552	NA	NA	0.206469	FLD1_27_E12_A29	sp_v2._unigene4331
1.1.23.18	0.174279	NA	NA	NA	NA	-0.175083	NA	NA	-0.167985	-0.378273	-0.192271	NA	NA	NA	NA	NA	NA	NA	NA	NA	-0.0907007	NA	NA	0.2611	-0.0305293	NA	NA	NA	NA	NA	FLD1_27_F11_A29	sp_v2._unigene2217
1.1.23.19	NA	0.408719	NA	NA	NA	NA	NA	-0.0484817	0.141043	0.104686	NA	-0.127465	-0.158584	NA	NA	NA	0.282373	0.0888637	NA	NA	0.107784	0.0877728	NA	NA	NA	NA	NA	NA	NA	0.0985748	FLD1_27_G11_A29	sp_v2._unigene7776
1.1.23.20	-0.780835	-0.681533	-0.0920853	-0.240719	-0.270835	-0.154966	-0.11842	-0.0617987	-0.160608	-0.0951287	-0.162226	-0.0254443	-0.277177	-0.155468	0.0603087	NA	0.116216	-0.0238264	NA	NA	-0.266532	-0.305206	NA	0.242455	-0.787734	NA	-0.112575	NA	NA	-0.151869	FLD1_27_H5_A29	sp_v2._unigene37224	sp_v2._unigene2228
1.1.23.21	-0.244575	-0.289408	-0.177351	-0.0983303	-0.161433	0.0654756	-0.394061	-0.219686	-0.113033	0.0673644	0.0640981	0.0327185	0.17226	0.0152862	-0.00796779	NA	0.00890029	-0.0209758	NA	NA	-0.0180918	0.194798	NA	0.15732	-0.15302	NA	-0.308928	NA	NA	-0.40063	FLD1_34_F4_A29
1.1.23.22	0.704118	0.70478	-0.00991172	NA	0.088438	-0.0372632	0.225886	0.22787	0.353252	0.391444	0.020821	-0.00512328	0.202223	0.257909	0.336365	NA	0.181315	0.100369	NA	NA	0.118937	0.271671	NA	0.0580481	1.01226	NA	0.701445	NA	NA	0.583777	FLD1_34_G11_A29	sp_v2._unigene2728
1.1.23.23	-0.324221	-0.397541	-0.0528395	-0.0112067	-0.151047	-0.197263	0.348812	0.454401	-0.379816	-0.343322	-0.555332	-0.339244	0.143615	0.178186	0.338579	NA	0.130555	0.0778868	NA	NA	0.400995	0.246134	NA	0.275244	0.537069	NA	0.726041	NA	NA	0.683875	FLD1_34_H9_A29	sp_v2._unigene1478	sp_v2._unigene2326
1.1.23.24	0.477384	-0.00123034	0.468375	-0.191131	0.150841	0.0338046	0.417975	-0.0518546	0.0785725	0.344947	-0.242591	NA	0.0649642	-0.855827	NA	NA	0.64627	NA	NA	NA	NA	NA	NA	NA	0.45042	NA	0.555184	NA	NA	0.139343	FLD1_35_A5_A29	sp_v2._unigene2277
1.2.1.1	-0.663365	-0.843035	-0.628695	-0.536871	-0.638315	-0.456651	-0.131108	-0.122264	-0.165993	NA	NA	-0.175162	0.120627	0.0582428	0.0991853	NA	0.104368	0.0151396	NA	NA	NA	NA	NA	NA	NA	NA	NA	NA	NA	0.511097	STRS1_54_D6_A34	sp_v2._unigene17891
1.2.1.2	1.49462	1.53466	0.379857	0.270245	0.769233	0.799083	0.170119	0.0275273	0.398444	0.186311	0.40939	0.221845	-0.448437	-0.0280666	-0.376053	NA	-0.450959	-0.369655	NA	NA	NA	-0.268289	NA	-0.600191	NA	NA	-0.471961	NA	NA	-0.598708	STRS1_54_E1_A34	sp_v2._unigene54
1.2.1.3	0.735936	0.759649	1.40542	1.52794	0.655326	0.772013	1.16365	1.02442	1.60233	1.49914	1.60178	1.5965	1.93132	1.82327	1.74009	NA	0.834467	0.492686	NA	NA	NA	0.610707	NA	0.826189	NA	NA	0.346069	NA	NA	1.06799	STRS1_55_B6_A34	sp_v2._unigene46397
1.2.1.4	0.161037	-0.0867509	NA	0.207724	0.124028	0.170498	0.00715384	-0.0261628	0.2414	-0.0871224	0.246522	0.00190533	0.0420499	NA	0.152153	NA	-0.0638854	0.0893863	NA	NA	NA	0.00248682	NA	-0.369169	NA	NA	0.0821086	NA	NA	-0.0126003	STRS1_55_C7_A34	sp_v2._unigene27956
1.2.1.5	0.170083	0.119867	-0.0489413	0.351356	-0.518298	-0.0938549	0.477857	0.374198	0.235823	0.229676	-0.214801	-0.329303	0.700675	0.76656	0.495191	NA	0.196623	0.145032	NA	NA	NA	0.421516	NA	0.234081	NA	NA	-0.863437	NA	NA	-0.530211	STRS1_65_F4_A34	sp_v2._unigene855
1.2.1.6	-0.554788	-0.514743	-0.853705	-0.597617	-0.105231	-0.076597	-0.191584	-0.158404	-0.303767	-0.269896	-0.0564893	NA	0.620542	0.0924041	NA	NA	0.204913	0.302166	NA	NA	NA	NA	NA	0.410912	NA	NA	0.378309	NA	NA	0.0816477	STRS1_66_A7_A34
1.2.1.7	NA	NA	NA	-0.568637	-0.411359	NA	NA	-0.172845	NA	-0.259465	-0.0733025	-0.11378	NA	-0.109622	NA	NA	NA	-0.117071	NA	NA	NA	-0.0141034	NA	NA	NA	NA	NA	NA	NA	NA	STRS1_66_C1_A34	sp_v2._unigene27815
1.2.1.8	0.0937536	0.150143	-0.157552	-0.06603	0.0307426	0.152257	-0.00608983	0.0483208	0.194181	-0.0166605	0.381789	0.392206	0.224726	NA	0.174275	NA	0.17293	0.0356187	NA	NA	NA	0.0610523	NA	-0.254856	NA	NA	-0.0382041	NA	NA	0.0449089	STRS1_66_E12_A34	sp_v2._unigene13456
1.2.1.9	NA	NA	NA	NA	NA	NA	NA	NA	NA	NA	NA	NA	NA	NA	NA	NA	NA	NA	NA	NA	NA	NA	NA	NA	NA	NA	NA	NA	NA	NA	BUFFER ONLY
1.2.1.10	NA	NA	NA	NA	NA	NA	NA	NA	NA	NA	NA	NA	NA	NA	NA	NA	NA	NA	NA	NA	NA	NA	NA	NA	NA	NA	NA	NA	NA	NA	BUFFER ONLY
1.2.1.11	NA	-0.165425	NA	NA	NA	NA	NA	NA	NA	NA	NA	NA	NA	NA	NA	NA	NA	NA	NA	NA	NA	NA	NA	NA	NA	NA	NA	NA	NA	NA	BUFFER ONLY
1.2.1.12	NA	-0.566383	NA	NA	NA	NA	NA	NA	NA	NA	NA	NA	NA	NA	NA	NA	NA	NA	NA	NA	NA	NA	NA	NA	NA	NA	NA	NA	NA	NA	BUFFER ONLY
1.2.1.13	NA	NA	NA	NA	NA	NA	NA	NA	NA	NA	NA	NA	NA	NA	NA	NA	NA	NA	NA	NA	NA	NA	NA	NA	NA	NA	NA	NA	NA	NA	BUFFER ONLY
1.2.1.14	NA	NA	NA	NA	NA	NA	NA	NA	NA	NA	NA	NA	NA	NA	NA	NA	NA	NA	NA	NA	NA	NA	NA	NA	NA	NA	NA	NA	NA	NA	BUFFER ONLY
1.2.1.15	NA	-0.148589	NA	NA	NA	NA	NA	NA	NA	NA	NA	NA	NA	NA	NA	NA	NA	NA	NA	NA	NA	NA	NA	NA	NA	NA	NA	NA	NA	NA	BUFFER ONLY
1.2.1.16	NA	-0.185999	NA	NA	NA	NA	NA	NA	NA	NA	NA	NA	NA	NA	NA	NA	NA	NA	NA	NA	NA	NA	NA	NA	NA	NA	NA	NA	NA	NA	BUFFER ONLY
1.2.1.17	NA	NA	NA	NA	NA	NA	NA	NA	NA	NA	NA	NA	NA	NA	NA	NA	NA	NA	NA	NA	NA	NA	NA	NA	NA	NA	NA	NA	NA	NA	NDL1_17_G12_A29	sp_v2._unigene7361
1.2.1.18	NA	NA	NA	NA	NA	NA	NA	NA	NA	NA	NA	NA	NA	NA	NA	NA	NA	NA	NA	NA	NA	NA	NA	NA	NA	NA	NA	NA	NA	NA	NDL1_18_B12_A29	sp_v2._unigene795
1.2.1.19	NA	NA	NA	NA	NA	NA	NA	NA	NA	NA	NA	NA	NA	NA	NA	NA	NA	NA	NA	NA	NA	NA	NA	NA	NA	NA	NA	NA	NA	NA	NDL1_18_D5_A29	sp_v2._unigene27836
1.2.1.20	NA	NA	NA	NA	NA	NA	NA	NA	NA	NA	NA	NA	NA	NA	NA	NA	NA	NA	NA	NA	NA	NA	NA	NA	NA	NA	NA	NA	NA	NA	NDL1_18_D1_A29	sp_v2._unigene15987
1.2.1.21	NA	NA	NA	NA	NA	NA	NA	NA	NA	NA	NA	NA	NA	NA	NA	NA	NA	NA	NA	NA	NA	NA	NA	NA	NA	NA	NA	NA	NA	NA	NDL1_28_H2_A29	sp_v2._unigene1549
1.2.1.22	NA	NA	NA	NA	NA	NA	NA	NA	NA	NA	NA	NA	NA	NA	NA	NA	NA	NA	NA	NA	NA	NA	NA	NA	NA	NA	NA	NA	NA	NA	NDL1_29_A9_A29	sp_v2._unigene28396
1.2.1.23	NA	NA	NA	NA	NA	NA	NA	NA	NA	NA	NA	NA	NA	NA	NA	NA	NA	NA	NA	NA	NA	NA	NA	NA	NA	NA	NA	NA	NA	NA	NDL1_29_B5_A29	sp_v2._unigene518
1.2.1.24	NA	NA	NA	NA	NA	NA	NA	NA	NA	NA	NA	NA	NA	NA	NA	NA	NA	NA	NA	NA	NA	NA	NA	NA	NA	NA	NA	NA	NA	NA	NDL1_29_C4_A29
1.2.2.1	1.23711	NA	0.841297	NA	0.814072	NA	0.592159	NA	0.833424	NA	NA	0.821643	NA	1.02685	NA	NA	0.0299641	-0.382447	NA	NA	NA	-0.0581534	NA	-0.109521	NA	NA	0.778963	NA	NA	0.106505	STRR1_75_F4_A33	sp_v2._unigene195
1.2.2.2	-0.058128	-0.0407634	0.166358	NA	0.302326	NA	0.533143	NA	0.889893	NA	0.97659	0.680096	0.732678	0.507587	NA	NA	1.07533	0.878876	NA	NA	NA	0.801764	NA	NA	NA	NA	0.723231	NA	NA	0.495309	STRR1_75_G9_A33	sp_v2._unigene1254
1.2.2.3	-0.647723	-0.669456	-0.0521726	NA	NA	NA	0.167949	NA	0.183354	0.148407	0.269661	0.297946	NA	-0.178284	-0.338396	NA	NA	-0.29279	NA	NA	NA	-0.914851	NA	-0.225651	NA	NA	-0.263076	NA	NA	-0.499005	STRR1_76_A6_A33	sp_v2._unigene12854
1.2.2.4	-0.111415	-0.265999	NA	NA	0.12877	-0.00271963	0.195355	NA	0.118558	-0.150083	0.290128	-0.00406109	NA	NA	-0.00730963	NA	NA	NA	NA	NA	NA	NA	NA	-0.313303	NA	NA	0.00489606	NA	NA	0.0131103	STRR1_76_D1_A33
1.2.2.5	-0.0608142	-0.199243	0.166608	0.122255	-0.373742	-0.072582	0.190612	0.00167232	NA	NA	0.0754467	0.203607	0.319919	0.399526	0.363846	NA	0.068995	-0.0295716	NA	NA	NA	-0.156031	NA	-0.0459377	NA	NA	0.129793	NA	NA	0.274145	STRS1_4_A6_A34	sp_v2._unigene6728	sp_v2._unigene46495
1.2.2.6	NA	NA	0.000518711	0.1501	0.144663	NA	0.0849628	0.321858	0.246639	0.154753	0.337015	0.370291	0.144174	0.414473	0.113519	NA	0.0290167	0.137393	NA	NA	NA	0.211644	NA	-0.0308954	NA	NA	-0.194607	NA	NA	-0.449557	STRS1_4_D4_A34	sp_v2._unigene17942
1.2.2.7	-0.0310844	0.291645	0.459218	0.309372	0.26424	0.348306	-0.146575	0.101106	0.316364	-0.0561596	0.380171	0.205991	0.0646257	0.403346	-0.0251409	NA	-0.114977	-0.149227	NA	NA	NA	NA	NA	NA	NA	NA	-0.235969	NA	NA	-0.25535	STRS1_4_F1_A34	sp_v2._unigene3199
1.2.2.8	NA	-0.461395	-0.0822826	-0.0890215	-0.13511	-0.0176463	-0.13805	0.0576007	NA	-0.166689	-0.319156	-0.319027	-0.518298	0.092759	-0.171145	NA	-0.0663249	NA	NA	NA	NA	-0.336163	NA	-0.283539	NA	NA	0.286008	NA	NA	0.226085	STRS1_4_H2_A34
1.2.2.9	-0.768328	NA	NA	-0.627435	-0.467921	-0.32406	NA	0.0523688	-0.72839	-0.674688	-0.525573	-0.471736	-0.619322	-0.191652	-0.283154	NA	NA	-0.248095	NA	NA	NA	-0.681913	NA	-0.238197	NA	NA	0.444039	NA	NA	0.67128	STRS1_13_D1_A34	sp_v2._unigene788
1.2.2.10	NA	1.22455	NA	0.561167	0.427001	0.751235	NA	0.302926	0.404049	0.428185	NA	NA	NA	0.350886	NA	NA	0.427596	0.281569	NA	NA	NA	0.385846	NA	0.123189	NA	NA	NA	NA	NA	0.0745418	STRS1_13_E1_A34	sp_v2._unigene1725
1.2.2.11	0.448095	0.25341	0.215359	0.0059959	0.303674	0.137116	0.451465	0.330563	0.365056	0.174403	0.16143	0.30082	0.319623	0.464752	0.174422	NA	0.372372	NA	NA	NA	NA	0.538046	NA	0.0543404	NA	NA	-0.357297	NA	NA	-0.160797	STRS1_13_G1_A34	sp_v2._unigene11188
1.2.2.12	NA	0.208266	NA	0.512365	0.302941	0.309621	NA	0.617353	0.687958	0.558725	0.536857	0.265374	0.628022	0.614523	0.38622	NA	NA	0.191861	NA	NA	NA	NA	NA	0.0805794	NA	NA	-0.0103803	NA	NA	-0.0131272	STRS1_14_A2_A34	sp_v2._unigene38456
1.2.2.13	-0.0495343	0.0553195	-0.089605	0.0256832	0.178201	0.304887	-0.040768	-0.0642061	-0.0255022	-0.100444	0.0329752	0.0134047	-0.0417029	0.203092	-0.0196432	NA	0.124143	-0.354323	NA	NA	NA	0.316051	NA	-0.240369	NA	NA	0.735843	NA	NA	0.357244	STRS1_23_E9_A34	sp_v2._unigene15912
1.2.2.14	0.216261	0.148101	0.00270325	-0.0896629	0.200274	0.250214	0.0144152	0.00217416	0.168522	0.177586	0.113757	0.0265274	0.0394538	0.54302	0.0706427	NA	-0.0225508	-0.00975559	NA	NA	NA	0.459142	NA	-0.159337	NA	NA	0.161672	NA	NA	-0.0843343	STRS1_23_H1_A34	sp_v2._unigene1221
1.2.2.15	NA	0.037063	-0.510621	-0.798955	-0.602632	-0.156394	-0.189374	-0.0252238	-0.348812	-0.340404	-0.486421	-0.371512	0.166024	0.102544	0.29838	NA	0.131756	NA	NA	NA	NA	0.560756	NA	-0.0517849	NA	NA	0.558255	NA	NA	0.558362	STRS1_24_C4_A34	sp_v2._unigene826
1.2.2.16	1.07835	0.909231	0.903576	1.37575	0.722883	NA	0.332584	NA	0.840184	NA	0.955312	1.1362	0.35417	0.524586	-0.0239653	NA	-0.076446	-0.299447	NA	NA	NA	-0.0407078	NA	-0.505245	NA	NA	-1.21174	NA	NA	-1.26548	STRS1_24_F5_A34	sp_v2._unigene791
1.2.2.17	0.0957638	NA	0.0704937	NA	0.243337	NA	NA	NA	NA	NA	0.668426	0.518527	-0.495037	-0.0633562	NA	NA	0.235181	-0.0792822	NA	NA	NA	-0.517018	NA	-0.432485	NA	NA	-1.2341	NA	NA	-1.3223	STRS1_34_G4_A34	sp_v2._unigene1782
1.2.2.18	-0.0923048	5.24427e-05	NA	NA	NA	NA	0.0870851	NA	NA	NA	0.0667676	NA	NA	NA	-0.254019	NA	-0.11529	-0.340714	NA	NA	NA	NA	NA	NA	NA	NA	0.0171461	NA	NA	-0.210196	STRS1_34_H3_A34	sp_v2._unigene637	sp_v2._unigene27644
1.2.2.19	-0.401655	-0.08549	-0.0154576	-0.171321	0.160896	NA	0.0424674	0.0428127	NA	0.0899922	NA	-0.312826	NA	NA	0.0424659	NA	0.29024	-0.0432559	NA	NA	NA	-0.126389	NA	-0.367483	NA	NA	-0.00126287	NA	NA	0.0562763	STRS1_35_A7_A34	sp_v2._unigene7588	sp_v2._unigene38
1.2.2.20	-0.0929152	-0.030876	-0.266621	-0.19486	0.0660416	NA	-0.138123	0.191	-0.170458	-0.179443	0.0990788	-0.220795	0.30918	-0.0340261	0.0333015	NA	0.178092	0.0953127	NA	NA	NA	0.428786	NA	NA	NA	NA	-0.707525	NA	NA	-0.433319	STRS1_35_B11_A34	sp_v2._unigene548
1.2.2.21	0.198938	0.260499	-0.495524	-0.337208	-0.208881	-0.20409	-0.343321	-0.00198836	-0.384563	-0.306	-0.317754	-0.349536	-0.0380151	0.0814325	0.0756461	NA	0.00877387	0.178341	NA	NA	NA	0.242777	NA	-0.453469	NA	NA	-0.772096	NA	NA	-0.596413	STRS1_45_E4_A34	sp_v2._unigene24514
1.2.2.22	NA	NA	0.446269	NA	0.362612	NA	-0.313164	NA	0.620254	NA	1.0901	0.82431	-0.268808	-0.15582	-0.0779339	NA	0.117343	0.245257	NA	NA	NA	0.0119706	NA	NA	NA	NA	NA	NA	NA	NA	STRS1_45_F5_A34	sp_v2._unigene1887
1.2.2.23	-0.323966	0.140804	0.24983	NA	0.223239	0.233385	-0.0299569	0.132679	NA	0.134379	-0.0309127	-0.050459	0.15866	NA	-0.0986464	NA	0.0348633	NA	NA	NA	NA	NA	NA	NA	NA	NA	-0.0285574	NA	NA	-0.0885352	STRS1_45_G6_A34
1.2.2.24	NA	NA	NA	NA	NA	NA	0.267454	NA	0.214112	NA	0.503063	NA	0.38097	0.408209	0.561179	NA	NA	0.366133	NA	NA	NA	0.461373	NA	NA	NA	NA	NA	NA	NA	0.262596	STRS1_46_A1_A34	sp_v2._unigene2676	sp_v2._unigene1278
1.2.3.1	0.464745	0.0950492	0.217578	NA	0.169575	NA	0.137349	NA	0.21545	0.179325	0.229982	0.396874	0.104822	0.160148	0.0637731	NA	-0.115772	-0.148814	NA	NA	NA	0.0668168	NA	-0.240927	NA	NA	NA	NA	NA	-0.0219744	STRR1_11_G8_A33	sp_v2._unigene259
1.2.3.2	-0.484271	-0.534098	-0.0854539	-0.0506677	-0.196168	-0.309568	-0.0762847	0.0276744	0.222359	0.0186973	0.159081	0.185806	-0.153202	-0.0970443	-0.0519006	NA	-0.143816	-0.0523171	NA	NA	NA	-0.120948	NA	-0.0894575	NA	NA	-0.146125	NA	NA	0.0532582	STRR1_12_B5_A33	sp_v2._unigene6878
1.2.3.3	0.340826	NA	NA	0.603065	0.203139	NA	0.466767	0.250515	NA	NA	0.650461	NA	0.510404	NA	NA	NA	0.223146	0.0620181	NA	NA	NA	0.353972	NA	0.155769	NA	NA	NA	NA	NA	0.253164	STRR1_12_D4_A33	sp_v2._unigene24757
1.2.3.4	-0.527635	NA	-0.657809	NA	-0.485835	NA	-0.340495	NA	-0.109301	-0.088962	-0.485567	-0.279083	-0.00937876	-0.193175	NA	NA	NA	-0.0349089	NA	NA	NA	0.274432	NA	-0.129297	NA	NA	NA	NA	NA	1.04303	STRR1_12_D1_A33	sp_v2._unigene8964
1.2.3.5	-0.694763	-0.675642	-0.256797	NA	-0.35204	NA	0.117606	0.13811	-0.0610488	-0.11566	-0.212198	0.101905	0.259533	0.377054	0.141553	NA	NA	0.0142902	NA	NA	NA	0.0123777	NA	NA	NA	NA	0.0415658	NA	NA	NA	STRR1_21_C6_A33	sp_v2._unigene18519
1.2.3.6	0.200036	NA	-0.0734666	-0.123227	-0.100016	NA	0.260607	NA	0.227855	0.154369	0.252023	0.304704	0.486079	0.522587	0.207969	NA	0.336339	0.258374	NA	NA	NA	0.638364	NA	NA	NA	NA	-0.156516	NA	NA	0.0718902	STRR1_21_E7_A33
1.2.3.7	NA	NA	NA	NA	-0.220557	-0.0876296	0.00782893	0.0501847	-0.122961	-0.0641972	NA	0.250157	NA	0.0591848	NA	NA	NA	-0.0726218	NA	NA	NA	-0.137799	NA	NA	NA	NA	NA	NA	NA	NA	STRR1_21_G11_A33	sp_v2._unigene16873
1.2.3.8	-0.0616303	-0.139456	-0.0195192	0.0972224	-0.113048	0.0243265	-0.0946832	0.00621853	-0.0202985	-0.138076	-0.110352	0.0441978	-0.0306252	-0.0089837	-0.108886	NA	0.060737	-0.212096	NA	NA	NA	-0.0738179	NA	-0.196709	NA	NA	-0.259463	NA	NA	-0.308673	STRR1_22_A9_A33	sp_v2._unigene4493
1.2.3.9	NA	NA	-0.145355	NA	NA	NA	0.179274	NA	NA	NA	NA	0.339023	NA	0.168448	NA	NA	0.0191046	NA	NA	NA	NA	NA	NA	NA	NA	NA	NA	NA	NA	NA	STRR1_32_E3_A33	sp_v2._unigene7794
1.2.3.10	NA	NA	0.20018	NA	0.192349	0.13775	-0.00491149	-0.0158603	NA	-0.312119	NA	0.34484	NA	-0.744681	-0.544211	NA	NA	-0.508209	NA	NA	NA	NA	NA	NA	NA	NA	-0.382424	NA	NA	-0.555055	STRR1_32_F3_A33	sp_v2._unigene16238
1.2.3.11	-0.762049	-0.764927	-1.17153	-1.15906	-0.951333	-0.977324	-0.315994	-0.242493	0.0658067	0.045425	-0.504769	-0.45046	0.311518	0.447193	0.220445	NA	0.213109	0.0944408	NA	NA	NA	0.666865	NA	0.105886	NA	NA	1.08044	NA	NA	0.948226	STRR1_32_G8_A33	sp_v2._unigene41
1.2.3.12	-0.51517	-0.673211	NA	0.263325	0.111759	0.0299547	NA	0.652473	NA	-0.294149	-0.366207	-0.265648	NA	-0.0669822	0.0882429	NA	NA	-0.328817	NA	NA	NA	NA	NA	NA	NA	NA	-0.824715	NA	NA	-0.492349	STRR1_32_H8_A33	sp_v2._unigene1569
1.2.3.13	NA	0.244703	NA	NA	0.141777	0.219055	NA	NA	NA	NA	NA	0.649268	0.128735	0.063038	0.0140833	NA	NA	0.0781017	NA	NA	NA	0.0827184	NA	NA	NA	NA	NA	NA	NA	0.148646	STRR1_45_F6_A33	sp_v2._unigene15676
1.2.3.14	-0.404074	-0.259157	-0.115854	-0.0955531	0.192031	0.235367	0.113206	0.291048	-0.0837568	-0.0197625	0.327867	0.38867	0.229223	0.621986	-0.00879445	NA	0.130547	0.0560136	NA	NA	NA	0.462449	NA	-0.0930127	NA	NA	0.0793658	NA	NA	0.712119	STRR1_45_G11_A33	sp_v2._unigene28478
1.2.3.15	0.218427	0.58262	0.198398	0.502163	0.501173	NA	-0.163381	0.0129712	-0.256105	-0.161401	-0.203421	NA	-0.138007	-0.0565333	-0.129507	NA	-0.1115	NA	NA	NA	NA	0.136466	NA	-0.309044	NA	NA	-0.0933669	NA	NA	-0.0974006	STRR1_45_H12_A33	sp_v2._unigene884
1.2.3.16	0.183836	0.158326	-0.275457	-0.300902	-0.0144248	-0.143182	-0.108821	NA	NA	-0.00323729	-0.255328	-0.0475593	0.22415	0.337734	0.106681	NA	0.28786	0.192217	NA	NA	NA	0.367738	NA	NA	NA	NA	0.378681	NA	NA	0.275954	STRR1_46_B12_A33	sp_v2._unigene3356
1.2.3.17	-0.453017	-0.338393	0.0879883	0.0611314	-0.460639	-0.294784	-0.186524	-0.113473	-0.115756	0.0136832	-0.0688101	0.0118166	-0.383672	-0.141014	-0.130714	NA	-0.231547	-0.181645	NA	NA	NA	-0.435752	NA	-0.158275	NA	NA	-0.27794	NA	NA	-0.205061	STRR1_56_G12_A33	sp_v2._unigene2881
1.2.3.18	0.00976445	0.187976	0.600463	0.599042	0.351807	0.285981	0.39526	0.234677	0.546488	0.749267	0.794755	0.380477	0.253181	NA	0.175576	NA	-0.140641	-0.0667993	NA	NA	NA	-0.166105	NA	-0.370375	NA	NA	-0.407346	NA	NA	NA	STRR1_57_A5_A33
1.2.3.19	-0.0158988	0.151969	0.105943	0.246124	0.213616	0.180545	-0.00924014	-0.0518188	0.416311	0.232465	0.603853	0.219787	0.273007	0.409059	0.105325	NA	-0.019495	0.232318	NA	NA	NA	NA	NA	-0.314478	NA	NA	0.211085	NA	NA	0.04365	STRR1_57_A11_A33	sp_v2._unigene37289
1.2.3.20	1.0279	NA	NA	NA	NA	NA	NA	NA	NA	0.581208	0.563931	0.572167	NA	NA	0.917211	NA	NA	0.885408	NA	NA	NA	0.92987	NA	NA	NA	NA	-0.509715	NA	NA	-0.125746	STRR1_57_C1_A33	sp_v2._unigene22771
1.2.3.21	-0.500192	-0.27411	0.00909751	NA	0.182856	0.178731	-0.226055	-0.127303	0.217235	0.213281	0.689139	-0.113102	0.411623	0.49094	0.418672	NA	-0.317866	-0.151168	NA	NA	NA	0.104254	NA	NA	NA	NA	0.440524	NA	NA	0.71244	STRR1_65_C3_A33
1.2.3.22	0.876988	0.634373	-0.148227	NA	0.0984119	0.0139571	0.276498	NA	0.269038	0.309018	0.0149258	-0.176872	0.919941	0.853162	0.808884	NA	0.940839	0.95404	NA	NA	NA	1.09305	NA	0.336679	NA	NA	0.294321	NA	NA	0.111711	STRR1_65_F3_A33	sp_v2._unigene1531
1.2.3.23	NA	NA	0.353035	NA	0.311238	NA	NA	NA	0.731301	NA	0.707063	0.509378	0.880315	NA	0.66172	NA	NA	NA	NA	NA	NA	0.592767	NA	0.207055	NA	NA	NA	NA	NA	0.111914	STRR1_65_F12_A33	sp_v2._unigene27456
1.2.3.24	-0.66335	-0.651848	0.0441774	0.141976	0.292917	0.242506	NA	0.130339	-0.0142386	-0.0314006	0.434105	0.137933	-0.972788	-0.750884	-0.163408	NA	-0.163795	-0.189714	NA	NA	NA	-0.424845	NA	-0.547827	NA	NA	-0.125625	NA	NA	0.00139537	STRR1_66_A7_A33	sp_v2._unigene21524
1.2.4.1	NA	0.208185	-0.138749	0.173096	-0.139605	NA	0.302033	0.379283	0.265956	0.13769	-0.042024	0.0564595	0.538392	-0.00386033	0.564624	NA	0.337869	0.456869	NA	NA	NA	0.537073	NA	0.290672	NA	NA	0.303591	NA	NA	0.268335	RTPQ1_3_F5_A32
1.2.4.2	NA	0.237163	NA	0.352616	0.130717	NA	0.19805	-0.188075	0.262994	0.0396176	0.240868	NA	0.331801	NA	0.40651	NA	0.0357909	NA	NA	NA	NA	NA	NA	NA	NA	NA	0.164975	NA	NA	-0.0560418	RTPQ1_3_G4_A32
1.2.4.3	-0.26539	-0.351114	1.36438	1.25413	0.654156	0.649481	-0.109282	-0.0848586	-0.807502	-0.752559	-0.117007	-0.0610004	-1.2034	-0.586784	-0.882927	NA	-0.954183	-0.796864	NA	NA	NA	-1.26465	NA	-0.373905	NA	NA	-1.21405	NA	NA	-0.824566	RTPQ1_3_H1_A32	sp_v2._unigene2111
1.2.4.4	NA	0.137677	0.0691531	0.135622	-0.162598	0.23641	0.408201	0.0711327	0.518883	NA	0.0835799	0.359259	NA	NA	0.43657	NA	NA	NA	NA	NA	NA	-0.0659708	NA	NA	NA	NA	0.681363	NA	NA	0.48525	RTPQ1_4_A1_A32
1.2.4.5	1.25064	NA	-0.465163	-0.264791	0.299542	NA	0.110626	-0.15296	NA	-0.303582	NA	NA	NA	0.0383673	NA	NA	0.126663	NA	NA	NA	NA	NA	NA	-0.19609	NA	NA	NA	NA	NA	0.244406	RTPQ1_14_H3_A32	sp_v2._unigene3987
1.2.4.6	NA	-0.130059	NA	0.214837	-0.0179154	-0.140846	-0.0829025	NA	0.175207	-0.277706	0.109906	NA	-0.087507	NA	0.0751779	NA	-0.144561	NA	NA	NA	NA	NA	NA	NA	NA	NA	-0.0215661	NA	NA	-0.177303	RTPQ1_15_D1_A32
1.2.4.7	0.404768	NA	0.380938	NA	NA	NA	-0.100157	NA	0.144368	NA	0.0732459	-0.0443925	NA	0.167377	NA	NA	NA	NA	NA	NA	NA	NA	NA	NA	NA	NA	-0.635345	NA	NA	-0.756939	RTPQ1_15_F1_A32	sp_v2._unigene19125
1.2.4.8	0.41696	0.146737	0.861866	NA	0.377877	0.492061	0.404218	0.278119	0.74822	0.224352	0.493004	0.233704	0.445693	NA	NA	NA	NA	-0.227476	NA	NA	NA	0.113089	NA	-0.161951	NA	NA	-0.1366	NA	NA	-0.0789596	RTPQ1_16_B12_A32
1.2.4.9	NA	-0.0447536	NA	NA	NA	NA	0.0248156	NA	0.205928	-0.239021	-0.101316	NA	-0.182028	NA	0.143046	NA	-0.115371	NA	NA	NA	NA	NA	NA	NA	NA	NA	-0.052596	NA	NA	-0.254239	RTPQ1_29_E12_A32
1.2.4.10	0.170226	0.254647	0.181882	NA	-0.0130838	0.00208496	0.210537	0.18403	0.444585	0.333069	0.417592	0.434144	0.285919	0.480215	0.243825	NA	0.26502	0.282847	NA	NA	NA	0.178516	NA	0.0526584	NA	NA	-0.113196	NA	NA	-0.371622	RTPQ1_3_B9_A32	sp_v2._unigene28387	sp_v2._unigene2784
1.2.4.11	-0.539959	-0.6715	-0.547502	-0.190831	-0.103896	0.159311	0.0283751	-0.00166067	0.25114	0.433647	0.584103	0.349457	0.601018	0.379643	0.228102	NA	0.220424	0.113764	NA	NA	NA	0.357131	NA	0.230378	NA	NA	0.367551	NA	NA	0.600553	RTPQ1_3_E1_A32	sp_v2._unigene27666
1.2.4.12	0.20358	0.0524975	-0.214307	-0.143904	-0.0207807	NA	-0.201928	-0.0176757	0.0279109	-0.36683	-0.284934	-0.0833051	-0.0469552	NA	-0.15157	NA	-0.201422	NA	NA	NA	NA	0.384422	NA	NA	NA	NA	0.741739	NA	NA	0.335349	RTPQ1_31_B1_A32	sp_v2._unigene1965
1.2.4.13	0.202568	0.291131	NA	0.0510372	0.370367	NA	0.348131	0.30463	0.207424	0.182773	0.297223	0.207989	0.931636	0.608149	0.635579	NA	NA	0.350511	NA	NA	NA	0.831275	NA	0.368049	NA	NA	0.698131	NA	NA	0.742124	RTS1_13_C5_A29	sp_v2._unigene1113	sp_v2._unigene2758
1.2.4.14	0.0602394	0.124079	-0.447317	0.181624	0.224029	0.175588	-0.0101441	0.125339	NA	0.326593	-0.0139986	0.116195	0.0232708	-0.036195	0.241715	NA	0.161344	0.20363	NA	NA	NA	0.0474525	NA	NA	NA	NA	0.134744	NA	NA	0.00196634	RTS1_13_D1_A29	sp_v2._unigene14468
1.2.4.15	1.87388	1.63346	0.36001	0.513773	NA	0.65883	NA	-0.0229436	NA	0.809841	0.607021	0.760671	NA	NA	NA	NA	NA	0.563579	NA	NA	NA	0.646805	NA	-0.0904566	NA	NA	-0.531846	NA	NA	-0.583042	RTS1_13_F2_A29	sp_v2._unigene2827
1.2.4.16	0.296583	0.28134	-0.0880721	0.0784579	0.216268	0.0792699	0.0772955	-0.0447309	0.358687	0.201731	0.0681989	0.0370485	0.534164	0.558404	0.456232	NA	0.625792	0.225093	NA	NA	NA	0.539449	NA	0.23648	NA	NA	0.117078	NA	NA	-0.128009	RTS1_13_G11_A29	sp_v2._unigene721
1.2.4.17	-0.0648192	-0.02553	-0.442803	NA	-0.260337	-0.244902	-0.0840728	-0.0867395	-0.0849736	-0.00706413	-0.134778	-0.0512737	0.749478	0.865122	0.326818	NA	0.525783	0.312363	NA	NA	NA	0.62845	NA	0.531871	NA	NA	0.369475	NA	NA	0.148761	RTS1_25_F3_A29	sp_v2._unigene1536
1.2.4.18	0.287352	NA	0.498966	0.548109	0.197265	NA	NA	NA	0.109165	NA	NA	0.299441	0.161879	0.320559	0.180856	NA	0.294239	NA	NA	NA	NA	0.101531	NA	0.264938	NA	NA	NA	NA	NA	-0.49838	RTS1_25_G5_A29	sp_v2._unigene2634
1.2.4.19	NA	-0.301468	-0.331488	0.0159712	-0.161326	-0.0880867	-0.258164	-0.152175	-0.165491	-0.0176378	-0.485534	-0.112203	-0.338026	NA	-0.237035	NA	-0.234468	0.0972253	NA	NA	NA	-0.35832	NA	NA	NA	NA	0.119852	NA	NA	0.0990213	RTS1_26_A5_A29
1.2.4.20	0.33189	NA	-0.386571	-0.214768	-0.0923771	0.0763353	0.0835305	0.199791	NA	-0.0827935	0.0270951	-0.183906	0.408627	0.25102	0.404047	NA	0.310776	0.266599	NA	NA	NA	0.537016	NA	0.0638626	NA	NA	0.357594	NA	NA	0.276768	RTS1_26_B7_A29	sp_v2._unigene3334
1.2.4.21	0.489612	0.550826	0.159468	NA	0.198198	NA	0.235139	NA	NA	NA	NA	0.184346	NA	0.24282	NA	NA	0.364783	NA	NA	NA	NA	NA	NA	-0.667276	NA	NA	NA	NA	NA	NA	STRR1_1_G1_A33	sp_v2._unigene8343
1.2.4.22	0.414552	0.420364	-0.221041	-0.20238	-0.0100592	0.128248	0.0905775	0.129168	-0.247294	-0.00649453	0.113156	-0.169931	0.448471	0.466208	0.253095	NA	0.111641	0.183946	NA	NA	NA	0.249627	NA	0.215041	NA	NA	0.357939	NA	NA	0.499525	STRR1_2_B3_A33	sp_v2._unigene45
1.2.4.23	0.4335	0.442932	0.379837	0.350789	0.288613	0.44307	0.447367	0.48757	0.248197	0.474016	0.371927	0.210886	0.559059	0.484009	0.591683	NA	0.26692	0.418794	NA	NA	NA	0.3775	NA	-0.0275834	NA	NA	-1.05181	NA	NA	-0.691989	STRR1_2_C6_A33	sp_v2._unigene162
1.2.4.24	0.1755	0.129899	0.122129	0.131502	-0.0380466	0.152886	0.19344	0.193237	-0.086061	-0.00264984	0.0517695	-0.17814	0.376855	0.302067	NA	NA	0.0393899	0.111625	NA	NA	NA	0.107822	NA	0.249064	NA	NA	0.0775282	NA	NA	0.195307	STRR1_2_E11_A33	sp_v2._unigene25392	sp_v2._unigene7343
1.2.5.1	NA	-0.288096	-0.28682	0.0317952	-0.170916	0.0494013	0.0683278	-0.0187201	0.129699	-0.0161024	0.149083	0.358817	-0.271515	0.256636	-0.10336	NA	-0.222726	-0.0530438	NA	NA	NA	-0.181801	NA	-0.0820689	NA	NA	-0.204736	NA	NA	-0.411503	RTNACL1_34_G2_A29	sp_v2._unigene4662
1.2.5.2	-0.201092	-0.143133	-0.161104	-0.19536	0.00236612	0.11096	0.116607	0.0133966	0.140277	0.11291	0.205375	0.19602	0.0165573	0.270756	0.00845798	NA	-0.042516	-0.0899403	NA	NA	NA	NA	NA	-0.110959	NA	NA	-0.117144	NA	NA	-0.305667	RTNACL1_34_H3_A29	sp_v2._unigene1742	sp_v2._unigene17451
1.2.5.3	1.32961	1.22185	0.734512	0.596294	0.508116	0.649322	-0.074403	0.0920094	-0.372846	-0.326722	-0.288719	-0.144007	-0.297276	0.0530071	-0.436314	NA	-0.716403	-0.371248	NA	NA	NA	-0.11369	NA	-0.461556	NA	NA	-0.906128	NA	NA	-0.743313	RTNACL1_35_B8_A29	sp_v2._unigene7932
1.2.5.4	-0.227929	-0.361776	0.493363	0.624237	0.317638	0.398564	-0.177102	0.0402659	0.935577	0.850529	0.807294	0.811117	-0.809746	-0.396933	-0.393742	NA	-0.0379401	-0.0146535	NA	NA	NA	-0.730424	NA	NA	NA	NA	-1.52005	NA	NA	-1.39321	RTNACL1_35_D2_A29	sp_v2._unigene21431
1.2.5.5	-0.275393	NA	-0.349527	-0.308052	-0.496074	-0.492075	-0.15385	-0.139335	NA	-0.0944888	-0.143451	-0.0183946	0.0329376	0.0812406	0.121056	NA	NA	0.0934824	NA	NA	NA	0.083649	NA	NA	NA	NA	0.25242	NA	NA	0.484461	RTNACL1_59_H1_A29	sp_v2._unigene21734	sp_v2._unigene8492
1.2.5.6	0.0329634	-0.0591907	0.299776	0.284957	0.0888001	0.108143	0.0505856	-0.00984631	0.293129	0.227383	0.2714	0.360855	-0.157196	-0.101194	-0.188042	NA	NA	-0.362307	NA	NA	NA	-0.581178	NA	-0.362882	NA	NA	-0.70823	NA	NA	-0.809311	RTNACL1_6_A1_A29
1.2.5.7	NA	1.0004	NA	0.40545	0.426931	0.683308	-0.24028	-0.0815889	-0.160364	-0.089852	NA	NA	-0.538694	-0.43341	-0.473943	NA	NA	-0.526997	NA	NA	NA	-0.833048	NA	NA	NA	NA	NA	NA	NA	-0.932064	RTNACL1_6_B9_A29	sp_v2._unigene4233
1.2.5.8	0.223676	0.0273917	0.119336	0.107905	0.13765	0.0162281	0.0516522	0.310557	0.038701	-0.0244634	-0.0393526	-0.00598921	0.0914274	0.0942568	0.112623	NA	0.192737	NA	NA	NA	NA	0.0620643	NA	-0.205449	NA	NA	0.0585666	NA	NA	0.17004	RTNACL1_6_E1_A29	sp_v2._unigene28
1.2.5.9	NA	-0.200713	-0.898517	-0.741701	-0.099411	-0.0909576	NA	-0.0533464	-0.690633	-0.680168	-0.922379	-0.622706	0.274275	0.345623	0.236781	NA	0.0383943	0.0197728	NA	NA	NA	0.561047	NA	-0.0155964	NA	NA	0.560333	NA	NA	0.0292774	RTNIT1_17_B7_A29	sp_v2._unigene9756
1.2.5.10	-0.00229619	-0.0120924	0.0382195	-0.0702103	NA	NA	0.276694	NA	0.0488022	NA	0.28663	0.386431	-0.317039	-0.330315	-0.164906	NA	-0.116319	-0.0966818	NA	NA	NA	-0.265387	NA	0.0313102	NA	NA	0.505419	NA	NA	0.761382	RTNIT1_17_C11_A29	sp_v2._unigene9457
1.2.5.11	NA	0.223456	-0.366593	NA	-0.285883	0.0999604	-0.13998	NA	-0.141324	-0.175107	-0.161441	NA	-0.0745031	NA	-0.0352143	NA	-0.133286	NA	NA	NA	NA	0.0235916	NA	NA	NA	NA	0.240119	NA	NA	0.0844334	RTNIT1_17_E1_A29
1.2.5.12	-0.675486	-0.302994	-0.847252	-0.585163	-0.979899	-0.538038	-0.0189018	-0.055896	0.042604	0.160788	-0.847861	-0.23583	0.404047	0.150472	0.476525	NA	NA	0.414911	NA	NA	NA	0.447128	NA	NA	NA	NA	0.630701	NA	NA	0.685419	RTNIT1_17_G6_A29
1.2.5.13	NA	NA	NA	0.418775	NA	NA	NA	NA	NA	NA	NA	NA	NA	NA	NA	NA	NA	NA	NA	NA	NA	NA	NA	NA	NA	NA	NA	NA	NA	NA	RTNIT1_3_C1_A29	sp_v2._unigene2646
1.2.5.14	0.0280772	-0.135399	NA	NA	0.183352	NA	0.0293558	-0.0633354	-0.0609027	0.124333	0.179977	0.309567	0.090065	0.36259	0.0979096	NA	-0.0271077	-0.0268348	NA	NA	NA	0.280873	NA	-0.200256	NA	NA	-0.167318	NA	NA	-0.0312341	RTNIT1_3_E1_A29	sp_v2._unigene3937	sp_v2._unigene6865
1.2.5.15	NA	0.257868	NA	NA	NA	NA	0.00472802	NA	NA	NA	NA	NA	NA	NA	NA	NA	NA	NA	NA	NA	NA	NA	NA	NA	NA	NA	NA	NA	NA	NA	RTNIT1_31_B5_A29	sp_v2._unigene2868	sp_v2._unigene1366
1.2.5.16	0.246065	0.183893	-0.178241	-0.24496	-0.197659	-0.14204	-0.0145872	0.217237	-0.259032	-0.147222	-0.208882	-0.0976301	-0.1147	0.113334	0.075	NA	0.114611	0.163429	NA	NA	NA	0.317379	NA	-0.0262692	NA	NA	0.26755	NA	NA	0.44818	RTNIT1_31_D1_A29	sp_v2._unigene1421
1.2.5.17	0.0200007	0.132477	0.159986	-0.234503	0.136593	0.188739	-0.0705579	0.0553335	-0.116552	-0.0117675	0.248753	0.363065	-0.433183	0.0231808	-0.168812	NA	-0.126511	-0.215519	NA	NA	NA	-0.174224	NA	-0.22892	NA	NA	-0.740822	NA	NA	-0.733474	RTPHOS1_16_G5_A29	sp_v2._unigene3276	sp_v2._unigene215
1.2.5.18	-0.220169	-0.150069	-0.0691579	-0.0324421	-0.180477	-0.149615	-0.103966	-0.0957867	0.116608	0.125666	0.15756	0.178142	-0.0288541	0.323285	0.223687	NA	0.12639	-0.0497671	NA	NA	NA	0.0734076	NA	-0.0291142	NA	NA	0.108206	NA	NA	0.351083	RTPHOS1_16_H9_A29
1.2.5.19	-0.745268	-0.304274	-0.237089	-0.20358	-0.421406	-0.279523	-0.46643	-0.232796	0.295522	0.34466	0.0252764	-0.0462976	-0.667414	-0.294022	-0.269499	NA	-0.322134	-0.315117	NA	NA	NA	-0.245778	NA	-0.344194	NA	NA	-0.305711	NA	NA	-0.331887	RTPHOS1_17_B9_A29
1.2.5.20	NA	NA	-0.426811	-0.208817	-0.504217	NA	-0.281833	NA	-0.1153	NA	NA	0.140495	NA	NA	-0.739127	NA	NA	-0.60646	NA	NA	NA	NA	NA	-0.7201	NA	NA	NA	NA	NA	-0.808273	RTPHOS1_17_D9_A29	sp_v2._unigene15397
1.2.5.21	-0.0351403	0.0310032	-0.551084	-0.342141	-0.39234	-0.272216	-0.195906	0.119445	0.0442715	0.22528	0.101256	-0.0582697	0.305083	0.266425	0.591383	NA	0.72178	0.568541	NA	NA	NA	1.15236	NA	NA	NA	NA	0.310675	NA	NA	0.53324	RTPHOS1_26_C8_A29	sp_v2._unigene3475
1.2.5.22	1.04114	1.06189	NA	0.448089	0.64761	0.777315	0.0334345	0.18808	0.169199	0.292688	0.43686	0.142277	0.0318523	0.0203379	0.0514925	NA	NA	0.0622277	NA	NA	NA	-0.196634	NA	NA	NA	NA	0.323294	NA	NA	NA	RTPHOS1_26_E5_A29	sp_v2._unigene21686
1.2.5.23	NA	-0.598399	-0.298643	-0.181718	0.0172534	-0.108114	NA	-0.0760741	-0.373329	-0.375651	-0.329192	-0.549603	-0.69389	-0.47363	-0.440222	NA	-0.251496	-0.324974	NA	NA	NA	-0.561912	NA	NA	NA	NA	0.424362	NA	NA	0.295215	RTPHOS1_26_F1_A29
1.2.5.24	0.678164	0.735865	0.25	-0.149111	0.223221	NA	0.283309	0.240137	0.11874	-0.0716021	-0.0265335	-0.258853	0.361884	0.28143	NA	NA	0.316433	0.189654	NA	NA	NA	0.0872629	NA	NA	NA	NA	0.187571	NA	NA	0.355026	RTPHOS1_26_H2_A29	sp_v2._unigene699
1.2.6.1	NA	NA	-0.0851795	-0.0931443	-0.0699254	NA	-0.00219771	NA	0.130901	NA	0.150773	-0.00535995	-0.00561129	-0.121428	0.312564	NA	-0.0806095	-0.189289	NA	NA	NA	0.0797226	NA	0.0131626	NA	NA	0.157899	NA	NA	-0.107095	RTMG1_1_E8_A29
1.2.6.2	-0.793185	-0.777986	0.0532504	NA	NA	-0.260548	NA	NA	NA	0.0664705	NA	0.0724765	-0.351206	-0.301831	-0.29956	NA	NA	-0.281169	NA	NA	NA	-0.750016	NA	-0.163394	NA	NA	-0.168925	NA	NA	-0.0286473	RTMG1_11_A2_A29	sp_v2._unigene28252
1.2.6.3	-0.686791	-0.782587	NA	-0.559496	-0.658147	-0.63912	-0.235794	-0.180476	-0.558629	-0.517493	-0.572686	-0.201407	NA	-0.305071	NA	NA	NA	-0.320689	NA	NA	NA	-0.300389	NA	-0.116111	NA	NA	NA	NA	NA	0.333358	RTMG1_11_B2_A29	sp_v2._unigene67864
1.2.6.4	0.321918	0.189399	0.0517605	0.106926	0.267556	0.374104	0.41243	0.273035	-0.149832	-0.0876463	-0.221543	-0.245088	0.0221774	0.0887037	0.0295348	NA	0.00658779	-0.0417796	NA	NA	NA	0.24658	NA	NA	NA	NA	0.339736	NA	NA	0.320392	RTMG1_11_D3_A29	sp_v2._unigene3287
1.2.6.5	NA	-0.382248	-0.461101	-0.397469	-0.472906	-0.421465	-0.31472	-0.308373	-0.456428	-0.338026	-0.263799	-0.0899721	-0.371066	0.0677059	-0.192222	NA	-0.366192	-0.106414	NA	NA	NA	0.0339536	NA	-0.111803	NA	NA	0.400323	NA	NA	0.576584	RTMG1_24_E5_A29	sp_v2._unigene27919
1.2.6.6	-0.0440564	-0.048712	-0.0617471	-0.0188005	-0.14803	-0.077875	0.185176	0.124131	0.40656	0.218458	0.216572	0.143427	0.253191	0.520589	0.19565	NA	0.160235	0.0998332	NA	NA	NA	0.416014	NA	0.0453243	NA	NA	0.270206	NA	NA	0.00479841	RTMG1_24_H5_A29	sp_v2._unigene17463
1.2.6.7	0.33178	NA	0.0970416	0.0358694	-0.0614154	NA	NA	NA	-0.199962	NA	-0.105833	-0.154251	-0.335633	0.202006	-0.091367	NA	-0.46509	-0.297785	NA	NA	NA	-0.0445337	NA	-0.264322	NA	NA	0.113394	NA	NA	NA	RTMG1_25_C11_A29
1.2.6.8	0.0909715	-0.272837	0.0375337	NA	NA	0.0903553	0.215972	0.113724	0.268024	-0.00977545	0.0927375	0.127059	0.444353	0.364746	0.210239	NA	0.155072	NA	NA	NA	NA	0.129501	NA	-0.199984	NA	NA	-0.118032	NA	NA	-0.0478845	RTMG1_25_E12_A29	sp_v2._unigene743
1.2.6.9	0.845052	NA	0.329432	NA	0.278143	NA	NA	0.211222	0.146347	NA	-0.111049	0.0447454	0.0935015	0.235206	0.115532	NA	NA	-0.0652124	NA	NA	NA	0.114664	NA	-0.135482	NA	NA	NA	NA	NA	-0.448159	RTMNUT1_1_C12_A29	sp_v2._unigene28258
1.2.6.10	-0.0987158	0.0264991	-0.07125	NA	0.334633	0.358826	-0.0854969	0.0805558	0.0141448	-0.223865	0.0861733	0.0116981	-0.247577	NA	-0.24581	NA	-0.304449	-0.223818	NA	NA	NA	-0.0224263	NA	-0.17925	NA	NA	-0.0462709	NA	NA	-0.0713115	RTMNUT1_1_D1_A29	sp_v2._unigene64652
1.2.6.11	NA	-1.40409	-0.638283	-0.647904	NA	-0.968906	NA	-0.560841	0.320498	0.346799	NA	-0.100835	-1.2243	NA	-0.995739	NA	NA	-0.589443	NA	NA	NA	NA	NA	-0.524432	NA	NA	-0.343037	NA	NA	-0.666804	RTMNUT1_1_F8_A29	sp_v2._unigene1631
1.2.6.12	0.0381575	-0.0778118	0.0516056	0.260648	0.701928	0.618354	-0.195308	-0.0826079	-0.106748	-0.209853	0.397627	0.190252	-0.298183	0.105833	-0.209451	NA	-0.283792	-0.18889	NA	NA	NA	-0.0560115	NA	-0.493778	NA	NA	-0.0153963	NA	NA	-0.264214	RTMNUT1_1_G7_A29	sp_v2._unigene34232
1.2.6.13	-0.408007	-0.330717	-0.307025	-0.356755	-0.389148	-0.37161	-0.441418	-0.43792	-0.170413	-0.163036	-0.140927	-0.344541	-0.414125	-0.293368	-0.414074	NA	-0.364065	-0.26169	NA	NA	NA	-0.440399	NA	-0.153509	NA	NA	0.0241177	NA	NA	0.101771	RTMNUT1_23_F4_A29
1.2.6.14	0.501288	-0.0115627	-0.166936	-0.0779297	-0.0936502	0.183673	NA	-0.172177	-0.111031	-0.103939	-0.125057	0.11739	0.0537867	0.364767	-0.0449657	NA	-0.0539092	-0.128382	NA	NA	NA	-0.102291	NA	NA	NA	NA	-0.420755	NA	NA	-0.383527	RTMNUT1_23_G9_A29
1.2.6.15	NA	0.920102	NA	-0.311165	0.0214196	0.110744	NA	-0.0581068	NA	-0.168078	-0.176096	-0.157971	NA	0.336348	-0.0645695	NA	NA	-0.118614	NA	NA	NA	-0.050094	NA	NA	NA	NA	0.0687566	NA	NA	-0.252124	RTMNUT1_24_B8_A29
1.2.6.16	0.462248	0.459473	0.183359	0.414686	0.351149	0.196123	0.13799	0.24326	0.132194	NA	0.303626	0.379935	0.146225	-0.0545119	NA	NA	0.124449	NA	NA	NA	NA	-0.255788	NA	NA	NA	NA	NA	NA	NA	-0.0593819	RTMNUT1_24_C1_A29
1.2.6.17	-0.443885	NA	-0.213415	NA	-0.0900871	NA	-0.00425167	NA	NA	NA	-0.2082	-0.0358965	NA	0.275742	0.303211	NA	NA	-0.0409925	NA	NA	NA	0.15228	NA	-0.126997	NA	NA	NA	NA	NA	0.208611	RTMNUT1_38_C1_A29
1.2.6.18	NA	-0.065239	0.112119	0.184145	NA	0.0627418	NA	-0.108397	-0.211625	-0.392503	-0.308566	NA	-0.0487725	0.324386	-0.104284	NA	-0.0484436	-0.251048	NA	NA	NA	0.0673153	NA	-0.0848714	NA	NA	-0.108404	NA	NA	-0.0411829	RTMNUT1_38_D9_A29
1.2.6.19	-0.222416	-0.156186	-0.165443	NA	0.049649	0.161647	-0.0831594	-0.0428	0.089494	-0.201021	0.0173149	-0.125428	-0.122454	NA	0.0400682	NA	0.0511529	-0.16533	NA	NA	NA	-0.00341181	NA	-0.671543	NA	NA	-0.0611337	NA	NA	0.127394	RTMNUT1_38_F9_A29
1.2.6.20	NA	NA	-0.0440207	NA	-0.00373609	NA	-0.226013	NA	-0.302639	-0.238743	-0.265586	-0.120647	-0.561198	NA	-0.226034	NA	-0.15753	-0.249153	NA	NA	NA	-0.419569	NA	-0.0683031	NA	NA	-0.121451	NA	NA	-0.180337	RTMNUT1_39_A12_A29
1.2.6.21	-0.0975429	-0.0044663	NA	NA	NA	-0.201464	-0.0710934	0.0667072	0.0335097	0.125097	0.252152	0.00287415	-0.110979	-0.0578449	-0.136149	NA	-0.024019	0.0539896	NA	NA	NA	-0.0395479	NA	-0.298674	NA	NA	-0.243835	NA	NA	-0.354647	RTNACL1_12_B12_A29	sp_v2._unigene12157
1.2.6.22	0.261225	0.304132	0.137115	0.0685941	0.384278	0.0832105	NA	0.17053	NA	0.215727	0.231574	0.133379	0.310005	-0.400812	-0.00585979	NA	0.0212137	NA	NA	NA	NA	0.287296	NA	-0.317335	NA	NA	-0.180001	NA	NA	-0.00835079	RTNACL1_12_C11_A29	sp_v2._unigene12666
1.2.6.23	-0.446451	-0.191889	NA	-0.113359	-0.125382	-0.261014	-0.0296442	-0.13157	0.0131406	-0.0562791	NA	0.0906667	0.0426142	0.0263614	-0.0695277	NA	-0.0434432	-0.139587	NA	NA	NA	0.0648353	NA	-0.0779443	NA	NA	0.00137092	NA	NA	0.277968	RTNACL1_12_D12_A29
1.2.6.24	NA	-0.136493	0.0583636	0.1045	-0.0823669	-0.0708833	0.123495	-0.0293753	0.0137745	0.158024	NA	0.0776857	-0.070769	-0.266028	-0.00345959	NA	NA	-0.332666	NA	NA	NA	-0.569978	NA	-0.167253	NA	NA	0.348246	NA	NA	NA	RTNACL1_12_E12_A29	sp_v2._unigene911
1.2.7.1	0.118611	0.120441	NA	0.403902	0.207765	0.410374	0.382255	0.17363	0.724778	-0.0129722	0.749134	0.225705	0.556491	NA	0.673161	NA	0.134419	-0.168739	NA	NA	NA	NA	NA	NA	NA	NA	0.331178	NA	NA	0.299001	RTHG1_17_B3_A29	sp_v2._unigene37726
1.2.7.2	-0.504305	-0.260388	0.00523513	0.0907254	-0.196488	-0.0356967	-0.01168	-0.0762894	-0.081232	-0.0538937	-0.279647	-0.0679474	-0.382775	-0.123047	-0.100283	NA	-0.240752	NA	NA	NA	NA	-0.423283	NA	0.0991298	NA	NA	-0.322905	NA	NA	-0.336593	RTHG1_17_E12_A29
1.2.7.3	0.206162	0.0803664	0.391902	0.358861	0.386399	0.586021	-0.210112	-0.2605	-0.161524	-0.0797086	0.0686296	0.200387	-0.970063	-0.768773	-0.528388	NA	-0.330688	-0.454576	NA	NA	NA	-0.705886	NA	-0.628537	NA	NA	-0.373096	NA	NA	-0.0928024	RTHG1_17_G2_A29
1.2.7.4	NA	NA	NA	NA	NA	NA	NA	NA	NA	NA	NA	NA	NA	NA	NA	NA	NA	NA	NA	NA	NA	NA	NA	NA	NA	NA	NA	NA	NA	NA	RTHG1_18_A1_A29
1.2.7.5	-0.227592	-0.0968591	0.14581	0.0652981	-0.0891019	0.0682481	0.125793	NA	0.3107	NA	0.300247	0.30859	-0.320019	-0.107457	-0.323785	NA	-0.412349	-0.0572003	NA	NA	NA	-0.447304	NA	-0.283537	NA	NA	-0.21568	NA	NA	0.0623218	RTHG1_27_B5_A29	sp_v2._unigene1565
1.2.7.6	NA	-0.310829	0.30322	NA	0.187559	0.0763083	-0.0507236	-0.124257	NA	0.241092	NA	0.139372	NA	-0.190127	NA	NA	-0.164381	-0.246195	NA	NA	NA	-0.567302	NA	-0.492518	NA	NA	NA	NA	NA	-0.807334	RTHG1_27_D3_A29	sp_v2._unigene1512
1.2.7.7	NA	-0.175995	NA	NA	NA	-0.415353	NA	0.0631649	NA	0.0419129	-0.066514	0.0148639	0.483566	0.672167	0.260482	NA	NA	-0.0322246	NA	NA	NA	0.462878	NA	NA	NA	NA	0.551279	NA	NA	0.677413	RTHG1_27_E2_A29	sp_v2._unigene18911
1.2.7.8	0.153597	NA	0.27463	NA	0.159493	NA	NA	NA	NA	0.445909	NA	0.447843	NA	0.53638	NA	NA	0.489166	NA	NA	NA	NA	0.362316	NA	NA	NA	NA	NA	NA	NA	-0.0150559	RTHG1_27_F6_A29	sp_v2._unigene527
1.2.7.9	NA	NA	-0.542509	NA	NA	NA	-0.428193	NA	NA	NA	-0.461061	-0.305698	NA	0.0190568	-0.648003	NA	-0.6147	NA	NA	NA	NA	-0.00794596	NA	-0.228357	NA	NA	0.103687	NA	NA	-0.354998	RTK1_15_E7_A29	sp_v2._unigene45264
1.2.7.10	1.63466	NA	1.34568	1.21307	0.807592	NA	-0.540212	-0.31771	-0.556723	NA	-0.602094	-0.281523	-0.336544	-0.301638	-0.753289	NA	-0.684056	NA	NA	NA	NA	-0.376297	NA	-0.499246	NA	NA	-0.410802	NA	NA	-0.331886	RTK1_15_F6_A29	sp_v2._unigene49685
1.2.7.11	-0.382526	-0.201435	-1.27146	-1.30432	-0.716629	-0.788902	-0.256068	-0.13637	-0.608722	-0.645035	-0.671125	-0.395741	0.100334	0.30748	0.0678881	NA	-0.061832	-0.00234551	NA	NA	NA	0.417885	NA	-0.047149	NA	NA	0.249506	NA	NA	0.249352	RTK1_15_H3_A29	sp_v2._unigene517
1.2.7.12	NA	0.536919	-0.254022	0.271297	NA	-0.146014	NA	0.153084	-0.0851609	-0.0322054	0.124917	NA	0.18772	NA	-0.0620508	NA	-0.0450344	NA	NA	NA	NA	0.0174846	NA	NA	NA	NA	NA	NA	NA	0.175633	RTK1_16_C9_A29	sp_v2._unigene47
1.2.7.13	-0.532147	-0.565368	-0.905563	-0.610469	-0.539726	-0.583588	0.310097	0.1485	0.0430372	0.160206	-0.46582	-0.295634	1.0675	0.919605	0.955585	NA	0.989531	NA	NA	NA	NA	1.12453	NA	0.337874	NA	NA	NA	NA	NA	0.00908416	RTK1_26_F8_A29	sp_v2._unigene325
1.2.7.14	-0.23163	NA	-0.402414	-0.410879	NA	NA	-0.361698	-0.146588	-0.550311	-0.368844	-0.311289	-0.332894	-0.22729	0.105106	-0.0625126	NA	-0.0865181	-0.133663	NA	NA	NA	0.219459	NA	-0.398686	NA	NA	0.44957	NA	NA	NA	RTK1_26_H4_A29	sp_v2._unigene1239
1.2.7.15	NA	0.852414	NA	NA	0.0939752	NA	NA	NA	NA	-0.788218	-0.306177	-0.164579	0.229453	0.325555	-0.723278	NA	-0.799797	-0.753808	NA	NA	NA	-0.428238	NA	NA	NA	NA	0.353702	NA	NA	0.041115	RTK1_27_B5_A29	sp_v2._unigene821
1.2.7.16	-0.281768	NA	-0.206991	-0.19564	-0.0611949	-0.26536	-0.071903	NA	-0.324441	-0.246986	-0.212954	NA	-0.0441104	NA	0.176488	NA	-0.0339185	NA	NA	NA	NA	-0.30286	NA	NA	NA	NA	0.0473818	NA	NA	-0.00088474	RTK1_27_C1_A29
1.2.7.17	-0.0751101	-0.0861172	-0.332586	-0.218934	-0.0227855	0.132056	0.138914	0.118616	0.106446	0.0494118	-0.158689	-0.0665177	0.522588	0.553711	0.332206	NA	0.290972	0.389682	NA	NA	NA	0.646981	NA	0.202085	NA	NA	-0.0368918	NA	NA	-0.067946	RTK1_39_C8_A29	sp_v2._unigene1724
1.2.7.18	-1.41218	-1.31217	-0.768322	-0.799833	NA	-0.846403	-0.121767	-0.09766	0.0373514	-0.0102743	-0.298798	-0.289994	0.775793	0.802285	0.698961	NA	0.906784	0.854764	NA	NA	NA	0.624579	NA	0.513027	NA	NA	0.727387	NA	NA	0.466005	RTK1_39_E1_A29	sp_v2._unigene7696
1.2.7.19	0.275031	0.283566	-0.139592	0.00893613	0.297804	0.34362	0.0123923	-0.0143472	0.378826	0.398638	0.69934	0.570497	-0.0859211	-0.106988	0.1187	NA	0.237514	0.245528	NA	NA	NA	0.215523	NA	-0.296927	NA	NA	-0.189275	NA	NA	-0.539761	RTK1_39_G1_A29	sp_v2._unigene7615
1.2.7.20	NA	-0.394325	-0.63951	-0.595292	-0.197036	-0.334731	-0.173347	0.061608	-0.499918	-0.41266	-0.135527	-0.31016	-0.378555	-0.0470154	0.032067	NA	-0.209339	NA	NA	NA	NA	-0.241567	NA	-0.148571	NA	NA	-0.284958	NA	NA	-0.0800664	RTK1_4_B11_A29	sp_v2._unigene3262
1.2.7.21	0.830264	0.800182	-0.230953	-0.268201	0.190416	0.205431	-0.654303	-0.188121	-0.661663	-0.559767	-1.22563	-1.15959	-0.174995	-0.174075	-0.164114	NA	-0.0584851	-0.00718996	NA	NA	NA	0.261175	NA	-0.0540124	NA	NA	0.121544	NA	NA	-0.0729526	RTK1_65_H8_A29	sp_v2._unigene16336
1.2.7.22	-0.418584	-0.00190993	-0.133314	-0.257983	-0.161461	NA	NA	-0.033706	0.0859081	0.0874979	0.122168	0.0270594	NA	0.0257588	-0.0910528	NA	-0.0788117	-0.0477501	NA	NA	NA	0.00737965	NA	0.15988	NA	NA	-0.377096	NA	NA	-0.224531	RTK1_66_B1_A29	sp_v2._unigene84647
1.2.7.23	-0.00604847	0.358952	0.086491	0.491869	0.144826	0.136277	-0.32914	0.040537	0.0437862	0.0619112	-0.0269651	-0.47178	-0.185619	NA	-0.224559	NA	0.0629482	NA	NA	NA	NA	NA	NA	NA	NA	NA	-0.168569	NA	NA	-0.135767	RTK1_66_B12_A29
1.2.7.24	-0.300171	-0.347295	-0.260685	NA	-0.0992203	-0.271934	-0.362646	NA	NA	-0.289645	NA	-0.348996	NA	-0.770129	NA	NA	-0.483338	NA	NA	NA	NA	NA	NA	NA	NA	NA	NA	NA	NA	-0.312485	RTK1_66_F1_A29	sp_v2._unigene1763
1.2.8.1	NA	NA	NA	-0.222753	-0.447483	-0.451876	-0.0453577	0.0595658	NA	NA	-0.0751005	-0.132749	0.175937	0.231425	0.15011	NA	NA	0.309303	NA	NA	NA	0.0913782	NA	NA	NA	NA	-0.376723	NA	NA	-0.227898	RTDK1_2_G9_A29	sp_v2._unigene1194
1.2.8.2	-1.38789	-1.08318	-0.96356	-0.766627	-1.21732	-0.825871	0.542118	0.376944	0.027804	-0.119708	-0.323585	-0.157728	0.524589	0.799625	0.502391	NA	0.398666	0.367931	NA	NA	NA	0.311561	NA	0.370673	NA	NA	-0.769464	NA	NA	-0.876191	RTDK1_21_C1_A29	sp_v2._unigene3265
1.2.8.3	1.84451	1.81428	-0.239146	-0.429801	0.6348	0.787068	-0.311989	-0.173467	-0.560819	-0.380167	-0.247528	-0.0590715	-0.0921383	0.010174	-0.761546	NA	-0.701024	-0.92494	NA	NA	NA	-0.423668	NA	-0.431678	NA	NA	0.00448232	NA	NA	-0.520146	RTDK1_21_E6_A29	sp_v2._unigene74712
1.2.8.4	-0.233614	-0.241275	NA	-0.317646	-0.322515	-0.290433	-0.0058482	NA	0.349544	0.0032726	0.522025	0.464514	-0.0166074	NA	0.131795	NA	-0.0637209	0.3252	NA	NA	NA	0.0929273	NA	-0.0481493	NA	NA	0.0370666	NA	NA	-0.0437489	RTDK1_21_H1_A29	sp_v2._unigene36625	sp_v2._unigene5482
1.2.8.5	-0.517145	-0.681445	-0.0825076	NA	-0.331732	-0.285287	0.398485	NA	NA	-0.246178	-0.309701	-0.263811	1.13795	1.1028	0.664026	NA	0.463524	NA	NA	NA	NA	NA	NA	NA	NA	NA	-1.11532	NA	NA	NA	RTFE1_3_E6_A29	sp_v2._unigene5526
1.2.8.6	NA	-0.156192	NA	-0.436122	-0.193294	NA	-0.219724	-0.0110955	-0.209688	NA	-0.169706	0.0437738	-0.30486	-0.153841	NA	NA	-0.151202	-0.0378448	NA	NA	NA	0.0301309	NA	-0.0468641	NA	NA	0.652544	NA	NA	0.676491	RTFE1_9_A9_A29
1.2.8.7	NA	-1.03238	NA	NA	NA	NA	NA	0.299458	NA	NA	-0.466151	-0.494587	NA	NA	NA	NA	0.675471	NA	NA	NA	NA	NA	NA	0.552091	NA	NA	-0.1399	NA	NA	0.265206	RTFE1_9_B1_A29	sp_v2._unigene26483	sp_v2._unigene954
1.2.8.8	0.685836	0.526659	NA	NA	0.374508	0.286601	0.0226707	0.00399597	0.0386064	NA	-0.0437211	0.143755	0.224573	0.25212	0.458777	NA	NA	0.378071	NA	NA	NA	0.683022	NA	0.0124746	NA	NA	NA	NA	NA	NA	RTFE1_9_E5_A29	sp_v2._unigene2175
1.2.8.9	-1.39992	-1.52784	NA	-0.754452	-0.991987	-0.926744	-0.351156	-0.289123	-0.729775	-0.645629	-0.793873	-0.564881	-0.553553	-0.389726	-0.136808	NA	-0.0227298	NA	NA	NA	NA	-0.205863	NA	0.112874	NA	NA	0.235802	NA	NA	0.547833	RTFE1_18_B2_A29	sp_v2._unigene31755
1.2.8.10	0.313574	0.177368	0.202925	0.176981	0.0349097	0.0969795	0.14382	0.233205	0.284532	0.34332	0.202817	0.339534	0.385223	0.413186	0.160087	NA	0.288612	NA	NA	NA	NA	0.326619	NA	0.0297399	NA	NA	-0.137491	NA	NA	-0.0399317	RTFE1_18_C8_A29	sp_v2._unigene5974
1.2.8.11	-0.233422	NA	0.151215	0.0789321	-0.255181	-0.226926	-0.0817341	0.103468	0.0393024	NA	-0.212152	0.00765977	-0.254455	0.0168164	0.0311034	NA	0.134044	0.23	NA	NA	NA	0.192474	NA	-0.149637	NA	NA	0.289163	NA	NA	0.122201	RTFE1_18_E1_A29	sp_v2._unigene11576
1.2.8.12	1.58376	NA	0.575045	0.410533	0.975475	0.858549	-1.36521	-0.70959	-1.39511	-1.26903	-1.1403	-0.700271	-1.53511	-0.863355	-1.26529	NA	-1.64376	-1.24913	NA	NA	NA	-1.19889	NA	-1.30896	NA	NA	NA	NA	NA	-1.43407	RTFE1_18_H6_A29
1.2.8.13	-0.741927	-0.712617	-0.133098	NA	-0.241143	-0.122137	-0.411489	-0.111662	-0.384582	0.0363615	-0.11641	-0.0253094	-0.192063	0.038584	-0.337649	NA	-0.354222	-0.123639	NA	NA	NA	0.112651	NA	-0.144653	NA	NA	0.629792	NA	NA	-0.250307	RTFE1_46_D4_A29
1.2.8.14	NA	0.281498	NA	0.226908	0.114644	0.104303	NA	NA	NA	0.210983	NA	NA	0.255116	0.250469	NA	NA	NA	0.185989	NA	NA	NA	NA	NA	NA	NA	NA	0.484355	NA	NA	0.100834	RTFE1_46_F6_A29	sp_v2._unigene8681
1.2.8.15	NA	-0.653536	NA	-0.23806	NA	-0.229884	NA	0.0502981	NA	-0.066612	0.12584	0.170513	-0.423335	-0.455096	NA	NA	NA	0.0248019	NA	NA	NA	-0.294926	NA	NA	NA	NA	NA	NA	NA	0.0779438	RTFE1_46_G11_A29	sp_v2._unigene1835
1.2.8.16	-0.161547	-0.119979	NA	-0.0045445	-0.176905	-0.117817	NA	-0.231077	-0.10708	-0.0551434	-0.0789727	NA	-0.0716031	0.0967895	-0.104759	NA	0.0516588	0.0769771	NA	NA	NA	-0.141406	NA	-0.0751404	NA	NA	0.0320971	NA	NA	-0.070987	RTFE1_47_C5_A29
1.2.8.17	NA	-0.37876	0.0536301	0.0698673	-0.0844576	-0.0335614	NA	NA	-0.0106249	0.0480116	NA	0.0849157	NA	-0.510136	NA	NA	NA	-0.0196958	NA	NA	NA	0.0574308	NA	-0.00338239	NA	NA	NA	NA	NA	NA	RTFEPL1_2_G1_A29	sp_v2._unigene32317	sp_v2._unigene59919
1.2.8.18	NA	NA	-0.37012	-0.234232	-0.440332	-0.384121	0.24571	0.342151	-0.341875	-0.531541	-0.0106351	-0.212944	0.331259	0.287059	-0.0129145	NA	0.0733855	NA	NA	NA	NA	0.211372	NA	-0.108971	NA	NA	0.103858	NA	NA	0.444979	RTFEPL1_21_B1_A29	sp_v2._unigene41554
1.2.8.19	0.334428	0.161356	0.698638	0.844707	0.355945	0.145763	0.49987	0.62248	0.797132	1.04849	1.17856	0.741031	0.669688	0.48728	0.709042	NA	0.272196	0.122242	NA	NA	NA	0.187774	NA	0.276045	NA	NA	0.242871	NA	NA	0.484012	RTFEPL1_21_D4_A29	sp_v2._unigene19836
1.2.8.20	NA	-0.23673	-0.275106	-0.350977	NA	-0.248834	NA	NA	-0.114793	NA	NA	-0.153182	NA	NA	0.323721	NA	NA	0.127692	NA	NA	NA	-0.302309	NA	NA	NA	NA	NA	NA	NA	0.245947	RTFEPL1_21_G3_A29	sp_v2._unigene28318	sp_v2._unigene1563
1.2.8.21	NA	0.94354	NA	0.200144	0.146045	0.262701	0.0713249	0.100333	-0.230177	-0.0440945	-0.163171	-0.293255	0.114915	-0.0258042	-0.0526494	NA	NA	-0.131924	NA	NA	NA	-0.102862	NA	-0.0200024	NA	NA	-0.0633754	NA	NA	0.0496134	RTFEPL1_31_G4_A29	sp_v2._unigene22928
1.2.8.22	NA	-0.00697921	0.0676989	0.128916	0.0579822	0.232907	-0.423323	0.00891288	-0.237205	0.0588055	-0.201577	-0.176466	-0.292728	NA	-0.337512	NA	-0.121576	NA	NA	NA	NA	0.121976	NA	NA	NA	NA	-0.0440772	NA	NA	0.187008	RTFEPL1_32_A3_A29	sp_v2._unigene42996
1.2.8.23	-0.496187	-0.281015	NA	-0.213071	-0.254494	-0.218173	NA	-0.0209537	-0.21452	0.0438776	NA	-0.216699	0.0246407	NA	-0.152134	NA	NA	-0.0672032	NA	NA	NA	NA	NA	0.0987442	NA	NA	-0.163793	NA	NA	0.0213514	RTFEPL1_32_A11_A29
1.2.8.24	NA	0.298076	0.197187	-0.0874572	-0.0936218	-0.100504	-0.133011	0.0555423	-0.132081	0.0400215	0.0433545	-0.360322	-0.265514	NA	-0.115268	NA	-0.0473797	-0.365785	NA	NA	NA	-0.0174308	NA	-0.311002	NA	NA	-0.452327	NA	NA	-0.108869	RTFEPL1_32_C3_A29	sp_v2._unigene21334
1.2.9.1	NA	-0.789166	-0.25847	-0.121113	-0.223171	-0.21356	NA	0.0240134	0.106027	-0.0671622	0.0594572	-0.0338716	0.0449947	-0.0129504	-0.0789945	NA	0.115188	-0.0932338	NA	NA	NA	-0.0947127	NA	-0.156457	NA	NA	-0.0728084	NA	NA	-0.141335	RTCA1_21_A8_A29
1.2.9.2	1.13821	1.16795	0.409852	0.34172	0.689527	NA	1.34473	1.0686	1.49723	1.14579	1.27755	1.029	1.42791	1.3107	1.26275	NA	1.09547	0.923642	NA	NA	NA	1.54095	NA	0.966608	NA	NA	0.823825	NA	NA	1.01301	RTCA1_21_B8_A29	sp_v2._unigene222
1.2.9.3	NA	NA	-0.178879	0.12907	-0.101007	NA	0.0699017	0.178307	-0.201708	-0.292117	0.0814786	NA	0.0271068	NA	0.36071	NA	-0.14519	NA	NA	NA	NA	-0.0157422	NA	NA	NA	NA	0.0306282	NA	NA	-0.314086	RTCA1_21_E11_A29
1.2.9.4	0.869573	0.586807	0.0472978	NA	0.338828	NA	0.150665	NA	-0.0622535	-0.0426943	NA	-0.187061	0.114951	0.0198016	-0.211522	NA	-0.048976	-0.170397	NA	NA	NA	-0.243616	NA	-0.206601	NA	NA	-0.197185	NA	NA	-0.344199	RTCA1_21_H12_A29	sp_v2._unigene2854
1.2.9.5	-1.12654	NA	-1.5271	NA	-1.53349	-1.37908	-0.444361	NA	NA	NA	-1.12302	-0.912161	-0.735197	-0.62643	-0.192412	NA	-0.413632	-0.320621	NA	NA	NA	NA	NA	NA	NA	NA	0.893088	NA	NA	0.688364	RTCNT1_2_F12_A29	sp_v2._unigene1771
1.2.9.6	NA	-0.240325	-0.308035	-0.14414	0.238838	NA	-0.350244	-0.262838	0.0565398	-0.272208	0.0671837	0.181056	-0.473716	NA	-0.638183	NA	NA	-0.34466	NA	NA	NA	-0.636494	NA	-0.564773	NA	NA	-1.1411	NA	NA	-0.767023	RTCNT1_31_C1_A29	sp_v2._unigene27849
1.2.9.7	-0.227567	-0.214894	NA	NA	NA	-0.172435	0.141775	0.552456	NA	NA	NA	0.10272	NA	0.648678	0.794601	NA	NA	0.707444	NA	NA	NA	0.957281	NA	0.371174	NA	NA	0.220338	NA	NA	0.361612	RTCNT1_35_E5_A29	sp_v2._unigene19167
1.2.9.8	NA	NA	0.199752	NA	NA	NA	NA	NA	0.0404095	NA	NA	0.15458	NA	NA	NA	NA	NA	NA	NA	NA	NA	0.144791	NA	NA	NA	NA	0.287581	NA	NA	0.206363	RTCNT1_4_H12_A29	sp_v2._unigene1678
1.2.9.9	-0.216519	-0.256951	0.0108763	0.0829469	-0.0712851	0.0643564	-0.516326	-0.405342	0.0611365	0.113403	0.0921174	0.117068	-0.792907	-0.517707	-0.31728	NA	-0.040905	-0.111705	NA	NA	NA	-0.520108	NA	NA	NA	NA	NA	NA	NA	-0.724806	RTCU1_5_D1_A29
1.2.9.10	-0.419118	-0.397564	-0.444443	-0.298495	-0.427721	-0.364939	-0.291591	-0.207993	-0.0475574	-0.0093707	-0.222302	0.00992588	-0.071459	0.13669	0.282663	NA	0.393801	0.224175	NA	NA	NA	0.218562	NA	0.261825	NA	NA	0.0511655	NA	NA	0.190879	RTCU1_5_F1_A29
1.2.9.11	0.218924	0.371099	0.462072	0.36901	0.0812095	0.190263	-0.0297796	-0.0911914	0.660827	0.664097	0.58683	0.694844	0.0828389	0.261154	0.0481314	NA	0.115264	-0.0685112	NA	NA	NA	0.0486836	NA	-0.110196	NA	NA	-0.471615	NA	NA	-0.276643	RTCU1_5_G12_A29
1.2.9.12	0.674844	NA	0.302644	NA	0.39985	0.404019	0.121467	0.13557	0.374506	NA	0.508889	0.57867	-0.074185	-0.0676006	-0.112948	NA	0.0340017	0.00139585	NA	NA	NA	-0.320561	NA	NA	NA	NA	NA	NA	NA	-0.593768	RTCU1_5_H9_A29
1.2.9.13	NA	0.37139	0.529081	0.590311	0.453436	NA	0.519554	0.447777	0.556322	0.438306	0.664971	0.628381	0.168361	0.193982	0.460205	NA	0.340094	0.195137	NA	NA	NA	-0.0413984	NA	0.135209	NA	NA	-0.0371225	NA	NA	0.0497916	RTCU1_21_E5_A29	sp_v2._unigene26461
1.2.9.14	0.431322	0.293484	0.224783	0.157636	0.226903	-0.0375229	0.194062	0.0261945	NA	0.242683	0.245857	0.185301	0.20661	NA	0.236959	NA	0.146413	0.0124988	NA	NA	NA	0.211885	NA	NA	NA	NA	-0.0326163	NA	NA	0.0923599	RTCU1_21_F9_A29	sp_v2._unigene2635
1.2.9.15	0.679068	0.555866	-0.0678612	-0.168036	0.270687	0.101494	0.491015	0.395305	0.204732	0.170645	0.153613	0.190764	0.858485	0.47158	0.675814	NA	0.661671	0.405959	NA	NA	NA	0.985597	NA	0.359059	NA	NA	0.410839	NA	NA	0.195112	RTCU1_21_H2_A29	sp_v2._unigene26
1.2.9.16	0.742064	0.453619	0.118024	0.0307441	NA	0.108559	NA	-0.0616144	-0.1729	-0.134123	-0.33003	-0.107048	0.153472	0.204355	NA	NA	NA	0.102481	NA	NA	NA	0.365231	NA	0.120036	NA	NA	0.469879	NA	NA	0.260292	RTCU1_22_B5_A29	sp_v2._unigene11
1.2.9.17	-1.67244	-1.5106	-1.05687	-1.08401	-0.942148	-0.854461	-1.32595	-0.85679	NA	NA	-0.453404	-0.669703	NA	-1.37681	-1.12425	NA	-1.29681	-1.49972	NA	NA	NA	-1.37221	NA	-0.850572	NA	NA	NA	NA	NA	NA	RTCU1_32_H12_A29	sp_v2._unigene6297
1.2.9.18	-0.326311	-0.149033	0.0335837	0.235662	-0.481336	-0.514192	0.077469	0.0225511	NA	NA	-0.258395	-0.410801	NA	0.215905	-0.0462387	NA	-0.147172	NA	NA	NA	NA	-0.264815	NA	0.152586	NA	NA	NA	NA	NA	-0.0647876	RTCU1_33_A12_A29	sp_v2._unigene17	sp_v2._unigene699
1.2.9.19	-0.173653	-0.0114961	-0.263664	0.055337	-0.0820903	-0.0281749	-0.203444	-0.130068	-0.202013	0.246561	-0.0594185	-0.0872336	-0.123352	0.110907	-0.0398099	NA	-0.00198602	-0.174947	NA	NA	NA	0.245347	NA	-0.00471303	NA	NA	0.225403	NA	NA	0.232016	RTCU1_33_B8_A29	sp_v2._unigene328	sp_v2._unigene25686
1.2.9.20	-0.324172	-0.279404	-0.533378	-0.296402	-0.278215	-0.360559	0.0348549	0.0264057	NA	-0.228484	-0.187375	-0.298564	NA	0.56989	0.423802	NA	0.189214	NA	NA	NA	NA	NA	NA	NA	NA	NA	NA	NA	NA	NA	RTCU1_33_C6_A29	sp_v2._unigene22965
1.2.9.21	0.290412	0.150352	0.517324	NA	0.126981	NA	0.616324	0.213315	0.524435	NA	0.703998	0.351067	0.520518	0.26708	0.192334	NA	0.290606	NA	NA	NA	NA	0.309163	NA	NA	NA	NA	NA	NA	NA	-0.22714	RTDK1_1_H11_A29	sp_v2._unigene9797
1.2.9.22	NA	-0.24068	-0.148063	0.130703	-0.0795903	NA	0.0482975	NA	-0.0969163	0.32707	0.12003	NA	-0.0106534	NA	-0.119296	NA	-0.00292679	NA	NA	NA	NA	-0.0765491	NA	NA	NA	NA	-0.0874579	NA	NA	-0.0232578	RTDK1_11_A12_A29
1.2.9.23	NA	NA	0.0448515	NA	-0.0575619	NA	-0.0222992	NA	0.0923584	0.341512	0.191333	-0.400741	0.107204	NA	NA	NA	0.0210252	-0.733888	NA	NA	NA	-0.358402	NA	NA	NA	NA	-0.060377	NA	NA	NA	RTDK1_11_D12_A29	sp_v2._unigene24545
1.2.9.24	0.526524	NA	NA	NA	0.402518	NA	0.227971	NA	NA	NA	NA	NA	NA	0.0116497	NA	NA	NA	NA	NA	NA	NA	NA	NA	NA	NA	NA	NA	NA	NA	NA	RTDK1_11_F6_A29
1.2.10.1	0.56238	NA	-0.424786	NA	0.0616315	-0.438148	-0.158029	-0.38052	-0.333829	NA	-0.738521	-0.478472	-0.537571	-0.17827	-0.00246931	NA	0.0480656	-0.0367582	NA	NA	NA	-0.0922834	NA	-0.174793	NA	NA	0.211527	NA	NA	0.37066	NDL2_7_H1_A29	sp_v2._unigene23455
1.2.10.2	-1.22841	-1.22825	-0.60178	-0.585819	-0.826254	-0.699733	-0.478679	-0.455041	-0.265893	-0.338736	-0.0130762	-0.0469445	-0.194415	0.077146	-0.357585	NA	-0.176157	-0.169141	NA	NA	NA	0.449373	NA	0.156478	NA	NA	0.463698	NA	NA	0.523066	NDL2_8_B3_A29	sp_v2._unigene5827
1.2.10.3	-0.260986	-0.192739	0.272957	0.242392	-0.0371085	-0.0232817	0.0397589	0.106144	0.265005	0.586924	0.681959	0.685492	0.319198	0.35474	0.0814999	NA	-0.271092	-0.366933	NA	NA	NA	-0.0468707	NA	0.129159	NA	NA	0.470937	NA	NA	0.482931	NDL2_8_D3_A29	sp_v2._unigene6424
1.2.10.4	-0.66392	-0.803096	-0.184668	NA	-0.315388	-0.148562	NA	NA	0.00641868	NA	-0.0441502	0.0382082	-0.343551	0.0295842	0.0989339	NA	-0.209288	NA	NA	NA	NA	-0.286446	NA	-0.123437	NA	NA	-0.243443	NA	NA	-0.284842	NDL2_8_E8_A29	sp_v2._unigene423	sp_v2._unigene35178
1.2.10.5	1.03491	1.1567	-0.479264	-0.368677	0.0411655	-0.045153	-0.0796124	-0.270797	-0.0124758	-0.29101	-0.280468	-0.219891	0.869201	0.909863	-0.0627612	NA	0.0645201	-0.0391763	NA	NA	NA	0.455355	NA	NA	NA	NA	-0.33391	NA	NA	-0.194688	RTAL1_16_C4_A29	sp_v2._unigene83114
1.2.10.6	0.0430258	-0.394805	-0.253114	0.131666	-0.139715	NA	0.200288	-0.0272588	-0.102621	0.147488	0.433866	0.245041	-0.052136	NA	0.193078	NA	0.07822	0.062108	NA	NA	NA	NA	NA	0.139134	NA	NA	-0.0951786	NA	NA	NA	RTAL1_16_D11_A29	sp_v2._unigene6335
1.2.10.7	0.115074	NA	0.396827	-0.44101	0.0511262	NA	-0.0153993	NA	-0.214255	NA	-0.06436	-0.281067	0.0435906	NA	-0.0622753	NA	-0.246439	NA	NA	NA	NA	0.041219	NA	NA	NA	NA	-0.0516055	NA	NA	0.0500258	RTAL1_16_G11_A29	sp_v2._unigene293
1.2.10.8	-0.623729	-0.664446	-0.903577	-0.728973	NA	NA	0.419103	NA	NA	-0.404017	-0.391844	-0.315258	0.619251	0.649099	0.472727	NA	0.346145	0.242592	NA	NA	NA	0.643863	NA	0.283584	NA	NA	-0.0796844	NA	NA	0.162241	RTAL1_17_A7_A29	sp_v2._unigene26935	sp_v2._unigene29774
1.2.10.9	NA	NA	0.0271044	NA	0.314113	NA	0.0448347	NA	0.145806	0.102263	0.147632	0.140994	-0.0297492	-0.184135	0.0922437	NA	0.0869626	-0.0786313	NA	NA	NA	-0.0544961	NA	0.100798	NA	NA	0.0240247	NA	NA	-0.139654	RTAL1_25_E3_A29	sp_v2._unigene17282
1.2.10.10	0.502724	NA	-0.258071	-0.223531	0.00916804	0.117598	0.220305	0.329174	-0.423998	-0.471254	-0.617888	-0.419309	0.28913	0.114567	0.523994	NA	0.535006	0.599599	NA	NA	NA	0.531363	NA	0.115974	NA	NA	0.782224	NA	NA	0.712683	RTAL1_25_F6_A29	sp_v2._unigene13845
1.2.10.11	1.2876	NA	0.0123355	0.0483562	0.208119	0.178066	-0.0396208	-0.117478	-0.413365	-0.296864	-0.389104	-0.141918	0.0508575	0.207154	0.0891399	NA	0.0986855	0.101132	NA	NA	NA	0.29257	NA	-0.0287537	NA	NA	0.54333	NA	NA	0.244856	RTAL1_25_G12_A29	sp_v2._unigene17
1.2.10.12	NA	0.257765	NA	-0.410608	-0.359304	-0.345879	-0.137693	-0.10696	-0.504115	-0.399167	-0.79593	NA	0.304107	0.229191	0.491893	NA	NA	0.357374	NA	NA	NA	0.753296	NA	0.159637	NA	NA	NA	NA	NA	0.994723	RTAL1_26_B5_A29	sp_v2._unigene2576	sp_v2._unigene7958
1.2.10.13	0.559347	0.489931	-0.0885444	-0.461557	0.072717	0.175594	0.271105	0.0513206	0.185788	0.105705	-0.0636927	0.0623743	0.508409	-0.0637958	0.45216	NA	0.353958	-0.207637	NA	NA	NA	0.493136	NA	NA	NA	NA	0.447641	NA	NA	0.315563	RTBOR1_16_G7_A29	sp_v2._unigene9984
1.2.10.14	0.458032	0.198522	0.167507	NA	0.506757	0.397257	NA	0.357588	-0.00554781	0.00205854	0.325115	0.224935	-0.227319	-0.203169	0.182911	NA	-0.0465176	-0.271758	NA	NA	NA	-0.152564	NA	-0.122521	NA	NA	0.137526	NA	NA	NA	RTBOR1_17_B2_A29	sp_v2._unigene4889
1.2.10.15	0.415469	-0.105063	0.268054	0.312779	0.00769668	NA	-0.112929	0.0410065	0.285587	0.246056	0.0661093	-0.0898763	0.0156028	NA	0.256319	NA	NA	-0.317931	NA	NA	NA	0.00126742	NA	NA	NA	NA	-0.0432946	NA	NA	-0.201277	RTBOR1_17_D11_A29
1.2.10.16	0.237748	0.0678677	-0.069254	0.117564	-0.165011	-0.142052	0.00413857	-0.0198677	0.13688	0.318409	NA	NA	NA	NA	0.235129	NA	0.211169	-0.174683	NA	NA	NA	0.318608	NA	-0.750024	NA	NA	NA	NA	NA	NA	RTBOR1_17_F9_A29	sp_v2._unigene5546	sp_v2._unigene3373
1.2.10.17	NA	NA	-0.0298041	NA	-0.116591	NA	-0.30856	NA	NA	0.0880688	NA	0.0298793	-0.187319	NA	-0.288479	NA	NA	-0.207264	NA	NA	NA	-0.126876	NA	NA	NA	NA	-0.466644	NA	NA	-0.631374	RTBOR1_28_D1_A29	sp_v2._unigene2276
1.2.10.18	-0.288532	0.1359	0.192964	NA	0.168913	0.265814	-0.0733868	-0.107226	-0.174071	0.1632	-0.0566944	-0.0488402	-0.0919688	NA	-0.0912125	NA	-0.0238561	NA	NA	NA	NA	-0.0578114	NA	-0.572106	NA	NA	-0.25022	NA	NA	0.0186755	RTBOR1_28_G6_A29	sp_v2._unigene16355
1.2.10.19	0.851938	0.758503	0.118067	NA	NA	0.45554	0.0602212	0.216188	0.0421539	0.23964	0.162627	0.0397477	0.18018	0.225864	0.241049	NA	NA	-0.126158	NA	NA	NA	0.277009	NA	-0.0638227	NA	NA	NA	NA	NA	NA	RTBOR1_28_H6_A29	sp_v2._unigene2181
1.2.10.20	0.300838	NA	-0.891945	NA	-0.244617	-0.115249	0.113857	0.274179	NA	-0.154095	-0.415839	-0.517297	0.542715	0.505726	0.436572	NA	0.188627	0.248902	NA	NA	NA	NA	NA	0.711985	NA	NA	0.161631	NA	NA	0.198475	RTBOR1_29_B5_A29	sp_v2._unigene15564
1.2.10.21	NA	NA	0.212333	NA	0.121686	NA	0.228914	NA	NA	0.309764	NA	0.115266	NA	0.528388	NA	NA	NA	0.0429789	NA	NA	NA	0.139194	NA	NA	NA	NA	NA	NA	NA	1.09731	RTCA1_8_C7_A29
1.2.10.22	-0.551154	-0.370941	NA	-0.33317	-0.425357	-0.212477	NA	-0.00694468	NA	-0.0427304	-0.247947	-0.212628	NA	0.370463	-0.0909893	NA	-0.0155253	-0.166479	NA	NA	NA	0.0639972	NA	0.437543	NA	NA	0.000834896	NA	NA	0.456313	RTCA1_8_G6_A29	sp_v2._unigene27662
1.2.10.23	-0.269006	-0.0692388	-0.251418	-0.505492	NA	0.226615	-0.275323	0.00783643	-0.0824736	-0.435455	0.0254729	-0.16082	-0.322662	NA	-0.212825	NA	0.117804	NA	NA	NA	NA	-0.141137	NA	-0.685757	NA	NA	-0.189611	NA	NA	0.0393514	RTCA1_9_C6_A29
1.2.10.24	NA	-0.245636	0.308855	0.292441	NA	0.0315847	NA	0.00453761	0.249043	NA	NA	0.371789	-0.0826065	-0.121646	-0.0859148	NA	NA	-1.18002	NA	NA	NA	NA	NA	-0.153705	NA	NA	-0.693723	NA	NA	-0.422738	RTCA1_9_E11_A29
1.2.11.1	0.190355	0.0947146	0.45467	0.516732	-0.0277894	0.0644737	0.263949	0.0151807	0.288843	-0.243484	0.334821	0.215784	0.460572	NA	NA	NA	0.190102	-0.209815	NA	NA	NA	0.180886	NA	NA	NA	NA	-0.0257255	NA	NA	NA	COLD1_34_H1_A29
1.2.11.2	0.0333668	NA	-0.429559	-0.454924	-0.360187	-0.212736	-0.0160914	-0.00367778	-0.354776	-0.389201	-0.547632	-0.49001	0.385693	0.584963	0.286739	NA	0.171826	0.0951409	NA	NA	NA	0.543189	NA	NA	NA	NA	0.373894	NA	NA	0.414657	COLD1_35_A12_A29	sp_v2._unigene18721	sp_v2._unigene7579
1.2.11.3	0.534795	0.575168	0.406498	0.316547	0.0624982	0.182901	0.0924573	0.018248	0.210455	0.290229	0.0987122	0.0794477	-0.223607	-0.112744	0.0901777	NA	0.14326	0.0842498	NA	NA	NA	-0.19878	NA	-0.0259815	NA	NA	-0.407402	NA	NA	-0.360276	COLD1_35_D6_A29	sp_v2._unigene23
1.2.11.4	1.61754	1.80357	0.834663	0.808002	1.00485	0.954289	0.410859	0.286749	0.699601	0.628873	0.824518	0.668901	NA	0.415178	0.412789	NA	0.362321	0.378471	NA	NA	NA	0.403425	NA	-0.237523	NA	NA	-0.318426	NA	NA	-0.388776	COLD1_35_F5_A29	sp_v2._unigene8479
1.2.11.5	-0.0331953	NA	NA	0.0501534	-0.0506144	-0.138802	0.0496388	-0.0580533	0.106057	0.0132923	-0.013899	0.0889114	0.440217	0.236214	-0.128344	NA	0.178378	0.318867	NA	NA	NA	0.0479902	NA	0.0440778	NA	NA	0.420927	NA	NA	-0.00331996	COLD1_49_H7_A29	sp_v2._unigene2691
1.2.11.6	0.0346697	0.227263	NA	-0.0715837	-0.283424	0.0824935	-0.182567	-0.135487	-0.269829	-0.142175	-0.247828	NA	-0.193962	NA	-0.0453976	NA	NA	-0.120619	NA	NA	NA	-0.113275	NA	-0.139578	NA	NA	0.476918	NA	NA	0.277378	COLD1_5_A7_A29	sp_v2._unigene5153
1.2.11.7	-0.149829	-0.369038	-0.113587	-0.16856	-0.130986	0.165347	0.110438	0.0989926	0.229544	0.056925	NA	NA	0.0396523	NA	0.0877437	NA	0.112503	0.0886843	NA	NA	NA	-0.0163259	NA	-0.163174	NA	NA	-0.241354	NA	NA	-0.311875	COLD1_5_C4_A29	sp_v2._unigene2895
1.2.11.8	0.699203	0.450951	0.381063	0.278777	0.331153	0.305612	0.205762	-0.0438339	0.397414	0.0686423	0.297679	NA	0.200451	0.31625	0.302485	NA	NA	0.276297	NA	NA	NA	0.281096	NA	-0.0919518	NA	NA	-0.146833	NA	NA	-0.365939	COLD1_5_D8_A29	sp_v2._unigene358
1.2.11.9	-0.873012	NA	NA	NA	NA	NA	NA	NA	NA	NA	NA	0.425941	NA	-0.719102	-0.189034	NA	NA	-0.207486	NA	NA	NA	-1.06762	NA	-0.160853	NA	NA	NA	NA	NA	-0.239465	COLD1_61_B9_A29	sp_v2._unigene15981
1.2.11.10	0.189602	0.103353	-0.0147248	-0.0042115	-0.0659667	-0.10034	-0.117124	NA	-0.139131	-0.383038	-0.172515	0.0206365	-0.128848	-0.158869	-0.124453	NA	-0.121084	-0.0375286	NA	NA	NA	-0.0497917	NA	-0.0395481	NA	NA	0.162249	NA	NA	0.352992	COLD1_61_C5_A29	sp_v2._unigene977	sp_v2._unigene1324
1.2.11.11	-0.202794	-0.268365	0.216233	NA	NA	-0.00712277	0.122588	0.1235	NA	0.0583111	0.371692	NA	-0.616407	-0.407198	0.030545	NA	0.137224	0.0523884	NA	NA	NA	-0.441856	NA	-0.0474776	NA	NA	NA	NA	NA	0.0038528	COLD1_61_G4_A29	sp_v2._unigene6764
1.2.11.12	0.241153	-0.0178832	0.056517	-0.0758727	-0.19842	-0.136227	-0.110964	-0.202664	0.00995296	-0.065329	-0.119171	0.0083054	-0.225799	-0.0695337	-0.185955	NA	-0.0510521	-0.068521	NA	NA	NA	-0.0551221	NA	-0.038461	NA	NA	0.0141324	NA	NA	0.051516	COLD1_62_B1_A29
1.2.11.13	NA	-0.44188	NA	-0.823287	-0.638402	-0.567578	-0.847119	-0.808434	-1.05768	-0.836987	NA	NA	NA	NA	NA	NA	NA	-0.873221	NA	NA	NA	-0.770029	NA	-0.445684	NA	NA	NA	NA	NA	0.605924	GEO2_3_D3_A32
1.2.11.14	-0.0941789	NA	0.0418368	NA	-0.146276	-0.143866	NA	NA	-0.280204	NA	-0.252121	0.00651498	-0.268835	0.0675022	-0.126313	NA	-0.0739318	-0.0130284	NA	NA	NA	-0.0613721	NA	-0.14136	NA	NA	-0.0198447	NA	NA	-0.0394927	GEO2_3_E8_A32
1.2.11.15	NA	NA	-0.277525	-0.658682	-0.444522	NA	NA	NA	-0.208877	-0.312931	-0.31316	-0.0719596	-0.427444	NA	-0.0532081	NA	-0.00014911	0.0232569	NA	NA	NA	-0.304586	NA	NA	NA	NA	0.0467375	NA	NA	NA	GEO2_3_G5_A32
1.2.11.16	-0.099911	-0.356789	-0.353053	-0.234568	-0.350102	-0.295383	-0.40262	-0.237485	-0.0863268	NA	-0.410843	-0.263662	-0.146865	-0.403357	-0.270019	NA	-0.03084	-0.208721	NA	NA	NA	-0.168963	NA	-0.0914926	NA	NA	0.108785	NA	NA	0.173034	GEO2_4_A3_A32
1.2.11.17	0.316112	0.104317	0.642615	0.649685	0.30561	0.196558	0.245561	0.099931	0.783192	0.672132	0.843804	0.720297	0.357017	0.470892	0.39358	NA	0.133886	-0.240284	NA	NA	NA	-0.30168	NA	-0.104644	NA	NA	-0.703569	NA	NA	-0.388426	HEAT1_15_E7_A29
1.2.11.18	-0.683197	-0.794943	-0.356001	-0.167887	-0.651678	-0.486148	-0.0011894	0.0422619	NA	-0.141258	-0.0204615	-0.0468095	-0.315286	-0.250775	0.106501	NA	0.0403602	-0.0490473	NA	NA	NA	-0.397402	NA	0.143253	NA	NA	-0.297555	NA	NA	-0.214609	HEAT1_15_G8_A29	sp_v2._unigene2253
1.2.11.19	0.152492	-0.0467453	0.118404	0.264788	NA	-0.105644	-0.12585	NA	-0.108134	NA	0.381254	0.160236	-0.518008	-0.454408	-0.432449	NA	NA	-0.134006	NA	NA	NA	-0.161697	NA	-2.02382e-05	NA	NA	-0.585428	NA	NA	-0.394107	HEAT1_16_A12_A29
1.2.11.20	-0.260588	-0.0384334	0.0601763	0.105729	-0.160781	0.0736807	-0.0854344	0.0898219	NA	0.0137319	-0.0183299	-0.100629	-0.328233	NA	-0.287002	NA	-0.321558	NA	NA	NA	NA	-0.297976	NA	-0.228921	NA	NA	0.238157	NA	NA	0.359551	HEAT1_16_B11_A29	sp_v2._unigene59894
1.2.11.21	-0.37167	-0.531483	-0.159124	-0.05531	-0.102461	-0.169251	0.0954759	0.144263	0.0983117	0.130744	0.0709633	-0.0452502	0.124489	NA	0.230473	NA	-0.0529469	NA	NA	NA	NA	0.123491	NA	-0.0402659	NA	NA	-0.130548	NA	NA	0.0819943	HEAT1_5_B7_A29	sp_v2._unigene6489
1.2.11.22	-1.20815	-0.863979	-0.00510496	NA	NA	NA	-0.00053532	0.103996	0.189992	0.358321	0.35433	0.173893	-1.16425	-0.945443	-0.334311	NA	-0.246942	-0.273754	NA	NA	NA	NA	NA	-0.253914	NA	NA	NA	NA	NA	-0.863266	HEAT1_5_D12_A29	sp_v2._unigene62336
1.2.11.23	0.108931	NA	0.0668222	NA	0.327161	NA	0.124919	NA	0.134203	NA	0.0268108	-0.104932	0.0836828	-0.0414205	-0.0426428	NA	0.041492	NA	NA	NA	NA	0.21671	NA	0.149226	NA	NA	0.182353	NA	NA	0.306365	HEAT1_5_F6_A29	sp_v2._unigene27245
1.2.11.24	NA	NA	-0.62465	-0.443718	-0.605391	-0.469368	-0.359468	-0.329307	-0.282155	-0.168483	-0.0803287	-0.240186	NA	-0.728221	-0.383472	NA	-0.175418	-0.250869	NA	NA	NA	-0.567631	NA	-0.147292	NA	NA	-0.300251	NA	NA	-0.38439	HEAT1_5_H1_A29	sp_v2._unigene61661
1.2.12.1	0.317949	0.701369	0.0450061	NA	-0.207223	NA	0.195436	NA	NA	0.261667	NA	-0.0111579	NA	0.528605	0.416136	NA	0.37171	0.512438	NA	NA	NA	0.438473	NA	0.286651	NA	NA	0.384366	NA	NA	0.35305	RTWW2_15_H12_A21	sp_v2._unigene7888
1.2.12.2	-0.47927	-0.196682	-0.193373	-0.252231	-0.34547	-0.135632	0.103404	-0.00174449	-0.0450169	0.0116292	0.204117	NA	-0.419661	-0.261087	-0.133616	NA	0.0902548	-0.0270356	NA	NA	NA	-0.254151	NA	0.0403398	NA	NA	-0.0942848	NA	NA	-0.104483	RTWW2_16_A1_A21	sp_v2._unigene11225
1.2.12.3	0.199093	0.437245	0.496387	0.323464	0.287178	0.353372	0.500372	0.394743	0.709799	0.980516	0.931908	0.805472	0.530255	0.559975	0.623483	NA	0.287287	0.416844	NA	NA	NA	0.336624	NA	0.274671	NA	NA	-0.151807	NA	NA	-0.0333366	RTWW2_16_C7_A21
1.2.12.4	-0.622881	-0.401973	0.0834379	0.154037	-0.138616	-0.104597	-0.0752997	-0.100752	-0.00288658	-0.0810667	0.108578	0.246677	0.170944	0.282558	0.0437019	NA	-0.237248	-0.322881	NA	NA	NA	0.0948301	NA	0.588806	NA	NA	-1.45047	NA	NA	-1.04899	RTWW2_16_D3_A21	sp_v2._unigene3243	sp_v2._unigene7985
1.2.12.5	-0.495458	-0.106986	0.158658	0.210462	0.0713798	0.0395847	-0.0457129	-0.0492361	0.495753	0.476274	0.407888	0.355915	0.0375913	0.0382668	-0.0624023	NA	NA	0.136609	NA	NA	NA	0.00556941	NA	-0.208748	NA	NA	-0.475657	NA	NA	-0.668737	RTWW3_1_A1_A22	sp_v2._unigene6536
1.2.12.6	-0.0892417	-0.148132	NA	NA	-0.103991	-0.126407	NA	0.0670301	0.11667	0.0522514	0.0241489	0.0215306	NA	0.156822	0.012763	NA	NA	0.0289076	NA	NA	NA	0.399117	NA	-0.232439	NA	NA	0.250279	NA	NA	0.21504	RTWW3_1_D2_A22	sp_v2._unigene69157	sp_v2._unigene29586
1.2.12.7	NA	NA	0.422524	NA	NA	NA	NA	-0.119966	NA	0.0737251	NA	NA	NA	0.377965	-0.0438791	NA	NA	-0.141777	NA	NA	NA	NA	NA	NA	NA	NA	NA	NA	NA	NA	RTWW3_1_D12_A22	sp_v2._unigene6355
1.2.12.8	NA	0.383902	0.197399	0.177074	-0.157572	NA	-0.0510786	NA	-0.0546169	-0.168511	-0.165714	-0.0896898	0.00943906	NA	-0.113339	NA	-0.10929	NA	NA	NA	NA	-0.232511	NA	NA	NA	NA	0.225426	NA	NA	-0.0763829	RTWW3_1_E11_A22
1.2.12.9	0.905953	0.937237	0.354742	0.337483	0.23421	0.210455	0.419643	0.340244	0.202892	0.0426787	-0.147235	0.0668518	0.369502	0.512898	0.326914	NA	0.235042	0.225779	NA	NA	NA	0.446358	NA	0.129137	NA	NA	-0.0838723	NA	NA	0.0669196	RTWW3_8_G9_A22
1.2.12.10	-0.190916	-0.067496	-0.368732	-0.317856	-0.267296	-0.272274	0.0596694	-0.0542235	0.0126734	-0.0572224	-0.108394	0.163279	-0.023026	0.194635	0.108159	NA	0.153129	0.316768	NA	NA	NA	0.370706	NA	0.300672	NA	NA	-0.105852	NA	NA	-0.28364	RTWW3_8_H1_A22	sp_v2._unigene5423
1.2.12.11	0.37099	0.335058	0.297943	0.288315	0.210969	0.289282	0.190484	NA	0.356369	0.225439	0.37692	0.654997	0.0032426	0.161385	0.291545	NA	0.421476	0.404028	NA	NA	NA	0.212424	NA	0.141416	NA	NA	-0.199947	NA	NA	-0.104444	RTWW3_9_A1_A22	sp_v2._unigene173
1.2.12.12	-0.0286626	-0.0921841	0.210606	0.152496	-0.102587	-0.0497164	-0.124533	0.200601	0.187632	0.381688	0.277329	0.237052	NA	0.128526	-0.00869353	NA	-0.20021	NA	NA	NA	NA	0.00835637	NA	NA	NA	NA	0.169607	NA	NA	-0.0672354	RTWW3_9_B4_A22	sp_v2._unigene33247
1.2.12.13	0.961373	0.879105	0.386889	0.436616	0.599425	0.550385	0.405616	0.38874	0.42806	0.409575	0.462857	0.39885	0.198515	0.201914	0.110938	NA	0.340185	0.206866	NA	NA	NA	0.210632	NA	-0.0122913	NA	NA	-0.0342878	NA	NA	-0.465441	RTWW3_17_F1_A22	sp_v2._unigene3579
1.2.12.14	-0.557632	-0.44309	-0.288219	NA	NA	0.0308676	NA	NA	NA	0.500993	NA	NA	NA	1.01176	NA	NA	0.874454	0.887147	NA	NA	NA	1.18072	NA	0.539436	NA	NA	NA	NA	NA	-0.174913	RTWW3_17_H7_A22	sp_v2._unigene15711
1.2.12.15	0.96544	1.00697	NA	0.173196	0.409329	0.438801	NA	0.00257727	NA	0.44369	0.413298	0.608812	-0.119709	NA	0.0594765	NA	0.65794	0.525925	NA	NA	NA	0.185551	NA	-0.345364	NA	NA	NA	NA	NA	-1.1716	RTWW3_18_B1_A22	sp_v2._unigene79318	sp_v2._unigene3854
1.2.12.16	0.310697	NA	0.055478	NA	0.296795	-0.020675	0.0068084	NA	-0.0635278	NA	-0.183656	-0.0689457	-0.00198798	-0.137471	-0.104671	NA	0.0733494	0.129973	NA	NA	NA	0.116284	NA	0.00080832	NA	NA	0.0046993	NA	NA	-0.0647176	RTWW3_18_C9_A22
1.2.12.17	-0.295444	-0.273634	0.136163	0.0507482	-0.121378	-0.19598	0.361312	0.233143	-0.0578946	0.121262	-0.0577543	-0.0167816	0.159879	0.132566	0.126827	NA	-0.0288298	-0.0455326	NA	NA	NA	0.00900674	NA	0.134827	NA	NA	0.277637	NA	NA	0.228111	COLD1_9_D6_A29
1.2.12.18	-0.262843	NA	0.161999	0.171199	-0.0937671	-0.0578771	-0.464056	-0.284684	-0.397117	-0.0954651	-0.0776911	-0.094857	-0.610408	-0.512707	-0.548891	NA	-0.470826	-0.649388	NA	NA	NA	-0.605919	NA	-0.245221	NA	NA	-0.278134	NA	NA	-0.302065	COLD1_9_G2_A29
1.2.12.19	0.349055	0.427082	0.245497	0.443229	0.106857	-0.0253126	0.2373	0.0940623	0.23573	0.351044	0.0733346	-0.0128135	0.0392726	-0.0698454	0.0627462	NA	0.0128105	0.0423367	NA	NA	NA	0.301452	NA	0.0678259	NA	NA	-0.0316524	NA	NA	-0.152289	COLD1_9_H9_A29	sp_v2._unigene1136
1.2.12.20	-0.237836	-0.161055	-0.0787665	0.0557387	-0.223894	-0.0699851	-0.248413	-0.107912	-0.159525	-0.135796	-0.21009	-0.258659	-0.336427	-0.192005	-0.239828	NA	-0.262094	-0.109014	NA	NA	NA	-0.111612	NA	0.0367905	NA	NA	-0.678826	NA	NA	-0.553813	COLD1_1_C3_A29	sp_v2._unigene2119
1.2.12.21	-0.135826	NA	0.0521819	0.086182	-0.0985953	-0.0590301	0.0647462	-0.189136	-0.0629162	-0.0182655	-0.185094	-0.311587	-0.0548915	NA	0.166017	NA	0.250463	0.252613	NA	NA	NA	-0.114602	NA	0.135352	NA	NA	0.31012	NA	NA	0.440473	COLD1_2_E4_A29	sp_v2._unigene18734
1.2.12.22	NA	-0.36493	-0.678865	-0.560151	-0.263782	-0.330027	NA	-0.300239	-0.593079	-0.359763	-0.245011	-0.171494	-0.32265	-0.547761	-0.264505	NA	NA	-0.385953	NA	NA	NA	-0.123502	NA	-0.131938	NA	NA	0.382412	NA	NA	0.451485	COLD1_2_F5_A29	sp_v2._unigene18523
1.2.12.23	NA	0.547155	0.00181271	0.175556	NA	0.267999	NA	0.136382	0.160334	0.301638	0.0884563	-0.0306067	0.258233	0.226659	NA	NA	0.264553	NA	NA	NA	NA	0.166528	NA	0.116516	NA	NA	NA	NA	NA	0.158199	COLD1_2_H4_A29	sp_v2._unigene1328
1.2.12.24	0.243827	0.559506	NA	0.281357	0.271098	NA	NA	0.308243	0.157655	0.109608	0.132678	0.0515257	-0.0285666	-0.24033	0.274052	NA	0.215808	0.0986768	NA	NA	NA	0.117929	NA	0.284612	NA	NA	0.120147	NA	NA	NA	COLD1_25_B2_A29	sp_v2._unigene62164
1.2.13.1	0.212868	0.387909	0.121849	0.125592	0.135026	-0.0165082	0.112325	NA	NA	0.0284884	NA	-0.175827	0.0514911	-0.0989926	-0.138719	NA	-0.00289823	-0.138065	NA	NA	NA	0.0379064	NA	NA	0.109114	NA	NA	NA	NA	0.0513995	RTPHOS1_7_H8_A29	sp_v2._unigene11766
1.2.13.2	0.0827499	0.356049	-0.525784	-0.573812	-0.236737	-0.163068	-0.21826	-0.245549	-0.279503	-0.174751	-0.605436	-0.605749	0.118499	0.11114	0.216425	NA	0.344926	0.413013	NA	NA	NA	0.400772	NA	0.0999253	0.930239	NA	0.382829	NA	NA	0.278091	RTPHOS1_8_A2_A29	sp_v2._unigene1893
1.2.13.3	0.999234	1.21091	-0.0703855	-0.193334	0.281019	0.369652	0.195696	0.0286496	0.107178	-0.0524836	-0.586064	-0.398702	0.716762	0.753237	0.993225	NA	0.81347	0.88421	NA	NA	NA	0.862525	NA	0.729613	1.51076	NA	0.774379	NA	NA	0.522133	RTPHOS1_8_A9_A29
1.2.13.4	0.921591	0.964995	0.445756	NA	0.330334	0.484401	-0.11606	-0.0367846	0.0479595	0.185636	-0.167875	-0.0371074	-0.227463	0.00410964	-0.210516	NA	-0.34218	-0.0796501	NA	NA	NA	-0.0270271	NA	-0.220051	0.637861	NA	0.0259753	NA	NA	-0.266521	RTPHOS1_8_B6_A29	sp_v2._unigene33382
1.2.13.5	-0.926548	-0.833718	-0.547043	-0.453598	-0.808176	-0.686849	-0.265496	NA	-0.237503	-0.349525	-0.342793	-0.225839	-0.357623	-0.398527	-0.0389242	NA	-0.0748575	0.00871413	NA	NA	NA	-0.241313	NA	0.229237	0.263987	NA	0.226758	NA	NA	0.308102	RTS1_5_E2_A29	sp_v2._unigene15628
1.2.13.6	NA	0.340075	NA	0.0652697	NA	NA	0.334821	NA	NA	0.0602432	NA	0.170024	NA	NA	0.181469	NA	0.245444	0.220874	NA	NA	NA	0.249491	NA	0.265812	-0.463072	NA	NA	NA	NA	-0.452904	RTS1_5_F8_A29	sp_v2._unigene345
1.2.13.7	0.316094	-0.0943399	-0.124681	-0.392388	-0.266284	-0.134017	0.124435	NA	0.071744	0.208854	-0.0384296	0.181937	-0.0175975	-0.0378172	-0.0578131	NA	0.0333981	0.261453	NA	NA	NA	-0.078138	NA	NA	0.296505	NA	NA	NA	NA	0.234348	RTS1_5_H6_A29	sp_v2._unigene5956
1.2.13.8	-1.74078	NA	NA	NA	-1.47243	NA	NA	NA	-1.28987	NA	NA	-1.21533	-1.17755	-1.01349	-1.02417	NA	NA	-2.14579	NA	NA	NA	NA	NA	-0.996266	-0.443844	NA	NA	NA	NA	1.4588	RTS1_6_B1_A29	sp_v2._unigene3548
1.2.13.9	NA	0.499498	0.865525	0.904771	0.618244	0.762348	NA	0.255549	0.148918	-0.0876784	NA	0.294819	-0.348481	NA	NA	NA	-0.429602	-0.493437	NA	NA	NA	-0.968086	NA	-0.282445	-1.87528	NA	-1.93838	NA	NA	-1.59156	RTS1_12_A11_A29	sp_v2._unigene1792
1.2.13.10	-0.336295	-0.231879	-0.115537	0.0374281	-0.0852941	0.0291926	-0.102076	-0.0416304	-0.207451	-0.226516	-0.456529	-0.188387	-0.408194	-0.205466	-0.212808	NA	-0.129854	-0.0353418	NA	NA	NA	-0.109114	NA	-0.0850161	0.359155	NA	-0.105875	NA	NA	-0.0459809	RTS1_12_B7_A29	sp_v2._unigene7719
1.2.13.11	1.02561	0.99332	NA	0.653705	0.586901	0.424672	NA	0.367958	NA	0.43049	0.515762	0.45274	NA	0.399078	0.173102	NA	NA	0.323087	NA	NA	NA	0.0172158	NA	NA	0.368051	NA	0.0553287	NA	NA	0.16869	RTS1_12_C4_A29	sp_v2._unigene8953
1.2.13.12	-0.855401	NA	-0.138166	NA	-0.572386	-0.415282	-0.444487	-0.291758	-0.511841	-0.279326	-0.805778	-0.687828	-0.495034	-0.245649	-0.476884	NA	-0.269035	-0.404348	NA	NA	NA	-0.28448	NA	-0.264881	0.0310637	NA	-0.0507793	NA	NA	0.116144	RTS1_12_D4_A29
1.2.13.13	0.128793	0.0921012	-0.193449	-0.190733	0.0916508	0.103102	-0.0225974	-0.0476758	0.0572956	0.171204	0.0143139	0.141952	0.00488824	0.122842	0.159335	NA	-0.0635836	0.0894545	NA	NA	NA	0.239325	NA	0.0755862	0.575386	NA	0.227717	NA	NA	0.343366	RTWW1_1_A3_A15	sp_v2._unigene3123
1.2.13.14	-0.0499156	0.304395	-0.0617929	0.049993	0.0189391	0.0398039	0.185303	0.200907	-0.0918267	0.171787	0.102154	0.248646	0.128772	NA	0.157646	NA	0.121925	NA	NA	NA	NA	0.0820952	NA	0.0435041	-0.0157132	NA	0.0190118	NA	NA	0.130193	RTWW1_1_C6_A15	sp_v2._unigene1899
1.2.13.15	NA	-0.400139	-0.271175	-0.350263	-0.302699	-0.0801517	-0.0413337	-0.0781563	NA	0.0571116	NA	-0.124472	-0.527871	-0.201957	-0.10671	NA	-0.0463589	0.0160256	NA	NA	NA	0.0269846	NA	-0.0429316	0.309839	NA	-0.170301	NA	NA	-0.0234515	RTWW1_1_D12_A15	sp_v2._unigene7448	sp_v2._unigene4185
1.2.13.16	NA	-0.274178	0.164391	0.121602	-0.055009	NA	NA	NA	0.493481	NA	NA	0.377883	0.736308	0.670757	0.425244	NA	NA	0.207908	NA	NA	NA	NA	NA	0.500819	NA	NA	NA	NA	NA	NA	RTWW1_1_H4_A15	sp_v2._unigene62475
1.2.13.17	-0.112602	0.0236071	-0.391744	-0.342065	-0.16973	-0.137877	-0.469157	-0.194562	-0.156575	-0.0614914	-0.114538	-0.0801381	-0.405563	-0.340304	-0.47125	NA	-0.230207	-0.210092	NA	NA	NA	-0.449648	NA	-0.396385	-0.434562	NA	-0.827164	NA	NA	-0.812482	RTWW1_23_B7_A15	sp_v2._unigene1722
1.2.13.18	-0.537125	-0.448358	0.0266911	-0.0271706	-0.124499	-0.10169	0.157604	0.11025	-0.0307222	-0.106695	0.182152	0.106758	0.129202	0.155866	0.0756783	NA	-0.108804	NA	NA	NA	NA	0.00883696	NA	-0.0581635	-0.231836	NA	0.0691598	NA	NA	0.0572636	RTWW1_23_D1_A15	sp_v2._unigene625
1.2.13.19	-1.18395	-1.06517	-0.153894	-0.0924017	-0.39754	-0.435833	-0.316034	-0.266574	-0.110485	NA	0.33354	0.220341	-0.976514	-0.776491	-0.57864	NA	-0.373377	-0.389746	NA	NA	NA	NA	NA	-0.40091	-1.08653	NA	-0.871258	NA	NA	-0.674416	RTWW1_23_E5_A15	sp_v2._unigene24142
1.2.13.20	1.35856	1.39275	0.381126	NA	0.955192	1.16065	0.590841	0.654238	0.327576	0.490275	0.323016	0.150999	0.574892	0.524957	0.455564	NA	0.109162	0.247842	NA	NA	NA	0.301188	NA	0.140469	0.691967	NA	0.168483	NA	NA	-0.0653874	RTWW1_23_F5_A15	sp_v2._unigene24219
1.2.13.21	NA	0.51024	0.47289	NA	0.516621	0.601772	NA	NA	-0.134345	-0.0847182	0.597988	NA	-1.6533	-1.55779	-1.0948	NA	-0.962632	-1.20859	NA	NA	NA	-1.8349	NA	-1.21372	-2.26421	NA	-1.85015	NA	NA	-1.53561	RTWW2_7_E4_A21	sp_v2._unigene16242
1.2.13.22	NA	0.764291	0.150504	0.313127	NA	0.330812	NA	NA	NA	NA	-0.0560722	-0.257511	NA	0.324278	0.250108	NA	NA	0.0605907	NA	NA	NA	0.285963	NA	0.340052	0.607486	NA	NA	NA	NA	NA	RTWW2_7_F5_A21	sp_v2._unigene23129
1.2.13.23	NA	-0.671976	NA	0.533037	NA	-0.203764	-0.138481	0.00641005	-0.461081	NA	-0.328151	-0.558855	0.109241	0.0151953	0.106814	NA	0.074922	-0.0718417	NA	NA	NA	NA	NA	0.293626	0.206053	NA	-0.0494116	NA	NA	0.123394	RTWW2_7_F1_A21	sp_v2._unigene7745
1.2.13.24	-0.375521	NA	-0.197506	-0.104645	-0.287422	-0.244986	-0.148421	-0.0796249	0.0270878	0.149729	0.118212	-0.0875589	-0.203965	-0.413406	-0.061541	NA	-0.109698	-0.0536655	NA	NA	NA	-0.452173	NA	-0.0247982	-0.722091	NA	-0.517087	NA	NA	-0.479206	RTWW2_7_H2_A21	sp_v2._unigene15341
1.2.14.1	NA	-1.36301	-0.788431	-0.945346	NA	NA	-0.290539	NA	NA	-0.878744	NA	NA	NA	NA	-0.230109	NA	NA	NA	NA	NA	NA	-0.211509	NA	NA	0.597603	NA	0.44408	NA	NA	NA	RTK1_3_G7_A29	sp_v2._unigene44547	sp_v2._unigene35329
1.2.14.2	-0.444356	-0.244162	-0.154428	-0.333564	-0.493646	-0.427022	-0.271765	-0.413882	-0.0634083	-0.135304	0.0242016	-0.0130999	-0.239006	-0.13671	-0.0831135	NA	-0.134984	-0.12552	NA	NA	NA	-0.279075	NA	-0.132503	-0.078193	NA	0.151148	NA	NA	0.113237	RTK1_3_H3_A29	sp_v2._unigene1484
1.2.14.3	-0.272275	-0.170667	-0.105341	-0.221518	-0.12315	-0.152617	-0.192601	-0.251099	-0.146576	-0.1347	0.0876549	0.071141	0.174692	0.32203	0.268555	NA	0.0185937	0.0724631	NA	NA	NA	0.00997221	NA	0.241802	0.190442	NA	0.240351	NA	NA	0.205492	RTK1_4_A3_A29	sp_v2._unigene2534
1.2.14.4	NA	NA	-0.576139	-0.501313	NA	-0.299205	NA	NA	-0.490375	-0.323124	-0.558987	NA	NA	0.366695	0.508807	NA	NA	0.229425	NA	NA	NA	0.362998	NA	NA	NA	NA	NA	NA	NA	NA	RTK1_4_B2_A29	sp_v2._unigene255
1.2.14.5	NA	NA	0.247458	NA	-0.0506065	NA	NA	NA	NA	NA	NA	NA	NA	-0.89684	NA	NA	NA	NA	NA	NA	NA	NA	NA	NA	NA	NA	NA	NA	NA	NA	RTMNUT1_2_A7_A29	sp_v2._unigene17221
1.2.14.6	NA	NA	NA	NA	NA	NA	0.133848	NA	-0.164764	NA	NA	0.0949477	NA	NA	-0.169527	NA	NA	-0.137945	NA	NA	NA	-0.192579	NA	NA	-0.0629303	NA	-0.0408735	NA	NA	NA	RTMNUT1_2_B6_A29	sp_v2._unigene466	sp_v2._unigene21441
1.2.14.7	0.378462	0.329574	0.339662	0.130896	0.127672	0.222563	-0.0293228	-0.0254625	-0.00147293	0.0121631	-0.220399	-0.100697	-0.139273	-0.033801	NA	NA	0.0448241	0.204684	NA	NA	NA	-0.00666883	NA	0.00871579	-0.0436469	NA	-0.434822	NA	NA	NA	RTMNUT1_2_D1_A29	sp_v2._unigene45
1.2.14.8	-0.180151	-0.156361	-0.00878311	-0.0366225	-0.355997	-0.0488173	0.000342199	-0.169094	-0.280277	-0.509837	-0.299624	-0.325276	-0.19591	0.138905	-0.089166	NA	0.0863436	-0.10298	NA	NA	NA	-0.0532386	NA	0.0228877	0.489071	NA	0.313785	NA	NA	0.228253	RTMNUT1_2_D8_A29	sp_v2._unigene1576
1.2.14.9	-1.8275	-1.89931	-0.519057	-0.690467	-0.763947	-0.881516	NA	NA	NA	-0.558723	-0.426914	-0.360046	-0.522378	-0.278913	-0.137078	NA	NA	NA	NA	NA	NA	NA	NA	0.314417	-0.486711	NA	0.00104225	NA	NA	0.464836	RTMNUT1_7_F11_A29	sp_v2._unigene3329
1.2.14.10	0.686745	0.714585	1.00313	1.05032	0.621115	0.690616	0.567161	0.377496	0.745324	0.454422	0.680382	0.803805	0.99277	1.1639	0.871658	NA	0.0772257	-0.256773	NA	NA	NA	-0.127454	NA	0.0844487	-0.435347	NA	-0.260411	NA	NA	0.242744	RTMNUT1_7_H8_A29
1.2.14.11	-1.23624	-1.11893	-1.16006	-1.11089	-1.4291	-1.24344	-0.528796	-0.485129	-0.405586	-0.343224	-0.776855	-0.658332	-0.136423	0.0697704	-0.00895424	NA	0.136959	0.0745569	NA	NA	NA	0.346185	NA	0.269103	0.802331	NA	0.689023	NA	NA	0.919966	RTMNUT1_8_A7_A29	sp_v2._unigene2844
1.2.14.12	NA	0.0770251	0.0446137	NA	-0.303914	-0.0859096	NA	-0.234186	-0.280136	0.0470264	-0.175974	-0.101066	0.036439	NA	-0.141623	NA	NA	0.00687557	NA	NA	NA	0.036708	NA	-0.138717	0.358131	NA	-0.202781	NA	NA	0.112943	RTMNUT1_8_B2_A29	sp_v2._unigene35387
1.2.14.13	NA	-0.766874	0.0752035	-0.0475937	NA	-0.615255	NA	-0.00103685	0.221391	0.301158	NA	NA	NA	-0.644921	-0.325898	NA	-0.0372194	-0.210174	NA	NA	NA	NA	NA	-0.354987	NA	NA	NA	NA	NA	-0.542937	RTNACL1_6_C9_A29	sp_v2._unigene17298
1.2.14.14	NA	-0.0588619	0.184506	0.283174	-0.0301926	0.15317	-0.185005	-0.0551664	-0.143114	-0.379114	-0.25006	-0.168578	-0.0321212	NA	-0.0699705	NA	NA	0.100568	NA	NA	NA	0.178953	NA	0.0756978	0.113945	NA	0.191405	NA	NA	0.0389649	RTNACL1_6_D4_A29	sp_v2._unigene3251
1.2.14.15	-0.636037	-0.997102	-0.0948588	NA	-0.536044	-0.557094	-0.0891467	-0.10546	NA	0.0113747	-0.06557	NA	NA	-0.531675	-0.195033	NA	NA	-0.0180625	NA	NA	NA	-0.369898	NA	0.0257677	-0.394603	NA	NA	NA	NA	0.216118	RTNACL1_6_D12_A29	sp_v2._unigene14626
1.2.14.16	-0.146081	NA	0.175229	NA	-0.402993	NA	-0.455589	NA	-0.78387	-0.500449	-0.798854	-0.713057	-1.03456	-1.10815	-0.612467	NA	-0.536095	-0.55296	NA	NA	NA	-1.07395	NA	NA	-0.673566	NA	NA	NA	NA	-0.185036	RTNACL1_6_F9_A29
1.2.14.17	-0.308017	-0.240429	0.166943	NA	-0.101043	-0.174617	-0.0302225	-0.0473476	-0.0219062	-0.0589177	NA	0.0384539	-0.112881	-0.0873342	-0.00085999	NA	-0.0493695	NA	NA	NA	NA	-0.350951	NA	0.163702	-0.0990658	NA	-0.0942264	NA	NA	0.0278933	RTNIT1_4_H3_A29	sp_v2._unigene11422
1.2.14.18	0.46059	0.514772	0.0936443	0.0962736	0.0566354	0.064911	0.135619	0.149749	0.157855	0.132679	0.365717	0.247419	0.587074	0.474006	0.304476	NA	0.17797	0.128364	NA	NA	NA	0.475931	NA	0.256339	0.527911	NA	0.26686	NA	NA	0.380967	RTNIT1_5_A5_A29	sp_v2._unigene591
1.2.14.19	0.21307	0.405973	0.284766	0.389758	0.0962144	0.243658	0.0146232	0.136324	0.260278	0.385566	0.212201	0.181388	-0.0235807	0.0627678	0.160275	NA	0.113748	0.211152	NA	NA	NA	-0.0743929	NA	-0.059994	-0.355647	NA	-0.644963	NA	NA	-0.561785	RTNIT1_5_B3_A29	sp_v2._unigene1621	sp_v2._unigene11191
1.2.14.20	NA	-0.418338	-0.30201	NA	NA	0.0550765	NA	0.167061	-0.362202	-0.357797	-0.00412176	NA	-0.136549	-0.0759724	-0.388736	NA	NA	-0.39394	NA	NA	NA	-0.707834	NA	NA	-1.05337	NA	-0.606753	NA	NA	-0.587514	RTNIT1_5_B7_A29	sp_v2._unigene16472
1.2.14.21	0.886927	0.931625	0.591998	NA	0.104115	0.131019	0.0721867	0.090194	NA	0.106782	NA	-0.143972	NA	0.546527	-0.0827224	NA	-0.500384	-0.395279	NA	NA	NA	-0.157174	NA	NA	-0.685981	NA	NA	NA	NA	NA	RTPHOS1_1_E4_A29	sp_v2._unigene8474	sp_v2._unigene25174
1.2.14.22	-0.0699807	NA	NA	-0.219419	-0.206415	-0.251002	0.322711	0.19822	NA	0.194548	NA	NA	NA	0.606622	0.221847	NA	0.035411	NA	NA	NA	NA	0.157077	NA	NA	0.0824835	NA	NA	NA	NA	0.156998	RTPHOS1_1_G1_A29
1.2.14.23	NA	0.326294	0.124371	0.0665226	0.171604	0.109302	-0.00492144	0.0584697	0.200853	0.308502	0.0173646	-0.0878478	0.345004	-0.0552968	0.0624552	NA	0.0326144	-0.0111063	NA	NA	NA	0.186574	NA	NA	-0.255024	NA	-0.562562	NA	NA	-0.314262	RTPHOS1_1_G12_A29
1.2.14.24	-0.0400349	0.00387399	0.170398	-0.141773	0.229002	-0.884918	-0.111381	NA	NA	NA	0.147351	0.0653071	0.135997	NA	-0.219157	NA	-0.0925177	-0.904067	NA	NA	NA	-0.131274	NA	NA	NA	NA	NA	NA	NA	0.00900764	RTPHOS1_2_B12_A29
1.2.15.1	NA	NA	NA	-0.0272896	0.0887023	0.220793	NA	0.11876	0.101075	0.118712	NA	NA	NA	0.219816	0.133491	NA	NA	NA	NA	NA	NA	0.165514	NA	NA	0.244565	NA	NA	NA	NA	-0.0283589	RTDS3_15_B6_A22	sp_v2._unigene1153
1.2.15.2	-0.611295	-0.24336	0.0455477	0.003009	0.0166968	0.020313	-0.104652	-0.178664	0.152012	0.116452	0.122484	0.12327	-0.282508	-0.138524	-0.0750661	NA	-0.0501334	-0.0226579	NA	NA	NA	-0.384018	NA	-0.18279	-0.453614	NA	-0.318066	NA	NA	-0.102874	RTDS3_15_D9_A22	sp_v2._unigene5694
1.2.15.3	-1.19965	-0.931714	-0.816711	-0.862164	-0.837968	-0.750223	-1.01047	-1.12342	-1.56744	-1.44571	-0.526034	-0.528729	-1.65651	-1.49117	-1.27865	NA	-1.29695	-1.17219	NA	NA	NA	-1.6925	NA	-0.708344	0.121223	NA	1.06459	NA	NA	1.00714	RTDS3_15_F4_A22	sp_v2._unigene28547
1.2.15.4	-0.588375	NA	-0.574031	-0.658166	-0.907862	NA	-0.182651	NA	-0.535396	-0.536646	-0.741174	-0.725471	0.123683	0.278624	0.0624655	NA	-0.115035	0.0162003	NA	NA	NA	0.128406	NA	0.243577	0.40132	NA	0.241552	NA	NA	0.472854	RTDS3_15_G9_A22	sp_v2._unigene3831
1.2.15.5	-0.448764	-0.247557	-0.654567	-0.530044	-0.700872	-0.504809	NA	-0.24209	NA	-0.451816	NA	-0.583166	NA	-0.152725	NA	NA	-0.113997	-0.179556	NA	NA	NA	0.258494	NA	NA	0.395084	NA	0.33601	NA	NA	0.140064	RTDS3_27_D5_A22	sp_v2._unigene2216
1.2.15.6	NA	NA	-0.025805	-0.343583	-0.267174	NA	0.193637	NA	NA	NA	NA	0.220057	NA	-0.0131798	0.0796719	NA	0.165883	NA	NA	NA	NA	0.0744355	NA	NA	-0.224946	NA	0.128215	NA	NA	NA	RTDS3_27_G5_A22	sp_v2._unigene6335
1.2.15.7	0.139411	NA	0.481897	0.617189	0.387498	0.512519	NA	NA	0.658119	0.445758	0.608368	0.730271	0.354379	0.366733	0.512345	NA	0.348066	0.37563	NA	NA	NA	NA	NA	0.0801027	-0.0342978	NA	-0.112355	NA	NA	-0.127121	RTDS3_27_H6_A22	sp_v2._unigene4493
1.2.15.8	NA	NA	-0.726682	NA	-0.896008	NA	NA	NA	NA	NA	-0.706049	-0.594833	0.510532	0.385797	0.588511	NA	NA	0.313731	NA	NA	NA	0.711986	NA	0.371935	NA	NA	0.498914	NA	NA	NA	RTDS3_28_A5_A22	sp_v2._unigene5594
1.2.15.9	0.665104	0.839674	0.0772687	0.144796	0.385762	0.510292	NA	0.386358	0.702623	0.520052	0.29469	0.249431	0.751954	0.745801	0.660963	NA	0.774713	0.824837	NA	NA	NA	0.924345	NA	NA	0.723614	NA	0.044	NA	NA	-0.0679255	RTFE1_6_C9_A29	sp_v2._unigene236
1.2.15.10	-0.268147	-0.170769	0.128461	0.28633	0.301887	0.135679	-0.0611674	-0.0832735	-0.421546	-0.379856	-0.294079	-0.176803	NA	0.0247225	-0.423184	NA	-0.533435	-0.443023	NA	NA	NA	-0.815696	NA	0.00292525	-1.28349	NA	-0.177858	NA	NA	-0.21433	RTFE1_6_E4_A29	sp_v2._unigene169	sp_v2._unigene25917
1.2.15.11	0.315387	0.45876	0.296156	0.343113	0.0388589	0.118331	-0.159962	-0.114797	0.0283107	0.0790242	NA	0.0829272	-0.284815	-0.191806	-0.198927	NA	-0.0398394	0.00675897	NA	NA	NA	-0.086973	NA	-0.0524442	-0.107409	NA	-0.260164	NA	NA	-0.119537	RTFE1_6_F6_A29
1.2.15.12	NA	-0.266433	0.104847	-0.242078	-0.236872	-0.239119	-0.281461	-0.286058	-0.200121	0.0404986	0.106564	0.00715831	-0.0992034	-0.246892	NA	NA	NA	-0.31994	NA	NA	NA	-0.512305	NA	0.185821	0.199864	NA	0.218637	NA	NA	NA	RTFE1_6_F1_A29
1.2.15.13	0.374625	0.035522	0.169075	NA	0.0758674	NA	0.190086	0.257167	NA	0.481135	NA	0.390016	NA	0.234142	-0.048297	NA	-0.033508	0.0416532	NA	NA	NA	0.318275	NA	0.212884	-0.140181	NA	NA	NA	NA	-0.181833	RTFEPL1_2_G11_A29	sp_v2._unigene341
1.2.15.14	-0.000220775	NA	0.234742	NA	-0.0181082	0.107874	-0.173049	NA	0.138302	NA	NA	0.289525	0.0361802	0.1253	0.0488666	NA	0.0893426	NA	NA	NA	NA	NA	NA	NA	NA	NA	NA	NA	NA	NA	RTFEPL1_3_A2_A29	sp_v2._unigene11368
1.2.15.15	-0.342085	-0.119571	-0.434202	NA	-0.803793	-0.296616	-0.258185	NA	NA	NA	-0.396416	-0.220403	NA	-0.315717	0.103676	NA	NA	0.211022	NA	NA	NA	NA	NA	-0.0104042	0.763389	NA	0.382429	NA	NA	NA	RTFEPL1_3_B5_A29	sp_v2._unigene36533	sp_v2._unigene91749
1.2.15.16	NA	NA	0.167668	NA	NA	NA	-0.0334342	NA	NA	NA	NA	NA	NA	NA	NA	NA	NA	NA	NA	NA	NA	NA	NA	NA	NA	NA	NA	NA	NA	NA	RTFEPL1_3_B9_A29
1.2.15.17	0.0576153	0.0493286	NA	0.0539182	-0.0988182	-0.209908	-0.262967	-0.131625	NA	0.0154668	-0.203396	-0.231473	-0.435362	-0.384806	NA	NA	-0.247817	-0.132517	NA	NA	NA	NA	NA	NA	NA	NA	-0.213975	NA	NA	NA	RTFEPL1_8_A1_A29	sp_v2._unigene7545
1.2.15.18	-0.380583	-0.394195	0.108807	0.0628757	NA	-0.225079	0.0695685	-0.0177226	-0.138957	-0.185373	-0.0710476	-0.104916	-0.31972	-0.233574	0.0365889	NA	-0.0508179	0.0409642	NA	NA	NA	-0.420438	NA	0.166408	-0.616601	NA	-0.124189	NA	NA	NA	RTFEPL1_8_A8_A29	sp_v2._unigene23138
1.2.15.19	0.484215	0.478211	0.292664	0.366811	0.162346	0.248475	-0.250821	-0.154838	-0.44398	-0.44465	-0.32093	-0.524993	-0.611543	-0.526556	-0.40663	NA	NA	-0.214625	NA	NA	NA	-0.772412	NA	-0.285238	-0.710999	NA	-0.440733	NA	NA	-0.341739	RTFEPL1_8_B7_A29	sp_v2._unigene7761
1.2.15.20	0.0195224	0.187393	0.0552107	NA	-0.0681389	0.00925958	-0.0995826	-0.194707	-0.26549	NA	NA	NA	NA	-0.22562	NA	NA	-0.150337	NA	NA	NA	NA	NA	NA	NA	-0.630787	NA	NA	NA	NA	-0.551579	RTFEPL1_8_C2_A29	sp_v2._unigene15995
1.2.15.21	NA	-0.92203	NA	NA	NA	NA	NA	-0.495879	NA	-0.328915	-0.621306	NA	NA	NA	-0.205922	NA	NA	NA	NA	NA	NA	-0.380081	NA	0.0917746	-0.261496	NA	NA	NA	NA	NA	RTHG1_5_H2_A29	sp_v2._unigene16794
1.2.15.22	0.0390984	-0.00243549	-0.0955365	0.178079	-0.110635	-0.0336667	NA	-0.176793	NA	-0.094526	-0.150415	NA	NA	-0.34085	NA	NA	-0.145767	NA	NA	NA	NA	-0.324904	NA	NA	-0.340307	NA	NA	NA	NA	NA	RTHG1_5_H12_A29
1.2.15.23	0.339244	NA	-0.214505	-0.169606	NA	-0.0420253	-0.0489332	-0.0966729	-0.0338524	0.0697806	-0.161548	-0.625651	0.0858029	NA	-0.163149	NA	NA	0.0987853	NA	NA	NA	0.32118	NA	NA	NA	NA	-0.378298	NA	NA	NA	RTHG1_6_A12_A29	sp_v2._unigene1844
1.2.15.24	-0.406861	-0.934354	-0.403862	-0.349401	NA	-0.447016	0.108603	-0.0985761	NA	0.122191	-0.0725953	NA	-0.279289	-0.402295	0.202738	NA	0.220648	0.128428	NA	NA	NA	0.152461	NA	0.0965926	0.198782	NA	0.0621019	NA	NA	0.277894	RTHG1_6_B11_A29	sp_v2._unigene25346
1.2.16.1	NA	NA	0.602577	NA	0.277221	0.150397	0.168717	-0.00523039	0.0192525	0.0137815	0.0526855	0.237877	NA	0.0332428	NA	NA	NA	0.479271	NA	NA	NA	0.0719702	NA	0.32595	-0.0335391	NA	NA	NA	NA	-0.361963	RTDR3_19_B6_A22
1.2.16.2	-0.474244	-0.200937	-0.415034	-0.533729	-0.45372	-0.482031	-0.101894	-0.162734	-0.294956	-0.359815	-0.476178	-0.428984	-0.0592228	0.10596	0.329193	NA	0.123416	0.34506	NA	NA	NA	0.0394689	NA	0.238469	0.594901	NA	-0.0245563	NA	NA	-0.0754304	RTDR3_19_D5_A22	sp_v2._unigene8652	sp_v2._unigene628
1.2.16.3	0.118833	0.245504	0.347115	0.217525	0.18849	0.147822	-0.0775106	-0.143845	0.232723	0.232644	0.344014	0.224785	-0.758433	-0.488001	-0.357809	NA	-0.0727267	-0.0632395	NA	NA	NA	-0.830478	NA	-0.353208	-0.808418	NA	-1.11289	NA	NA	-0.898714	RTDR3_19_E4_A22	sp_v2._unigene15467
1.2.16.4	-0.442261	-0.258429	0.0225476	-0.19441	-0.153693	NA	-0.172896	-0.191754	-0.265725	-0.322213	-0.207829	-0.229303	-0.955036	-1.16999	-0.458047	NA	-0.318123	-0.271105	NA	NA	NA	-0.90325	NA	-0.288653	-0.209657	NA	-0.0656791	NA	NA	0.106227	RTDR3_19_F4_A22	sp_v2._unigene17312
1.2.16.5	-1.49172	NA	-0.547494	NA	NA	-0.626518	-0.0740297	-0.020981	NA	-0.347065	-0.55428	-0.50298	NA	-1.49117	-0.353856	NA	NA	NA	NA	NA	NA	-1.04014	NA	NA	NA	NA	NA	NA	NA	NA	RTDS1_7_D12_A15	sp_v2._unigene15476
1.2.16.6	NA	-1.37344	NA	-0.645347	NA	-0.811379	NA	-0.137553	NA	NA	NA	NA	-0.728136	-0.64713	NA	NA	-0.147573	NA	NA	NA	NA	NA	NA	NA	NA	NA	NA	NA	NA	0.387287	RTDS1_7_E12_A15
1.2.16.7	-0.379309	NA	-0.353115	NA	-0.248817	NA	-0.34417	-0.153721	-0.474676	NA	0.321446	0.268723	NA	-0.212764	-0.337377	NA	NA	-0.414304	NA	NA	NA	-0.390133	NA	-0.034016	-0.358635	NA	NA	NA	NA	-0.193847	RTDS1_7_F9_A15
1.2.16.8	NA	-0.450391	-0.345925	NA	-0.374581	-0.162817	-0.0869735	NA	NA	NA	NA	NA	NA	NA	NA	NA	NA	-0.10524	NA	NA	NA	-0.32384	NA	-0.142329	NA	NA	NA	NA	NA	NA	RTDS1_7_G7_A15	sp_v2._unigene36472
1.2.16.9	NA	NA	NA	NA	NA	NA	NA	NA	NA	NA	NA	NA	NA	-0.205909	NA	NA	NA	NA	NA	NA	NA	NA	NA	NA	NA	NA	NA	NA	NA	NA	RTDS1_14_H12_A15	sp_v2._unigene2246
1.2.16.10	0.0447611	0.119319	-0.307502	-0.191164	-0.0417297	-0.192215	-0.140236	-0.139893	-0.310736	-0.237562	-0.23794	-0.213825	0.00326469	-0.128195	-0.138101	NA	-0.0350154	-0.182426	NA	NA	NA	-0.0606042	NA	0.116356	0.664826	NA	0.780547	NA	NA	0.712245	RTDS1_15_B3_A15	sp_v2._unigene2235
1.2.16.11	-0.756886	-0.648579	-0.236876	-0.142253	-0.457969	-0.346085	-0.068169	-0.0142442	-0.174383	-0.260752	0.193279	0.342364	-0.281952	-0.215434	0.0685705	NA	0.0563906	0.0898687	NA	NA	NA	-0.0321101	NA	-0.100248	0.616738	NA	0.686434	NA	NA	0.756629	RTDS1_15_C7_A15	sp_v2._unigene74916	sp_v2._unigene24194
1.2.16.12	-0.322191	0.0147687	-0.252549	0.0117653	0.021409	0.101931	0.0791377	0.143269	0.0416199	0.103062	0.0136584	0.142013	-0.158463	-0.0850318	0.165099	NA	0.0499777	0.136268	NA	NA	NA	0.143083	NA	NA	0.242893	NA	0.127611	NA	NA	0.2569	RTDS1_15_G6_A15	sp_v2._unigene363	sp_v2._unigene18381
1.2.16.13	-0.0667432	-0.107455	NA	-0.416216	-0.335247	-0.357998	0.265398	0.381269	0.332961	0.517495	-0.145037	-0.0244639	0.12853	0.102713	0.075668	NA	0.138098	0.131066	NA	NA	NA	0.489481	NA	0.0119631	0.816253	NA	0.333013	NA	NA	0.211732	RTDS2_5_G6_A21	sp_v2._unigene6513
1.2.16.14	NA	NA	NA	0.330502	NA	NA	NA	NA	-0.0150025	NA	NA	0.27326	NA	NA	-0.0153876	NA	NA	NA	NA	NA	NA	NA	NA	NA	NA	NA	0.148812	NA	NA	NA	RTDS2_6_A8_A21	sp_v2._unigene82
1.2.16.15	0.21983	0.331361	-0.0981023	-0.168806	-0.014496	0.0352126	NA	-0.0530912	-0.322109	-0.222846	-0.00480947	0.13888	-0.0644441	0.0915573	-0.133211	NA	-0.157138	-0.047997	NA	NA	NA	0.132486	NA	NA	-0.0290516	NA	-0.157014	NA	NA	0.0283199	RTDS2_6_B6_A21	sp_v2._unigene6159
1.2.16.16	NA	NA	0.0764935	NA	NA	NA	NA	NA	NA	NA	-0.368945	-0.10428	0.509579	0.362002	NA	NA	NA	0.267431	NA	NA	NA	0.658065	NA	NA	NA	NA	0.163055	NA	NA	0.115861	RTDS2_6_C6_A21	sp_v2._unigene128
1.2.16.17	0.0624597	0.250434	NA	-0.0236309	0.0897012	-0.0538693	NA	0.164483	0.182744	NA	0.154411	0.0729815	0.158857	-0.076771	-0.0408954	NA	0.132709	0.0473851	NA	NA	NA	0.0945546	NA	0.151785	NA	NA	-0.103241	NA	NA	-0.111946	RTDS2_17_B1_A21	sp_v2._unigene4771	sp_v2._unigene8693
1.2.16.18	-0.667534	-0.542796	0.406124	0.437342	-0.250954	-0.261558	-0.0306639	-0.0598026	-0.0414683	-0.193815	0.0653838	0.0564428	-0.483363	-0.60686	-0.330108	NA	-0.160561	-0.193285	NA	NA	NA	-1.02256	NA	-0.0789769	-1.09387	NA	-0.948559	NA	NA	-0.679255	RTDS2_17_G7_A21	sp_v2._unigene2154
1.2.16.19	0.509678	0.649041	-0.202876	-0.0706969	-0.0500543	0.109504	-0.432309	-0.341381	-0.638218	-0.573062	-0.831678	-0.918147	-0.424168	-0.501255	-0.445744	NA	-0.381796	-0.330315	NA	NA	NA	0.161739	NA	-0.209183	0.497223	NA	-0.0833883	NA	NA	-0.269073	RTDS2_19_B3_A21	sp_v2._unigene16336
1.2.16.20	-1.43074	-1.17219	-0.433766	-0.257663	-0.597127	NA	-0.353227	-0.208009	-0.261099	NA	-0.0434545	-0.215544	-1.36989	-1.31544	-0.716131	NA	-0.530885	-0.480815	NA	NA	NA	-1.30742	NA	-0.556231	-1.11276	NA	-0.678704	NA	NA	-0.486372	RTDS2_19_G7_A21	sp_v2._unigene15397
1.2.16.21	-0.197973	NA	-0.0318624	NA	-0.0308914	-0.0784616	-0.01157	NA	NA	NA	0.0092894	-0.0586735	0.206261	-0.0649644	0.193049	NA	NA	0.0680056	NA	NA	NA	NA	NA	0.608262	0.0867756	NA	0.13917	NA	NA	NA	RTDS2_26_G8_A21	sp_v2._unigene41552
1.2.16.22	-0.268502	NA	-0.255768	NA	-0.233885	NA	0.402503	NA	0.456734	NA	0.400897	0.119517	NA	0.329136	0.3704	NA	NA	0.387179	NA	NA	NA	NA	NA	NA	0.569316	NA	0.540664	NA	NA	NA	RTDS2_26_H3_A21	sp_v2._unigene74
1.2.16.23	0.110644	0.252822	-0.377883	NA	NA	0.0511855	NA	-0.105578	0.064581	NA	NA	NA	0.0481276	-0.243263	0.05993	NA	NA	NA	NA	NA	NA	0.116043	NA	0.0768551	0.466044	NA	NA	NA	NA	0.299733	RTDS3_1_A9_A22	sp_v2._unigene731
1.2.16.24	-1.43457	NA	-0.304425	NA	NA	-0.573982	NA	NA	NA	NA	NA	NA	NA	NA	-0.568419	NA	-0.515255	-0.457085	NA	NA	NA	NA	NA	-0.126762	-1.15796	NA	NA	NA	NA	NA	RTDS3_1_C6_A22	sp_v2._unigene15177
1.2.17.1	0.000412789	NA	0.34249	0.350943	0.511326	0.284191	NA	0.413753	NA	0.560538	0.499032	NA	NA	NA	0.315322	NA	NA	0.35503	NA	NA	NA	NA	NA	0.452942	0.512533	NA	NA	NA	NA	0.256278	RTDR1_1_H7_A15	sp_v2._unigene16524
1.2.17.2	-0.552974	-0.389996	-0.185814	-0.231121	-0.265106	-0.169409	-0.352645	-0.470875	0.0206163	0.0531067	-0.111497	-0.104984	-0.479816	-0.269276	-0.330837	NA	-0.170955	-0.17328	NA	NA	NA	-0.561455	NA	-0.134862	-0.510204	NA	-0.768997	NA	NA	-0.498053	RTDR1_2_A4_A15
1.2.17.3	-0.414807	-0.198591	-0.91653	-1.00665	-0.642503	-0.589324	-0.33396	-0.195137	-0.730254	-0.573875	-0.8232	-0.50639	0.27861	0.427583	-0.177087	NA	-0.341117	-0.159226	NA	NA	NA	0.0695927	NA	0.343913	0.687733	NA	-0.163656	NA	NA	0.296637	RTDR1_2_B5_A15	sp_v2._unigene51356
1.2.17.4	NA	-0.00614546	0.229584	0.0894633	-0.219786	-0.101038	-0.0787393	-0.237911	NA	0.248234	0.0537549	0.381772	-0.352001	-0.104454	-0.315841	NA	-0.109799	0.268951	NA	NA	NA	-0.314491	NA	0.155873	0.0665759	NA	NA	NA	NA	-0.322681	RTDR1_2_C6_A15	sp_v2._unigene48352
1.2.17.5	0.0833914	0.261226	NA	0.00943696	-0.120061	0.176954	-0.196085	NA	NA	NA	NA	0.0075239	NA	-0.210713	NA	NA	-0.355322	0.158189	NA	NA	NA	-0.00554308	NA	-0.36776	0.731309	NA	NA	NA	NA	0.375799	RTDR1_1_G2_A15	sp_v2._unigene29559	sp_v2._unigene13889
1.2.17.6	0.211404	0.325321	1.60058	NA	0.156583	0.362808	0.33526	-0.0286371	NA	NA	NA	0.394635	-0.17068	-0.794442	-0.388613	NA	-0.290778	0.183801	NA	NA	NA	-0.425874	NA	-0.765715	-0.694488	NA	-0.568403	NA	NA	NA	RTDR1_1_H3_A15
1.2.17.7	-0.529007	-0.0923315	-0.123826	0.279014	-0.171533	-0.0540091	0.0296457	-0.198681	-0.117366	0.014887	0.0537018	0.259083	0.265771	NA	-0.299077	NA	NA	0.370953	NA	NA	NA	-0.260478	NA	-0.2985	NA	NA	-0.196373	NA	NA	-0.0834056	RTDR1_11_A2_A15
1.2.17.8	0.261203	0.128442	0.18344	0.149081	0.139327	0.233778	NA	-0.189049	NA	0.189876	0.235258	NA	NA	-0.250098	-0.104869	NA	NA	NA	NA	NA	NA	-0.207299	NA	NA	-0.247154	NA	NA	NA	NA	-0.116214	RTDR1_11_D6_A15	sp_v2._unigene6211
1.2.17.9	0.98478	0.43727	0.492975	0.269493	0.34092	0.190054	0.0560042	-0.0874514	0.0154681	0.16787	0.0366496	NA	0.0556722	-0.667717	-0.082076	NA	-0.0926522	NA	NA	NA	NA	0.157514	NA	NA	0.0563107	NA	0.0793459	NA	NA	NA	RTDR1_2_F1_A15	sp_v2._unigene6519
1.2.17.10	0.72173	0.590444	1.32295	0.915031	0.492077	0.362091	0.400412	0.303155	0.453414	0.55104	0.59763	0.517621	0.469168	0.439218	0.154865	NA	NA	-0.46668	NA	NA	NA	-0.256728	NA	-0.049005	-0.709965	NA	-0.543425	NA	NA	0.060858	RTDR1_2_H5_A15
1.2.17.11	0.463002	0.192882	0.00618436	-0.0625406	NA	0.298954	NA	-0.0108282	0.0536217	0.218568	0.211076	0.185971	0.134449	-0.449786	NA	NA	NA	0.259918	NA	NA	NA	0.219988	NA	0.307677	0.401906	NA	NA	NA	NA	0.301492	RTDR2_1_A7_A21	sp_v2._unigene292
1.2.17.12	-0.180477	-0.274894	-0.189761	NA	NA	-0.392378	NA	-0.0250981	NA	-0.452448	NA	NA	0.234079	0.121995	NA	NA	NA	0.129245	NA	NA	NA	0.0557479	NA	0.302085	NA	NA	NA	NA	NA	0.499668	RTDR2_1_B9_A21	sp_v2._unigene2811
1.2.17.13	NA	-0.458142	-0.0461114	-0.0713726	-0.32264	-0.338269	NA	0.051698	0.00120177	0.164844	-0.00730827	-0.0413252	-0.323368	-0.0156553	-0.272279	NA	-0.132747	0.0310574	NA	NA	NA	NA	NA	-0.00286306	-0.822351	NA	-0.355837	NA	NA	-0.351238	RTDR2_11_E6_A21
1.2.17.14	0.41672	0.542327	NA	0.666822	0.556082	0.783823	0.168168	0.105751	-0.0755318	0.11701	0.126322	0.270118	-0.116465	0.176764	-0.330232	NA	-0.511011	-0.225568	NA	NA	NA	-0.35663	NA	-0.00949518	-0.683313	NA	-1.20705	NA	NA	-1.09113	RTDR2_11_F1_A21	sp_v2._unigene23651
1.2.17.15	-1.30718	-1.48977	-1.85766	-1.92572	-1.50223	-1.65334	-0.519326	-0.380163	-0.54146	NA	-0.796742	-0.81884	0.291322	0.388114	0.554958	NA	0.705436	0.680236	NA	NA	NA	0.861662	NA	NA	1.04894	NA	0.375201	NA	NA	NA	RTDR2_11_F1_A21	sp_v2._unigene2385
1.2.17.16	NA	-0.018149	NA	NA	NA	0.30168	0.404858	0.546111	0.5549	NA	0.212826	0.118096	0.737693	NA	0.727956	NA	NA	0.537669	NA	NA	NA	NA	NA	NA	NA	NA	NA	NA	NA	-0.261911	RTDR2_12_A1_A21	sp_v2._unigene163	sp_v2._unigene17127
1.2.17.17	-0.370177	-0.515941	NA	NA	-0.493887	-0.485924	NA	-0.294725	-0.528601	-0.38435	-0.391819	-0.43953	NA	-0.412254	-0.0819062	NA	NA	-0.088974	NA	NA	NA	-0.203019	NA	0.13658	0.472779	NA	0.634299	NA	NA	0.613333	RTDR3_1_A11_A22
1.2.17.18	0.113786	0.22091	0.0978907	0.107564	0.23475	0.221096	0.133795	0.117751	0.533869	0.586589	0.454116	0.305616	0.141737	NA	0.199389	NA	0.293914	0.355006	NA	NA	NA	0.387497	NA	0.138656	0.273566	NA	-0.0425084	NA	NA	-0.203316	RTDR3_1_C7_A22	sp_v2._unigene1439
1.2.17.19	-0.290742	-0.0948041	-0.117764	-0.190919	-0.0789943	-0.051045	-0.294766	-0.327593	-0.204272	-0.192604	0.034712	-0.0852883	-0.57496	-0.48504	-0.13595	NA	-0.415426	-0.209111	NA	NA	NA	-0.379374	NA	-0.169444	-0.0700811	NA	-0.0391523	NA	NA	-0.0600187	RTDR3_1_D12_A22
1.2.17.20	NA	-0.448741	NA	-0.0116834	NA	-0.167873	NA	-0.23046	-0.181397	NA	0.0445563	-0.213715	-0.895682	-0.404025	NA	NA	NA	-0.452978	NA	NA	NA	NA	NA	-0.0374201	-0.737571	NA	-0.50935	NA	NA	-0.302655	RTDR3_1_E1_A22
1.2.17.21	NA	1.59866	NA	0.493182	0.703111	0.771515	0.146362	0.186415	NA	0.780149	0.653504	0.513859	0.0836356	-0.0901954	0.143093	NA	NA	0.689178	NA	NA	NA	0.190588	NA	NA	NA	NA	NA	NA	NA	-1.45013	RTDR3_8_E3_A22	sp_v2._unigene15419
1.2.17.22	NA	-0.414511	-0.459865	-0.222503	-0.329291	-0.371251	-0.646611	-0.513489	-0.853489	-0.615456	-0.611765	-0.546163	-0.918843	-0.992604	-0.649626	NA	-0.606133	-0.657212	NA	NA	NA	-0.56254	NA	-0.0341251	-0.147065	NA	0.577119	NA	NA	0.516713	RTDR3_8_F2_A22
1.2.17.23	0.0975842	0.287167	-0.267873	-0.291603	-0.271821	NA	-0.312066	-0.180899	-0.0623288	0.0679891	-0.215321	-0.560255	NA	-0.316956	NA	NA	NA	-0.0816403	NA	NA	NA	-0.836206	NA	NA	-0.0775929	NA	NA	NA	NA	-0.122974	RTDR3_8_G3_A22	sp_v2._unigene13746
1.2.17.24	0.206451	0.245651	-0.0214603	0.0192104	-0.153095	-0.0492873	NA	0.160982	-0.309111	-0.0911212	-0.420537	NA	0.570912	0.463412	0.247648	NA	NA	0.190319	NA	NA	NA	0.566615	NA	0.603675	0.940495	NA	NA	NA	NA	0.416646	RTDR3_8_G11_A22	sp_v2._unigene3293
1.2.18.1	0.0833324	0.0923807	-0.0768981	-0.053224	NA	-0.00497851	-0.0595452	NA	0.0433303	-0.0593611	NA	-0.0147638	NA	NA	-0.0303435	NA	NA	0.0384308	NA	NA	-0.111464	NA	NA	0.016229	NA	NA	0.069301	NA	NA	0.046805	RTCNT1_36_G4_A29	sp_v2._unigene14459	sp_v2._unigene15384
1.2.18.2	-1.33839	-1.18493	-1.25772	-1.25654	-0.850241	-0.846176	-0.901825	-0.873605	-1.14185	-0.921373	-0.971164	-0.605497	-0.792442	-0.796697	-0.723962	NA	-0.794639	-0.840198	NA	NA	-0.725777	-0.945727	NA	-0.511447	-0.0179008	NA	0.767345	NA	NA	0.904186	RTCNT1_36_H3_A29	sp_v2._unigene21736
1.2.18.3	0.502454	0.60399	0.316851	0.163342	-0.118929	0.0382654	-0.0259298	-0.145866	-0.180318	-0.168947	-0.0735698	0.135413	-0.298542	-0.238089	-0.47483	NA	-0.230213	-0.219622	NA	NA	-0.322868	-0.525597	NA	-0.43335	-0.550008	NA	-0.827591	NA	NA	-0.977356	RTCNT1_36_H9_A29	sp_v2._unigene183
1.2.18.4	-0.586387	-0.672711	NA	-0.372284	-0.360442	-0.234225	0.0968422	0.103826	0.00539011	NA	NA	0.0171096	-0.0983332	0.0284131	0.0679517	NA	NA	0.253781	NA	NA	0.194965	NA	NA	0.111609	0.37321	NA	NA	NA	NA	NA	RTCNT1_37_B3_A29	sp_v2._unigene462
1.2.18.5	0.00689568	-0.101922	0.602227	0.524101	-0.218858	0.0489892	0.0937217	0.136995	0.288575	0.259527	-0.0443359	0.0454063	0.251838	0.161271	0.00683914	NA	NA	0.363971	NA	NA	NA	0.0764801	NA	0.0843978	-0.0890594	NA	-0.206104	NA	NA	-0.35887	RTCNT1_44_H2_A29	sp_v2._unigene37
1.2.18.6	0.136117	0.169003	0.200453	0.206847	NA	0.16076	NA	0.0938797	0.256186	NA	0.504412	0.294118	NA	-0.425593	-0.106062	NA	-0.0528879	0.190104	NA	NA	-0.139741	-0.457577	NA	-0.157507	NA	NA	-0.30586	NA	NA	-0.264907	RTCNT1_45_A8_A29	sp_v2._unigene469
1.2.18.7	0.175021	0.392858	-0.134282	0.173578	-0.259888	0.165633	-0.053185	-0.556981	-0.113535	-0.0187766	-0.143737	-0.0723869	-0.082856	-0.726926	-0.163509	NA	-0.0855146	0.159315	NA	NA	-0.205773	-0.00223984	NA	-0.0950987	-0.0985718	NA	0.168332	NA	NA	0.0491843	RTCNT1_45_B7_A29	sp_v2._unigene54666
1.2.18.8	NA	0.729782	1.13887	NA	NA	0.537971	0.11265	0.0568317	0.344262	NA	0.324847	NA	NA	-0.670323	-0.419135	NA	NA	NA	NA	NA	-0.413015	-0.662035	NA	NA	-1.37514	NA	-1.31138	NA	NA	-1.39221	RTCNT1_45_C9_A29
1.2.18.9	NA	NA	NA	NA	NA	NA	NA	0.132857	0.0923612	0.00772004	0.0113376	0.292222	-0.0108408	-0.0771395	NA	NA	NA	NA	NA	NA	NA	-0.276173	NA	NA	NA	NA	-0.205877	NA	NA	NA	RTCNT1_52_G11_A29	sp_v2._unigene24274
1.2.18.10	0.164096	0.41667	0.335506	NA	0.0996975	0.253253	0.24179	0.297698	0.226207	NA	0.211357	0.394613	0.154104	0.298416	0.280501	NA	0.131599	0.204069	NA	NA	0.183373	-0.00147982	NA	0.122407	0.184171	NA	0.0596038	NA	NA	0.0847041	RTCNT1_52_H9_A29	sp_v2._unigene8519
1.2.18.11	0.400906	0.53005	0.111088	-0.0276581	0.0489046	0.170036	-0.168759	-0.108868	0.0474477	0.0542787	0.119135	0.0497962	-0.0748579	-0.163277	-0.14031	NA	0.0452779	0.154956	NA	NA	0.456774	0.271292	NA	0.0754504	0.315757	NA	-0.0163767	NA	NA	0.108293	RTCNT1_53_B4_A29
1.2.18.12	-0.401884	-0.608578	-0.553781	-0.515492	-0.255915	-0.286572	-0.0558868	-0.0798782	-0.517322	-0.377734	0.167313	0.135739	-0.0186959	-0.00852062	0.00805374	NA	-0.179407	-0.10959	NA	NA	0.133025	-0.0383833	NA	0.258332	0.424829	NA	0.251654	NA	NA	0.330117	RTCNT1_53_C9_A29	sp_v2._unigene2676
1.2.18.13	0.874935	0.786394	0.0232893	-0.0701285	0.430467	0.401182	-0.354	-0.0320526	-0.415647	-0.284022	-0.009056	0.122996	-0.335494	-0.295474	-0.335621	NA	-0.425646	-0.230984	NA	NA	-0.0735596	-0.230462	NA	-0.300154	0.00711718	NA	0.554311	NA	NA	0.0839153	RTCNT1_6_D3_A29	sp_v2._unigene15661
1.2.18.14	-0.529622	NA	0.0665053	NA	0.182146	NA	0.117985	-0.0177788	NA	NA	0.119707	0.0777186	0.356989	0.199329	-0.0574049	NA	0.00764964	0.136727	NA	NA	0.160962	0.0236579	NA	NA	-0.1278	NA	-0.0136694	NA	NA	-0.02706	RTCNT1_6_E4_A29	sp_v2._unigene18368
1.2.18.15	0.0776672	-0.237732	0.0607235	-0.111282	0.957134	0.901753	0.0215705	0.030489	0.318367	0.392207	-0.0729	-0.0365408	0.150156	-0.0541623	-0.0396102	NA	-0.0727268	0.199832	NA	NA	-0.264141	-0.497752	NA	-0.370566	-0.552721	NA	-0.906446	NA	NA	-1.00092	RTCNT1_6_F5_A29	sp_v2._unigene6299
1.2.18.16	-0.0921603	0.0211437	-0.110491	-0.178447	-0.0970206	-0.00243182	NA	-0.223089	0.0421278	0.136057	0.0121329	-0.0996848	0.107717	-0.00981823	-0.0421057	NA	0.270601	0.271755	NA	NA	0.298614	0.362183	NA	0.115536	0.274539	NA	0.0808164	NA	NA	NA	RTCNT1_6_G12_A29	sp_v2._unigene68245
1.2.18.17	NA	NA	-0.595037	-0.458505	NA	NA	-0.343095	NA	NA	-0.485876	NA	NA	-0.755907	-0.776723	NA	NA	-0.474233	NA	NA	NA	-1.01854	-1.20018	NA	0.0743479	NA	NA	NA	NA	NA	NA	RTCNT1_75_E7_A29	sp_v2._unigene9927	sp_v2._unigene22347
1.2.18.18	-0.734458	-0.537128	0.00334208	0.00119776	0.286723	0.252453	0.11493	0.192301	-0.423571	-0.248337	0.280454	0.146894	0.452674	0.389205	-0.442911	NA	-0.384781	-0.30038	NA	NA	-0.374378	-0.624004	NA	0.428409	-0.777169	NA	-0.990645	NA	NA	-0.888313	RTCNT1_75_F6_A29	sp_v2._unigene79769
1.2.18.19	-0.298478	-0.192992	0.0398039	-0.021553	-0.224168	-0.172649	-0.0134638	0.10785	-0.327091	-0.151674	-0.00663462	-0.0877563	0.0667505	-0.261351	0.0289794	NA	-0.115705	-0.00690458	NA	NA	-0.0195711	-0.208972	NA	0.569337	0.138318	NA	0.219406	NA	NA	0.429977	RTCNT1_75_H7_A29	sp_v2._unigene8394	sp_v2._unigene39149
1.2.18.20	NA	NA	NA	NA	NA	NA	NA	-0.291583	NA	NA	NA	NA	NA	NA	NA	NA	NA	NA	NA	NA	NA	NA	NA	NA	NA	NA	NA	NA	NA	NA	RTCNT1_76_B8_A29
1.2.18.21	-0.335936	0.0804831	-0.0524044	0.0840403	-0.380374	-0.271911	-0.224785	NA	-0.237497	NA	-0.0625329	-0.0815751	-0.256087	-0.789784	NA	NA	-0.244515	NA	NA	NA	-0.222043	NA	NA	-0.480328	NA	NA	NA	NA	NA	NA	RTCU1_7_B5_A29
1.2.18.22	0.0139529	0.0351502	0.114458	0.550598	NA	0.0280371	NA	NA	NA	NA	NA	0.192655	NA	-0.298794	NA	NA	0.187806	-0.0901231	NA	NA	NA	NA	NA	NA	NA	NA	NA	NA	NA	NA	RTCU1_7_D6_A29
1.2.18.23	NA	NA	-0.141997	NA	NA	-0.475442	NA	NA	NA	-0.152961	NA	NA	NA	NA	NA	NA	NA	0.14068	NA	NA	NA	NA	NA	NA	NA	NA	NA	NA	NA	NA	RTCU1_7_G2_A29
1.2.18.24	NA	-1.34011	NA	NA	NA	NA	NA	NA	NA	0.307246	0.183354	NA	-0.778402	NA	-0.142845	NA	0.142645	-0.0554658	NA	NA	-0.809507	NA	NA	0.0815598	-1.63829	NA	NA	NA	NA	NA	RTCU1_8_A4_A29
1.2.19.1	0.0449859	0.202597	0.523366	0.381813	0.353969	0.274587	0.447309	0.591451	0.587232	0.51278	0.698864	0.77364	0.297159	0.168981	0.249754	NA	0.309501	0.319822	NA	NA	-0.174475	-0.197023	NA	0.16749	-0.528258	NA	-0.987611	NA	NA	-0.517483	RTAL1_7_G2_A29	sp_v2._unigene14489
1.2.19.2	0.659006	0.355577	0.481042	-0.0136553	0.165081	0.024726	0.62971	-0.0152498	0.356781	0.239944	0.233194	0.124943	0.632905	0.32158	0.386866	NA	0.590049	0.169238	NA	NA	0.124242	0.282382	NA	0.361434	0.0540704	NA	0.589433	NA	NA	0.424652	RTAL1_7_H8_A29	sp_v2._unigene27183
1.2.19.3	0.463993	0.673275	1.43196	1.15157	0.582899	0.429001	0.899198	0.668092	1.30554	1.07533	1.35638	1.31432	1.35387	1.30534	1.20962	NA	0.458948	0.343339	NA	NA	0.152247	0.195897	NA	0.588912	-0.0435575	NA	0.22738	NA	NA	0.775502	RTAL1_8_A1_A29	sp_v2._unigene5245
1.2.19.4	-0.107759	0.172207	0.467719	0.21601	0.179611	0.198423	-0.348281	-0.277979	-0.257783	-0.217897	0.024794	0.211973	-0.889263	-0.56508	-0.601399	NA	-0.54721	-0.24917	NA	NA	-0.527117	-0.822699	NA	-0.154591	0.156492	NA	0.0566023	NA	NA	0.202284	RTAL1_8_A8_A29	sp_v2._unigene14124
1.2.19.5	NA	NA	-1.21551	-0.931136	-0.891101	-0.865601	-0.993749	-0.917667	-0.978122	NA	-0.659111	NA	-0.850601	-0.840515	-0.707033	NA	NA	-1.35827	NA	NA	-1.06032	NA	NA	-0.611727	0.109023	NA	NA	NA	NA	NA	RTBOR1_6_C11_A29
1.2.19.6	NA	NA	NA	NA	NA	NA	NA	0.103264	NA	-0.0433906	-0.137006	-0.209869	NA	0.0792208	-0.039563	NA	NA	-0.0562497	NA	NA	0.0218106	NA	NA	-0.00699971	-0.222178	NA	0.172939	NA	NA	0.0747666	RTBOR1_6_E1_A29
1.2.19.7	-0.0785842	0.00291902	0.0818263	0.0610551	0.0924013	NA	0.124979	0.114686	NA	0.00471623	-0.0924527	NA	-0.401438	-0.275799	NA	NA	NA	-0.0624176	NA	NA	-0.179289	-0.576777	NA	-0.147748	-0.449109	NA	-0.360072	NA	NA	-0.454836	RTBOR1_6_E1_A29
1.2.19.8	-0.711186	-0.535297	-0.149829	-0.104221	-0.209791	-0.281617	NA	-0.0764945	-0.301878	-0.322045	-0.764687	NA	NA	NA	-0.177499	NA	-0.183878	-0.257945	NA	NA	-0.493532	-0.662104	NA	-0.151052	0.42403	NA	NA	NA	NA	NA	RTBOR1_6_G6_A29
1.2.19.9	-0.446509	-0.190302	0.303371	NA	0.00612843	0.101968	0.0562778	0.0913135	NA	NA	NA	-0.146047	-0.0782972	-0.354866	NA	NA	-0.0512953	0.0800137	NA	NA	-0.545209	NA	NA	NA	-0.561596	NA	NA	NA	NA	NA	RTCNT1_5_F11_A29	sp_v2._unigene1735
1.2.19.10	0.128032	0.214063	0.398628	0.214847	0.155707	0.122638	0.17994	0.0504012	0.322094	0.300869	0.295732	0.150007	0.197985	0.161808	0.0273049	NA	0.14345	0.279047	NA	NA	0.503794	0.297152	NA	0.208124	0.414269	NA	-0.0363255	NA	NA	-0.171728	RTCNT1_6_A8_A29	sp_v2._unigene3453
1.2.19.11	-0.1073	0.0438443	-0.00439066	-0.231863	-0.156119	-0.129287	-0.0766257	-0.013889	-0.235526	-0.239285	-0.236956	-0.195686	-0.0711341	-0.153654	-0.263512	NA	-0.0934072	0.00204386	NA	NA	0.191671	-0.145521	NA	0.238903	0.034606	NA	0.00475936	NA	NA	0.046873	RTCNT1_6_D9_A29
1.2.19.12	-0.0473144	0.0489687	0.148641	0.127533	0.152361	0.114092	-0.19932	-0.173845	0.152258	0.0881726	0.23766	0.222116	-0.323871	-0.446023	-0.433252	NA	-0.114342	-0.273358	NA	NA	0.0306288	-0.133911	NA	-0.29654	-0.498095	NA	-0.375354	NA	NA	-0.48441	RTCNT1_6_E12_A29	sp_v2._unigene168	sp_v2._unigene5283
1.2.19.13	NA	NA	0.31784	NA	NA	NA	0.118994	NA	NA	NA	0.355196	0.242899	NA	-0.373585	-0.0924702	NA	NA	0.120599	NA	NA	NA	NA	NA	NA	-0.641863	NA	-0.461989	NA	NA	-0.193595	RTCNT1_13_C8_A29	sp_v2._unigene2166
1.2.19.14	0.0351306	0.197278	0.14585	0.0906085	0.0309225	0.171697	0.0346151	-0.113785	0.201154	0.194738	NA	0.35504	-0.159422	NA	-0.340331	NA	0.039547	NA	NA	NA	-0.204452	-0.329004	NA	0.0672957	-0.274233	NA	NA	NA	NA	-0.473704	RTCNT1_13_D5_A29	sp_v2._unigene1319
1.2.19.15	0.489883	NA	0.632172	NA	0.288264	0.361933	-0.175835	-0.234522	-0.112332	-0.0687072	0.0764872	0.0486117	-0.312688	-0.3921	-0.358608	NA	-0.223345	-0.135987	NA	NA	-0.0743321	-0.479137	NA	0.0940319	0.0285819	NA	-0.0932835	NA	NA	-0.094378	RTCNT1_13_E3_A29	sp_v2._unigene15224
1.2.19.16	-0.261042	-0.0229702	0.0858772	0.182025	0.0296564	0.246385	0.206491	0.338824	0.290587	0.394918	-0.10532	0.222165	0.48011	NA	0.362794	NA	0.523203	NA	NA	NA	0.358589	0.524247	NA	0.47973	0.511093	NA	0.4375	NA	NA	0.0942311	RTCNT1_13_F11_A29	sp_v2._unigene414
1.2.19.17	NA	-0.011082	NA	0.25648	-0.00660602	-0.041048	NA	-0.285294	-0.0432414	0.00380523	-0.0991975	NA	NA	NA	-0.260438	NA	-0.0581836	0.192088	NA	NA	0.0278754	-0.233027	NA	0.132364	0.0589767	NA	-0.0754094	NA	NA	-0.268055	RTCNT1_21_A1_A29
1.2.19.18	-0.582394	-0.651062	-0.108698	-0.117602	-0.124239	-0.196559	-0.0417047	-0.0434763	-0.0408859	0.172229	0.0739957	-0.135445	0.332293	0.160189	0.104076	NA	-0.0419175	-0.0111179	NA	NA	0.124017	0.0903976	NA	0.175226	-0.295153	NA	-0.181039	NA	NA	-0.120749	RTCNT1_21_B11_A29	sp_v2._unigene1123
1.2.19.19	1.63882	1.68825	1.18422	1.21615	0.651821	0.432935	-0.405314	-0.428866	-0.0634472	-0.183008	0.854296	0.600834	-0.888799	-0.901411	-1.08549	NA	-0.961521	-0.779957	NA	NA	-0.887107	-0.961337	NA	-0.57544	-0.587249	NA	-1.33006	NA	NA	-1.2891	RTCNT1_21_C11_A29	sp_v2._unigene82279
1.2.19.20	0.03477	0.174296	-0.148268	-0.0871773	0.236051	0.263766	-0.216887	-0.18403	-0.659168	-0.552115	-0.512312	-0.482293	-0.346589	-0.399505	-0.414178	NA	-0.49584	-0.297416	NA	NA	-0.515505	-0.448605	NA	0.304763	-0.121073	NA	0.379783	NA	NA	0.215631	RTCNT1_21_E2_A29	sp_v2._unigene3172
1.2.19.21	NA	NA	0.164499	NA	0.471453	-0.0904156	-0.0527174	NA	0.0826003	NA	0.0689946	0.149547	0.21421	NA	0.157607	NA	0.188591	NA	NA	NA	-0.143383	0.146652	NA	0.555589	-0.00975324	NA	-0.0610513	NA	NA	0.124339	RTCNT1_29_H4_A29	sp_v2._unigene33261
1.2.19.22	-0.116518	0.000766772	NA	0.455984	NA	0.323833	NA	0.115312	0.192604	NA	0.209576	NA	-0.139265	-0.315703	NA	NA	NA	0.10064	NA	NA	-0.0796264	NA	NA	-0.0410222	-0.175747	NA	-0.145488	NA	NA	NA	RTCNT1_29_H11_A29	sp_v2._unigene86733
1.2.19.23	0.0461996	-0.0251856	-0.0341708	NA	0.00710305	NA	NA	-0.0295085	NA	NA	NA	-0.311182	NA	NA	NA	NA	NA	0.0579648	NA	NA	-0.187533	NA	NA	NA	0.047106	NA	0.18297	NA	NA	0.310545	RTCNT1_3_A12_A29	sp_v2._unigene6987
1.2.19.24	0.275561	0.106108	0.00046839	0.226745	0.338301	0.0228952	0.0131927	0.0533131	0.0751055	0.312876	NA	0.216627	0.282089	NA	NA	NA	NA	NA	NA	NA	-0.0602726	0.131944	NA	0.709758	-0.0171358	NA	0.118227	NA	NA	0.0426957	RTCNT1_3_B7_A29
1.2.20.1	NA	0.328979	NA	0.0611988	0.420531	0.0586418	NA	NA	NA	NA	-0.0608687	-0.0259269	NA	0.185423	NA	NA	-0.495447	-0.465165	NA	NA	NA	NA	NA	-0.119874	-0.589696	NA	NA	NA	NA	NA	NDL1_17_G12_A29	sp_v2._unigene7361
1.2.20.2	-0.333728	-0.145648	-0.0538364	-0.198406	-0.0813533	-0.185882	0.125266	0.163876	0.0211029	0.0227042	-0.185712	-0.0125208	0.283967	0.464926	0.313343	NA	0.252622	0.351684	NA	NA	0.313958	0.297788	NA	0.284152	0.185576	NA	0.0538023	NA	NA	0.069453	NDL1_18_B12_A29	sp_v2._unigene795
1.2.20.3	-1.35009	-0.911264	-0.481805	-0.782207	-0.566712	-0.577296	-0.552044	-0.504024	-0.458188	-0.167893	-0.372391	-0.274358	-0.69773	-0.50467	-0.534066	NA	-0.517999	-0.286255	NA	NA	-0.665284	-0.76552	NA	-0.0890798	-0.215497	NA	0.0255535	NA	NA	0.361875	NDL1_18_D5_A29	sp_v2._unigene27836
1.2.20.4	-1.09911	-1.13844	-0.685559	-1.04023	-0.871221	-0.778778	0.133215	-0.0075349	-0.00494419	-0.136002	-0.566138	-0.504922	0.10696	-0.0773506	0.0351732	NA	0.192021	0.144119	NA	NA	0.0663337	-0.025071	NA	0.468962	0.315787	NA	0.0339707	NA	NA	0.417771	NDL1_18_D1_A29	sp_v2._unigene15987
1.2.20.5	NA	NA	NA	NA	0.15552	NA	0.319031	NA	NA	NA	NA	NA	NA	-0.491494	NA	NA	0.228413	NA	NA	NA	NA	NA	NA	NA	NA	NA	NA	NA	NA	NA	NDL1_28_H2_A29	sp_v2._unigene1549
1.2.20.6	NA	NA	NA	NA	NA	NA	NA	NA	NA	NA	NA	NA	NA	0.301452	NA	NA	NA	NA	NA	NA	NA	NA	NA	NA	NA	NA	NA	NA	NA	NA	NDL1_29_A9_A29	sp_v2._unigene28396
1.2.20.7	0.199228	-0.178546	0.182375	NA	0.0548923	NA	0.38771	-0.236346	0.169288	0.158954	NA	NA	0.246249	NA	NA	NA	NA	NA	NA	NA	0.172621	-0.0544896	NA	NA	0.315638	NA	0.0905811	NA	NA	-0.206872	NDL1_29_B5_A29	sp_v2._unigene518
1.2.20.8	0.569857	0.463848	NA	NA	-0.188325	NA	-0.0834236	NA	NA	NA	NA	-0.0612663	NA	-0.0158552	NA	NA	NA	0.238055	NA	NA	NA	0.271635	NA	NA	NA	NA	NA	NA	NA	NA	NDL1_29_C4_A29
1.2.20.9	0.223088	-0.0406562	0.393244	0.159701	0.175408	0.0579508	0.327083	0.220576	0.305662	0.278445	0.0233491	0.251689	0.311201	-0.055616	0.221749	NA	0.521035	0.525952	NA	NA	0.358935	0.257453	NA	0.456683	0.104942	NA	0.00391237	NA	NA	-0.108575	NDL1_36_G3_A29	sp_v2._unigene256
1.2.20.10	-0.0589055	0.143791	0.193066	0.0321731	-0.164515	-0.032666	-0.0133699	0.0211286	0.117954	NA	0.056043	0.0609914	0.0655972	0.0745593	-0.0519851	NA	-0.0971788	0.157455	NA	NA	0.0300346	0.0158264	NA	0.0990541	-0.165598	NA	-0.316281	NA	NA	-0.37455	NDL1_36_G12_A29
1.2.20.11	-1.07244	-0.559092	-0.428133	-0.647384	-0.935657	-0.837421	-0.334173	-0.205325	-0.414903	-0.228024	-0.477315	-0.384464	-0.229389	-0.190058	-0.123482	NA	0.0321903	0.0144336	NA	NA	0.216807	0.0862677	NA	0.341449	0.549413	NA	0.434462	NA	NA	0.446329	NDL1_36_H4_A29	sp_v2._unigene27958
1.2.20.12	-1.33899	-1.29302	-1.48853	-1.51287	-1.14113	-1.0646	-0.845469	-0.725248	-1.47657	-1.295	-1.30311	-1.28023	-0.902928	-1.0572	-0.496256	NA	-0.532783	-0.652731	NA	NA	-0.175979	-0.352074	NA	-0.195267	0.815971	NA	1.20227	NA	NA	1.46026	NDL1_37_A7_A29	sp_v2._unigene149
1.2.20.13	0.846546	0.67204	0.607382	NA	0.834972	0.576759	0.154758	0.158161	0.0370872	0.153504	NA	-0.229851	0.119383	0.0359709	-0.194788	NA	NA	-0.0186785	NA	NA	0.0838193	-0.155116	NA	-0.178107	-0.289476	NA	-0.347465	NA	NA	-0.278944	NDL1_44_G12_A29	sp_v2._unigene24927	sp_v2._unigene14438
1.2.20.14	0.422443	0.438177	NA	NA	0.0434664	NA	0.0036775	NA	0.00623748	0.0830729	-0.0289693	0.0401281	NA	0.113234	NA	NA	NA	0.325285	NA	NA	0.120209	0.106913	NA	NA	0.0518356	NA	NA	NA	NA	0.0564329	NDL1_45_C5_A29	sp_v2._unigene7645	sp_v2._unigene21675
1.2.20.15	NA	-0.0223295	-0.0540973	0.0198351	NA	-0.0309838	NA	NA	-0.282672	-0.207412	-0.406309	NA	0.0582931	NA	0.172013	NA	-0.0528602	0.204555	NA	NA	0.279655	0.125511	NA	0.30956	0.400076	NA	0.451691	NA	NA	0.470545	NDL1_45_D8_A29	sp_v2._unigene2261
1.2.20.16	NA	0.69512	NA	0.121865	NA	NA	NA	NA	0.440131	NA	NA	NA	NA	NA	0.165055	NA	NA	0.153583	NA	NA	0.29772	0.155914	NA	NA	-0.183146	NA	-0.444894	NA	NA	-0.311951	NDL1_45_E2_A29	sp_v2._unigene261
1.2.20.17	NA	0.476411	NA	0.0535156	0.289055	0.408124	NA	-0.261105	NA	-0.261085	NA	0.131469	NA	-0.329291	-0.0933086	NA	-0.145845	0.154031	NA	NA	0.0605545	NA	NA	NA	0.255629	NA	0.330932	NA	NA	0.224894	NDL1_57_A2_A29	sp_v2._unigene11777
1.2.20.18	-1.31579	-1.15109	-0.558294	-0.611118	-0.95629	-0.815866	-0.450882	-0.225225	-0.57955	-0.462742	-0.791892	-0.742446	-0.0791684	-0.331325	0.0273908	NA	0.031422	0.192383	NA	NA	0.237492	-0.0550734	NA	0.502195	0.928255	NA	0.600084	NA	NA	0.512673	NDL1_57_A8_A29	sp_v2._unigene64697
1.2.20.19	1.06108	1.51891	0.230131	0.418853	0.376756	0.475073	-0.405649	-0.223545	-0.0757123	0.0416918	-0.197334	-0.301492	0.102254	0.0618373	-0.1178	NA	-0.227939	-0.380702	NA	NA	0.382036	-0.0132606	NA	-0.426598	-0.155154	NA	-0.957482	NA	NA	-0.981413	NDL1_57_B6_A29	sp_v2._unigene3696
1.2.20.20	-1.30456	-0.975091	-0.262182	-0.236833	-0.406539	-0.444146	0.137664	0.216273	-0.307207	-0.110103	-0.131751	-0.270195	0.196195	0.175165	-0.0990715	NA	-0.390867	-0.277389	NA	NA	-0.305913	-0.472269	NA	0.404952	-0.842329	NA	-0.71106	NA	NA	-0.414384	NDL1_57_D7_A29	sp_v2._unigene4169
1.2.20.21	0.151657	0.0228445	0.0649028	0.0526769	0.0961734	-0.00922177	NA	0.0622796	0.0217644	0.197128	-0.00222383	0.073715	0.343999	NA	0.0726066	NA	NA	NA	NA	NA	0.543774	0.35998	NA	0.316307	0.220106	NA	0.00117065	NA	NA	0.277927	RTAL1_2_B9_A29
1.2.20.22	NA	-0.184603	-0.410797	NA	NA	-0.219648	0.0205046	-0.107361	-0.0813302	NA	-0.111304	NA	NA	-2.1212	0.162803	NA	0.335838	0.27387	NA	NA	0.654006	0.354846	NA	0.703034	0.627434	NA	NA	NA	NA	0.0960078	RTAL1_2_C11_A29	sp_v2._unigene882
1.2.20.23	-0.0488601	-0.0749177	0.185387	0.413783	-0.145318	-0.145176	-0.159928	-0.066927	-0.0887531	0.0626745	-0.266113	-0.187127	-0.00235516	NA	-0.147557	NA	0.0622074	-0.0224396	NA	NA	0.177305	0.00440209	NA	0.777338	0.175311	NA	-0.0488574	NA	NA	-0.0211528	RTAL1_2_E4_A29
1.2.20.24	NA	-0.582422	-0.237292	NA	-0.700954	NA	NA	-0.0901718	-0.25154	NA	-0.153806	-0.3716	-0.133615	-0.280803	0.104851	NA	NA	-0.107492	NA	NA	NA	-0.313603	NA	0.353052	0.0353957	NA	NA	NA	NA	0.416381	RTAL1_2_F4_A29	sp_v2._unigene64192
1.2.21.1	-0.786779	-0.395653	0.141485	0.100513	-6.5659e-05	0.100262	0.109673	0.0274741	0.0547581	-0.094555	0.0678038	0.0343433	-0.0969761	-0.0257152	0.0465123	NA	-0.230615	-0.19101	NA	NA	-0.502612	-0.609841	NA	-0.207125	-0.622219	NA	0.0570236	NA	NA	0.052575	FLD1_29_D2_A29	sp_v2._unigene15456	sp_v2._unigene6423
1.2.21.2	0.233537	0.536842	-0.0144618	-0.238596	-0.069115	-0.262146	0.141379	0.106648	-0.0425873	0.0681684	-0.250174	-0.144023	0.362807	0.40994	0.52964	NA	0.290131	0.359337	NA	NA	0.137271	0.288836	NA	0.411386	0.614798	NA	0.191262	NA	NA	0.374733	FLD1_3_A11_A29	sp_v2._unigene6449
1.2.21.3	0.269183	0.269676	0.010644	-0.133229	0.0659341	-0.0977115	0.155871	0.177556	-0.133067	-0.168146	-0.336733	-0.317711	0.150381	0.201036	0.0480028	NA	-0.0459706	-0.0568213	NA	NA	0.0269585	0.171841	NA	0.154801	0.202723	NA	-0.189589	NA	NA	-0.0574247	FLD1_3_G12_A29	sp_v2._unigene16237
1.2.21.4	1.33849	NA	NA	0.32495	0.690673	0.623449	0.181185	0.0982733	-0.136183	-0.0523569	0.119241	0.293237	-0.196537	-0.216664	-0.140882	NA	-0.0705645	-0.181533	NA	NA	-0.0441924	-0.230554	NA	0.094879	0.395849	NA	-0.00816796	NA	NA	-0.0449751	FLD1_31_E3_A29	sp_v2._unigene22534	sp_v2._unigene6488
1.2.21.5	-0.64586	-0.427278	-0.832396	-0.98186	-0.623797	-0.637311	-0.616122	-0.636247	-1.06885	-0.815071	-1.16761	-1.02548	-0.501582	-0.423825	-0.410129	NA	-0.532494	-0.424526	NA	NA	-0.366486	-0.655245	NA	NA	0.775388	NA	0.379649	NA	NA	0.823779	FLD1_54_G2_A29	sp_v2._unigene2762
1.2.21.6	NA	-0.65767	NA	NA	NA	NA	NA	0.479941	NA	NA	0.254813	NA	NA	0.247852	NA	NA	NA	0.689886	NA	NA	NA	NA	NA	NA	0.194594	NA	NA	NA	NA	NA	FLD1_55_E5_A29	sp_v2._unigene1532
1.2.21.7	NA	NA	-0.400418	NA	NA	NA	NA	NA	-0.504483	-0.371942	-0.42248	-0.282395	NA	NA	NA	NA	-0.158716	-0.224103	NA	NA	NA	NA	NA	NA	0.419284	NA	NA	NA	NA	-0.0234456	FLD1_56_A1_A29	sp_v2._unigene1613
1.2.21.8	-0.27864	-0.242964	-0.228825	NA	-0.298766	-0.206314	0.0737528	0.0559431	0.0134753	-0.065604	-0.451257	-0.358447	0.257365	0.0478364	0.170892	NA	0.156549	0.28783	NA	NA	0.250488	0.0420706	NA	0.00465765	NA	NA	NA	NA	NA	NA	FLD1_56_F9_A29	sp_v2._unigene1335
1.2.21.9	NA	-0.919287	NA	-0.575468	NA	-0.659857	-0.192552	-0.226931	NA	0.0228066	-0.333141	-0.184864	NA	NA	0.108962	NA	NA	NA	NA	NA	0.22415	0.28487	NA	0.117564	0.0647948	NA	NA	NA	NA	NA	GEO1_15_A1_A29	sp_v2._unigene5621
1.2.21.10	1.28039	1.18684	0.757251	0.625054	0.609682	0.49967	0.227283	0.256158	0.318334	0.246558	0.201551	0.0915635	0.0826955	-0.0221574	-0.170036	NA	-0.0785188	0.100479	NA	NA	-0.140236	-0.0634787	NA	-0.118954	-0.160664	NA	-0.710879	NA	NA	-0.336895	GEO1_15_C8_A29	sp_v2._unigene761
1.2.21.11	0.377318	0.0497467	0.180673	0.201921	0.22661	0.190079	0.146954	0.110756	-0.0476098	-0.332741	0.115086	0.166078	0.0154755	-0.110601	-0.0302141	NA	-0.0190817	0.108044	NA	NA	-0.0795095	0.0470903	NA	0.323226	0.017626	NA	-0.0604946	NA	NA	-0.111165	GEO1_15_E8_A29	sp_v2._unigene3298
1.2.21.12	-0.139399	-0.199599	-0.753734	-0.587735	NA	NA	NA	NA	NA	-0.25764	NA	NA	0.145684	0.0720663	0.34684	NA	NA	0.0620887	NA	NA	NA	0.640686	NA	NA	0.532504	NA	NA	NA	NA	NA	GEO1_15_G2_A29	sp_v2._unigene1698
1.2.21.13	NA	NA	0.399114	NA	0.154816	NA	0.461302	NA	NA	NA	NA	0.231364	NA	0.581472	NA	NA	NA	0.397035	NA	NA	NA	NA	NA	NA	-0.0960077	NA	NA	NA	NA	0.152416	HEAT1_2_G1_A29
1.2.21.14	0.102033	NA	NA	NA	NA	NA	NA	NA	NA	NA	NA	0.699492	NA	NA	NA	NA	NA	0.223201	NA	NA	0.00245384	NA	NA	NA	-1.35345	NA	NA	NA	NA	NA	HEAT1_2_G11_A29
1.2.21.15	NA	-0.674508	0.0243493	0.0427597	NA	-0.209384	0.306379	0.462451	NA	0.143642	0.404144	NA	-0.196853	-0.191201	NA	NA	NA	0.187375	NA	NA	-0.431118	NA	NA	0.263868	NA	NA	-0.172062	NA	NA	NA	HEAT1_3_A9_A29	sp_v2._unigene8365
1.2.21.16	-0.523984	NA	0.11554	NA	NA	NA	0.369314	NA	NA	0.581254	NA	NA	NA	NA	NA	NA	0.304195	NA	NA	NA	NA	NA	NA	NA	-1.01508	NA	NA	NA	NA	NA	HEAT1_3_B9_A29	sp_v2._unigene29574
1.2.21.17	0.470309	0.504101	0.407826	0.310988	0.110791	0.0836834	0.0688956	0.0261668	0.0036756	0.0187233	-0.0946607	-0.225015	-0.185377	-0.256951	-0.28189	NA	-0.0655518	-0.0316721	NA	NA	-0.0192541	-0.246138	NA	-0.0688899	-0.385702	NA	-0.304837	NA	NA	-0.299639	HEAT1_8_F4_A29	sp_v2._unigene27618
1.2.21.18	-0.225216	-0.148926	0.239166	0.359622	-0.170538	-0.142075	-0.162364	-0.0952055	-0.255327	-0.227085	-0.124207	-0.33016	-0.41719	-0.453315	-0.258151	NA	-0.209519	-0.190983	NA	NA	-0.358587	-0.7341	NA	0.0301077	-0.430389	NA	-0.0596654	NA	NA	0.00761242	HEAT1_8_G1_A29	sp_v2._unigene1948
1.2.21.19	0.885919	1.14798	0.626086	0.680385	0.524523	0.423098	0.245826	0.228751	0.131208	0.243482	0.192957	-0.0309077	0.104287	-0.0365904	-0.00312826	NA	-0.0775148	NA	NA	NA	0.122039	-0.00611017	NA	-0.00863506	-0.53173	NA	-0.516755	NA	NA	-0.595235	HEAT1_8_H3_A29
1.2.21.20	-0.436247	NA	0.136741	0.227952	-0.173542	-0.0458637	-0.148648	-0.00806545	-0.230865	-0.0655567	-0.0829943	-0.410413	-0.409625	-0.40875	-0.162406	NA	-0.261279	-0.299487	NA	NA	-0.74483	NA	NA	0.043186	-1.00513	NA	-0.57151	NA	NA	-0.306887	NDL1_1_A7_A29	sp_v2._unigene16255
1.2.21.21	NA	-0.374133	NA	NA	NA	NA	-0.0964585	NA	NA	-0.192406	NA	NA	NA	NA	NA	NA	NA	NA	NA	NA	NA	NA	NA	NA	-0.0381133	NA	NA	NA	NA	NA	NDL1_9_A3_A29	sp_v2._unigene6685
1.2.21.22	-0.434608	-0.0137118	0.0304478	NA	-0.105016	-0.0249291	NA	0.0700142	-0.166188	-0.130961	0.229411	-0.0362779	-0.10453	NA	-0.0484089	NA	0.288795	-0.0422237	NA	NA	-0.123716	0.102487	NA	0.826208	-0.468253	NA	-0.218468	NA	NA	-0.0827843	NDL1_9_A1_A29	sp_v2._unigene6235
1.2.21.23	-0.00734651	0.185193	0.293391	0.331857	-0.0568684	-0.0368998	0.00674995	0.0193419	0.0865048	0.413089	0.262017	-0.0181721	0.1161	-0.361655	0.0320822	NA	-0.00384928	NA	NA	NA	NA	-0.102703	NA	0.608717	-0.104024	NA	-0.00149287	NA	NA	0.113433	NDL1_9_C7_A29	sp_v2._unigene65772
1.2.21.24	-1.46515	-1.29148	-1.09803	-0.82278	NA	-0.56348	-0.207254	-0.207334	0.374098	0.542103	1.13987	1.01633	-0.246321	-0.344948	-0.240949	NA	0.325807	0.0334721	NA	NA	-0.0727032	-0.411097	NA	0.439898	-0.02052	NA	0.166832	NA	NA	0.303017	NDL1_9_D12_A29	sp_v2._unigene15546
1.2.22.1	1.31527	1.6071	0.694938	0.466055	0.686026	NA	0.177984	0.135841	0.384308	0.322038	0.153119	0.183975	0.420483	0.373648	0.347329	NA	0.569337	0.512702	NA	NA	0.423745	0.52653	NA	NA	0.619124	NA	NA	NA	NA	-0.22868	FLD1_41_D1_A29	sp_v2._unigene13588
1.2.22.2	NA	-1.47117	NA	NA	-1.5853	NA	NA	-1.16499	NA	-0.913243	-0.274408	-0.390439	-1.36021	-1.06861	-0.944716	NA	NA	NA	NA	NA	NA	NA	NA	NA	0.402111	NA	NA	NA	NA	NA	FLD1_41_D11_A29	sp_v2._unigene23919
1.2.22.3	0.0352927	0.354448	-0.0256584	0.0128219	-0.121229	-0.0125471	0.434753	0.126698	0.154534	NA	0.192836	0.145858	0.28984	NA	0.324623	NA	0.240402	0.477331	NA	NA	0.300545	0.265793	NA	0.156208	0.324516	NA	0.30435	NA	NA	0.280245	FLD1_41_E8_A29	sp_v2._unigene46441
1.2.22.4	0.114119	0.222288	0.133466	0.10379	0.133358	0.174793	0.100263	0.0283306	NA	NA	NA	-0.138324	NA	-0.278685	-0.21098	NA	-0.0962127	-0.0252032	NA	NA	NA	-0.47924	NA	0.123626	-0.353974	NA	-0.275179	NA	NA	NA	FLD1_41_G4_A29	sp_v2._unigene4841
1.2.22.5	-0.169898	0.418012	0.559486	0.322113	0.167263	NA	-0.00594595	0.0385684	NA	0.291175	0.100739	0.155618	NA	0.0948559	0.188342	NA	0.202853	NA	NA	NA	0.126252	0.0639027	NA	0.309609	0.206257	NA	0.203187	NA	NA	0.296179	FLD1_47_D5_A29
1.2.22.6	-0.299914	-0.721606	-0.0861385	-0.503159	NA	-0.444244	-0.233002	-0.273089	NA	NA	-0.227244	-0.126017	-0.435288	-0.704465	NA	NA	-0.128296	-0.0538889	NA	NA	-0.383303	-0.467709	NA	0.0773134	0.0681352	NA	0.347892	NA	NA	0.481548	FLD1_47_F4_A29	sp_v2._unigene4241
1.2.22.7	NA	NA	NA	0.0135903	NA	NA	NA	0.20339	NA	-0.126628	-0.120846	-0.165395	-0.0190366	-0.0976432	NA	NA	NA	NA	NA	NA	-0.272028	-0.444164	NA	NA	-0.178836	NA	NA	NA	NA	0.0352964	FLD1_47_G2_A29	sp_v2._unigene6838
1.2.22.8	1.09507	0.996459	0.339279	0.239988	0.384991	0.362638	0.321173	0.0564163	0.384197	0.165082	NA	0.398844	NA	0.132746	0.536413	NA	0.632209	0.588187	NA	NA	0.17048	0.373779	NA	0.598865	0.655309	NA	0.650353	NA	NA	0.311147	FLD1_47_G1_A29	sp_v2._unigene635
1.2.22.9	-0.19955	0.665169	0.00953884	NA	0.142824	0.303523	0.0791918	NA	0.0889519	0.055959	0.65144	0.649667	-0.499096	-0.385047	-0.257919	NA	-0.052817	0.296183	NA	NA	-0.311701	-0.525855	NA	0.0549307	-0.415702	NA	-0.305802	NA	NA	-0.218711	FLD1_54_C7_A29	sp_v2._unigene59746
1.2.22.10	-0.372367	0.139804	-0.566727	-0.667712	-0.577947	-0.656226	-0.159241	-0.192177	-0.146177	-0.121257	0.0230135	-0.0397172	-0.532045	-0.526814	-0.181537	NA	-0.0376362	-0.146052	NA	NA	-0.489695	-0.533839	NA	-0.208391	0.271384	NA	0.22056	NA	NA	0.350523	FLD1_54_D9_A29	sp_v2._unigene13544	sp_v2._unigene27682
1.2.22.11	-0.448733	-0.359086	-0.0170196	-0.0933989	0.0887715	0.184313	-0.256237	-0.234986	0.28335	0.174838	0.103587	0.116666	-0.0322608	-0.0642885	-0.124828	NA	0.268327	0.374719	NA	NA	0.327861	0.281511	NA	0.0148414	-0.371065	NA	-0.387224	NA	NA	-0.470448	FLD1_54_E8_A29	sp_v2._unigene912
1.2.22.12	0.608732	0.272838	0.360169	0.316426	0.0397972	0.209886	0.199046	0.263303	0.108413	0.145526	-0.02224	0.368885	0.169438	NA	-0.138315	NA	0.338821	0.219346	NA	NA	0.121926	0.0850367	NA	NA	0.226879	NA	-0.194474	NA	NA	0.0924557	FLD1_54_F5_A29	sp_v2._unigene53761
1.2.22.13	-0.918016	-0.871964	-1.32292	-1.27657	-1.04547	-1.17694	NA	NA	-0.591372	NA	-0.838812	NA	0.244449	0.153565	NA	NA	0.279818	0.283794	NA	NA	1.0117	0.772492	NA	NA	0.988974	NA	0.728148	NA	NA	NA	FLD1_62_H7_A29	sp_v2._unigene629
1.2.22.14	NA	NA	0.102278	0.253801	NA	0.164962	0.419571	0.495511	NA	0.455928	NA	0.00251521	NA	-0.246029	NA	NA	NA	0.401754	NA	NA	0.554363	0.336823	NA	0.054082	-0.523896	NA	NA	NA	NA	NA	FLD1_63_B7_A29
1.2.22.15	NA	-0.490179	NA	-0.809902	-0.54014	-0.41412	NA	-0.518797	-0.938737	-0.598479	-0.661922	-0.390319	-0.806649	-0.785945	-0.807634	NA	-0.857478	-0.542004	NA	NA	-0.671714	-0.720189	NA	NA	0.343647	NA	1.11484	NA	NA	1.20518	FLD1_63_C9_A29
1.2.22.16	0.23525	-0.0821293	NA	NA	0.170824	-0.235694	-0.311209	-0.295119	NA	NA	NA	-0.455324	-0.68515	-0.622384	-0.214081	NA	-0.0729167	-0.563594	NA	NA	-0.454665	-0.535898	NA	-0.15989	0.0112741	NA	NA	NA	NA	0.290572	FLD1_63_E7_A29	sp_v2._unigene83771
1.2.22.17	-0.0047997	NA	0.269293	0.428868	0.115404	0.289078	0.157153	NA	0.00478785	NA	NA	0.131379	-0.421029	-0.407105	-0.156784	NA	-0.460864	-0.370771	NA	NA	-0.383051	-0.653979	NA	0.00360393	-0.477496	NA	NA	NA	NA	NA	GEO1_2_G8_A29
1.2.22.18	0.914511	NA	NA	0.512092	0.516347	0.535637	NA	0.166992	NA	NA	NA	0.30271	0.685286	0.369639	0.260174	NA	0.284906	0.240082	NA	NA	0.348052	0.120262	NA	NA	0.204675	NA	NA	NA	NA	NA	GEO1_3_A1_A29	sp_v2._unigene2998	sp_v2._unigene1166
1.2.22.19	-0.293824	0.0546528	-0.135209	-0.116149	0.0431147	-0.0105898	-0.0556317	0.0662363	-0.0427187	-0.148834	0.0199014	-0.114528	-0.056351	-0.19272	0.0275678	NA	-0.0892298	NA	NA	NA	0.319039	0.0145313	NA	0.025253	0.265304	NA	0.323712	NA	NA	0.24287	GEO1_3_B1_A29	sp_v2._unigene11185
1.2.22.20	0.0161011	0.237564	-0.0507943	-0.0496112	0.829803	0.617266	0.21318	0.128698	0.00067885	-0.0593639	-0.0636679	-0.0754144	0.661519	0.338989	0.408852	NA	0.330934	NA	NA	NA	0.684379	0.401999	NA	0.466496	0.501161	NA	0.155152	NA	NA	0.252565	GEO1_3_C8_A29	sp_v2._unigene8428	sp_v2._unigene61256
1.2.22.21	NA	0.937914	0.517062	0.440177	0.729533	0.498702	-0.14787	-0.133046	NA	-0.00390723	-0.252813	-0.180664	NA	-0.220953	-0.446287	NA	NA	NA	NA	NA	-0.155041	-0.468526	NA	0.394745	-0.523267	NA	-0.737492	NA	NA	-0.419744	GEO1_1_G2_A29	sp_v2._unigene23531
1.2.22.22	0.142413	0.0450493	-0.0426519	0.155491	NA	NA	0.0906713	0.107997	NA	0.270901	NA	NA	0.192948	NA	0.0738622	NA	NA	NA	NA	NA	-0.141631	-0.182658	NA	-0.0435117	NA	NA	NA	NA	NA	0.407058	GEO1_1_G8_A29	sp_v2._unigene185
1.2.22.23	0.626745	0.392881	0.0819901	-0.052628	0.377336	0.2518	NA	NA	0.209811	NA	-0.0102565	NA	NA	NA	0.064038	NA	0.702534	NA	NA	NA	0.43227	0.459837	NA	0.740291	0.537225	NA	NA	NA	NA	0.0881843	GEO1_1_H1_A29	sp_v2._unigene15879
1.2.22.24	0.530329	0.55196	0.403579	0.495315	0.620055	NA	NA	0.368425	-0.00827708	0.148113	0.0567035	-0.419499	0.466473	NA	0.400252	NA	0.257205	NA	NA	NA	0.191492	0.18595	NA	0.472658	0.144226	NA	0.59475	NA	NA	0.651715	GEO1_11_A2_A29	sp_v2._unigene32343
1.2.23.1	0.643727	0.713403	NA	0.959158	NA	0.877824	0.323389	NA	NA	0.0904023	NA	NA	NA	NA	-0.481605	NA	NA	-0.592358	NA	NA	NA	NA	NA	-0.323981	-0.83466	NA	-1.05916	NA	NA	-0.699591	COLD1_6_F1_A29	sp_v2._unigene13665
1.2.23.2	-0.356708	-0.146268	0.013738	NA	-0.0744748	NA	-0.00396849	-0.0709785	-0.00133242	NA	-0.135218	-0.0913084	-0.278343	0.197625	-0.16859	NA	-0.077236	-0.0665997	NA	NA	-0.145026	-0.256102	NA	0.049293	-0.195905	NA	-0.30594	NA	NA	-0.499021	COLD1_6_G5_A29
1.2.23.3	0.527173	0.264436	NA	0.00430538	0.116873	0.280176	0.501496	0.178012	0.406896	0.432317	0.615946	0.351377	0.3724	0.234232	0.335011	NA	0.446593	0.41869	NA	NA	0.0106843	0.0728562	NA	0.313685	-0.174338	NA	-0.276055	NA	NA	-0.222296	COLD1_6_H9_A29	sp_v2._unigene437
1.2.23.4	NA	0.136513	NA	0.120317	NA	0.134273	NA	NA	NA	0.227491	NA	NA	-0.466331	NA	-0.226549	NA	NA	NA	NA	NA	NA	NA	NA	NA	-0.612594	NA	-0.341756	NA	NA	NA	COLD1_7_A4_A29
1.2.23.5	0.619737	NA	0.127059	0.0701787	NA	0.220711	0.444569	0.108715	0.57125	0.340199	0.39879	0.37598	NA	NA	0.206428	NA	NA	NA	NA	NA	0.204996	0.459095	NA	0.219312	0.629533	NA	0.13677	NA	NA	0.0982668	FLD1_6_C3_A29	sp_v2._unigene1571
1.2.23.6	NA	0.173888	NA	NA	NA	0.0825137	NA	NA	-0.376738	-0.322143	NA	NA	-0.246114	NA	-0.34821	NA	-0.335663	-0.367856	NA	NA	NA	-0.5248	NA	NA	0.0402154	NA	NA	NA	NA	NA	FLD1_6_C12_A29
1.2.23.7	1.14398	NA	NA	NA	0.532172	0.481601	NA	0.482957	NA	NA	NA	NA	0.638428	0.518173	NA	NA	NA	0.485872	NA	NA	0.281621	NA	NA	NA	0.0158981	NA	-0.196462	NA	NA	NA	FLD1_6_E7_A29	sp_v2._unigene6986	sp_v2._unigene15225
1.2.23.8	0.0223666	0.248693	0.28029	0.0212976	-0.118647	-0.0692409	-0.229022	-0.22364	-0.478558	-0.373629	-0.560171	-0.687334	-0.275995	-0.438448	-0.713974	NA	-0.607441	-0.663848	NA	NA	-0.394475	-0.638812	NA	-0.43949	0.175305	NA	-0.0231996	NA	NA	-0.0624479	FLD1_6_G5_A29	sp_v2._unigene19854
1.2.23.9	NA	NA	0.500184	NA	0.609793	NA	NA	0.443086	0.712606	0.638102	0.538604	0.595031	0.550267	NA	0.615601	NA	NA	0.617067	NA	NA	0.594989	NA	NA	NA	0.554388	NA	0.336857	NA	NA	0.202578	FLD1_13_D4_A29	sp_v2._unigene594	sp_v2._unigene193
1.2.23.10	0.734396	0.695444	0.162651	0.0721196	0.221147	0.13288	0.0608015	0.00195172	0.282639	0.159284	0.233171	0.117558	0.492541	0.229506	0.356324	NA	0.455885	0.45971	NA	NA	0.862291	0.750876	NA	0.54273	1.28333	NA	0.623704	NA	NA	0.429729	FLD1_13_D9_A29	sp_v2._unigene843
1.2.23.11	NA	0.590713	0.976235	0.764141	NA	0.470346	NA	0.391191	NA	NA	1.12456	0.979814	NA	NA	NA	NA	NA	NA	NA	NA	0.233025	0.195634	NA	0.684923	0.291586	NA	NA	NA	NA	0.745162	FLD1_13_E4_A29	sp_v2._unigene27639
1.2.23.12	0.141645	0.0786203	-0.396089	NA	-0.178335	NA	-0.0314143	-0.177113	-0.213194	-0.335393	-0.503563	-0.577928	0.0715565	0.0682008	-0.168067	NA	-0.0488879	0.0791662	NA	NA	0.0426345	-0.0199776	NA	0.174918	1.02848	NA	1.07126	NA	NA	0.841824	FLD1_13_E9_A29	sp_v2._unigene5991
1.2.23.13	NA	-0.551645	-0.376183	NA	-0.5867	-0.287334	-0.087845	-0.419765	-0.529764	0.0143946	NA	-0.175031	NA	-0.377091	0.0878914	NA	-0.0269284	0.216258	NA	NA	-0.107985	0.226863	NA	NA	NA	NA	NA	NA	NA	NA	FLD1_2_A6_A29
1.2.23.14	NA	0.198268	NA	0.968427	NA	NA	NA	0.196395	-0.0246296	-0.00626349	0.268571	-0.108881	-0.114235	-0.373626	-0.541777	NA	-0.344984	-0.144243	NA	NA	-0.266102	-0.752708	NA	-0.125167	-0.606251	NA	-0.537158	NA	NA	-0.46038	FLD1_2_B8_A29	sp_v2._unigene2631
1.2.23.15	NA	NA	NA	-0.430006	NA	NA	-0.266314	-0.182528	NA	-0.750647	NA	NA	NA	NA	NA	NA	NA	-0.794255	NA	NA	NA	NA	NA	NA	NA	NA	NA	NA	NA	NA	FLD1_2_C8_A29	sp_v2._unigene821
1.2.23.16	NA	1.19457	-0.503153	-0.413584	0.422841	NA	NA	NA	-0.318001	-0.392459	-0.501381	NA	NA	NA	1.23791	NA	1.02762	NA	NA	NA	NA	1.08389	NA	NA	1.55524	NA	NA	NA	NA	0.952773	FLD1_2_E8_A29	sp_v2._unigene1556
1.2.23.17	0.0767618	0.122355	0.197789	0.145922	NA	0.32523	0.261051	0.0783517	-0.0581157	0.128601	0.476124	NA	NA	NA	-0.159985	NA	0.026544	NA	NA	NA	NA	-0.0274204	NA	0.317923	-0.0925209	NA	-0.387468	NA	NA	NA	FLD1_27_F3_A29	sp_v2._unigene23244
1.2.23.18	0.511917	0.399131	0.412697	0.16225	0.151955	0.227276	0.21104	0.143285	-0.219094	0.0713645	-0.126032	-0.312339	0.296232	-0.213708	0.0413582	NA	0.0471699	0.211826	NA	NA	0.309029	0.200552	NA	0.422583	-0.0662226	NA	-0.349008	NA	NA	-0.209115	FLD1_27_G4_A29
1.2.23.19	0.519843	0.038147	0.210447	0.0449195	0.261663	-0.134371	0.54656	0.210173	0.0953635	0.161478	0.0898076	0.0725387	0.501011	NA	0.33702	NA	0.495165	0.263666	NA	NA	0.206449	0.428527	NA	0.619702	0.443144	NA	0.269793	NA	NA	0.4856	FLD1_27_G12_A29	sp_v2._unigene2977	sp_v2._unigene13478
1.2.23.20	-0.499975	-0.487335	NA	-0.278279	-0.422725	-0.58513	0.426961	0.454513	0.222121	0.237419	0.339392	-0.0126237	0.253621	0.0266569	0.564249	NA	0.421892	0.492751	NA	NA	0.0766249	-0.0691562	NA	0.505425	-0.627056	NA	-0.891373	NA	NA	-0.531176	FLD1_27_H8_A29	sp_v2._unigene4341
1.2.23.21	NA	NA	0.359984	NA	NA	0.403861	NA	NA	0.66203	NA	0.278069	-0.0197665	0.692143	0.411682	0.631055	NA	0.487916	0.681779	NA	NA	0.774073	0.462154	NA	NA	NA	NA	NA	NA	NA	-0.935719	FLD1_34_F5_A29	sp_v2._unigene15194
1.2.23.22	0.00753028	-0.111622	0.114894	0.103351	0.257687	0.0292127	-0.17285	-0.120621	0.30111	0.301862	0.21479	0.113681	-0.158624	-0.317871	-0.0391229	NA	-0.0511656	-0.0797788	NA	NA	-0.100938	-0.32304	NA	0.456295	0.122124	NA	0.0223376	NA	NA	0.0389301	FLD1_34_G12_A29	sp_v2._unigene2761
1.2.23.23	NA	0.255933	NA	0.650449	NA	0.321171	-0.42126	0.00666029	NA	0.538922	0.33785	0.126989	NA	NA	0.304879	NA	NA	NA	NA	NA	NA	0.0925016	NA	0.888202	-0.141847	NA	-0.420294	NA	NA	-0.176477	FLD1_34_H12_A29	sp_v2._unigene9746
1.2.23.24	-1.39745	NA	-1.04641	NA	-0.937031	-1.09168	NA	-0.877918	-0.988829	-0.695495	NA	NA	-0.474781	NA	NA	NA	NA	-0.630888	NA	NA	NA	NA	NA	NA	NA	NA	1.49891	NA	NA	1.25565	FLD1_35_A6_A29	sp_v2._unigene28964	sp_v2._unigene62118
1.3.1.1	NA	0.198288	-0.435322	-0.452972	-0.191498	-0.22182	NA	0.290833	NA	-0.118358	NA	NA	NA	NA	NA	NA	NA	0.143632	NA	NA	NA	NA	NA	NA	NA	NA	0.666208	NA	NA	0.407449	STRS1_54_D1_A34	sp_v2._unigene8312
1.3.1.2	-1.03648	-1.03993	-0.324281	-0.141866	-0.612605	-0.579693	-0.391992	-0.32064	NA	-0.291113	-0.164365	0.0025698	-0.43011	-0.420156	-0.132426	NA	0.0016573	-0.000703131	NA	NA	NA	-0.264239	NA	NA	NA	NA	-0.0780342	NA	NA	0.519422	STRS1_54_E12_A34	sp_v2._unigene15893
1.3.1.3	0.120771	0.0628496	NA	0.194357	0.0277524	0.175974	0.125629	0.256755	NA	0.270256	0.241574	0.272214	-0.0394519	-0.0840767	-0.0302373	NA	-0.107144	NA	NA	NA	NA	-0.079955	NA	-0.498618	NA	NA	0.0922851	NA	NA	-0.0928527	STRS1_55_B1_A34	sp_v2._unigene445
1.3.1.4	0.380291	0.23224	0.804718	0.81504	0.521979	0.430361	NA	0.487548	1.0132	0.862563	1.01196	0.912571	0.993501	0.90208	0.803968	NA	NA	-0.00310174	NA	NA	NA	NA	NA	NA	NA	NA	-0.218281	NA	NA	0.187529	STRS1_55_C11_A34
1.3.1.5	NA	-0.032218	NA	NA	NA	NA	NA	1.01646	NA	-0.325646	NA	NA	NA	NA	NA	NA	NA	NA	NA	NA	NA	NA	NA	NA	NA	NA	NA	NA	NA	NA	STRS1_65_F6_A34	sp_v2._unigene5241	sp_v2._unigene16248
1.3.1.6	NA	NA	-0.621976	-0.530422	-0.532438	NA	0.00490727	0.00615962	-0.404009	NA	-0.749839	-0.514814	0.782363	0.524823	0.680353	NA	NA	0.663167	NA	NA	NA	1.19098	NA	0.502193	NA	NA	0.958125	NA	NA	1.16645	STRS1_66_B4_A34	sp_v2._unigene1735
1.3.1.7	0.342112	0.100851	-0.184412	0.199587	0.3689	0.144983	0.559004	0.534319	NA	0.42545	0.383483	0.471281	0.5581	0.375735	0.534274	NA	0.396796	0.432549	NA	NA	NA	0.517256	NA	NA	NA	NA	-0.201725	NA	NA	-0.00806019	STRS1_66_C12_A34	sp_v2._unigene16748
1.3.1.8	NA	NA	0.281583	NA	NA	NA	0.189087	NA	-0.0775266	NA	NA	-0.0625333	-0.0892984	-0.0239162	-0.20304	NA	-0.529499	-0.398856	NA	NA	NA	-0.440391	NA	-0.735363	NA	NA	-0.336628	NA	NA	-0.447	STRS1_66_F3_A34	sp_v2._unigene2814	sp_v2._unigene7685
1.3.1.9	NA	NA	NA	NA	NA	NA	NA	NA	NA	NA	NA	NA	NA	NA	NA	NA	NA	NA	NA	NA	NA	NA	NA	NA	NA	NA	NA	NA	NA	NA	BUFFER ONLY
1.3.1.10	NA	NA	NA	NA	NA	NA	NA	NA	NA	NA	NA	NA	NA	NA	NA	NA	NA	NA	NA	NA	NA	NA	NA	NA	NA	NA	NA	NA	NA	NA	BUFFER ONLY
1.3.1.11	NA	NA	NA	NA	NA	NA	NA	NA	NA	NA	NA	NA	NA	NA	NA	NA	NA	NA	NA	NA	NA	NA	NA	NA	NA	NA	NA	NA	NA	NA	BUFFER ONLY
1.3.1.12	NA	NA	NA	NA	NA	NA	NA	NA	NA	NA	NA	NA	NA	NA	NA	NA	NA	NA	NA	NA	NA	NA	NA	NA	NA	NA	NA	NA	NA	NA	BUFFER ONLY
1.3.1.13	NA	NA	NA	NA	NA	NA	NA	NA	NA	NA	NA	NA	NA	NA	NA	NA	NA	NA	NA	NA	NA	NA	NA	NA	NA	NA	NA	NA	NA	NA	BUFFER ONLY
1.3.1.14	NA	NA	NA	NA	NA	NA	NA	NA	NA	NA	NA	NA	NA	NA	NA	NA	NA	NA	NA	NA	NA	NA	NA	NA	NA	NA	NA	NA	NA	NA	BUFFER ONLY
1.3.1.15	NA	NA	NA	NA	NA	NA	NA	NA	NA	NA	NA	NA	NA	NA	NA	NA	NA	NA	NA	NA	NA	NA	NA	NA	NA	NA	NA	NA	NA	NA	BUFFER ONLY
1.3.1.16	NA	NA	NA	NA	NA	NA	NA	NA	NA	NA	NA	NA	NA	NA	NA	NA	NA	NA	NA	NA	NA	NA	NA	NA	NA	NA	NA	NA	NA	NA	BUFFER ONLY
1.3.1.17	NA	NA	NA	NA	NA	NA	NA	NA	NA	NA	NA	NA	NA	NA	NA	NA	NA	NA	NA	NA	NA	NA	NA	NA	NA	NA	NA	NA	NA	NA	NDL1_17_H9_A29	sp_v2._unigene14735
1.3.1.18	NA	NA	NA	NA	NA	NA	NA	NA	NA	NA	NA	NA	NA	NA	NA	NA	NA	NA	NA	NA	NA	NA	NA	NA	NA	NA	NA	NA	NA	NA	NDL1_18_C5_A29	sp_v2._unigene17717
1.3.1.19	NA	NA	NA	NA	NA	NA	NA	NA	NA	NA	NA	NA	NA	NA	NA	NA	NA	NA	NA	NA	NA	NA	NA	NA	NA	NA	NA	NA	NA	NA	NDL1_18_D6_A29	sp_v2._unigene45276
1.3.1.20	NA	NA	NA	NA	NA	NA	NA	NA	NA	NA	NA	NA	NA	NA	NA	NA	NA	NA	NA	NA	NA	NA	NA	NA	NA	NA	NA	NA	NA	NA	NDL1_18_E8_A29	sp_v2._unigene732
1.3.1.21	NA	NA	NA	NA	NA	NA	NA	NA	NA	NA	NA	NA	NA	NA	NA	NA	NA	NA	NA	NA	NA	NA	NA	NA	NA	NA	NA	NA	NA	NA	NDL1_28_H3_A29	sp_v2._unigene6388
1.3.1.22	NA	NA	NA	NA	NA	NA	NA	NA	NA	NA	NA	NA	NA	NA	NA	NA	NA	NA	NA	NA	NA	NA	NA	NA	NA	NA	NA	NA	NA	NA	NDL1_29_A1_A29	sp_v2._unigene15851
1.3.1.23	NA	NA	NA	NA	NA	NA	NA	NA	NA	NA	NA	NA	NA	NA	NA	NA	NA	NA	NA	NA	NA	NA	NA	NA	NA	NA	NA	NA	NA	NA	NDL1_29_B1_A29	sp_v2._unigene78634
1.3.1.24	NA	NA	NA	NA	NA	NA	NA	NA	NA	NA	NA	NA	NA	NA	NA	NA	NA	NA	NA	NA	NA	NA	NA	NA	NA	NA	NA	NA	NA	NA	NDL1_29_C7_A29
1.3.2.1	0.0123117	NA	0.311101	0.533706	0.354017	NA	0.140287	NA	0.341447	NA	0.55248	0.523114	0.141337	-0.174281	-0.0888064	NA	NA	-0.0106066	NA	NA	NA	-0.499568	NA	NA	NA	NA	-0.579849	NA	NA	-0.549942	STRR1_75_F8_A33	sp_v2._unigene17327
1.3.2.2	NA	NA	NA	NA	0.0442906	NA	-0.0428184	NA	NA	NA	-0.0746709	-0.0972164	NA	0.00406651	0.00967911	NA	NA	0.0875322	NA	NA	NA	0.068526	NA	NA	NA	NA	-0.143075	NA	NA	-0.221559	STRR1_75_H6_A33	sp_v2._unigene3176	sp_v2._unigene1773
1.3.2.3	NA	0.124374	0.238656	0.305477	0.406905	0.146672	0.153397	0.109072	0.223879	0.0966546	0.52038	0.667346	0.154659	0.0466747	0.203335	NA	NA	NA	NA	NA	NA	0.125549	NA	-0.381356	NA	NA	-0.231111	NA	NA	-0.135055	STRR1_76_A1_A33	sp_v2._unigene688	sp_v2._unigene85256
1.3.2.4	-0.103615	0.0348199	-0.360257	-0.183312	-0.16943	-0.0321523	-0.26096	0.169901	-0.0740126	-0.168048	0.132274	0.110088	-0.000759101	0.0483751	0.262206	NA	0.297852	NA	NA	NA	NA	0.455268	NA	NA	NA	NA	0.154276	NA	NA	-0.0156608	STRR1_76_E4_A33	sp_v2._unigene2932	sp_v2._unigene6412
1.3.2.5	-0.814672	-0.695454	-0.353721	-0.368827	-0.320994	-0.422084	-0.121048	-0.115059	-0.342704	-0.311924	-0.290635	NA	-0.353287	-0.577582	-0.0265559	NA	-0.0827966	-0.0744599	NA	NA	NA	-0.235644	NA	-0.161736	NA	NA	0.0639791	NA	NA	0.391649	STRS1_4_A12_A34	sp_v2._unigene28478
1.3.2.6	0.463374	NA	-0.00133292	NA	-0.0571817	NA	-0.0640587	NA	-0.12072	NA	-0.141176	0.0887791	0.0975267	0.106805	0.00482438	NA	NA	NA	NA	NA	NA	0.298583	NA	NA	NA	NA	-0.325308	NA	NA	-0.0308268	STRS1_4_D9_A34	sp_v2._unigene891
1.3.2.7	0.589103	NA	0.191881	0.252828	0.314759	0.313332	0.237797	0.258633	0.162627	0.121865	-0.0597654	0.0525159	0.421165	0.102017	0.0955574	NA	0.0770955	NA	NA	NA	NA	0.427525	NA	-0.288282	NA	NA	0.0408469	NA	NA	-0.027775	STRS1_4_F11_A34	sp_v2._unigene17261
1.3.2.8	0.923049	NA	0.767292	0.785846	0.860091	0.776708	0.265172	0.274327	0.274513	0.315295	0.314428	0.346485	0.386042	0.461573	0.119239	NA	NA	-0.152521	NA	NA	NA	0.089103	NA	NA	NA	NA	NA	NA	NA	-0.390952	STRS1_4_H3_A34	sp_v2._unigene16416
1.3.2.9	0.0638645	-0.0183823	0.154521	NA	0.286615	0.320887	0.15669	-0.163544	0.125248	0.0366621	0.1269	0.29677	-0.00891845	0.338322	-0.0499085	NA	0.127924	0.0683182	NA	NA	NA	-0.0712623	NA	-0.464737	NA	NA	-0.321735	NA	NA	-0.314552	STRS1_13_D9_A34	sp_v2._unigene3495	sp_v2._unigene2663
1.3.2.10	-0.0666467	-0.118201	0.26495	NA	0.266273	-0.178626	0.196308	NA	0.378043	0.134942	0.151082	-0.103806	-0.203505	-0.072451	0.0362112	NA	0.240829	0.104331	NA	NA	NA	-0.324087	NA	-0.9821	NA	NA	-0.282272	NA	NA	-0.514102	STRS1_13_F9_A34	sp_v2._unigene6916
1.3.2.11	-0.0992312	0.0288407	-0.109756	NA	0.0289179	NA	0.0812687	NA	0.168605	0.0984957	-0.0978611	-0.490759	0.191394	-0.00454179	-0.301473	NA	0.111061	0.085508	NA	NA	NA	-0.0813372	NA	NA	NA	NA	-0.149864	NA	NA	-0.369806	STRS1_13_G11_A34	sp_v2._unigene23314
1.3.2.12	NA	0.293164	0.826227	0.667537	NA	NA	NA	0.438361	NA	0.944723	1.0205	0.79531	0.780519	0.867456	0.454134	NA	0.374297	-0.0556155	NA	NA	NA	0.248856	NA	0.0784698	NA	NA	0.0948567	NA	NA	0.484909	STRS1_14_A3_A34	sp_v2._unigene16564
1.3.2.13	0.23225	-0.0121376	0.459528	0.496704	0.299869	0.132759	0.294686	0.195074	0.798933	0.551979	0.786797	0.738953	0.794687	0.564378	0.571967	NA	0.427283	0.0787497	NA	NA	NA	0.508208	NA	0.356519	NA	NA	-0.10509	NA	NA	0.224462	STRS1_23_E1_A34	sp_v2._unigene16928
1.3.2.14	0.0175544	0.117165	-0.229802	-0.761418	-0.234438	-0.134411	0.295766	0.317415	NA	0.179482	-0.143067	-0.0814619	0.594937	0.599984	0.435867	NA	0.457009	0.526345	NA	NA	NA	0.604352	NA	0.0984293	NA	NA	0.486427	NA	NA	0.36084	STRS1_24_B2_A34	sp_v2._unigene132
1.3.2.15	0.261633	0.175261	0.399836	NA	0.241096	0.193847	-0.0723985	NA	0.375933	0.230748	-0.123184	0.00934681	-0.0503727	0.609399	0.137867	NA	0.0125367	0.0553268	NA	NA	NA	0.105915	NA	-0.447794	NA	NA	-0.317054	NA	NA	-0.335878	STRS1_24_C6_A34
1.3.2.16	-0.500282	0.00827707	-0.216775	-0.130486	0.0683753	0.0614047	0.102916	NA	0.0847011	0.31117	0.283318	0.170215	0.43779	0.552429	-0.000611882	NA	0.213346	NA	NA	NA	NA	0.408139	NA	0.0355133	NA	NA	NA	NA	NA	-0.0342443	STRS1_24_H3_A34	sp_v2._unigene36556
1.3.2.17	0.12709	-0.0617596	0.419946	NA	0.357956	0.222549	NA	0.269601	NA	NA	0.46998	0.272709	0.577019	NA	0.454143	NA	0.180933	0.175184	NA	NA	NA	0.224209	NA	NA	NA	NA	0.216168	NA	NA	0.0312232	STRS1_34_G1_A34	sp_v2._unigene18224	sp_v2._unigene68696
1.3.2.18	0.60636	0.647724	NA	0.167973	0.388359	0.455398	0.138163	-0.190394	NA	0.234316	0.416479	0.363909	NA	NA	-0.0638645	NA	NA	0.50814	NA	NA	NA	NA	NA	-0.0618748	NA	NA	-0.371844	NA	NA	-0.364729	STRS1_35_A1_A34	sp_v2._unigene22513
1.3.2.19	-0.0538018	NA	-0.269625	-0.216041	-0.161799	NA	-0.106312	NA	NA	-0.339089	-0.349258	-0.316359	0.279482	NA	0.227074	NA	0.23093	0.215842	NA	NA	NA	0.600879	NA	0.225674	NA	NA	NA	NA	NA	0.141003	STRS1_35_A8_A34	sp_v2._unigene14414
1.3.2.20	0.470397	0.388426	NA	-0.197698	-0.0487468	0.366309	0.541358	0.406707	0.666861	0.525032	0.666988	0.49115	NA	NA	0.607586	NA	NA	0.289071	NA	NA	NA	0.325659	NA	0.065674	NA	NA	0.578126	NA	NA	0.492877	STRS1_35_C9_A34	sp_v2._unigene16124
1.3.2.21	-0.959872	-0.444717	-0.288074	-0.348809	-0.157298	0.146975	0.0728675	0.150769	NA	-0.0633304	0.167219	0.148575	NA	0.479782	-0.409674	NA	-0.299779	0.0806584	NA	NA	NA	-0.111239	NA	NA	NA	NA	-0.473172	NA	NA	-0.35091	STRS1_45_E5_A34
1.3.2.22	0.016707	NA	0.42807	NA	0.442852	NA	-0.147429	NA	NA	NA	NA	0.905555	NA	0.32916	NA	NA	NA	0.422435	NA	NA	NA	NA	NA	NA	NA	NA	-1.03348	NA	NA	NA	STRS1_45_F9_A34	sp_v2._unigene1692
1.3.2.23	0.0358509	NA	0.273214	0.391286	NA	NA	0.275723	0.183565	0.80096	0.589046	0.54392	0.474543	0.70168	NA	0.539807	NA	0.179747	NA	NA	NA	NA	0.553569	NA	0.124182	NA	NA	-0.23475	NA	NA	0.0613121	STRS1_45_G1_A34	sp_v2._unigene921
1.3.2.24	-0.169848	-0.061025	0.0797127	0.0845478	0.0152896	0.215428	-0.176328	-0.261595	NA	0.0344089	0.00662309	0.00129799	-0.142485	0.232156	-0.204451	NA	-0.11548	NA	NA	NA	NA	0.0304949	NA	-0.0916749	NA	NA	-0.343162	NA	NA	-0.221255	STRS1_46_A7_A34	sp_v2._unigene24944
1.3.3.1	0.0719565	-0.00112986	0.201537	NA	-0.0054907	0.0642548	-0.0599379	0.0931606	0.0258916	0.050796	0.193093	0.264894	-0.00462599	NA	-0.0620668	NA	NA	0.0194692	NA	NA	NA	-0.258675	NA	-0.359998	NA	NA	-0.203683	NA	NA	-0.0977916	STRR1_12_A6_A33	sp_v2._unigene28914
1.3.3.2	-0.0491985	0.0851259	0.286775	0.278067	0.20536	0.216643	NA	0.273625	0.428643	0.303175	0.489817	0.646386	0.452357	0.632542	0.459015	NA	0.042244	NA	NA	NA	NA	NA	NA	NA	NA	NA	-0.331542	NA	NA	-0.0928002	STRR1_12_B12_A33	sp_v2._unigene17271
1.3.3.3	-0.972076	-0.785863	-0.290801	0.0333852	-0.458648	-0.343575	NA	0.00508077	-0.0852013	0.0614914	0.215003	0.246046	-0.171883	-0.126206	-0.203985	NA	-0.0510905	0.115908	NA	NA	NA	-0.299076	NA	-0.148704	NA	NA	-0.156727	NA	NA	-0.118145	STRR1_12_D6_A33	sp_v2._unigene14843
1.3.3.4	-0.210583	NA	-0.476331	-0.0640029	-0.268501	-0.118011	-0.258107	-0.168729	-0.346574	-0.27456	-0.434897	-0.104965	0.230102	0.147288	-0.00742645	NA	0.0989116	0.210846	NA	NA	NA	0.0011547	NA	NA	NA	NA	0.322582	NA	NA	0.384108	STRR1_12_E1_A33	sp_v2._unigene6462
1.3.3.5	-0.604825	-0.602792	-0.155633	-0.148544	-0.117668	-0.10068	-0.00463021	0.0825609	-0.216549	-0.162175	0.0690373	0.307202	-0.277539	-0.290596	-0.221765	NA	-0.176386	-0.129583	NA	NA	NA	-0.394564	NA	NA	NA	NA	-0.359336	NA	NA	-0.0844052	STRR1_21_C1_A33	sp_v2._unigene7376
1.3.3.6	-0.258522	-0.224879	0.177045	0.0833003	-0.0267095	0.0191253	-0.00837843	0.0809002	NA	-0.0553633	0.197613	NA	-0.0111445	-0.140729	-0.212073	NA	-0.181568	-0.109797	NA	NA	NA	-0.063266	NA	NA	NA	NA	-0.210053	NA	NA	-0.175746	STRR1_21_F11_A33	sp_v2._unigene536
1.3.3.7	-0.191842	-0.258795	0.0511829	0.0521567	-0.00149004	-0.0266134	-0.018454	0.107977	-0.140506	NA	0.094197	0.128286	0.190357	0.00329585	0.073047	NA	NA	0.0486471	NA	NA	NA	0.221704	NA	-0.0885774	NA	NA	-0.117626	NA	NA	0.0457241	STRR1_21_H8_A33	sp_v2._unigene834
1.3.3.8	0.262078	0.223123	0.135765	0.143629	0.308308	0.195248	NA	0.148567	0.0676552	0.0368942	-0.198505	0.0808434	0.321696	0.130633	0.266824	NA	0.10789	0.0135604	NA	NA	NA	0.326586	NA	0.00168324	NA	NA	-0.127547	NA	NA	-0.155834	STRR1_22_A1_A33	sp_v2._unigene5944
1.3.3.9	0.0840204	0.0869289	0.547034	NA	0.486387	0.333252	0.499118	0.415229	0.531118	0.329565	0.749679	0.919757	0.759576	NA	0.603459	NA	0.200592	NA	NA	NA	NA	0.228472	NA	-0.370515	NA	NA	-0.11718	NA	NA	0.174752	STRR1_32_E4_A33	sp_v2._unigene83224
1.3.3.10	NA	0.397536	NA	0.72607	0.592592	NA	NA	0.240333	0.784223	0.590168	NA	0.909509	0.123256	NA	0.126368	NA	0.209221	0.0929672	NA	NA	NA	0.251981	NA	NA	NA	NA	-0.855857	NA	NA	NA	STRR1_32_G1_A33	sp_v2._unigene2926
1.3.3.11	-0.531975	-0.597166	-0.0305274	-0.00932861	-0.336013	-0.141643	-0.252554	-0.147864	0.0108492	-0.0319759	-0.0773695	0.137142	-0.575225	-0.209596	-0.520908	NA	-0.391447	-0.339223	NA	NA	NA	-0.38357	NA	-0.481566	NA	NA	-0.581256	NA	NA	-0.468913	STRR1_32_G1_A33	sp_v2._unigene2862	sp_v2._unigene86149
1.3.3.12	NA	NA	-0.0232488	-0.0673241	-0.231623	-0.101178	0.366276	0.307197	NA	-0.373985	-0.276714	-0.193518	-0.000761317	0.270663	NA	NA	NA	-0.0667072	NA	NA	NA	-0.421497	NA	NA	NA	NA	-0.357611	NA	NA	-0.0995499	STRR1_33_A6_A33	sp_v2._unigene15971
1.3.3.13	-0.150436	-0.0442081	0.0214224	-0.725777	-0.0116314	0.0621409	0.110194	0.0829131	0.109287	0.205196	-0.102212	-0.0824456	0.40754	0.523569	0.102224	NA	0.168949	NA	NA	NA	NA	0.406723	NA	-0.0354091	NA	NA	0.306796	NA	NA	0.0720274	STRR1_45_F7_A33	sp_v2._unigene3118
1.3.3.14	0.667381	0.689766	0.184445	-0.0806472	0.311169	0.30083	-0.174599	-0.141008	-0.000233606	-0.0568827	-0.341996	-0.198447	-0.241009	0.113779	-0.111694	NA	-0.250918	0.0412424	NA	NA	NA	0.0197873	NA	-0.269339	NA	NA	0.259115	NA	NA	-0.0190586	STRR1_45_G12_A33	sp_v2._unigene8275
1.3.3.15	-0.0650152	-0.343515	0.0852788	0.25655	0.310391	0.0554649	0.132433	0.246851	0.536662	0.595266	0.84509	0.650888	0.350434	0.605715	0.352642	NA	-0.0512529	NA	NA	NA	NA	0.198863	NA	-0.214497	NA	NA	0.76532	NA	NA	0.388645	STRR1_46_A7_A33	sp_v2._unigene8325
1.3.3.16	0.494066	0.786685	-0.105836	-0.0108167	0.192617	0.197792	0.0325178	0.0905582	NA	0.0836794	0.118576	0.106502	-0.0483765	0.237725	0.0878997	NA	-0.0259143	0.111852	NA	NA	NA	0.408526	NA	NA	NA	NA	0.353806	NA	NA	0.100494	STRR1_46_C11_A33	sp_v2._unigene191
1.3.3.17	0.243734	0.186857	-0.00139243	-0.168245	0.447931	0.563	-0.104854	-0.113344	0.0607416	-0.00768527	0.769008	0.716232	0.06266	0.263592	-0.129429	NA	-0.268088	NA	NA	NA	NA	0.048372	NA	-0.216047	NA	NA	-0.224757	NA	NA	-0.447765	STRR1_56_H6_A33	sp_v2._unigene14493
1.3.3.18	-0.698173	-0.45189	-0.0932613	0.00494198	-0.417255	-0.202575	-0.2357	-0.172268	-0.183639	-0.25042	-0.124202	-0.19844	-0.596604	-0.0336373	-0.349062	NA	-0.372802	-0.0262337	NA	NA	NA	-0.616529	NA	-0.257094	NA	NA	0.158549	NA	NA	0.103021	STRR1_57_A8_A33	sp_v2._unigene6947
1.3.3.19	0.35701	0.314706	0.507215	0.50432	0.173453	0.303917	0.755308	0.612109	0.767218	0.665625	0.315542	0.198518	0.227909	0.473304	0.148301	NA	0.192726	0.184836	NA	NA	NA	0.149602	NA	-0.301631	NA	NA	-0.745558	NA	NA	-0.762294	STRR1_57_B5_A33	sp_v2._unigene13994
1.3.3.20	0.159847	0.0921611	0.0773678	-0.474738	0.191291	0.455785	0.183396	0.272497	0.47475	-0.083351	0.262232	0.11921	-0.0641593	NA	NA	NA	0.225556	0.200781	NA	NA	NA	0.248231	NA	0.208995	NA	NA	-0.199638	NA	NA	0.393682	STRR1_57_D4_A33	sp_v2._unigene37124
1.3.3.21	-0.186724	-0.0900158	0.445045	NA	-0.01386	0.154648	0.156662	NA	NA	0.0692394	0.439466	0.416093	0.00469408	NA	NA	NA	-0.132959	0.355601	NA	NA	NA	-0.212819	NA	NA	NA	NA	NA	NA	NA	0.0293684	STRR1_65_D6_A33	sp_v2._unigene2449
1.3.3.22	NA	NA	NA	NA	NA	0.59657	NA	0.322555	NA	NA	NA	NA	NA	0.215345	NA	NA	NA	NA	NA	NA	NA	NA	NA	NA	NA	NA	NA	NA	NA	NA	STRR1_65_F6_A33	sp_v2._unigene56
1.3.3.23	-0.0241783	NA	0.194894	-0.858018	0.251873	0.0679337	NA	0.0552838	-0.0648262	-0.179852	-0.0664372	0.308307	0.0743501	NA	0.154593	NA	NA	0.126433	NA	NA	NA	0.0744224	NA	-0.114353	NA	NA	0.0800185	NA	NA	-0.0763941	STRR1_65_G4_A33
1.3.3.24	1.15996	1.26324	0.0929512	0.0515949	0.516264	0.772165	0.0135105	0.0337468	0.710946	0.639179	NA	0.471933	0.0598884	0.370982	0.0663253	NA	NA	NA	NA	NA	NA	0.389431	NA	-0.00972813	NA	NA	0.218161	NA	NA	-0.1974	STRR1_66_A8_A33	sp_v2._unigene1165
1.3.4.1	-0.145863	-0.135006	0.400345	NA	0.124951	0.219621	-0.0386036	NA	NA	-0.0679769	1.17473	1.08028	NA	0.388728	NA	NA	-0.177178	NA	NA	NA	NA	-0.285471	NA	-0.279343	NA	NA	NA	NA	NA	NA	RTPQ1_3_F8_A32
1.3.4.2	NA	0.788331	0.366699	0.205252	0.338552	0.11458	NA	0.135238	0.345469	0.221046	0.146956	0.154184	NA	0.0410744	NA	NA	NA	0.20504	NA	NA	NA	0.555228	NA	NA	NA	NA	-0.0550091	NA	NA	-0.247733	RTPQ1_3_G5_A32	sp_v2._unigene2669
1.3.4.3	-0.206942	NA	0.0389136	NA	-0.235343	NA	-0.0583672	NA	-0.102802	0.00519449	0.0267066	0.0417114	-0.292443	0.0280447	-0.135122	NA	-0.0391176	0.16989	NA	NA	NA	-0.0586639	NA	-0.6193	NA	NA	-0.0770006	NA	NA	0.0860745	RTPQ1_3_H2_A32
1.3.4.4	NA	-0.265461	-0.0630883	0.00820468	NA	-0.0629701	NA	0.0907449	0.34083	0.212421	0.306795	NA	-0.393704	-0.257506	-0.389427	NA	NA	-0.0577661	NA	NA	NA	-0.190105	NA	NA	NA	NA	-0.652793	NA	NA	-0.498312	RTPQ1_4_A9_A32
1.3.4.5	0.240819	0.0478034	0.36765	0.420124	-0.321053	-0.15864	0.0540818	0.209808	-0.0304128	0.0673004	-0.322947	-0.0156396	-0.0171504	NA	0.314617	NA	0.136291	0.214554	NA	NA	NA	0.0140876	NA	-0.549704	NA	NA	0.0580928	NA	NA	0.256052	RTPQ1_15_A1_A32	sp_v2._unigene34
1.3.4.6	-0.680247	-0.756922	-1.39305	-1.01058	NA	-0.932256	NA	-0.895015	-1.42645	-1.14689	-1.28506	-0.927213	-0.72262	-0.524115	-0.798695	NA	NA	-0.39589	NA	NA	NA	-0.147457	NA	NA	NA	NA	1.1726	NA	NA	NA	RTPQ1_15_D2_A32	sp_v2._unigene15588
1.3.4.7	0.339411	0.31506	0.0235316	-0.114054	0.0372018	0.26006	-0.0208548	NA	0.0521323	0.0334764	0.356398	0.337214	NA	0.0992999	0.198218	NA	0.358883	0.174702	NA	NA	NA	0.377483	NA	NA	NA	NA	0.0677209	NA	NA	-0.0269411	RTPQ1_15_G12_A32	sp_v2._unigene3892
1.3.4.8	NA	NA	0.246664	NA	NA	NA	NA	NA	NA	NA	NA	NA	NA	NA	NA	NA	NA	NA	NA	NA	NA	NA	NA	NA	NA	NA	NA	NA	NA	NA	RTPQ1_16_C9_A32	sp_v2._unigene241
1.3.4.9	-0.127516	NA	-0.320617	-0.107672	0.0708358	-0.162275	0.121879	0.0328166	0.245217	0.159128	0.0978645	0.00807317	-0.0155669	NA	-0.118014	NA	0.15284	-0.0136484	NA	NA	NA	-0.0326939	NA	-0.461803	NA	NA	-0.20391	NA	NA	-0.238568	RTPQ1_29_F6_A32	sp_v2._unigene8259
1.3.4.10	0.349131	0.584743	-0.16039	NA	-0.108584	0.164949	-0.00385819	-0.36591	0.145723	-0.199144	0.0377555	-0.262579	0.305927	NA	0.300602	NA	0.480256	NA	NA	NA	NA	0.475643	NA	-0.259913	NA	NA	0.0817036	NA	NA	0.04544	RTPQ1_3_C1_A32	sp_v2._unigene27241	sp_v2._unigene5937
1.3.4.11	0.840135	0.724451	0.148363	-0.0757293	0.049536	-0.0917916	0.0448894	NA	0.0361871	-0.102086	-0.163487	-0.243803	0.249303	NA	-0.122426	NA	0.20818	-0.191921	NA	NA	NA	-0.0281363	NA	-0.256336	NA	NA	0.109656	NA	NA	0.20634	RTPQ1_3_F8_A32
1.3.4.12	0.884042	0.628191	-0.0198526	0.152916	0.11446	0.0513268	-0.148946	NA	-0.0157593	-0.242893	NA	NA	0.0866488	0.265812	-0.0419712	NA	NA	-0.00292445	NA	NA	NA	NA	NA	-0.166849	NA	NA	0.286274	NA	NA	-0.0212819	RTPQ1_31_B5_A32	sp_v2._unigene24933	sp_v2._unigene2716
1.3.4.13	-0.515209	-0.207555	-0.568621	-0.239837	-0.483602	-0.364725	NA	-0.237388	-0.432332	-0.49204	-0.638354	-0.488074	-0.480423	-0.289653	-0.512867	NA	-0.110699	NA	NA	NA	NA	-0.434643	NA	-0.404331	NA	NA	0.400063	NA	NA	0.503544	RTS1_13_C7_A29	sp_v2._unigene69645
1.3.4.14	-0.433144	-0.457406	-0.192827	NA	-0.286557	NA	-0.343068	NA	-0.0599067	-0.588326	-0.378856	-0.511718	-0.164882	NA	-0.0809294	NA	-0.41392	NA	NA	NA	NA	-0.474342	NA	-1.13481	NA	NA	0.399906	NA	NA	0.607323	RTS1_13_E7_A29
1.3.4.15	-0.550416	-0.326962	NA	0.240203	0.0315727	9.88216e-05	-0.14617	-0.173407	0.262697	0.189414	0.421557	0.325602	-0.570847	-0.117141	-0.368559	NA	-0.208279	-0.127186	NA	NA	NA	-0.423325	NA	-0.46368	NA	NA	-0.818126	NA	NA	-0.667498	RTS1_13_F7_A29	sp_v2._unigene2536
1.3.4.16	-0.530233	-0.472252	-0.102919	0.0615477	-0.0347477	0.0596669	-0.0353478	-0.185968	NA	0.289305	0.488709	0.402721	NA	-0.00477283	-0.352453	NA	NA	0.0602014	NA	NA	NA	-0.31495	NA	-0.597952	NA	NA	-1.27567	NA	NA	-1.29515	RTS1_13_H1_A29	sp_v2._unigene2947	sp_v2._unigene665
1.3.4.17	-0.378443	NA	-0.272151	0.0199209	0.437836	NA	-0.223679	-0.0850368	-0.355513	0.208799	0.0687509	0.0233126	-0.0170982	NA	-0.0880247	NA	-0.0783337	0.218871	NA	NA	NA	0.157834	NA	0.0753134	NA	NA	0.0309809	NA	NA	-0.0107061	RTS1_25_F4_A29
1.3.4.18	0.102473	NA	-0.549269	NA	NA	NA	-0.00567868	NA	NA	NA	NA	-0.160751	NA	-0.0542948	NA	NA	0.303398	0.14426	NA	NA	NA	0.322186	NA	-0.126285	NA	NA	0.448464	NA	NA	0.162939	RTS1_25_G9_A29	sp_v2._unigene6468
1.3.4.19	0.233466	NA	0.276444	0.233577	0.269442	0.279022	0.0680185	-0.114405	0.181418	0.090774	0.0395015	0.109363	0.282922	0.399668	-0.0101261	NA	0.0873015	0.0760917	NA	NA	NA	0.238947	NA	-0.102623	NA	NA	-0.410401	NA	NA	-0.497629	RTS1_26_A1_A29	sp_v2._unigene49883	sp_v2._unigene63146
1.3.4.20	-0.00977921	0.0227177	-0.106776	NA	0.0337372	0.129694	-0.135851	-0.0594324	-0.181247	-0.192301	-0.198344	0.0871392	-0.0455523	0.390334	-0.0993426	NA	0.000933381	NA	NA	NA	NA	0.125869	NA	NA	NA	NA	0.221605	NA	NA	0.159503	RTS1_26_B11_A29
1.3.4.21	-0.281212	-0.14878	-0.0763174	-0.0345436	-0.0657198	0.0879023	0.30836	0.237895	0.272184	0.305812	0.529142	0.554809	0.265401	0.583654	0.0658823	NA	0.099147	0.0993753	NA	NA	NA	0.233701	NA	-0.136841	NA	NA	-0.665716	NA	NA	-0.339791	STRR1_1_G12_A33	sp_v2._unigene91793	sp_v2._unigene9261
1.3.4.22	0.205286	0.311125	0.206169	0.219203	0.320193	0.442398	0.332821	0.314565	0.150746	0.105321	0.36239	0.216069	0.30705	0.57394	0.303282	NA	0.321999	0.34332	NA	NA	NA	0.411572	NA	0.0873308	NA	NA	-0.0984583	NA	NA	-0.152486	STRR1_2_B8_A33	sp_v2._unigene1271
1.3.4.23	0.330605	0.091955	-0.136583	-0.117326	-0.00356487	0.203473	0.0174511	-0.0123693	0.0513628	-0.0146869	0.143596	0.145736	0.343061	0.379569	-0.0383051	NA	-0.260072	0.0763666	NA	NA	NA	0.0261218	NA	NA	NA	NA	-0.22684	NA	NA	-0.462141	STRR1_2_E5_A33	sp_v2._unigene54785
1.3.4.24	-1.01521	-0.762417	0.0944477	0.305776	-0.193624	0.116974	-0.0388894	NA	NA	0.318445	0.363981	NA	-0.722996	-0.563472	-0.176499	NA	0.0881498	NA	NA	NA	NA	-0.662547	NA	0.052874	NA	NA	NA	NA	NA	-0.619066	STRR1_2_F1_A33	sp_v2._unigene18785
1.3.5.1	-0.222837	-0.209053	-0.224199	-0.120418	-0.135191	NA	-0.13333	-0.102256	-0.149343	-0.223063	0.180727	0.136818	-0.0340261	-0.212865	-0.19586	NA	-0.285289	NA	NA	NA	NA	-0.00127104	NA	-0.558741	NA	NA	NA	NA	NA	0.0822459	RTNACL1_34_G4_A29	sp_v2._unigene6496
1.3.5.2	-0.430099	-0.372581	NA	0.0179734	-0.057989	0.128328	0.0600757	-0.0487318	0.054768	0.0191841	NA	0.365676	NA	-0.34635	-0.259079	NA	-0.234	-0.371013	NA	NA	NA	-0.406255	NA	-0.589708	NA	NA	-0.0849594	NA	NA	-0.182141	RTNACL1_34_H4_A29	sp_v2._unigene7472
1.3.5.3	0.406868	0.309707	0.217172	0.0921758	0.334476	0.387653	0.261518	0.216547	0.257708	0.209083	0.137661	0.218457	0.366625	0.285534	0.308944	NA	0.48042	0.455275	NA	NA	NA	0.47407	NA	0.364676	NA	NA	0.222358	NA	NA	0.117304	RTNACL1_35_B1_A29	sp_v2._unigene7588
1.3.5.4	-0.305764	-0.178449	-0.07056	0.192665	-0.321702	-0.0158641	0.0276702	0.00878077	-0.0350477	-0.165932	0.0318962	-0.0957996	-0.0548664	-0.194086	0.0250548	NA	0.0601187	0.175087	NA	NA	NA	0.0546391	NA	-0.520919	NA	NA	0.0998816	NA	NA	0.0127809	RTNACL1_35_D5_A29
1.3.5.5	0.102458	-8.86813e-05	-0.165417	-0.0597603	NA	-0.284302	-0.132683	0.206816	-0.0983833	-0.189106	-0.161512	0.146968	0.276073	-0.0413031	0.00472568	NA	0.298366	0.307653	NA	NA	NA	NA	NA	-0.640247	NA	NA	-0.254042	NA	NA	-0.13594	RTNACL1_59_H5_A29	sp_v2._unigene27818
1.3.5.6	0.249158	0.239117	0.549594	0.271814	0.230969	0.212122	0.500506	0.389843	0.682021	NA	0.569043	0.695066	0.836284	0.808749	0.396521	NA	-0.0656665	-0.0072299	NA	NA	NA	NA	NA	-0.299791	NA	NA	-1.14656	NA	NA	-0.552786	RTNACL1_6_A4_A29	sp_v2._unigene2854
1.3.5.7	0.776968	0.851053	0.425145	0.473884	0.62085	0.66279	0.169569	0.077714	0.218933	0.124459	0.386078	0.400598	0.206965	0.162785	-0.131651	NA	0.0122961	0.286612	NA	NA	NA	0.388641	NA	-0.662247	NA	NA	-0.158714	NA	NA	-0.429103	RTNACL1_6_B11_A29	sp_v2._unigene16743
1.3.5.8	-0.397501	-0.353328	NA	-0.379546	-0.147675	NA	NA	0.116926	-0.269309	-0.332592	0.0440267	0.11921	NA	0.508296	0.238772	NA	0.359693	0.329836	NA	NA	NA	0.242624	NA	0.390681	NA	NA	0.159849	NA	NA	0.280584	RTNACL1_6_F3_A29	sp_v2._unigene16648	sp_v2._unigene25177
1.3.5.9	-0.716777	-0.684729	-0.437161	-0.34913	-0.295077	-0.228541	-0.0058909	NA	-0.173064	-0.146565	-0.195925	-0.132353	0.392876	0.714715	-0.0640117	NA	0.0268054	0.155517	NA	NA	NA	0.463147	NA	-0.178951	NA	NA	0.144084	NA	NA	0.185061	RTNIT1_17_B12_A29	sp_v2._unigene8632
1.3.5.10	0.92485	0.964698	0.138869	0.503622	0.306837	0.249879	0.365705	0.400136	0.384741	0.207664	0.0846611	0.193914	0.626695	NA	0.197198	NA	NA	0.507865	NA	NA	NA	0.618313	NA	-0.329526	NA	NA	0.100161	NA	NA	-0.19173	RTNIT1_17_D9_A29	sp_v2._unigene1451
1.3.5.11	1.66072	1.79212	0.0607758	0.0659168	0.50858	0.557681	-0.0169176	-0.0151837	-0.335013	-0.413334	-0.482855	-0.328916	0.267175	0.463153	0.194364	NA	0.119406	0.241519	NA	NA	NA	0.752204	NA	0.0542707	NA	NA	-0.00803635	NA	NA	-0.0494845	RTNIT1_17_F2_A29	sp_v2._unigene18583
1.3.5.12	NA	NA	NA	0.0480124	0.312699	NA	-0.0112211	-0.0275372	NA	NA	0.22929	0.250368	0.672294	0.585461	0.460771	NA	NA	0.5407	NA	NA	NA	0.810168	NA	NA	NA	NA	NA	NA	NA	0.0267436	RTNIT1_17_G8_A29	sp_v2._unigene22771	sp_v2._unigene2757
1.3.5.13	0.277146	0.164918	NA	-0.348794	0.438902	0.355294	0.221925	0.164261	NA	NA	NA	NA	NA	NA	NA	NA	NA	NA	NA	NA	NA	NA	NA	NA	NA	NA	NA	NA	NA	NA	RTNIT1_3_D7_A29	sp_v2._unigene137
1.3.5.14	0.223905	NA	NA	NA	-0.0816723	NA	0.273534	NA	0.363283	NA	0.285458	0.199259	NA	0.198998	0.242256	NA	0.123039	0.0549613	NA	NA	NA	NA	NA	NA	NA	NA	0.322974	NA	NA	0.335948	RTNIT1_3_F5_A29	sp_v2._unigene4468
1.3.5.15	-0.995586	-1.07521	-1.35254	-1.01409	-1.00541	-0.794358	0.113673	0.0126076	0.0779165	-0.0973541	-0.567926	-0.492065	0.651811	0.594065	0.731799	NA	0.6267	0.838465	NA	NA	NA	1.04091	NA	0.478427	NA	NA	0.32814	NA	NA	0.285841	RTNIT1_31_C1_A29	sp_v2._unigene25365
1.3.5.16	-0.678753	NA	-0.560625	NA	-0.346672	-0.223333	-0.351666	-0.212759	NA	NA	NA	-0.713522	NA	-0.069565	NA	NA	NA	NA	NA	NA	NA	NA	NA	NA	NA	NA	NA	NA	NA	NA	RTNIT1_31_D12_A29	sp_v2._unigene8327
1.3.5.17	NA	-0.158538	NA	0.145806	0.105712	-0.008123	NA	-0.0378261	NA	-0.0771571	0.230765	NA	-0.0560826	-0.0286587	-0.255827	NA	-0.224069	-0.133753	NA	NA	NA	-0.192845	NA	NA	NA	NA	0.0121732	NA	NA	0.0749843	RTPHOS1_16_G8_A29
1.3.5.18	-0.690454	NA	-0.883136	-0.508355	NA	-0.570488	-0.391062	-0.420498	-0.820607	-0.774906	-0.774618	-0.785044	-0.732616	-0.0233006	-0.267618	NA	NA	-0.195635	NA	NA	NA	-0.339787	NA	-0.150174	NA	NA	1.02738	NA	NA	0.930619	RTPHOS1_16_H12_A29
1.3.5.19	0.628894	0.845321	0.675887	0.634238	0.387137	0.46375	0.120614	0.0725193	-0.0759826	-0.327643	0.5572	0.475836	0.159172	0.404077	0.0595001	NA	-0.00782725	0.0528177	NA	NA	NA	0.143609	NA	0.137949	NA	NA	0.0921377	NA	NA	0.0516409	RTPHOS1_17_C7_A29	sp_v2._unigene21167
1.3.5.20	0.775857	0.824845	0.359864	0.129965	NA	0.245488	NA	0.249635	NA	0.118547	0.371665	0.0597448	NA	1.08358	0.640482	NA	NA	0.759698	NA	NA	NA	0.737582	NA	NA	NA	NA	0.369177	NA	NA	0.286984	RTPHOS1_17_D1_A29	sp_v2._unigene6918
1.3.5.21	-0.424032	-0.0554066	NA	-0.223467	-0.0136092	-0.232965	-0.169847	0.0943015	-0.138032	-0.1225	-0.112416	-0.0430005	-0.432661	0.156834	-0.696328	NA	-0.420846	-0.169254	NA	NA	NA	0.337059	NA	-0.217116	NA	NA	NA	NA	NA	-0.0267801	RTPHOS1_26_C9_A29	sp_v2._unigene57663
1.3.5.22	NA	0.0344615	NA	-0.250009	NA	-0.0149946	0.398282	0.294236	0.110583	0.202293	-0.0446635	-0.240669	0.627529	0.651874	0.495324	NA	NA	0.435151	NA	NA	NA	0.565356	NA	0.42271	NA	NA	0.353804	NA	NA	0.437163	RTPHOS1_26_F3_A29	sp_v2._unigene786
1.3.5.23	-1.17078	-1.11754	-0.0983936	-0.129921	NA	-0.295344	-0.0915033	-0.228544	-0.0830091	-0.265849	-0.0311706	0.0501354	-0.633794	-0.288457	NA	NA	-0.342467	-0.103496	NA	NA	NA	NA	NA	-0.234476	NA	NA	-0.134002	NA	NA	-0.237191	RTPHOS1_26_G1_A29	sp_v2._unigene7546
1.3.5.24	-0.0664382	NA	0.41412	NA	-0.0221982	NA	0.472791	0.359485	NA	NA	NA	0.317851	NA	1.28987	0.951943	NA	NA	0.43502	NA	NA	NA	NA	NA	NA	NA	NA	0.416477	NA	NA	NA	RTPHOS1_26_H4_A29	sp_v2._unigene16934
1.3.6.1	1.77581	NA	0.181292	NA	NA	NA	0.272985	NA	0.501801	NA	0.426222	0.43224	0.391276	0.343217	-0.216349	NA	0.0948426	-0.0449395	NA	NA	NA	0.101034	NA	-0.400004	NA	NA	-0.610044	NA	NA	-0.698142	RTMG1_1_E11_A29	sp_v2._unigene71
1.3.6.2	-0.976029	NA	0.00820369	NA	NA	NA	0.11503	NA	0.0944353	NA	-0.202094	NA	NA	NA	-0.0537533	NA	NA	-0.489876	NA	NA	NA	-0.479867	NA	NA	NA	NA	0.644508	NA	NA	0.855903	RTMG1_11_A3_A29
1.3.6.3	-0.305338	-0.555041	-0.689912	-0.385362	-0.332016	-0.516756	-0.334256	-0.295232	-0.0225084	-0.178376	NA	-0.026077	-0.593183	-0.570094	-0.445262	NA	-0.319377	-0.279265	NA	NA	NA	-0.265047	NA	-0.475913	NA	NA	0.056787	NA	NA	0.0386777	RTMG1_11_B5_A29
1.3.6.4	-1.10128	-0.977372	-0.992331	-1.10096	-1.07968	-1.13538	-0.459013	-0.447269	-0.409327	-0.447295	-0.88831	-0.680061	-0.205021	-0.315031	0.0339617	NA	0.149242	0.146639	NA	NA	NA	-0.13709	NA	0.00427264	NA	NA	-0.218316	NA	NA	-0.00985694	RTMG1_11_D11_A29	sp_v2._unigene79416
1.3.6.5	-0.696443	-0.578192	-0.666437	-0.44191	-0.548439	-0.57337	-0.45996	-0.408278	-0.687766	-0.62485	-0.855318	-0.49331	-0.544746	-0.431034	-0.329292	NA	-0.303173	NA	NA	NA	NA	-0.296314	NA	-0.354633	NA	NA	0.245096	NA	NA	0.503494	RTMG1_24_E7_A29	sp_v2._unigene92415
1.3.6.6	-0.145623	-0.157446	-0.179783	-0.235745	-0.0605856	-0.00488745	NA	-0.114694	-0.145815	-0.21157	-0.14184	0.0204814	NA	-0.40749	-0.161039	NA	NA	-0.120388	NA	NA	NA	-0.0682711	NA	NA	NA	NA	-0.207683	NA	NA	0.106111	RTMG1_25_A5_A29	sp_v2._unigene21733
1.3.6.7	-0.155001	-0.218621	-0.869643	-0.879328	NA	-0.734575	-0.220455	-0.186312	-0.672164	-0.476551	-0.788156	-0.588406	-0.0764303	-0.290911	0.017203	NA	NA	-0.150128	NA	NA	NA	0.315675	NA	-0.175924	NA	NA	0.568745	NA	NA	0.5857	RTMG1_25_D11_A29	sp_v2._unigene1349
1.3.6.8	-0.553746	-0.469002	-0.638261	-0.229628	-0.386652	-0.446892	-0.138293	-0.164684	-0.252275	-0.241645	-0.222682	-0.352493	0.0637637	-0.115274	-0.247285	NA	NA	NA	NA	NA	NA	0.122375	NA	NA	NA	NA	0.368301	NA	NA	0.425444	RTMG1_25_F9_A29
1.3.6.9	-0.0978044	-0.192072	-0.196432	-0.145838	NA	-0.0339455	0.29096	0.169385	0.365288	0.230608	0.489169	0.52671	0.396983	0.650053	0.0558672	NA	NA	0.153219	NA	NA	NA	0.35374	NA	NA	NA	NA	-0.433283	NA	NA	-0.27956	RTMNUT1_1_D1_A29	sp_v2._unigene18516
1.3.6.10	0.0648653	NA	0.151702	0.262551	0.0461453	NA	0.0193107	NA	0.199902	0.256346	0.181508	-0.0324046	-0.0458569	-0.275348	0.296689	NA	0.301301	-0.687776	NA	NA	NA	NA	NA	-0.697191	NA	NA	-0.0778533	NA	NA	NA	RTMNUT1_1_E6_A29
1.3.6.11	-0.106039	-0.112471	0.105985	NA	0.0189553	0.113139	-0.0284296	-1.00233	-0.119685	-0.00613368	-0.0647205	-0.161626	-0.187904	NA	-0.119371	NA	NA	NA	NA	NA	NA	-0.735675	NA	-0.391897	NA	NA	0.121493	NA	NA	0.310415	RTMNUT1_1_F1_A29	sp_v2._unigene795
1.3.6.12	-0.122175	-0.207241	-0.17618	-0.297648	-0.356163	-0.18288	-0.0210328	0.236971	0.0704434	0.0938615	-0.0253852	-0.0289363	0.0683342	NA	0.262218	NA	0.262919	0.139976	NA	NA	NA	0.313411	NA	-0.0980933	NA	NA	0.151882	NA	NA	0.186788	RTMNUT1_1_G8_A29	sp_v2._unigene1169
1.3.6.13	0.0168333	0.113672	-0.128867	-0.278025	-0.0845126	-0.206853	0.0279946	-0.0941937	-0.141827	-0.0305662	-0.214701	-0.084506	-0.104432	0.177766	-0.00337675	NA	-0.0832292	0.138089	NA	NA	NA	0.0221351	NA	0.024274	NA	NA	0.517677	NA	NA	0.37683	RTMNUT1_23_F5_A29
1.3.6.14	NA	-0.842757	NA	-0.0998339	-0.362998	-0.388955	NA	-0.151726	-0.309007	-0.335228	NA	-0.247073	-0.540845	-0.192146	-0.33526	NA	NA	NA	NA	NA	NA	-0.523325	NA	NA	NA	NA	-0.29348	NA	NA	-0.197978	RTMNUT1_23_H3_A29
1.3.6.15	-0.435904	-0.130243	-0.167617	-0.0765733	-0.309219	-0.116208	-0.0303502	0.0926895	0.0599375	0.000457562	-0.200405	-0.151455	0.368587	0.439563	0.377311	NA	0.364572	0.498271	NA	NA	NA	0.564555	NA	0.226811	NA	NA	0.35097	NA	NA	0.178859	RTMNUT1_24_B1_A29
1.3.6.16	0.151096	0.307726	-0.0273565	0.0970186	0.155449	0.256387	-0.0020734	-0.0438983	0.305406	0.191607	0.0278465	0.0977161	-0.0942541	NA	0.00331918	NA	0.0306742	0.384752	NA	NA	NA	0.230468	NA	0.0971595	NA	NA	0.241268	NA	NA	-0.122969	RTMNUT1_24_C3_A29
1.3.6.17	-0.277131	NA	-0.131648	NA	-0.0469426	NA	-0.0543647	NA	0.104277	0.202025	0.0566002	0.184928	-0.0866099	NA	-0.126244	NA	0.123795	NA	NA	NA	NA	-0.023901	NA	0.127339	NA	NA	-0.0218267	NA	NA	-0.174926	RTMNUT1_38_C7_A29
1.3.6.18	0.729141	NA	NA	NA	0.167892	NA	0.343448	NA	NA	NA	0.211287	0.165732	0.372292	0.366993	0.345048	NA	0.408298	0.295551	NA	NA	NA	0.521499	NA	0.0615078	NA	NA	0.414055	NA	NA	0.466403	RTMNUT1_38_D12_A29
1.3.6.19	-0.898754	NA	-1.46669	NA	-1.08296	NA	-0.175419	NA	NA	NA	-1.015	NA	0.107541	0.379499	NA	NA	0.131491	0.0229736	NA	NA	NA	0.908126	NA	0.214646	NA	NA	0.797998	NA	NA	0.813389	RTMNUT1_38_G6_A29
1.3.6.20	-0.059985	NA	NA	-1.28342	NA	NA	0.0743652	NA	0.104003	NA	-0.0787355	0.100913	-0.139431	NA	-0.132357	NA	0.179776	-0.308942	NA	NA	NA	-0.0683854	NA	0.248067	NA	NA	0.162281	NA	NA	0.230104	RTMNUT1_39_B5_A29
1.3.6.21	1.03033	0.338575	0.493696	0.623031	0.269551	0.239654	0.168985	0.214903	0.36059	0.582691	0.495212	0.441834	0.282826	0.301277	-0.0781583	NA	-0.00588437	-0.163804	NA	NA	NA	0.197395	NA	-0.121877	NA	NA	0.0844627	NA	NA	-0.139492	RTNACL1_12_C3_A29	sp_v2._unigene14336
1.3.6.22	-0.957621	-0.736559	NA	0.289474	NA	0.668732	NA	-0.135732	NA	0.249382	0.684146	0.624981	-1.3192	-1.03813	NA	NA	NA	-0.154977	NA	NA	NA	NA	NA	NA	NA	NA	NA	NA	NA	-1.29798	RTNACL1_12_C12_A29	sp_v2._unigene23368
1.3.6.23	0.386811	0.545117	-0.167002	-0.177198	0.347531	0.452252	0.397829	0.308271	0.803974	0.647198	0.557104	NA	0.514354	0.623281	NA	NA	0.559948	NA	NA	NA	NA	0.614121	NA	0.200367	NA	NA	NA	NA	NA	-0.0237645	RTNACL1_12_E3_A29	sp_v2._unigene3419
1.3.6.24	0.249737	0.168885	0.151756	-0.078412	0.171943	0.0968222	-0.047644	0.153956	0.110143	0.139391	0.0487339	0.0354236	-0.0343724	0.405979	0.0961341	NA	-0.0829352	0.108278	NA	NA	NA	0.109229	NA	0.243734	NA	NA	-0.125905	NA	NA	-0.0164838	RTNACL1_12_F2_A29
1.3.7.1	-0.366804	-0.194379	-0.118447	0.026483	-0.110153	-0.0713176	0.173814	NA	0.122818	0.0902622	NA	0.231591	NA	-0.0680975	-0.206319	NA	0.0583106	-0.114828	NA	NA	NA	-0.0234377	NA	NA	NA	NA	-0.279516	NA	NA	NA	RTHG1_17_B8_A29	sp_v2._unigene8641	sp_v2._unigene699
1.3.7.2	0.84006	0.694696	0.273695	0.473239	0.370816	NA	0.288038	0.358636	0.486294	0.337108	0.45814	0.484415	0.456845	0.298657	0.222751	NA	0.286058	0.155406	NA	NA	NA	0.242814	NA	-0.286394	NA	NA	-0.523531	NA	NA	-0.712914	RTHG1_17_F1_A29	sp_v2._unigene7376
1.3.7.3	-0.195709	-0.0393647	-0.0706464	-0.120658	0.0981951	0.142632	0.26607	0.354151	0.244242	0.185111	0.172939	0.315792	0.247376	0.396659	-0.0604292	NA	0.197665	0.0974221	NA	NA	NA	0.375795	NA	-0.24377	NA	NA	-0.0174241	NA	NA	0.0595283	RTHG1_17_H1_A29	sp_v2._unigene16618
1.3.7.4	NA	NA	0.994347	0.982995	NA	-0.0312096	NA	0.44404	NA	NA	NA	NA	NA	0.0397325	-0.242945	NA	NA	-0.253128	NA	NA	NA	-0.151409	NA	NA	NA	NA	-0.227375	NA	NA	0.307193	RTHG1_18_C5_A29	sp_v2._unigene34234	sp_v2._unigene15697
1.3.7.5	-0.156634	-0.00443525	0.173202	NA	0.0430342	-0.00632029	0.261298	0.463789	0.467044	0.28551	0.341412	NA	NA	0.529567	0.14908	NA	NA	-0.0802942	NA	NA	NA	0.0103929	NA	-0.102391	NA	NA	-0.611078	NA	NA	-0.668455	RTHG1_27_B8_A29	sp_v2._unigene63734	sp_v2._unigene64
1.3.7.6	0.0111255	0.000909302	0.388256	0.192753	0.260914	0.316606	NA	0.0273724	NA	-0.0070037	0.447244	0.490764	0.573036	0.579643	0.301177	NA	NA	-0.0792239	NA	NA	NA	0.100783	NA	NA	NA	NA	0.233037	NA	NA	0.345967	RTHG1_27_D1_A29
1.3.7.7	-0.343612	-0.0512282	-0.156818	-0.0351248	0.0269181	0.0887196	-0.250676	-0.0518634	-0.322943	-0.359711	1.3262	1.2806	-0.384571	-0.351058	-0.406165	NA	-0.204258	-0.107115	NA	NA	NA	-0.411702	NA	-0.463033	NA	NA	-0.40216	NA	NA	-0.310576	RTHG1_27_E11_A29	sp_v2._unigene16213
1.3.7.8	0.228015	0.145157	0.362386	0.36273	0.235423	0.263869	0.0772889	0.181939	0.47864	0.295344	0.507742	0.55367	-0.0832697	-0.202238	-0.12025	NA	-0.0357893	-0.232388	NA	NA	NA	0.0222379	NA	-0.2914	NA	NA	-0.72265	NA	NA	-0.578561	RTHG1_27_F11_A29	sp_v2._unigene848
1.3.7.9	NA	NA	0.30029	NA	0.886297	0.759343	0.759747	NA	NA	NA	NA	0.168869	NA	0.95391	NA	NA	1.06627	NA	NA	NA	NA	1.19507	NA	0.38309	NA	NA	0.904637	NA	NA	0.413808	RTK1_15_E11_A29	sp_v2._unigene141
1.3.7.10	0.551316	0.521166	0.157393	0.647676	0.955832	0.563638	-0.272019	NA	-0.546228	-0.525446	0.259918	0.111953	-0.622219	NA	-0.351383	NA	-0.395248	NA	NA	NA	NA	NA	NA	NA	NA	NA	-0.488393	NA	NA	-0.51905	RTK1_15_F9_A29	sp_v2._unigene6157
1.3.7.11	0.157553	0.272523	-0.203203	-0.114717	0.213279	0.120851	-0.138529	-0.0984107	0.0328048	0.0349324	-0.211661	-0.0354117	0.169882	0.302597	0.359799	NA	0.387288	0.479361	NA	NA	NA	0.519848	NA	0.0290233	NA	NA	0.0918788	NA	NA	0.0728228	RTK1_16_B7_A29	sp_v2._unigene983
1.3.7.12	0.867484	0.917532	0.173835	0.0853576	0.289115	0.310745	0.25494	0.19102	0.383806	0.268168	0.061564	-0.12576	0.583077	0.638054	0.210265	NA	0.449664	NA	NA	NA	NA	0.385745	NA	0.127313	NA	NA	-0.27083	NA	NA	-0.58335	RTK1_16_D4_A29	sp_v2._unigene1771
1.3.7.13	-0.094627	0.147137	NA	0.0725271	-0.0563079	0.187441	-0.224012	0.0977955	-0.166808	-0.263802	-0.289713	-0.07149	NA	NA	-0.126885	NA	-0.296906	NA	NA	NA	NA	-0.385095	NA	NA	NA	NA	0.0915018	NA	NA	-0.113318	RTK1_26_F11_A29	sp_v2._unigene86
1.3.7.14	NA	NA	-0.149989	-0.830698	NA	NA	-0.331784	NA	NA	NA	NA	NA	NA	-0.489143	NA	NA	NA	-0.443552	NA	NA	NA	NA	NA	-0.476719	NA	NA	NA	NA	NA	NA	RTK1_26_H7_A29	sp_v2._unigene1297
1.3.7.15	1.28275	1.10133	-0.697715	-0.633558	-0.0491249	0.0847952	-0.479113	-0.442749	-0.955034	-1.13758	-0.821653	-0.761679	0.130206	0.259358	0.10052	NA	-0.0400576	0.143916	NA	NA	NA	0.502085	NA	0.122515	NA	NA	0.320707	NA	NA	0.437404	RTK1_27_B12_A29	sp_v2._unigene56235	sp_v2._unigene5714
1.3.7.16	0.429557	-0.144601	0.155049	NA	0.455738	-0.160997	0.209469	0.0685707	0.184893	NA	NA	0.14871	0.490698	NA	NA	NA	0.577507	NA	NA	NA	NA	NA	NA	-0.279675	NA	NA	0.0245934	NA	NA	NA	RTK1_27_C12_A29
1.3.7.17	0.162434	0.377689	-0.26436	-0.274151	-0.200059	-0.0724188	-0.314053	-0.311593	-0.0379783	-0.239746	-0.259483	-0.240554	-0.0966493	0.166106	-0.0685531	NA	-0.0444215	NA	NA	NA	NA	0.438327	NA	-0.00653744	NA	NA	0.533029	NA	NA	0.273224	RTK1_39_C1_A29	sp_v2._unigene11567
1.3.7.18	NA	-0.439367	-0.555664	-0.52226	-0.506658	-0.362009	-0.034093	-0.124144	-0.108017	-0.14902	-0.452134	NA	0.220145	0.42026	0.173814	NA	0.135225	0.232228	NA	NA	NA	0.366366	NA	0.333978	NA	NA	0.228478	NA	NA	0.293949	RTK1_39_E11_A29	sp_v2._unigene25351
1.3.7.19	-0.277469	-0.0449482	-0.466305	NA	-0.341175	-0.184557	-0.041882	-0.0637342	-0.0451885	-0.200085	-0.233159	NA	0.238829	0.308006	0.227343	NA	0.0372882	NA	NA	NA	NA	0.302877	NA	-0.165329	NA	NA	0.288504	NA	NA	0.0790515	RTK1_39_H3_A29	sp_v2._unigene33941
1.3.7.20	0.999315	1.18463	0.182376	-0.33959	0.512614	0.632847	0.0907143	0.0117403	0.177207	0.0501565	0.108068	-0.00838392	0.250007	0.446088	0.0565049	NA	0.00889269	0.0980796	NA	NA	NA	0.167699	NA	0.0910413	NA	NA	0.373181	NA	NA	0.0381805	RTK1_4_D1_A29	sp_v2._unigene227
1.3.7.21	0.737631	0.51191	0.0525626	-0.174135	0.0837456	NA	0.0813137	NA	NA	NA	NA	-0.395202	NA	0.472502	NA	NA	0.045831	0.291274	NA	NA	NA	NA	NA	NA	NA	NA	0.441282	NA	NA	0.160077	RTK1_65_H11_A29	sp_v2._unigene86
1.3.7.22	0.122544	0.0951687	NA	0.0972011	0.167297	0.272642	0.415962	0.292838	0.49979	0.476477	0.531802	0.419684	0.35744	0.513166	0.0861468	NA	0.410695	0.325343	NA	NA	NA	0.00719311	NA	0.091953	NA	NA	-0.733613	NA	NA	-0.730903	RTK1_66_B5_A29	sp_v2._unigene7938
1.3.7.23	-0.0353704	NA	0.0624422	-1.70807	0.0155985	NA	-0.10716	NA	NA	NA	-0.100485	0.0302765	0.261407	NA	0.170898	NA	-0.119071	NA	NA	NA	NA	-0.217376	NA	NA	NA	NA	-0.0329832	NA	NA	0.118781	RTK1_66_C4_A29
1.3.7.24	0.164938	NA	0.328362	NA	0.146302	NA	-0.204836	NA	0.124147	NA	NA	0.133151	-0.0858727	0.0200617	0.201858	NA	-0.0406273	NA	NA	NA	NA	NA	NA	NA	NA	NA	-0.569746	NA	NA	NA	RTK1_66_G11_A29
1.3.8.1	0.233046	0.237282	0.226112	0.765175	0.207163	-0.0541642	0.262451	0.182134	-0.0808636	-0.126366	0.0178885	0.0275075	0.347268	NA	0.170261	NA	NA	-0.0878939	NA	NA	NA	0.0805215	NA	-0.170015	NA	NA	-0.111778	NA	NA	-0.100439	RTDK1_2_H12_A29	sp_v2._unigene8569
1.3.8.2	0.397051	NA	-0.304271	-0.142089	0.318384	0.322844	-0.0946912	-0.0242654	0.214462	0.176523	0.466484	0.614416	-0.024011	-0.1203	-0.0633842	NA	0.15077	0.0706124	NA	NA	NA	0.257303	NA	-0.288739	NA	NA	-0.434233	NA	NA	-0.753323	RTDK1_21_C11_A29	sp_v2._unigene974	sp_v2._unigene2558
1.3.8.3	-0.0293132	-0.0397999	0.236765	0.290568	-0.131279	0.0777422	-0.0659341	0.0472064	-0.154504	-0.138028	-0.0132965	0.153348	-0.219752	NA	-0.0744761	NA	-0.323038	NA	NA	NA	NA	0.136607	NA	-0.347718	NA	NA	0.0948319	NA	NA	0.137694	RTDK1_21_G7_A29	sp_v2._unigene4976
1.3.8.4	-1.68987	-1.4872	-1.91284	-1.87042	-1.94358	-1.7635	-0.184205	-0.111235	-1.29921	-1.07252	-1.40971	-1.45685	0.759986	0.573465	0.715267	NA	NA	0.398724	NA	NA	NA	1.47566	NA	0.666356	NA	NA	NA	NA	NA	0.896253	RTDK1_21_H12_A29	sp_v2._unigene579
1.3.8.5	0.546785	NA	-0.304113	NA	-0.357554	-0.338635	-0.547776	-0.46098	-0.44387	-0.264585	-0.519697	-0.3171	-0.23912	-0.372128	-0.328758	NA	-0.168975	-0.152833	NA	NA	NA	NA	NA	-0.135345	NA	NA	0.00686182	NA	NA	0.052135	RTFE1_3_G7_A29	sp_v2._unigene16569
1.3.8.6	NA	-0.0262253	-0.136346	NA	-0.149844	-0.0294577	-0.221306	0.111873	-0.314301	-0.375349	-0.357896	-0.15951	-0.140667	-0.350999	-0.290396	NA	-0.2333	-0.148177	NA	NA	NA	0.0379546	NA	NA	NA	NA	0.0553213	NA	NA	0.0346598	RTFE1_9_A1_A29
1.3.8.7	0.587497	0.473241	-0.0822731	-0.0391944	-0.0332426	0.093959	0.404876	0.280474	0.51516	0.40489	0.105349	0.135887	0.760215	0.307118	0.658405	NA	0.67696	NA	NA	NA	NA	0.971231	NA	0.219776	NA	NA	0.369284	NA	NA	0.209762	RTFE1_9_C4_A29	sp_v2._unigene14119
1.3.8.8	NA	-0.903798	NA	-0.0998748	-0.0557838	NA	-0.0546194	0.0399611	0.291174	0.200254	NA	0.196663	NA	-0.118702	NA	NA	0.421454	0.185508	NA	NA	NA	0.285744	NA	-0.0061904	NA	NA	-0.165364	NA	NA	-0.157034	RTFE1_9_E8_A29	sp_v2._unigene17719	sp_v2._unigene62919
1.3.8.9	0.281909	0.0962197	-0.296948	-0.132745	-0.0124246	-0.150554	0.157969	0.0644336	0.189455	0.175618	0.165703	0.195165	0.405733	0.609567	0.11107	NA	0.430575	NA	NA	NA	NA	0.487188	NA	0.190139	NA	NA	0.444916	NA	NA	0.169325	RTFE1_18_C1_A29	sp_v2._unigene16243	sp_v2._unigene18687
1.3.8.10	NA	-0.500546	-0.586085	-0.199009	-0.297507	-0.424816	-0.0737404	-0.110727	-0.259252	-0.220318	-0.0985702	-0.128815	-0.466119	-0.15464	-0.256273	NA	-0.119284	-0.202924	NA	NA	NA	-0.0944148	NA	-0.465773	NA	NA	0.00838288	NA	NA	-0.0928252	RTFE1_18_C12_A29
1.3.8.11	0.201586	-0.457063	0.127614	0.357093	0.0721762	-0.106592	-0.0535544	-0.486511	0.0147821	-0.288078	-0.229548	-0.0471386	-0.223353	0.0604089	-0.301911	NA	-0.0332629	-0.0171044	NA	NA	NA	-0.240721	NA	-0.259231	NA	NA	0.186671	NA	NA	0.52042	RTFE1_18_F1_A29
1.3.8.12	-0.0766772	0.534718	-0.108342	-0.216333	NA	-0.321792	0.006259	NA	0.209406	-0.459313	0.134398	NA	-0.0969981	NA	-0.211551	NA	0.105826	NA	NA	NA	NA	-0.253893	NA	-0.530758	NA	NA	-0.0566278	NA	NA	0.0883209	RTFE1_18_H7_A29
1.3.8.13	0.448017	0.596505	0.12795	0.112613	0.0278668	0.155092	-0.206455	-0.152883	NA	-0.251561	-0.229824	NA	0.0614633	0.211136	-0.229208	NA	-0.0201949	-0.143426	NA	NA	NA	NA	NA	NA	NA	NA	0.0685365	NA	NA	0.216322	RTFE1_46_D9_A29	sp_v2._unigene2216
1.3.8.14	0.0501228	0.152929	NA	0.400973	0.0649452	0.207967	-0.00181474	-0.102269	0.190087	0.0109998	-0.139665	0.0179285	0.0946203	0.246833	-0.0874565	NA	-0.196991	-0.021558	NA	NA	NA	-0.0384367	NA	-0.280292	NA	NA	-0.0994348	NA	NA	-0.23351	RTFE1_46_F8_A29
1.3.8.15	0.681668	0.678501	-0.0523704	0.0648518	0.0859879	0.17133	0.00557049	-0.0384703	0.68334	0.600327	0.190741	0.185766	0.131065	0.167239	-0.0865252	NA	0.233785	0.132821	NA	NA	NA	0.223137	NA	-0.137435	NA	NA	-0.660875	NA	NA	-0.861515	RTFE1_46_H4_A29
1.3.8.16	NA	0.0534707	0.0103571	-0.123212	-0.0780097	NA	-0.050641	NA	-0.107809	-0.0919394	-0.114494	-0.312549	0.167936	NA	-0.262795	NA	NA	0.145438	NA	NA	NA	0.052001	NA	-0.0313643	NA	NA	NA	NA	NA	-0.284374	RTFE1_47_C8_A29	sp_v2._unigene16589
1.3.8.17	-1.06576	-1.02156	-1.06537	-0.917251	-1.23404	-0.963379	-0.199673	-0.381683	0.0395623	0.037268	-0.230441	-0.204338	-0.434372	-0.0157912	0.136076	NA	0.0779932	NA	NA	NA	NA	-0.058148	NA	0.136673	NA	NA	0.521033	NA	NA	0.65369	RTFEPL1_2_H5_A29	sp_v2._unigene51
1.3.8.18	-0.0788523	-0.0609024	0.0511576	-0.00936111	-0.0341582	-0.142604	0.00415814	-0.242889	0.0665506	0.326914	0.0423066	0.101206	-0.177481	NA	-0.0158937	NA	-0.1004	NA	NA	NA	NA	-0.0347146	NA	NA	NA	NA	-0.0715742	NA	NA	-0.0419085	RTFEPL1_21_B2_A29
1.3.8.19	0.137327	0.313462	0.169674	0.162861	0.163872	0.192546	-0.0517407	-0.117636	0.349747	0.0773696	0.471998	0.495124	-0.217178	NA	0.045617	NA	-0.0148266	0.267022	NA	NA	NA	-0.230554	NA	0.158311	NA	NA	-0.192634	NA	NA	-0.312155	RTFEPL1_21_D1_A29	sp_v2._unigene8191	sp_v2._unigene3855
1.3.8.20	0.200994	0.29789	0.605609	0.55432	0.203138	0.293185	0.208224	0.103682	0.906989	0.755749	0.5757	0.558553	0.396165	0.525011	0.289845	NA	0.219678	0.261221	NA	NA	NA	0.0545064	NA	0.312809	NA	NA	-0.508525	NA	NA	-0.350324	RTFEPL1_21_H12_A29
1.3.8.21	NA	NA	0.0490654	0.183192	NA	0.147207	0.0468683	-0.0658207	NA	0.291728	0.279656	0.212649	0.0193257	0.430124	0.0895403	NA	0.0682116	0.249154	NA	NA	NA	0.181093	NA	0.389194	NA	NA	NA	NA	NA	-0.201956	RTFEPL1_31_G6_A29
1.3.8.22	NA	-0.107156	NA	0.0625143	NA	NA	0.0771709	NA	NA	NA	NA	NA	NA	0.0713506	NA	NA	NA	-0.052614	NA	NA	NA	NA	NA	NA	NA	NA	NA	NA	NA	NA	RTFEPL1_32_A6_A29	sp_v2._unigene5372
1.3.8.23	-0.107815	NA	0.312216	NA	0.0809479	NA	0.229381	NA	0.298569	NA	0.221388	0.184267	0.376113	NA	0.266024	NA	-0.138498	0.11866	NA	NA	NA	-0.0877385	NA	0.247845	NA	NA	0.0440607	NA	NA	0.264236	RTFEPL1_32_B1_A29
1.3.8.24	NA	NA	-1.22552	NA	-0.803119	NA	NA	-1.00735	-1.49936	-1.3448	NA	-1.02194	NA	-1.15817	NA	NA	-1.08072	-1.21506	NA	NA	NA	-1.61096	NA	-0.515017	NA	NA	0.918437	NA	NA	NA	RTFEPL1_32_C1_A29	sp_v2._unigene13373
1.3.9.1	0.249154	0.397266	-0.228144	-0.0821508	-0.195256	0.00102946	NA	0.163212	-0.403608	-0.349527	-0.319595	NA	0.210193	NA	0.0653571	NA	-0.0206942	0.0789565	NA	NA	NA	0.313202	NA	-0.322126	NA	NA	0.79472	NA	NA	0.531878	RTCA1_21_A11_A29	sp_v2._unigene395
1.3.9.2	0.297681	0.0245167	0.380089	0.218157	0.0506591	0.0678059	0.366566	NA	0.0867901	0.259906	0.142464	0.0403312	0.221576	NA	-0.0687956	NA	0.20445	-0.345836	NA	NA	NA	0.368125	NA	-0.219665	NA	NA	0.0710788	NA	NA	-0.148782	RTCA1_21_C11_A29
1.3.9.3	0.166137	0.162873	0.0130585	NA	-0.17004	-0.0475962	0.0405862	NA	-0.0516989	-0.0166087	0.0616616	-0.011322	0.00634367	NA	-0.131231	NA	NA	NA	NA	NA	NA	-0.0406559	NA	NA	NA	NA	-0.031016	NA	NA	0.117003	RTCA1_21_F7_A29	sp_v2._unigene648
1.3.9.4	0.277141	0.558469	0.101926	0.483953	0.186674	0.074703	NA	-0.015629	-0.158063	0.121943	-0.167236	-0.0660862	-0.094642	NA	-0.319295	NA	-0.375637	NA	NA	NA	NA	0.0492694	NA	-0.561907	NA	NA	-0.165536	NA	NA	-0.158378	RTCA1_22_A9_A29	sp_v2._unigene1227
1.3.9.5	1.76647	1.56796	0.827926	0.765489	0.568355	0.357744	-0.0979383	-0.240004	-0.970447	-0.88194	-0.661975	-0.799921	-0.499342	-0.438595	-0.595801	NA	-0.770615	-0.637925	NA	NA	NA	-0.634629	NA	-0.58974	NA	NA	-0.644485	NA	NA	-0.87325	RTCNT1_22_F8_A29	sp_v2._unigene16831
1.3.9.6	0.258774	NA	-0.00303418	0.324745	0.214192	0.179542	-0.137107	0.0930045	-0.210596	0.0807697	0.103416	-0.0763506	0.0378382	-0.486066	-0.153747	NA	-0.149765	-0.143406	NA	NA	NA	0.10868	NA	-0.357104	NA	NA	-0.247806	NA	NA	-0.286828	RTCNT1_32_H1_A29	sp_v2._unigene78626
1.3.9.7	-0.199148	NA	NA	-0.6746	-0.475291	-0.45381	-0.0145434	0.078844	-0.0564147	-0.0752089	-0.143744	-0.0164142	0.639475	0.54023	0.14536	NA	NA	0.372288	NA	NA	NA	0.840928	NA	NA	NA	NA	-0.102914	NA	NA	-0.26711	RTCNT1_37_C1_A29	sp_v2._unigene18687
1.3.9.8	-0.696312	NA	-0.331521	NA	0.104966	NA	0.272602	NA	NA	NA	NA	0.535705	NA	0.461789	0.415216	NA	0.164464	NA	NA	NA	NA	NA	NA	NA	NA	NA	NA	NA	NA	NA	RTCNT1_41_C5_A29	sp_v2._unigene25149
1.3.9.9	-0.397885	-0.255974	-0.164775	-0.142475	-0.509761	-0.425803	-0.272102	-0.176381	-0.376757	-0.309802	-0.59721	-0.527972	-0.568076	-0.409941	-0.243842	NA	-0.398789	-0.412773	NA	NA	NA	-0.537516	NA	-0.170652	NA	NA	0.172203	NA	NA	0.161829	RTCU1_5_D9_A29
1.3.9.10	1.11181	1.21086	0.414312	0.503001	0.33484	0.449302	0.271958	0.269026	0.312825	0.431285	0.577853	0.568233	0.069919	0.45999	0.375639	NA	0.0339157	-0.0592959	NA	NA	NA	0.00845608	NA	-0.261569	NA	NA	-0.850063	NA	NA	-0.508523	RTCU1_5_F1_A29
1.3.9.11	0.391705	0.369561	0.357271	NA	0.0485666	0.292742	0.12865	0.127512	0.344522	0.286576	0.286753	0.394132	0.100908	NA	-0.0414534	NA	0.0492435	0.143836	NA	NA	NA	0.0131478	NA	-0.0442009	NA	NA	-0.452656	NA	NA	-0.422563	RTCU1_5_H2_A29
1.3.9.12	0.0497706	0.0836116	0.214112	0.137416	0.134885	0.0657137	-0.0614326	-0.0683509	0.875348	0.719424	0.462037	0.480629	0.363694	0.252709	-0.224377	NA	-0.00546704	NA	NA	NA	NA	0.168818	NA	-0.287997	NA	NA	-0.515802	NA	NA	-0.598729	RTCU1_5_H12_A29
1.3.9.13	0.0374663	-0.0671796	-0.00357708	-0.166028	0.127841	0.027237	NA	0.293957	0.459296	0.21689	0.272754	0.357608	0.139485	0.220553	-0.0732737	NA	0.0155895	-0.192326	NA	NA	NA	-0.197362	NA	0.0567946	NA	NA	-0.194712	NA	NA	-0.327304	RTCU1_21_E9_A29	sp_v2._unigene2653	sp_v2._unigene64391
1.3.9.14	NA	-0.266677	NA	0.106944	0.00702119	0.0676152	-0.0279892	NA	0.24147	0.131265	0.162544	0.259298	0.294496	0.227226	-0.32347	NA	0.00991737	-0.145225	NA	NA	NA	0.128739	NA	NA	NA	NA	-0.0530078	NA	NA	-0.150105	RTCU1_21_F1_A29	sp_v2._unigene83853
1.3.9.15	1.12885	NA	0.548304	0.451434	0.550154	0.600709	0.0428038	0.0191308	NA	0.334707	0.0295957	0.182226	NA	0.493141	0.0716745	NA	NA	0.334506	NA	NA	NA	0.286194	NA	NA	NA	NA	NA	NA	NA	-0.126407	RTCU1_22_A5_A29	sp_v2._unigene17113
1.3.9.16	NA	-0.196905	-0.273047	-0.47317	-0.0523231	-0.314076	-0.129258	-0.172413	NA	0.0939474	-0.0924096	-0.0867137	-0.072112	0.208982	-0.138136	NA	0.076954	NA	NA	NA	NA	0.13963	NA	NA	NA	NA	NA	NA	NA	-0.231383	RTCU1_22_B7_A29	sp_v2._unigene8688	sp_v2._unigene2539
1.3.9.17	-0.0825007	0.06422	-1.07798	-0.803619	-0.261208	-0.289842	0.11325	0.00954024	-0.412099	-0.470455	-0.793462	-0.754758	0.240704	0.654271	0.364375	NA	0.388864	0.409218	NA	NA	NA	0.568247	NA	0.323791	NA	NA	0.468941	NA	NA	0.301416	RTCU1_33_A1_A29	sp_v2._unigene16319	sp_v2._unigene15825
1.3.9.18	0.448527	0.413474	-0.0315521	-0.0959566	-0.0633134	NA	-0.179202	-0.122433	-0.140152	-0.254202	-0.320111	-0.349462	0.275067	0.52029	-0.0172257	NA	0.184882	0.158401	NA	NA	NA	0.274754	NA	0.550176	NA	NA	0.263517	NA	NA	0.163285	RTCU1_33_B1_A29	sp_v2._unigene9816
1.3.9.19	0.178221	0.360703	-0.272176	-0.191032	0.0237967	0.0796397	0.255106	0.146866	-0.214544	-0.214463	0.106252	-0.0175479	0.439413	0.721273	0.353606	NA	0.211242	0.133301	NA	NA	NA	0.38659	NA	0.30854	NA	NA	0.644726	NA	NA	0.599113	RTCU1_33_B11_A29	sp_v2._unigene16775
1.3.9.20	0.73681	0.644243	-0.0409016	0.0734854	0.378234	0.31073	0.0834489	0.289656	-0.0620557	-0.0752334	-0.213575	-0.214541	0.294883	0.440042	NA	NA	0.000488308	NA	NA	NA	NA	0.431256	NA	0.475412	NA	NA	-0.137117	NA	NA	-0.104533	RTCU1_33_C8_A29
1.3.9.21	0.335622	0.508169	NA	0.50738	0.13337	0.203736	NA	-0.0938448	NA	-0.0936864	-0.00407079	-0.0968878	-0.633978	-0.180747	-0.21078	NA	-0.18512	-0.199005	NA	NA	NA	-0.605968	NA	NA	NA	NA	0.106579	NA	NA	0.362388	RTDK1_11_A2_A29	sp_v2._unigene16133
1.3.9.22	0.0912929	0.0445933	0.44849	NA	0.324168	0.254836	0.100137	0.0827575	0.21594	-0.0350159	0.288896	NA	-0.0403573	0.480662	-0.0877947	NA	-0.0807586	0.0257658	NA	NA	NA	0.0856202	NA	NA	NA	NA	-0.142201	NA	NA	-0.00352929	RTDK1_11_C9_A29
1.3.9.23	-0.315576	-0.053598	-0.40867	-0.209283	-0.407937	-0.256972	-0.325725	-0.0511712	-0.064635	-0.0218094	-0.17812	-0.204584	-0.0708128	-0.141462	0.102448	NA	-0.397697	NA	NA	NA	NA	0.0267306	NA	0.620501	NA	NA	0.0794068	NA	NA	0.201231	RTDK1_11_E2_A29
1.3.9.24	-0.0712462	-0.312257	0.278829	0.340545	0.174173	0.229091	0.0863994	0.116738	NA	0.811964	0.641754	0.547007	0.121557	-0.0531267	-0.0231463	NA	NA	0.00561213	NA	NA	NA	-0.242109	NA	0.0502324	NA	NA	-0.509082	NA	NA	-0.484312	RTDK1_11_F8_A29
1.3.10.1	-0.299526	-0.383527	-0.689587	-0.522837	-0.409326	-0.438966	-0.247337	-0.092962	-0.423616	-0.308956	-0.163448	-0.21977	-0.273097	-0.277367	-0.283938	NA	-0.202517	-0.0561445	NA	NA	NA	0.151484	NA	NA	NA	NA	0.321487	NA	NA	0.308886	NDL2_7_H6_A29	sp_v2._unigene3614
1.3.10.2	-0.332663	-0.59486	NA	-0.440887	-0.382329	-0.442982	0.04961	0.0623856	-0.25487	-0.287781	-0.468579	-0.277922	0.402663	0.300619	0.118793	NA	0.168611	0.251468	NA	NA	NA	0.764959	NA	0.050715	NA	NA	0.182137	NA	NA	0.386754	NDL2_8_B6_A29	sp_v2._unigene71624
1.3.10.3	-0.009243	-0.0530655	-0.237954	0.0362186	-0.0480212	0.0564812	0.10805	-0.0339366	0.175493	0.0351326	0.0480906	0.163651	0.0365372	-0.124403	-0.134725	NA	0.00662139	0.090561	NA	NA	NA	0.224685	NA	-0.217038	NA	NA	0.327482	NA	NA	0.288178	NDL2_8_D7_A29	sp_v2._unigene11845
1.3.10.4	0.16727	0.110343	0.231681	0.451872	-0.0370468	0.0600315	-0.0189167	-0.00472545	-0.124565	0.0258728	0.12493	0.0768365	-0.050069	NA	0.0461343	NA	-0.147794	NA	NA	NA	NA	0.0513939	NA	-0.357921	NA	NA	0.215719	NA	NA	0.0771915	NDL2_8_F1_A29	sp_v2._unigene1562
1.3.10.5	-0.155366	NA	0.00637663	NA	-0.195689	NA	0.0613995	NA	-0.020792	NA	-0.0475366	-0.196123	0.152419	0.0195247	0.122956	NA	NA	0.0584839	NA	NA	NA	0.194918	NA	-0.159016	NA	NA	0.354222	NA	NA	0.427322	RTAL1_16_C1_A29
1.3.10.6	-0.102656	NA	-0.466517	-0.20934	-0.222273	NA	-0.0998375	NA	-0.232925	NA	0.562253	0.550093	-0.0551145	-0.18524	0.194548	NA	0.177967	NA	NA	NA	NA	0.457524	NA	0.0366157	NA	NA	-0.0845982	NA	NA	NA	RTAL1_16_E6_A29	sp_v2._unigene28831
1.3.10.7	0.311035	NA	-0.56984	-0.436348	-0.076617	NA	-0.263367	-0.596613	-0.182689	NA	-0.164516	-0.0546664	0.0611177	-0.291861	NA	NA	0.250192	NA	NA	NA	NA	0.400152	NA	-0.0112584	NA	NA	-0.151358	NA	NA	-0.216364	RTAL1_16_H4_A29	sp_v2._unigene6868
1.3.10.8	0.314233	0.402831	-0.167755	-0.0162558	-0.0810176	-0.0759525	0.397238	0.286998	0.331258	0.311968	0.0499579	0.0948458	0.608455	0.171073	0.20646	NA	0.21839	NA	NA	NA	NA	0.581686	NA	-0.0656222	NA	NA	0.193059	NA	NA	0.0946364	RTAL1_17_A12_A29	sp_v2._unigene28719	sp_v2._unigene11115
1.3.10.9	-0.224558	NA	-0.0538415	NA	0.00123664	NA	-0.125809	NA	NA	NA	NA	-0.57434	-0.57842	-0.16381	-0.352464	NA	-0.346757	NA	NA	NA	NA	-1.09735	NA	NA	NA	NA	0.12776	NA	NA	-0.529512	RTAL1_25_E5_A29	sp_v2._unigene25295
1.3.10.10	-0.331908	-0.256227	-0.634803	-0.482271	-0.208115	-0.0928706	-0.280499	-0.115776	-0.563208	-0.687242	-0.555424	-0.479924	-0.566194	-0.182634	-0.150182	NA	-0.0362826	0.0298241	NA	NA	NA	-0.0333139	NA	-0.13445	NA	NA	0.544114	NA	NA	0.419293	RTAL1_25_F7_A29	sp_v2._unigene15922
1.3.10.11	-0.516665	-0.523901	-0.763385	-0.780927	-0.411945	-0.513481	-0.292306	-0.308198	-0.183754	-0.264521	0.474626	0.485243	0.134108	0.234264	0.0568346	NA	0.0224719	-0.172863	NA	NA	NA	0.588679	NA	0.0558461	NA	NA	0.207635	NA	NA	0.470955	RTAL1_25_H4_A29
1.3.10.12	-0.004712	0.0518768	0.198047	-0.453234	0.0184554	-0.0410219	0.330095	0.0974032	0.104904	0.0825648	0.1172	0.109572	0.617951	NA	0.0775991	NA	0.0393636	-0.0380222	NA	NA	NA	NA	NA	0.233044	NA	NA	-0.103867	NA	NA	-0.075848	RTAL1_26_B6_A29	sp_v2._unigene28327
1.3.10.13	0.122833	0.159732	NA	-0.595198	0.0393229	0.322776	-0.0754037	NA	NA	NA	NA	0.0569604	NA	-0.382322	0.155637	NA	0.0465695	NA	NA	NA	NA	NA	NA	-0.239404	NA	NA	NA	NA	NA	NA	RTBOR1_16_G11_A29
1.3.10.14	NA	NA	NA	-0.336439	0.304714	0.11684	0.28831	0.0208951	0.109694	-0.0896114	-0.423485	NA	0.555662	0.291806	NA	NA	NA	0.0462729	NA	NA	NA	0.354308	NA	NA	NA	NA	0.300321	NA	NA	0.459063	RTBOR1_17_B3_A29	sp_v2._unigene81316
1.3.10.15	0.392425	0.105331	NA	NA	NA	0.274936	NA	0.436959	1.13448	1.17354	1.17658	0.887774	1.15376	0.612198	0.468557	NA	NA	0.0579875	NA	NA	NA	0.357985	NA	0.420251	NA	NA	0.210327	NA	NA	0.621444	RTBOR1_17_E1_A29	sp_v2._unigene384
1.3.10.16	NA	0.388497	NA	-0.287163	NA	-0.096999	0.171082	0.147707	0.00975412	0.0487522	-0.418443	-0.453512	0.634368	0.546528	0.372525	NA	NA	0.348082	NA	NA	NA	0.67783	NA	NA	NA	NA	0.683276	NA	NA	0.372617	RTBOR1_17_F1_A29	sp_v2._unigene678
1.3.10.17	-1.00639	-0.798344	-0.117663	0.0673686	NA	0.306508	-0.0274904	-0.0872156	NA	0.249668	0.313967	NA	-0.522956	0.0481489	-0.0905224	NA	-0.0972918	-0.0212986	NA	NA	NA	-0.10616	NA	-0.301625	NA	NA	-0.668814	NA	NA	-0.9322	RTBOR1_28_D1_A29	sp_v2._unigene2398
1.3.10.18	NA	NA	0.177599	NA	NA	NA	-0.121521	NA	-0.292962	-0.00734999	0.0128931	NA	-0.509889	NA	NA	NA	-0.198711	NA	NA	NA	NA	-0.103021	NA	-0.306153	NA	NA	0.161367	NA	NA	0.0153823	RTBOR1_28_G8_A29
1.3.10.19	-0.56048	-0.483595	-0.660923	-0.542262	NA	-0.186097	-0.18595	-0.255572	-0.2063	-0.228914	-0.118724	-0.386661	0.113468	0.285579	0.320349	NA	NA	0.243553	NA	NA	NA	0.59404	NA	0.112516	NA	NA	NA	NA	NA	0.647443	RTBOR1_29_A1_A29	sp_v2._unigene5224
1.3.10.20	0.643511	0.526075	-0.222932	-0.330263	NA	-0.0658589	-0.0791307	-0.0053388	-0.20918	-0.46926	-0.601551	-0.585207	0.226921	NA	0.296109	NA	0.219542	NA	NA	NA	NA	0.558714	NA	0.644206	NA	NA	0.452046	NA	NA	0.309502	RTBOR1_29_B9_A29	sp_v2._unigene38596
1.3.10.21	0.170968	0.187917	0.0419026	0.0888023	0.0280849	0.107673	0.0196082	-0.0442484	-0.000710428	-0.0814684	-0.106955	-0.114345	0.140213	0.30544	0.340628	NA	0.200402	0.348187	NA	NA	NA	0.35356	NA	NA	NA	NA	-0.150401	NA	NA	-0.199862	RTCA1_8_D7_A29	sp_v2._unigene1263
1.3.10.22	-0.22164	-0.106919	-0.148275	-1.74897	-0.109401	-1.12047	-0.174592	0.059101	0.0437279	NA	0.0558978	0.159858	-0.0539042	-0.14132	0.280478	NA	-0.0231921	-0.939142	NA	NA	NA	0.0249911	NA	0.811135	NA	NA	0.525533	NA	NA	0.28777	RTCA1_8_G7_A29
1.3.10.23	0.286137	0.196083	0.193257	-0.112007	0.220423	0.391398	0.0269605	NA	0.385331	NA	0.189746	0.164911	-0.400976	NA	0.233252	NA	-0.0125062	-0.0638269	NA	NA	NA	-0.231581	NA	0.00817727	NA	NA	-0.301102	NA	NA	-0.18477	RTCA1_9_C8_A29	sp_v2._unigene79
1.3.10.24	-0.334123	-0.824533	-0.0701834	0.13635	-0.342446	0.0884716	0.152626	NA	0.413632	0.121454	0.235766	0.303202	0.230064	NA	-0.0152602	NA	0.0723593	NA	NA	NA	NA	-0.0499158	NA	1.18049	NA	NA	-0.275339	NA	NA	-0.131264	RTCA1_9_F7_A29
1.3.11.1	-0.306258	-0.250095	-0.249033	0.0128017	-0.461876	-0.469355	-0.0723486	0.157214	0.0296767	-0.0269126	-0.182262	-0.0936109	-0.268257	-0.244374	-0.0532693	NA	0.127027	0.214684	NA	NA	NA	-0.0473606	NA	-0.555058	-0.0508236	NA	-0.0920317	NA	NA	-0.271507	COLD1_34_H5_A29	sp_v2._unigene1992
1.3.11.2	0.0612769	0.166457	0.0937808	0.420432	-0.0611028	-0.155979	0.102509	NA	-0.192448	0.115265	0.0713935	NA	-0.255132	NA	-0.168498	NA	0.0291266	NA	NA	NA	NA	-0.0155272	NA	NA	NA	NA	0.0707392	NA	NA	-0.0934019	COLD1_35_B5_A29
1.3.11.3	1.04599	1.10765	0.169689	0.26164	0.4918	0.523918	0.147579	0.30445	0.106863	0.221354	0.248626	0.612329	0.352133	0.264743	0.197271	NA	0.343921	0.109725	NA	NA	NA	0.403331	NA	0.055314	0.213469	NA	0.0179767	NA	NA	-0.24776	COLD1_35_E7_A29	sp_v2._unigene136
1.3.11.4	0.547732	0.180633	-0.322923	-0.256162	-0.165967	0.0665297	0.0566312	NA	0.0259692	0.0744907	0.269513	-0.31116	-0.102496	NA	-0.139357	NA	0.0862672	NA	NA	NA	NA	0.201868	NA	-0.412211	-0.0494047	NA	0.249485	NA	NA	0.234408	COLD1_35_F1_A29	sp_v2._unigene39661
1.3.11.5	0.380264	-0.00336395	-0.0464239	NA	-0.00948218	NA	0.0175265	NA	NA	NA	NA	0.284248	NA	-0.13718	NA	NA	-0.0507152	NA	NA	NA	NA	NA	NA	-0.324982	NA	NA	NA	NA	NA	NA	COLD1_49_H9_A29	sp_v2._unigene318
1.3.11.6	NA	NA	0.0316725	NA	0.634705	NA	0.255795	NA	NA	NA	NA	NA	NA	NA	NA	NA	NA	NA	NA	NA	NA	NA	NA	-0.471001	NA	NA	NA	NA	NA	NA	COLD1_5_B6_A29	sp_v2._unigene5541
1.3.11.7	0.0195617	-0.0838546	-0.0855859	0.269525	NA	0.122446	0.159718	-0.00382707	0.175225	0.014379	-0.00555353	0.00424224	0.240667	-0.319284	-0.0325675	NA	0.0574708	-0.439076	NA	NA	NA	0.315223	NA	-0.123682	-0.315041	NA	-0.128284	NA	NA	-0.153399	COLD1_5_C11_A29	sp_v2._unigene2481
1.3.11.8	1.06864	NA	0.975341	NA	0.530913	NA	-0.281076	NA	NA	NA	NA	NA	NA	-0.194313	NA	NA	-0.406579	NA	NA	NA	NA	NA	NA	NA	NA	NA	NA	NA	NA	NA	COLD1_5_D1_A29	sp_v2._unigene14677	sp_v2._unigene9899
1.3.11.9	0.0326312	0.0551061	-0.0893562	0.373724	-0.110149	-0.124222	-0.200864	-0.352485	-0.3272	-0.234475	-0.309167	-0.115928	-0.387005	NA	-0.251022	NA	-0.255679	NA	NA	NA	NA	-0.185556	NA	-0.0550613	-0.432424	NA	-0.226862	NA	NA	-0.0672136	COLD1_61_B1_A29	sp_v2._unigene28181
1.3.11.10	0.179692	0.729707	0.974377	NA	0.605079	NA	NA	NA	NA	NA	NA	1.14653	0.716788	NA	0.718828	NA	NA	-0.163575	NA	NA	NA	-0.0745019	NA	0.232759	-0.506303	NA	0.191643	NA	NA	0.593047	COLD1_61_C1_A29	sp_v2._unigene5248
1.3.11.11	0.322568	0.271932	1.39458	1.28139	0.574354	0.519817	0.952055	0.776885	1.36889	0.9825	1.39535	1.26472	1.49083	1.23707	1.16653	NA	0.489334	0.1473	NA	NA	NA	0.116264	NA	0.475879	-0.329687	NA	0.0650817	NA	NA	0.904486	COLD1_61_G6_A29	sp_v2._unigene16161
1.3.11.12	-0.524572	-0.52385	-0.38864	-0.826698	-0.59495	-0.336395	-0.227169	-0.206756	NA	-0.0591858	-0.218458	-0.0576611	-0.414187	0.00478814	-0.281777	NA	-0.0767809	NA	NA	NA	NA	-0.23254	NA	0.114771	0.454156	NA	0.430291	NA	NA	0.361423	COLD1_62_B3_A29
1.3.11.13	NA	0.463718	NA	0.419601	NA	NA	NA	0.216711	NA	0.219304	NA	NA	NA	NA	NA	NA	NA	0.0961801	NA	NA	NA	NA	NA	-0.0639	0.0924235	NA	0.125275	NA	NA	0.193553	GEO2_3_D4_A32
1.3.11.14	-0.461675	NA	-0.263101	NA	-0.303382	NA	-0.135963	NA	-0.0635715	NA	-0.201994	-0.0248357	-0.130977	0.0538242	-0.146935	NA	-0.0290046	NA	NA	NA	NA	-0.142736	NA	0.159472	0.0462529	NA	0.0222527	NA	NA	0.0519902	GEO2_3_F5_A32	sp_v2._unigene54814
1.3.11.15	NA	0.320643	-0.786316	NA	0.295314	-0.35746	0.0857327	-0.233195	-0.407284	NA	0.14569	-0.00585321	-0.117047	0.263107	-0.766016	NA	NA	-0.888585	NA	NA	NA	-0.0923783	NA	-0.494228	-0.485043	NA	-1.40649	NA	NA	-0.704883	GEO2_3_G12_A32	sp_v2._unigene1693
1.3.11.16	-0.0992348	-0.152016	0.208514	0.175481	0.0710102	-0.145943	0.154134	-0.0775501	0.618808	0.461228	0.333232	0.131547	0.164003	0.274343	0.114314	NA	-0.0292355	0.102269	NA	NA	NA	-0.0889306	NA	0.155298	-0.128635	NA	-0.0433303	NA	NA	-0.0183724	GEO2_4_A11_A32
1.3.11.17	NA	NA	NA	NA	NA	NA	NA	NA	NA	NA	NA	NA	NA	NA	NA	NA	NA	NA	NA	NA	NA	NA	NA	NA	NA	NA	NA	NA	NA	NA	HEAT1_15_F8_A29	sp_v2._unigene1931
1.3.11.18	NA	NA	NA	NA	NA	NA	NA	NA	NA	NA	NA	NA	NA	NA	NA	NA	NA	NA	NA	NA	NA	NA	NA	NA	NA	NA	NA	NA	NA	NA	HEAT1_15_H2_A29	sp_v2._unigene8134	sp_v2._unigene7313
1.3.11.19	-0.156482	NA	-0.323237	NA	NA	NA	-0.817045	NA	NA	NA	NA	0.032327	NA	-0.463755	NA	NA	-0.390696	NA	NA	NA	NA	NA	NA	NA	NA	NA	NA	NA	NA	NA	HEAT1_16_B2_A29	sp_v2._unigene368	sp_v2._unigene3911
1.3.11.20	-0.502761	-0.514757	-0.0367767	NA	NA	-0.291397	-0.813366	NA	NA	NA	NA	NA	NA	-0.493522	NA	NA	NA	NA	NA	NA	NA	NA	NA	NA	NA	NA	NA	NA	NA	NA	HEAT1_16_D5_A29
1.3.11.21	NA	NA	NA	-0.97617	NA	NA	NA	NA	0.158796	NA	NA	NA	NA	NA	NA	NA	NA	NA	NA	NA	NA	NA	NA	NA	NA	NA	NA	NA	NA	NA	HEAT1_5_C3_A29	sp_v2._unigene13945	sp_v2._unigene18692
1.3.11.22	NA	NA	NA	NA	NA	NA	NA	NA	NA	NA	NA	NA	0.403397	NA	NA	NA	NA	NA	NA	NA	NA	NA	NA	NA	NA	NA	NA	NA	NA	NA	HEAT1_5_E2_A29
1.3.11.23	NA	NA	NA	NA	NA	NA	NA	NA	NA	NA	NA	NA	NA	NA	NA	NA	NA	NA	NA	NA	NA	NA	NA	-0.670586	NA	NA	NA	NA	NA	NA	HEAT1_5_G5_A29	sp_v2._unigene2987
1.3.11.24	NA	NA	NA	-0.769105	NA	NA	NA	NA	NA	NA	NA	NA	NA	NA	NA	NA	NA	NA	NA	NA	NA	NA	NA	NA	NA	NA	NA	NA	NA	NA	HEAT1_51_A6_A29	sp_v2._unigene6299
1.3.12.1	NA	0.632671	NA	-0.407965	0.12868	0.0902644	NA	0.484772	NA	-0.394165	NA	-0.527657	NA	0.656141	1.09169	NA	NA	0.47557	NA	NA	NA	NA	NA	NA	NA	NA	NA	NA	NA	NA	RTWW2_16_A3_A21	sp_v2._unigene1556
1.3.12.2	NA	-0.523775	-0.390279	NA	-0.441664	-0.441933	-0.55929	-0.424634	NA	NA	-0.416498	-0.218392	-0.544396	-0.55245	NA	NA	-0.315568	-0.333454	NA	NA	NA	-0.440791	NA	-0.299181	-0.85925	NA	-0.798203	NA	NA	-0.730444	RTWW2_16_B6_A21
1.3.12.3	NA	-0.570299	0.364965	0.451298	0.0537554	0.078497	-0.0481452	0.012139	0.0991241	0.110696	0.27526	0.404444	-0.604621	-0.534975	NA	NA	-0.300493	NA	NA	NA	NA	-0.53017	NA	-0.572985	-1.65091	NA	-1.24222	NA	NA	-1.04657	RTWW2_16_C9_A21
1.3.12.4	1.93854	1.89783	0.784826	0.820426	1.34049	1.32777	0.0148218	0.0794096	0.196402	0.284652	0.362228	0.515794	-0.68969	-0.674014	NA	NA	-1.23563	NA	NA	NA	NA	-1.2527	NA	-1.60367	-2.09494	NA	-2.47398	NA	NA	-2.5568	RTWW2_16_D5_A21	sp_v2._unigene17645	sp_v2._unigene2336
1.3.12.5	NA	-1.01575	0.160549	0.107761	-0.0522398	-0.0858574	-0.380474	-0.25995	0.0401687	0.0463033	0.156597	0.234725	-0.907798	-0.978288	-0.549032	NA	NA	-0.290214	NA	NA	NA	-0.75608	NA	-0.52251	-0.691752	NA	-0.490411	NA	NA	-0.121389	RTWW3_1_A4_A22	sp_v2._unigene7833
1.3.12.6	-0.313591	-0.340542	0.165792	0.34427	-0.168212	-0.28198	NA	0.00939366	0.0562242	0.240834	0.0386569	0.237042	-0.652505	-0.840101	-0.569001	NA	NA	-0.165539	NA	NA	NA	NA	NA	-0.314037	-0.587784	NA	-0.105512	NA	NA	-0.165945	RTWW3_1_D3_A22
1.3.12.7	NA	2.12963	0.512287	0.429494	1.22283	1.04277	0.00556177	0.0874824	0.631002	0.464739	0.487965	0.415737	NA	0.249517	0.387609	NA	NA	0.467854	NA	NA	NA	0.785791	NA	NA	0.203364	NA	NA	NA	NA	-1.1074	RTWW3_1_E1_A22	sp_v2._unigene16473
1.3.12.8	1.22608	1.18014	0.113202	0.28165	0.420731	0.392968	0.0140637	-0.0219348	0.0999606	0.142605	0.122008	0.0867341	NA	0.481939	-0.185591	NA	-0.0862486	-0.184628	NA	NA	NA	0.434131	NA	NA	0.0829742	NA	-0.318907	NA	NA	-0.611132	RTWW3_1_E12_A22	sp_v2._unigene575
1.3.12.9	-0.167497	-0.263707	-0.183959	0.0639277	0.0771706	0.155868	0.464217	0.333828	0.219185	0.112188	0.484307	0.53963	0.225876	0.356347	0.0552733	NA	0.073428	0.0295314	NA	NA	NA	-0.0553883	NA	0.152659	-0.649356	NA	-0.555792	NA	NA	-0.437059	RTWW3_8_G11_A22	sp_v2._unigene8925
1.3.12.10	0.102085	0.185102	0.284903	0.268951	0.225013	0.280412	-0.108778	-0.138921	0.244657	0.0896447	0.236727	0.196643	-0.254962	-0.0097841	-0.171226	NA	-0.0788232	-0.0707194	NA	NA	NA	-0.114556	NA	-0.167099	-0.288395	NA	-0.210999	NA	NA	-0.317522	RTWW3_9_A1_A22	sp_v2._unigene4148
1.3.12.11	0.322924	0.429382	NA	0.268403	0.323323	0.345953	0.0971874	NA	0.364731	NA	0.366031	0.402221	-0.111137	0.198111	0.134174	NA	0.365494	0.373411	NA	NA	NA	0.00334138	NA	0.12721	0.180486	NA	-0.276637	NA	NA	-0.404397	RTWW3_9_A11_A22	sp_v2._unigene29614
1.3.12.12	NA	-0.0875883	NA	0.104159	0.0230663	0.0610957	NA	0.0925889	-0.253438	-0.369957	-0.0389838	-0.0386251	NA	0.281663	NA	NA	NA	0.0505109	NA	NA	NA	NA	NA	NA	NA	NA	0.293949	NA	NA	0.193607	RTWW3_9_B5_A22	sp_v2._unigene2945
1.3.12.13	0.409472	NA	0.0597074	NA	0.475053	NA	0.199174	NA	NA	NA	NA	NA	NA	0.356901	NA	NA	NA	NA	NA	NA	NA	NA	NA	NA	NA	NA	NA	NA	NA	NA	RTWW3_17_G5_A22
1.3.12.14	NA	-0.53571	NA	0.0539211	-0.315083	-0.297954	-0.492926	-0.362694	-0.0583131	-0.217679	-0.268988	-0.155622	-0.822759	-0.639285	-0.645796	NA	NA	-0.572666	NA	NA	NA	-1.06977	NA	-0.643703	-1.31902	NA	-1.10916	NA	NA	-1.05302	RTWW3_17_H8_A22
1.3.12.15	NA	NA	NA	-0.35953	-0.41723	-0.441462	-0.00146748	-0.135115	NA	-0.426873	-0.427566	NA	-0.293417	-0.176915	-0.115255	NA	NA	NA	NA	NA	NA	NA	NA	NA	-0.128474	NA	0.314987	NA	NA	NA	RTWW3_18_B4_A22	sp_v2._unigene16925	sp_v2._unigene13915
1.3.12.16	0.447849	0.524194	0.3486	0.453878	0.0969339	NA	0.232299	0.344022	0.267277	0.786363	0.445921	0.278418	0.429013	0.414593	0.271132	NA	0.131264	0.00784237	NA	NA	NA	0.215536	NA	0.28759	0.453816	NA	0.330644	NA	NA	0.324738	RTWW3_18_C1_A22	sp_v2._unigene4869
1.3.12.17	-0.992809	-0.918583	NA	-0.592324	NA	-0.486479	-0.0859559	-0.0649114	-0.216877	-0.301379	-0.472753	-0.55016	-0.259625	0.0351975	-0.0323232	NA	NA	-0.0512709	NA	NA	NA	0.0610288	NA	0.489781	0.415354	NA	0.550585	NA	NA	0.473379	COLD1_9_D12_A29	sp_v2._unigene6136
1.3.12.18	NA	0.770977	0.688967	0.19451	NA	NA	0.268981	0.125483	0.225903	0.104767	0.74143	0.564201	0.903997	0.88209	0.442997	NA	-0.00160103	-0.0115236	NA	NA	NA	0.164104	NA	0.318593	0.187313	NA	-0.328853	NA	NA	-0.518037	COLD1_9_G9_A29	sp_v2._unigene2441
1.3.12.19	NA	0.489178	0.379576	NA	NA	0.553759	-0.179176	-0.161784	NA	NA	NA	NA	NA	-0.390797	NA	NA	-0.506507	NA	NA	NA	NA	-0.397428	NA	NA	NA	NA	NA	NA	NA	NA	COLD1_1_A8_A29	sp_v2._unigene18294
1.3.12.20	0.244095	0.359826	-0.0520163	-0.0237974	0.0230293	0.203408	-0.171377	-0.0923859	0.0887172	-0.0338354	0.0649253	-0.0982354	-0.182718	0.126247	0.0112104	NA	0.00818058	0.00855118	NA	NA	NA	0.100103	NA	-0.112261	-0.0893241	NA	-0.243037	NA	NA	-0.232461	COLD1_1_C5_A29	sp_v2._unigene27853
1.3.12.21	-0.502308	NA	-0.334983	-0.000917608	-0.185171	NA	-0.0409723	NA	-0.0255854	-0.100862	-0.129641	-0.169458	0.118369	-0.253744	0.264812	NA	-0.0137385	-0.0553526	NA	NA	NA	NA	NA	NA	0.330747	NA	-0.118023	NA	NA	NA	COLD1_2_E8_A29	sp_v2._unigene8396
1.3.12.22	NA	0.0101918	NA	NA	NA	NA	NA	0.147737	NA	-0.0717583	NA	-0.209219	NA	0.150509	0.428244	NA	NA	0.227114	NA	NA	NA	NA	NA	NA	NA	NA	NA	NA	NA	0.374241	COLD1_2_F9_A29	sp_v2._unigene8395
1.3.12.23	-0.499615	-0.352102	0.421685	0.361137	0.14744	0.109491	0.0928528	0.0220786	0.26186	0.131894	0.476017	0.396791	-0.542415	-0.811184	-0.131785	NA	0.0346258	0.0438064	NA	NA	NA	-0.789246	NA	0.0345147	-0.862493	NA	-0.494225	NA	NA	-0.613274	COLD1_2_H12_A29
1.3.12.24	-1.88299	-2.12007	-1.52182	-1.5731	-1.80868	-1.74443	-0.191837	-0.275416	-0.717898	-0.699088	-1.12398	-1.14283	0.326325	0.0265854	0.418455	NA	0.286171	0.264455	NA	NA	NA	-0.0922511	NA	0.704393	0.0851297	NA	0.523897	NA	NA	0.953441	COLD1_25_B5_A29	sp_v2._unigene36348
1.3.13.1	0.127168	0.132043	0.285402	0.208341	-0.00421034	NA	-0.286638	-0.115639	-0.0355742	0.0151144	0.0443664	0.162764	-0.483414	-0.502116	NA	NA	-0.242591	-0.256329	NA	NA	NA	-0.465676	NA	-0.451358	-0.499106	NA	-0.396718	NA	NA	-0.387662	RTPHOS1_7_H1_A29	sp_v2._unigene17475
1.3.13.2	1.13234	1.13625	0.364155	0.364579	0.472126	0.358247	0.186715	0.342974	0.0915026	0.216935	0.0497725	0.31723	0.437394	0.372394	0.229364	NA	0.120003	0.059659	NA	NA	NA	0.278927	NA	0.112327	0.520572	NA	0.244998	NA	NA	0.248184	RTPHOS1_8_A4_A29	sp_v2._unigene27824
1.3.13.3	-0.0805327	-0.0686571	-0.0717255	0.0135596	-0.373455	-0.132222	-0.0869366	-0.00389444	0.00821025	0.174151	-0.0248673	0.085323	-0.394984	-0.475549	-0.0216641	NA	0.0325903	-0.0281887	NA	NA	NA	-0.189134	NA	-0.178536	-0.452542	NA	-0.140657	NA	NA	0.0869595	RTPHOS1_8_A12_A29	sp_v2._unigene6722
1.3.13.4	-0.920747	-0.820172	NA	-0.158925	-0.377418	-0.311383	-0.32557	-0.20533	-0.282016	-0.252976	-0.205256	-0.0195519	-0.883548	-1.047	-0.358849	NA	-0.352624	-0.48913	NA	NA	NA	-1.28138	NA	-0.379722	-1.09145	NA	-0.795583	NA	NA	-0.732634	RTPHOS1_8_B8_A29	sp_v2._unigene1551
1.3.13.5	0.251161	NA	-0.437233	-0.34529	-0.246181	-0.181354	0.041661	NA	-0.0618454	-0.30557	-0.531337	-0.380847	0.703537	0.377859	NA	NA	NA	NA	NA	NA	NA	1.10552	NA	0.273484	1.28995	NA	0.730103	NA	NA	0.682868	RTS1_5_E5_A29	sp_v2._unigene193
1.3.13.6	-0.562985	-0.584759	-1.07222	-1.22711	-0.453604	-0.724905	-0.528959	-0.536904	-1.01762	-1.11288	-0.220891	NA	NA	-0.696739	-0.417356	NA	-0.345339	-0.5961	NA	NA	NA	-0.0329276	NA	-0.168943	1.11183	NA	NA	NA	NA	1.5105	RTS1_5_F9_A29	sp_v2._unigene1488	sp_v2._unigene825
1.3.13.7	0.234253	0.126339	-0.175685	-0.157716	NA	-0.103672	NA	NA	-0.113717	-0.0791903	0.0300033	NA	-0.13469	0.00160589	-0.149475	NA	NA	-0.00391095	NA	NA	NA	0.105979	NA	NA	0.426341	NA	NA	NA	NA	0.242657	RTS1_5_H1_A29	sp_v2._unigene9464
1.3.13.8	1.86227	2.09977	0.119802	0.19783	0.803712	0.937287	-0.191856	-0.116602	0.303014	0.184255	0.217122	0.272057	0.0748447	0.277335	0.0953806	NA	0.434165	0.3632	NA	NA	NA	0.414565	NA	-0.027033	1.00337	NA	0.405643	NA	NA	NA	RTS1_6_B3_A29	sp_v2._unigene2722
1.3.13.9	0.847915	0.655647	0.659667	0.841044	0.679405	0.626557	0.186506	0.147279	0.857165	0.925005	0.920126	0.837096	0.024982	NA	0.0716556	NA	-0.0759577	-0.0803143	NA	NA	NA	-0.122935	NA	NA	-0.269112	NA	-0.29397	NA	NA	-0.25256	RTS1_12_A12_A29	sp_v2._unigene22768
1.3.13.10	NA	-1.01815	-1.0714	-0.976365	-0.807478	-0.499359	-0.598408	-0.478294	-0.523979	-0.649848	-0.367801	-0.275948	-0.546283	-0.455943	-0.234932	NA	-0.391439	-0.380056	NA	NA	NA	0.0571683	NA	-0.37328	0.527802	NA	0.394432	NA	NA	0.119043	RTS1_12_B1_A29	sp_v2._unigene1831
1.3.13.11	-0.0549786	0.034897	0.112977	0.217138	-0.100462	0.0721797	0.0767738	-0.112454	-0.133993	-0.0616248	0.150937	0.11258	-0.391649	NA	0.0309515	NA	-0.239269	NA	NA	NA	NA	-0.15749	NA	0.193295	0.025209	NA	-0.123931	NA	NA	-0.0785208	RTS1_12_C5_A29	sp_v2._unigene25319
1.3.13.12	-0.570983	-0.466443	-0.198771	-0.181003	-0.198326	-0.149784	0.0434479	-0.0493777	0.0614045	-0.0836398	0.104846	-0.0449668	0.365525	0.492434	0.21358	NA	-0.152528	-0.278276	NA	NA	NA	0.138327	NA	0.121838	0.562436	NA	NA	NA	NA	-0.0216353	RTS1_12_D5_A29	sp_v2._unigene4476
1.3.13.13	NA	0.275193	0.83669	0.603977	0.367619	0.212987	NA	0.443233	NA	NA	NA	NA	NA	1.50735	0.930297	NA	NA	NA	NA	NA	NA	NA	NA	NA	-0.321988	NA	NA	NA	NA	0.470814	RTWW1_1_A6_A15	sp_v2._unigene886
1.3.13.14	-0.381104	-0.321711	-0.194348	-0.090949	-0.206564	-0.14223	0.408683	0.275423	0.214567	0.234311	0.255707	0.187537	0.437953	0.329739	0.355186	NA	0.0982857	0.14655	NA	NA	NA	0.20751	NA	0.411379	0.315145	NA	0.299818	NA	NA	0.543862	RTWW1_1_C7_A15
1.3.13.15	NA	-0.490754	-0.022655	0.0861684	NA	-0.109385	0.172328	0.275087	0.046627	NA	0.154383	0.0613425	NA	0.300798	0.208559	NA	0.0450733	0.0736331	NA	NA	NA	0.271063	NA	0.178141	-0.331212	NA	-0.0868093	NA	NA	-0.105235	RTWW1_1_G4_A15	sp_v2._unigene23123
1.3.13.16	NA	-0.764699	-0.968223	NA	-1.02659	-1.01436	-0.451314	-0.416931	-0.485778	-0.527363	-0.927268	NA	0.0519929	0.140297	NA	NA	0.0297047	0.00127872	NA	NA	NA	0.363302	NA	0.372353	0.91174	NA	1.031	NA	NA	1.14192	RTWW1_1_H9_A15	sp_v2._unigene1345
1.3.13.17	-0.869825	-0.709262	-0.951015	-0.901258	-0.653231	-0.619282	-0.421106	-0.335372	-0.56488	-0.38177	-0.430145	-0.536498	-0.577478	-0.207465	-0.286746	NA	-0.546171	-0.232843	NA	NA	NA	-0.385954	NA	0.0120025	0.0485459	NA	0.55449	NA	NA	0.517241	RTWW1_23_B12_A15
1.3.13.18	-0.746607	-0.46067	0.125452	-0.744539	-0.0424999	NA	0.246464	0.096965	-0.0478571	0.0464685	0.326924	0.312641	-0.191986	0.354314	0.107675	NA	-0.076242	0.0955946	NA	NA	NA	-0.212987	NA	0.468641	-0.505862	NA	-0.530255	NA	NA	-0.489602	RTWW1_23_D8_A15	sp_v2._unigene52638
1.3.13.19	-0.190226	0.0309809	0.208342	0.199508	-0.13341	-0.00459523	0.163469	0.198087	0.271568	0.209845	0.402257	0.217714	-0.07729	0.178446	-0.244961	NA	-0.0800066	-0.102929	NA	NA	NA	-0.399378	NA	0.0980296	-1.61732	NA	-1.58966	NA	NA	-1.12154	RTWW1_23_E7_A15
1.3.13.20	0.19852	0.321586	1.07867	0.914414	0.438686	0.4756	0.830481	0.578582	1.14994	0.991118	1.23187	1.06001	1.34824	1.17461	1.22404	NA	NA	0.224389	NA	NA	NA	0.270522	NA	0.746148	-0.156085	NA	0.129707	NA	NA	0.734383	RTWW1_23_F9_A15
1.3.13.21	0.199429	0.422097	0.240127	-0.0266864	0.0454312	0.208438	-0.083029	-0.190361	-0.0293074	-0.155681	0.0285003	-0.004874	-0.310638	-0.528497	-0.116502	NA	-0.0890996	0.0325347	NA	NA	NA	-0.508152	NA	0.232208	0.347067	NA	0.283675	NA	NA	-0.0411058	RTWW2_7_E5_A21
1.3.13.22	NA	-0.265935	0.156286	0.230945	NA	0.258504	NA	-0.218736	0.375126	0.259987	0.402648	0.220979	-0.619843	-0.824516	-0.161516	NA	0.0171213	0.0743906	NA	NA	NA	NA	NA	-0.404316	-0.789553	NA	-0.658988	NA	NA	-0.886845	RTWW2_7_F6_A21	sp_v2._unigene63716
1.3.13.23	NA	-0.455431	-0.19982	-0.289701	NA	-0.292897	-0.24158	-0.217439	-0.225783	-0.233079	-0.338488	-0.426377	-0.332783	-0.540014	NA	NA	NA	-0.0464156	NA	NA	NA	-0.235266	NA	0.116407	0.226778	NA	NA	NA	NA	-0.0183963	RTWW2_7_F12_A21	sp_v2._unigene15376
1.3.13.24	0.10992	0.109531	0.617015	0.524347	0.262412	0.367294	-0.00211793	-0.162141	0.0924689	0.155364	0.194498	0.234877	-0.496945	-0.87299	-0.164423	NA	-0.4131	-0.130938	NA	NA	NA	-0.562583	NA	0.07571	-0.400296	NA	-0.398288	NA	NA	-0.546789	RTWW2_7_H11_A21	sp_v2._unigene875
1.3.14.1	0.182889	0.273193	-0.129534	0.0846059	-0.179233	-0.0638996	NA	0.198067	0.0121343	-0.0421212	-0.311817	-0.2041	0.230761	0.0824844	0.095469	NA	0.156999	NA	NA	NA	NA	0.130124	NA	-0.0615942	0.0117635	NA	-0.147923	NA	NA	-0.290708	RTK1_3_G8_A29	sp_v2._unigene2466
1.3.14.2	-1.23579	-1.19462	-0.878929	-0.914606	-0.81761	-0.891738	-0.454222	-0.324078	-0.932849	-0.871164	-0.792791	-0.630816	-0.701219	-0.56511	-0.651926	NA	-0.417963	-0.51261	NA	NA	NA	-0.520604	NA	-0.174449	0.107143	NA	0.472405	NA	NA	0.448077	RTK1_3_H6_A29
1.3.14.3	-0.469059	-0.607167	-0.571242	-0.604302	-0.450904	-0.588749	-0.318743	-0.394007	NA	-0.414546	-0.053883	0.0482377	-0.0928618	-0.015787	-0.138245	NA	-0.0601349	-0.154595	NA	NA	NA	0.0391133	NA	-0.0100327	0.397418	NA	0.546254	NA	NA	0.489232	RTK1_4_A4_A29	sp_v2._unigene83164
1.3.14.4	-0.228169	-0.171367	-0.326611	-0.319659	-0.349809	-0.295993	-0.213103	-0.163761	NA	-0.00427895	NA	-0.152867	NA	-0.673618	-0.218459	NA	-0.100186	NA	NA	NA	NA	NA	NA	NA	-0.288303	NA	-0.271602	NA	NA	NA	RTK1_4_B7_A29	sp_v2._unigene688
1.3.14.5	NA	NA	-0.113338	NA	-0.0692406	NA	-0.494503	NA	-0.969676	NA	-0.773567	-0.597587	-0.777643	-0.924369	-0.708909	NA	-0.683574	NA	NA	NA	NA	NA	NA	-0.59757	-0.354208	NA	-0.341746	NA	NA	-0.161096	RTMNUT1_2_A9_A29
1.3.14.6	0.855132	0.993202	0.33759	0.324303	0.16491	NA	-0.195104	-0.269197	-0.568079	-0.573938	-0.45559	-0.394575	-0.50061	-0.381062	-0.634363	NA	-0.61748	-0.843123	NA	NA	NA	-0.667402	NA	-0.599246	-0.909989	NA	-1.09704	NA	NA	NA	RTMNUT1_2_B7_A29	sp_v2._unigene7975
1.3.14.7	0.130645	0.118845	0.00543402	-0.110683	0.0686032	-0.0888165	-0.154096	-0.076727	-0.050148	0.0311343	-0.101672	-0.119197	0.00291239	0.166389	-0.305491	NA	-0.0648971	-0.0774292	NA	NA	NA	0.0719982	NA	-0.145368	NA	NA	-0.590932	NA	NA	-0.632222	RTMNUT1_2_D3_A29	sp_v2._unigene713
1.3.14.8	0.4171	0.409919	1.29867	1.0464	0.490187	0.480437	0.859657	0.577371	1.25576	1.16494	1.28866	1.26446	1.47677	1.69104	1.16104	NA	0.386416	0.358206	NA	NA	NA	0.34638	NA	0.581922	-0.197044	NA	0.481325	NA	NA	0.89067	RTMNUT1_2_E6_A29	sp_v2._unigene29588
1.3.14.9	-0.248376	-0.297767	NA	-0.162866	-0.222558	-0.301739	-0.0568106	-0.112584	-0.0779211	-0.132233	-0.0802508	-0.0516092	0.137131	0.403883	NA	NA	NA	-0.0636622	NA	NA	NA	0.0101616	NA	-0.101943	-0.00521603	NA	0.139007	NA	NA	0.192199	RTMNUT1_7_G2_A29
1.3.14.10	-0.154429	-0.152185	-0.0640751	0.0387078	-0.233676	-0.174441	-0.298938	-0.256691	-0.123934	NA	-0.139961	-0.0440971	-0.461135	-0.104311	NA	NA	-0.287754	-0.204849	NA	NA	NA	-0.349261	NA	-0.271958	-0.293342	NA	-0.0971733	NA	NA	-0.0967174	RTMNUT1_8_A1_A29
1.3.14.11	-0.18386	-0.0796395	-0.277736	-0.309796	-0.332736	-0.267173	-0.1138	-0.113902	0.216874	0.130229	0.0795142	0.00302193	0.231616	0.45241	-0.0057724	NA	0.137623	0.203277	NA	NA	NA	0.379733	NA	0.0735061	0.128339	NA	0.079151	NA	NA	0.168782	RTMNUT1_8_A9_A29	sp_v2._unigene932
1.3.14.12	-0.789851	-0.598141	-1.05925	-1.07981	-1.02157	NA	-0.391645	-0.316335	-0.433548	-0.310097	-1.02977	-0.850496	-0.133242	0.0177456	-0.127969	NA	-0.0875909	-0.058433	NA	NA	NA	0.35317	NA	0.148785	0.728064	NA	0.616326	NA	NA	0.585418	RTMNUT1_8_B3_A29
1.3.14.13	NA	NA	0.609346	0.598066	0.34841	NA	0.3657	0.411305	0.513613	NA	0.200306	0.260642	0.561776	0.794271	0.383287	NA	NA	0.392101	NA	NA	NA	NA	NA	0.17094	0.209763	NA	-0.363711	NA	NA	-0.475219	RTNACL1_6_D1_A29	sp_v2._unigene1747
1.3.14.14	0.0218373	NA	0.299701	0.194764	0.302065	0.231985	0.0893464	NA	NA	0.0966711	NA	-0.0217318	0.24016	0.457404	0.130916	NA	0.200537	0.0786744	NA	NA	NA	0.210319	NA	0.18896	NA	NA	0.0584928	NA	NA	0.0192521	RTNACL1_6_D5_A29
1.3.14.15	NA	NA	0.0830662	0.115262	-0.0267506	0.0527005	NA	0.0109677	NA	0.0930244	0.337844	0.144952	NA	0.591284	0.292221	NA	NA	-0.0188438	NA	NA	NA	0.0954116	NA	0.205232	-0.0164963	NA	0.181229	NA	NA	0.228291	RTNACL1_6_E1_A29	sp_v2._unigene32555
1.3.14.16	-0.867183	-0.752283	-0.217434	-0.195598	-0.179268	-0.143222	-0.22171	-0.243874	0.116932	0.038874	0.106653	0.0152445	NA	-0.17956	-0.16895	NA	-0.42236	-0.0956541	NA	NA	NA	-0.223834	NA	0.0414344	-0.38497	NA	-0.17629	NA	NA	-0.109149	RTNACL1_6_F1_A29	sp_v2._unigene3135
1.3.14.17	-0.489495	-0.476158	-0.449135	-0.541419	-0.550318	-0.555389	-0.374561	-0.365203	-0.466923	-0.500705	-0.67485	-0.734056	-0.0967106	0.0884957	-0.181035	NA	NA	-0.321136	NA	NA	NA	-0.147648	NA	-0.0248608	0.403254	NA	0.60589	NA	NA	0.0565587	RTNIT1_4_H5_A29
1.3.14.18	0.0630342	0.407782	-0.249264	-0.278782	0.25286	0.209102	-0.00644608	0.038243	-0.36101	-0.340991	-0.160741	-0.399535	-0.0128274	NA	-0.44039	NA	-0.571863	-0.566346	NA	NA	NA	-0.651884	NA	-0.0481909	NA	NA	-1.26225	NA	NA	-1.49201	RTNIT1_5_A7_A29	sp_v2._unigene15741
1.3.14.19	-0.00628116	0.264805	-0.181793	-0.0489471	-0.0367841	-0.0635274	0.165393	0.19482	NA	0.254009	-0.199896	-0.394454	0.151169	0.278913	0.194677	NA	0.0895809	0.110057	NA	NA	NA	0.340058	NA	-0.140186	0.115978	NA	0.0783796	NA	NA	0.00352594	RTNIT1_5_B4_A29	sp_v2._unigene4127
1.3.14.20	0.281498	0.240875	0.0138241	0.0745835	-0.0129844	0.265629	-0.0149563	0.104115	0.0270612	0.0571022	0.221922	0.180509	0.0072846	0.00734717	0.14694	NA	-0.119051	NA	NA	NA	NA	-0.00279582	NA	0.629529	0.497327	NA	0.310453	NA	NA	0.208511	RTNIT1_5_B8_A29	sp_v2._unigene2417
1.3.14.21	0.76827	0.907223	-0.152178	NA	0.201902	NA	-0.0379694	-0.0822994	0.474943	0.475827	0.155718	-0.0523215	0.424114	0.159768	0.229357	NA	0.255176	0.211861	NA	NA	NA	0.48976	NA	0.139593	-0.0920306	NA	-0.478126	NA	NA	-0.490766	RTPHOS1_1_E12_A29
1.3.14.22	-0.363934	-0.237041	-0.084636	-0.0481331	-0.166525	-0.118662	0.202548	0.129851	0.24506	0.00273081	0.203598	-0.0284939	0.745482	NA	0.199767	NA	NA	0.141663	NA	NA	NA	NA	NA	NA	0.497918	NA	-0.0856251	NA	NA	NA	RTPHOS1_1_G3_A29	sp_v2._unigene1123
1.3.14.23	-0.648467	-0.586889	NA	-1.2271	NA	-0.874638	NA	-1.28484	-1.44962	-1.35846	NA	NA	-1.60789	NA	-1.25303	NA	-1.34757	-1.28739	NA	NA	NA	NA	NA	-0.389319	-0.022914	NA	NA	NA	NA	NA	RTPHOS1_2_A11_A29	sp_v2._unigene23759
1.3.14.24	0.11258	NA	0.701341	0.466884	0.245528	0.502657	0.252638	0.143481	0.100409	0.0696887	-0.0270341	-0.234096	-0.176802	-0.516119	0.0766673	NA	0.0333008	0.0443135	NA	NA	NA	-0.769785	NA	0.306802	0.59693	NA	0.95171	NA	NA	0.684127	RTPHOS1_2_C2_A29	sp_v2._unigene16919
1.3.15.1	0.0817131	0.0822555	0.203488	0.243352	0.106206	0.119353	0.00363625	0.0637249	0.312713	0.309582	0.0823547	0.128541	0.00811181	-0.219137	0.00210246	NA	0.150878	0.102549	NA	NA	NA	0.0444492	NA	-0.417847	-0.700588	NA	-1.07216	NA	NA	-1.01773	RTDS3_15_C1_A22
1.3.15.2	0.386576	0.262924	0.436747	0.424858	0.699711	0.64524	-0.0242307	0.093319	-0.225595	-0.268683	-0.216631	-0.13164	0.4181	0.197386	-0.0249897	NA	-0.0383459	-0.103193	NA	NA	NA	-0.140268	NA	-0.080768	-0.324228	NA	-0.207269	NA	NA	-0.185469	RTDS3_15_E1_A22	sp_v2._unigene2225
1.3.15.3	0.807614	0.954587	0.0655655	0.0617879	0.135563	0.138763	0.153421	0.199688	-0.105527	-0.0881794	-0.219602	-0.101274	0.261987	0.231314	0.219204	NA	0.188139	0.0654184	NA	NA	NA	0.133821	NA	0.105651	0.596927	NA	0.3013	NA	NA	0.250131	RTDS3_15_F1_A22	sp_v2._unigene4157
1.3.15.4	0.706408	0.779383	0.0774675	0.0547678	0.167235	0.235044	NA	-0.429142	NA	-0.912573	-0.469857	NA	-0.166712	NA	NA	NA	-0.203492	-0.458999	NA	NA	NA	0.323808	NA	NA	NA	NA	1.10177	NA	NA	0.563429	RTDS3_15_H4_A22	sp_v2._unigene418
1.3.15.5	1.12059	1.26072	0.178867	0.120008	0.357047	0.441129	-0.0936313	-0.0182086	NA	0.0696414	NA	-0.0803018	NA	-0.120944	NA	NA	NA	-0.0437191	NA	NA	NA	NA	NA	NA	-0.419827	NA	-0.567256	NA	NA	-0.571719	RTDS3_27_E4_A22	sp_v2._unigene7871
1.3.15.6	-0.598604	-0.534216	-0.114018	-0.168226	NA	-0.24551	0.12393	-0.0398863	NA	0.0184201	-0.108981	-0.0359848	NA	0.422057	0.00754009	NA	NA	0.140366	NA	NA	NA	0.232284	NA	-0.0281133	-0.136455	NA	-0.357183	NA	NA	-0.380022	RTDS3_27_G7_A22	sp_v2._unigene8285
1.3.15.7	-0.118355	NA	-0.126678	NA	-0.17432	NA	-0.0274719	NA	NA	NA	-0.16586	-0.214699	0.234111	0.117664	-0.264553	NA	0.0725057	NA	NA	NA	NA	NA	NA	NA	0.220312	NA	-0.0801462	NA	NA	0.220845	RTDS3_27_H7_A22	sp_v2._unigene6395
1.3.15.8	-0.640204	-0.659647	-0.290559	-0.226248	-0.467886	-0.310855	-0.329949	NA	-0.395458	-0.313471	-0.258785	-0.299433	NA	-0.374824	-0.443163	NA	-0.443914	-0.340548	NA	NA	NA	-0.657825	NA	-0.171401	0.173474	NA	0.243725	NA	NA	0.246636	RTDS3_28_A8_A22	sp_v2._unigene46375
1.3.15.9	0.132118	0.155789	0.164722	0.261038	0.161785	0.0127033	0.0380458	0.000742707	0.162511	0.212674	0.323557	0.308339	0.173747	0.22236	0.0200615	NA	-0.19714	-0.225309	NA	NA	NA	-0.0497747	NA	-0.0450163	0.188299	NA	-0.13037	NA	NA	-0.226197	RTFE1_6_C1_A29	sp_v2._unigene149
1.3.15.10	-0.208138	-0.226112	-0.428444	-0.184275	-0.347445	-0.21417	-0.405504	-0.265793	-0.471016	-0.311172	-0.404446	-0.404956	-0.279964	-0.0473621	-0.227484	NA	-0.086984	-0.0674155	NA	NA	NA	0.0854242	NA	-0.0770886	0.0808886	NA	0.271431	NA	NA	0.0822055	RTFE1_6_E6_A29	sp_v2._unigene52
1.3.15.11	0.585272	0.496695	0.147563	0.184535	0.103583	0.117517	0.100221	0.0562517	0.211129	0.0767406	0.0175853	-0.0205313	0.191516	0.212018	0.122073	NA	0.255656	0.237502	NA	NA	NA	0.116607	NA	-0.0617647	0.244693	NA	-0.281527	NA	NA	-0.40103	RTFE1_6_F7_A29	sp_v2._unigene1388
1.3.15.12	-0.161068	0.0113637	-0.304378	-0.114464	8.7733e-05	-0.0458993	0.0800981	0.0642049	-0.131069	-0.222471	-0.251924	-0.300408	0.1589	0.346218	0.161512	NA	0.157261	0.134633	NA	NA	NA	0.102488	NA	0.143949	0.503424	NA	0.377673	NA	NA	0.242499	RTFE1_6_G3_A29
1.3.15.13	-0.13477	NA	0.0142327	NA	-0.20842	NA	-0.0281337	-0.468603	0.0736394	0.139845	NA	-0.0958995	NA	0.202088	-0.164553	NA	-0.164962	-0.544444	NA	NA	NA	-0.129545	NA	0.313143	0.211643	NA	NA	NA	NA	0.282937	RTFEPL1_2_H5_A29	sp_v2._unigene3273	sp_v2._unigene546
1.3.15.14	-0.272835	-0.140829	-0.0408081	-0.0224744	-0.156918	-0.0614706	-0.0296817	-0.0751621	0.0441468	0.0655575	-0.184118	-0.227356	0.00584114	0.14401	0.0589193	NA	NA	0.0226446	NA	NA	NA	-0.0659035	NA	-0.0636585	NA	NA	-0.083999	NA	NA	-0.200168	RTFEPL1_3_A3_A29	sp_v2._unigene468
1.3.15.15	-1.28235	-1.37817	-0.796043	-0.710765	-0.593666	NA	-0.370237	-0.501559	-0.254891	-0.232138	0.0373448	0.0211589	-0.822605	-0.463284	-0.470531	NA	-0.34279	-0.475843	NA	NA	NA	-1.14996	NA	-0.0560359	NA	NA	0.342066	NA	NA	0.293387	RTFEPL1_3_B6_A29	sp_v2._unigene18392
1.3.15.16	-0.465397	-0.151324	0.150509	0.0727848	-0.467873	NA	-0.0712274	NA	0.313448	0.316787	0.269431	0.161625	-0.322931	-0.0966178	-0.0753326	NA	-0.0936591	0.0640888	NA	NA	NA	-0.303954	NA	0.354801	-0.315857	NA	-0.106634	NA	NA	NA	RTFEPL1_3_C2_A29	sp_v2._unigene27275	sp_v2._unigene17428
1.3.15.17	0.338878	0.637749	-0.166377	-0.179248	-0.186234	-0.092516	NA	-0.19491	-0.19888	-0.212862	-0.19895	-0.321772	-0.211104	-0.0616204	-0.148158	NA	NA	-0.193988	NA	NA	NA	-0.086353	NA	0.0929447	-0.0928735	NA	-0.0171592	NA	NA	0.0308876	RTFEPL1_8_A2_A29	sp_v2._unigene155
1.3.15.18	0.3465	0.394385	-0.0264886	-0.201617	0.106029	0.143213	NA	0.00564881	0.194304	0.386801	-0.0995132	NA	0.351585	0.217224	0.248209	NA	0.221115	NA	NA	NA	NA	0.461773	NA	0.621613	0.097363	NA	-0.0885271	NA	NA	-0.0260941	RTFEPL1_8_A12_A29
1.3.15.19	-0.26815	-0.194349	-0.377262	-0.16402	-0.0619841	-0.121418	0.165751	-0.00604921	0.00458174	-0.137492	-0.0832419	-0.216015	0.265865	0.297833	0.215812	NA	0.245972	0.136401	NA	NA	NA	0.237401	NA	0.389598	0.447764	NA	0.247784	NA	NA	0.232227	RTFEPL1_8_B9_A29	sp_v2._unigene2228
1.3.15.20	0.59618	NA	0.272687	0.37994	0.355768	0.474608	-0.0163326	-0.00403495	0.154947	0.138768	0.248909	0.104546	0.00240876	-0.150502	-0.0526427	NA	0.0265955	-0.237947	NA	NA	NA	0.0608303	NA	-0.339208	-0.517888	NA	-0.799342	NA	NA	-0.841706	RTFEPL1_8_C5_A29
1.3.15.21	NA	NA	NA	NA	-0.883567	NA	NA	-0.884124	NA	-0.549033	NA	-1.09893	-0.349608	-0.555202	NA	NA	NA	-0.291732	NA	NA	NA	-0.434101	NA	0.207318	0.00953872	NA	0.393641	NA	NA	NA	RTHG1_5_H3_A29	sp_v2._unigene24366
1.3.15.22	-0.192502	NA	-0.21405	NA	-0.125923	-0.137244	0.185376	NA	0.131613	NA	-0.233765	-0.264149	0.451273	NA	0.52202	NA	0.787235	0.603472	NA	NA	NA	0.655862	NA	0.624954	NA	NA	0.162627	NA	NA	NA	RTHG1_6_A2_A29	sp_v2._unigene2166
1.3.15.23	-0.194944	-0.477121	0.191773	NA	-0.297916	-0.0521099	-0.148231	-0.228904	-0.121809	NA	NA	-0.226123	-0.43193	-0.243343	0.0319395	NA	-0.0061386	0.0875491	NA	NA	NA	-0.26306	NA	NA	NA	NA	0.129641	NA	NA	NA	RTHG1_6_B2_A29
1.3.15.24	-0.394987	NA	-0.221911	NA	-0.287237	NA	0.000140514	NA	NA	NA	0.00267119	-0.139866	-0.0478992	-0.261198	0.181366	NA	0.037364	0.0166686	NA	NA	NA	NA	NA	NA	NA	NA	0.461746	NA	NA	NA	RTHG1_6_C5_A29
1.3.16.1	NA	0.339716	-0.104625	-0.134473	0.055834	-0.0326282	-0.1884	-0.0207683	-0.0919902	-0.119384	-0.117462	0.0221667	-0.0468963	-0.176612	-0.242072	NA	0.0206552	0.0826742	NA	NA	NA	-0.0415655	NA	-0.256963	0.206394	NA	-0.238748	NA	NA	-0.390732	RTDR3_19_B8_A22	sp_v2._unigene27993
1.3.16.2	NA	-2.519	-1.59445	-1.51268	-1.63485	-1.75438	-0.807242	-0.627497	-1.19096	-1.10449	-1.0279	-0.950364	-1.34319	-1.33647	-0.610228	NA	-0.595857	-0.631195	NA	NA	NA	-1.04198	NA	-0.368213	-1.33876	NA	-0.164973	NA	NA	0.85217	RTDR3_19_D7_A22	sp_v2._unigene16121
1.3.16.3	-0.0171417	0.105289	0.557228	0.490526	0.491219	0.338035	0.223871	0.348203	0.335912	0.288689	NA	0.591859	-0.226734	-0.108193	-0.146366	NA	0.11932	0.194489	NA	NA	NA	0.174662	NA	-0.0650361	-0.566159	NA	-0.717323	NA	NA	-0.728211	RTDR3_19_E5_A22	sp_v2._unigene929
1.3.16.4	-0.210213	-0.225058	0.0175012	0.0127587	-0.255957	-0.309839	-0.115663	-0.0486316	-0.199488	-0.224631	NA	-0.346892	-0.00732282	0.0191965	0.0469829	NA	-0.153883	-0.0363664	NA	NA	NA	-0.0331667	NA	-0.0464917	-0.00558012	NA	-0.150843	NA	NA	0.135927	RTDR3_19_F6_A22	sp_v2._unigene74359	sp_v2._unigene1266
1.3.16.5	-0.794416	-0.609981	-0.339423	-0.54982	-0.420783	-0.402453	-0.530281	-0.320102	-0.471317	-0.365674	-0.26097	-0.070025	-0.763067	-0.670542	-0.641108	NA	-0.606524	-0.487607	NA	NA	NA	-0.542642	NA	-0.374704	-0.0848109	NA	NA	NA	NA	-0.0886107	RTDS1_7_E3_A15	sp_v2._unigene24799
1.3.16.6	-0.919501	-0.744754	-0.208614	-0.165788	-0.344189	-0.368892	-0.230651	-0.0705128	-0.340751	-0.246375	-0.236681	-0.150839	-0.220722	0.0372236	-0.24669	NA	-0.310376	-0.307146	NA	NA	NA	-0.477936	NA	-0.170003	-0.396587	NA	0.230193	NA	NA	0.085187	RTDS1_7_F1_A15	sp_v2._unigene49721	sp_v2._unigene64
1.3.16.7	-0.716625	NA	-0.410791	-0.393119	-0.426116	-0.473026	-0.378692	-0.27566	-0.180863	-0.121439	-0.192553	-0.191925	-0.6057	-0.338092	-0.47737	NA	-0.27737	-0.259346	NA	NA	NA	-0.496835	NA	-0.267803	-0.791269	NA	NA	NA	NA	-0.613012	RTDS1_7_F1_A15
1.3.16.8	-0.104363	NA	-0.209231	-0.0802007	-0.115985	NA	-0.162013	-0.0811387	-0.246116	-0.210015	-0.283049	-0.215675	-0.251071	-0.362556	-0.207139	NA	-0.159997	-0.0904163	NA	NA	NA	-0.293753	NA	-0.233913	-0.386518	NA	-0.21142	NA	NA	-0.155125	RTDS1_7_G1_A15	sp_v2._unigene25258
1.3.16.9	0.251439	0.303081	0.446428	0.575292	0.227593	0.248555	-0.118689	-0.222565	-0.162878	0.0398723	-0.0565572	0.00635923	-0.229704	NA	-0.182004	NA	-0.179818	0.0727962	NA	NA	NA	-0.42369	NA	0.16821	-0.239003	NA	-0.0466891	NA	NA	-0.0900641	RTDS1_15_A3_A15
1.3.16.10	-0.945978	-0.881266	-0.707872	-0.601161	-0.440907	-0.526978	-0.603674	-0.56031	-0.816956	-0.835173	-0.297833	-0.296944	-1.19056	-0.774433	-0.730819	NA	-0.736273	-0.959686	NA	NA	NA	-1.05763	NA	-0.503385	-0.381919	NA	0.683924	NA	NA	0.796761	RTDS1_15_B7_A15	sp_v2._unigene269
1.3.16.11	-0.0886687	0.0464209	-0.479176	-0.38773	0.014538	-0.02335	-0.464064	-0.405154	-0.703444	-0.688682	-0.892931	-0.821369	-1.18162	-0.759667	-0.523678	NA	-0.894821	-0.718951	NA	NA	NA	-1.10112	NA	-0.64702	-0.945786	NA	1.86797	NA	NA	-0.199061	RTDS1_15_E12_A15	sp_v2._unigene15454	sp_v2._unigene6567
1.3.16.12	-3.06037	-2.72131	-1.10201	-1.06276	-1.30401	-1.31816	0.316369	0.36107	-0.539715	-0.442704	-0.999749	-1.01207	-0.20714	-0.0951488	-0.109983	NA	-0.333155	-0.259896	NA	NA	NA	-0.778324	NA	-0.106654	-0.278453	NA	0.40728	NA	NA	0.681388	RTDS1_15_G9_A15	sp_v2._unigene3975
1.3.16.13	NA	0.900678	0.294066	NA	0.611673	0.644707	NA	NA	0.56916	0.585334	0.703155	0.655609	NA	0.510616	0.0262559	NA	0.317948	0.131595	NA	NA	NA	0.429104	NA	0.0929466	0.0722824	NA	-0.370282	NA	NA	-0.854179	RTDS2_5_G11_A21	sp_v2._unigene1639
1.3.16.14	-0.0422681	0.240631	0.0804254	0.118849	-0.0397591	0.144897	-0.22435	-0.213409	-0.281445	-0.0455107	-0.0742281	-0.172524	-0.402471	-0.130901	-0.0753904	NA	-0.155391	-0.101355	NA	NA	NA	-0.22459	NA	-0.0736304	0.289378	NA	0.246899	NA	NA	0.282786	RTDS2_6_A11_A21	sp_v2._unigene1769
1.3.16.15	0.378103	NA	0.0191196	NA	0.124564	NA	NA	0.250763	NA	NA	0.000250353	NA	NA	NA	0.546003	NA	0.598628	NA	NA	NA	NA	NA	NA	NA	NA	NA	0.0604477	NA	NA	NA	RTDS2_6_B7_A21	sp_v2._unigene18255
1.3.16.16	-0.381063	-0.241554	-0.213765	0.034461	-0.0665872	-0.153046	-0.158997	-0.247883	-0.00742056	0.180945	0.118936	0.00602007	-0.419477	-0.288083	-0.0503113	NA	-0.113063	0.00284625	NA	NA	NA	-0.175234	NA	0.0727117	-0.578854	NA	-0.577321	NA	NA	-0.531192	RTDS2_6_C11_A21	sp_v2._unigene294
1.3.16.17	0.859892	0.94699	0.460032	0.393	1.50064	1.50291	0.281093	0.112047	-0.205696	-0.164447	0.318109	0.280026	0.628622	0.454051	0.332714	NA	-0.172376	0.0324273	NA	NA	NA	0.0489771	NA	NA	0.136206	NA	-0.0881866	NA	NA	-0.617355	RTDS2_17_B3_A21
1.3.16.18	1.0783	1.13478	NA	0.250804	0.445089	0.431417	NA	0.533463	NA	0.744617	0.408017	0.290428	NA	0.659287	1.22613	NA	NA	1.1956	NA	NA	NA	NA	NA	0.725347	NA	NA	NA	NA	NA	0.120818	RTDS2_17_H1_A21	sp_v2._unigene2755
1.3.16.19	-0.921454	-0.584149	NA	-0.286972	-0.527491	-0.405646	-0.441223	-0.36627	-0.555306	-0.41064	-0.479039	NA	-0.865009	NA	-0.375178	NA	NA	-0.708023	NA	NA	NA	-1.00286	NA	-0.143805	-0.684407	NA	-0.334156	NA	NA	NA	RTDS2_19_D1_A21
1.3.16.20	0.778725	0.949194	0.429799	0.45179	0.541603	0.61029	0.035731	-0.0158034	0.0954262	0.151245	0.335597	0.0582092	0.118321	-0.0362025	0.151566	NA	0.224331	0.177485	NA	NA	NA	0.410077	NA	0.207819	-0.019741	NA	-0.423918	NA	NA	-0.519968	RTDS2_19_H12_A21
1.3.16.21	0.111554	NA	-0.0742331	NA	0.0593242	NA	-0.14413	NA	0.382356	NA	0.100596	0.0219071	0.0523712	0.0595244	0.136316	NA	0.357978	0.254764	NA	NA	NA	0.123601	NA	NA	-0.147483	NA	-0.567783	NA	NA	NA	RTDS2_26_G1_A21	sp_v2._unigene22564
1.3.16.22	1.60329	1.87065	-0.0379447	-0.0397061	NA	0.570124	0.261746	0.1927	NA	0.846049	0.131237	NA	1.0245	0.80282	0.80279	NA	NA	1.00557	NA	NA	NA	NA	NA	0.653072	0.502254	NA	-0.357752	NA	NA	NA	RTDS2_26_H4_A21	sp_v2._unigene25812
1.3.16.23	NA	-0.0184706	0.272555	-0.278118	NA	-0.0968184	NA	-0.0887695	NA	0.115361	-0.221666	NA	NA	0.0260507	0.209668	NA	NA	0.128298	NA	NA	NA	0.301995	NA	NA	0.417385	NA	NA	NA	NA	0.210496	RTDS3_1_A1_A22
1.3.16.24	-1.16262	NA	-0.367323	NA	-0.7126	NA	-0.376065	NA	NA	NA	-0.460423	-0.669351	-0.313484	-0.265481	-0.0588613	NA	NA	0.239206	NA	NA	NA	NA	NA	0.283365	-0.135581	NA	-0.155953	NA	NA	NA	RTDS3_1_C7_A22	sp_v2._unigene2441
1.3.17.1	-1.10014	-1.18514	-1.04536	-0.706832	-1.04605	-0.953101	-0.723924	-0.454654	-0.672336	-0.607523	-0.645378	-0.687334	-0.37529	-0.426067	-0.860954	NA	-0.651034	-0.553982	NA	NA	NA	-0.222978	NA	-0.478053	0.573126	NA	NA	NA	NA	0.784799	RTDR1_1_H11_A15	sp_v2._unigene59577
1.3.17.2	0.447956	0.19341	1.20127	1.10913	-0.524839	-0.72875	-0.737761	-0.630983	0.934343	0.846188	0.246006	-0.117888	-0.103994	-0.276032	-0.253817	NA	-0.0919038	-0.0219247	NA	NA	NA	-0.727926	NA	-0.28842	NA	NA	NA	NA	NA	-2.25045	RTDR1_2_A7_A15	sp_v2._unigene24135
1.3.17.3	-0.619364	-0.599764	-0.149535	-0.242213	-0.151437	-0.144853	0.072613	0.128102	-0.269138	-0.175372	NA	-0.305495	-0.0568148	-0.148089	-0.049723	NA	-0.179694	-0.157418	NA	NA	NA	-0.0153995	NA	-0.0232791	0.0547905	NA	0.441963	NA	NA	0.150286	RTDR1_2_B1_A15	sp_v2._unigene8987
1.3.17.4	NA	NA	NA	NA	NA	NA	0.269098	NA	NA	0.0584366	NA	0.0560457	NA	0.0784937	NA	NA	NA	0.0577309	NA	NA	NA	NA	NA	NA	NA	NA	NA	NA	NA	NA	RTDR1_2_D5_A15	sp_v2._unigene28887
1.3.17.5	-0.520213	-0.68239	-0.510259	-0.169999	-0.30948	-0.370649	0.209198	0.114412	-0.1939	-0.09613	-0.129883	-0.0876594	-0.527579	-0.19573	-0.167533	NA	NA	-0.281433	NA	NA	NA	-0.278192	NA	-0.119791	0.207081	NA	0.590747	NA	NA	0.550411	RTDR1_1_G11_A15
1.3.17.6	0.0367052	0.128426	0.653875	0.750441	0.139442	0.214037	0.103304	0.0756362	0.0326248	0.167462	0.151617	0.133611	-0.20196	-0.00882907	-0.137996	NA	NA	-0.238427	NA	NA	NA	-0.229078	NA	-0.114144	-0.39266	NA	-0.510463	NA	NA	-0.100059	RTDR1_1_H5_A15
1.3.17.7	0.124547	0.2497	0.253819	0.171696	-0.0502574	-0.112876	0.11992	0.197931	0.280699	0.357479	0.122983	0.230499	0.0738732	0.232803	-0.063271	NA	0.229836	0.167028	NA	NA	NA	-0.146468	NA	-0.0884948	-0.0280006	NA	-0.412408	NA	NA	-0.422642	RTDR1_11_B1_A15	sp_v2._unigene19555
1.3.17.8	0.231289	0.396249	0.413782	NA	0.016279	NA	0.2392	NA	0.58631	NA	0.65438	0.662905	0.243128	0.349547	-0.286765	NA	0.0219398	-0.0122088	NA	NA	NA	-0.360614	NA	0.224873	-1.45463	NA	-1.55147	NA	NA	-1.03801	RTDR1_11_D8_A15	sp_v2._unigene2115
1.3.17.9	NA	NA	-0.0698328	0.0980665	NA	-0.0404949	0.143095	0.0636037	-0.149373	0.103299	0.0386703	0.140714	-0.179303	NA	0.000591412	NA	NA	-0.431198	NA	NA	NA	0.171288	NA	0.319602	0.125474	NA	NA	NA	NA	-0.163108	RTDR1_2_G6_A15
1.3.17.10	NA	NA	0.558072	0.612646	NA	0.134475	NA	0.0110315	-0.272873	-0.403256	-0.403872	NA	-0.318389	-0.0205901	-0.171741	NA	NA	-0.318862	NA	NA	NA	-1.11529	NA	NA	0.358398	NA	NA	NA	NA	0.425687	RTDR1_2_H8_A15	sp_v2._unigene18996
1.3.17.11	0.272293	0.399756	0.282996	0.26386	0.394897	0.288919	-0.144606	NA	0.365491	0.314351	0.315658	0.259137	-0.840011	-0.759916	-0.254769	NA	-0.0312746	-0.0192993	NA	NA	NA	-0.794763	NA	-0.565699	-0.90882	NA	-1.18626	NA	NA	-1.3594	RTDR2_1_A9_A21
1.3.17.12	NA	-1.53074	-0.485281	-0.275486	-0.533945	-0.546934	NA	-0.445633	-0.16391	-0.296194	NA	0.00240594	NA	-1.39977	-0.500261	NA	-0.413789	-0.475687	NA	NA	NA	NA	NA	NA	NA	NA	NA	NA	NA	-0.363406	RTDR2_1_C3_A21	sp_v2._unigene1592
1.3.17.13	NA	0.0336942	0.749027	0.676066	-0.111517	-0.150938	0.0868737	0.0953674	0.661332	0.87577	0.394956	0.432897	0.0294772	-0.0067786	0.0546778	NA	-0.0575102	NA	NA	NA	NA	-0.577925	NA	0.0101274	-0.687946	NA	-0.447828	NA	NA	-0.40791	RTDR2_11_E8_A21
1.3.17.14	-0.339666	-0.348044	-0.0410132	-0.0457836	0.0235594	0.0360779	0.131744	0.0537812	0.0867636	0.137506	-0.0540827	-0.0486583	-0.0567649	0.0351267	0.190545	NA	0.0687274	0.231067	NA	NA	NA	-0.11535	NA	0.419917	-0.161138	NA	-0.459379	NA	NA	-0.354587	RTDR2_11_F6_A21	sp_v2._unigene3317
1.3.17.15	-1.47671	NA	-0.956013	-0.718302	-0.672295	-0.610501	0.316331	0.297365	-0.577583	-0.461794	-0.753039	-0.922766	0.315574	0.194677	0.0561433	NA	0.0461274	0.111724	NA	NA	NA	0.0886817	NA	0.0884805	-0.168089	NA	-0.427568	NA	NA	-0.298452	RTDR2_11_H1_A21	sp_v2._unigene8255
1.3.17.16	-0.290496	-0.242553	-0.60993	-0.54961	-0.365464	-0.297311	-0.23976	-0.241904	-0.199029	-0.160751	-0.426876	-0.497359	-0.0301147	-0.107347	-0.0828662	NA	0.0904732	0.252518	NA	NA	NA	0.150331	NA	0.215876	0.595546	NA	0.162423	NA	NA	-0.00749928	RTDR2_12_A6_A21	sp_v2._unigene15331
1.3.17.17	0.650542	0.898748	0.397651	0.423444	0.345742	0.51434	0.288379	0.26715	0.397321	0.57596	0.446178	0.445573	0.0944436	-0.132246	0.191891	NA	0.237142	0.425049	NA	NA	NA	-0.0914554	NA	0.242661	-0.655028	NA	-0.931391	NA	NA	-0.730749	RTDR3_1_B5_A22	sp_v2._unigene28475
1.3.17.18	-0.317602	-0.357084	-0.389164	-0.434527	-0.2232	-0.165925	0.318124	0.200446	0.159079	0.172811	0.110092	NA	0.176959	0.18026	0.460797	NA	0.480076	0.41753	NA	NA	NA	0.676228	NA	0.370527	0.219745	NA	-0.0359248	NA	NA	0.0263761	RTDR3_1_D7_A22	sp_v2._unigene51512
1.3.17.19	-0.228984	-0.0819724	-0.376525	-0.398093	0.0778129	0.210052	-0.293452	-0.319007	0.0811679	0.162582	-0.0223863	NA	-0.398311	-0.670553	-0.342502	NA	-0.343573	-0.452757	NA	NA	NA	-0.456312	NA	-0.302204	0.0819216	NA	-0.467954	NA	NA	-0.499109	RTDR3_1_E4_A22	sp_v2._unigene3352
1.3.17.20	0.532388	0.601177	0.850793	0.909065	0.613244	0.682028	-0.176107	0.0120641	-0.0820744	0.00191171	0.130825	0.126894	-0.190204	-0.143888	-0.0979854	NA	-0.402082	NA	NA	NA	NA	-0.204113	NA	0.204074	-0.273871	NA	-0.488701	NA	NA	-0.54335	RTDR3_1_F1_A22	sp_v2._unigene5136
1.3.17.21	-0.0242739	-0.186228	0.182387	0.0364722	-0.134148	-0.0495271	0.262433	0.209851	0.215998	0.398935	0.164403	0.081019	0.31161	0.0211008	0.205711	NA	0.239613	NA	NA	NA	NA	-0.0162994	NA	0.565588	0.160416	NA	0.0354186	NA	NA	-0.0401137	RTDR3_8_E9_A22	sp_v2._unigene856
1.3.17.22	1.79901	1.78175	0.377223	NA	1.1145	1.15876	-0.429293	-0.583606	-0.692795	-0.405676	0.00469651	-0.023497	-0.513345	-0.607771	-0.54423	NA	NA	-0.6422	NA	NA	NA	-0.615776	NA	-0.530421	-0.128515	NA	-0.372308	NA	NA	-0.529885	RTDR3_8_F3_A22	sp_v2._unigene8657
1.3.17.23	0.122166	0.192961	0.620948	0.371023	0.0790364	0.119527	NA	-0.19135	0.353993	0.289371	0.0495939	-0.000101864	NA	-1.16659	-0.270848	NA	-0.18191	-0.0748249	NA	NA	NA	-0.790008	NA	-0.228717	0.246281	NA	NA	NA	NA	-0.0483919	RTDR3_8_G8_A22	sp_v2._unigene11578	sp_v2._unigene23353
1.3.17.24	0.259668	0.404187	0.512418	0.417455	0.0853446	0.132957	-0.241786	-0.184004	-0.0860896	-0.0698385	0.0890416	-0.00847977	-0.388481	NA	-0.151395	NA	-0.0775994	-0.242012	NA	NA	NA	-0.279044	NA	0.0235052	-0.262298	NA	-0.220907	NA	NA	-0.132758	RTDR3_8_H8_A22
1.3.18.1	-0.184735	-0.0863684	-0.0596051	0.235546	-0.0284436	-0.048808	-0.182893	-0.130806	-0.23705	0.0249422	-0.201187	-0.170549	-0.344822	-0.528146	-0.474264	NA	-0.347695	NA	NA	NA	-0.244821	-0.416279	NA	-0.365908	-0.0306447	NA	-0.0405334	NA	NA	-0.0282781	RTCNT1_36_G6_A29
1.3.18.2	-2.14501	-1.95931	-1.90531	-1.84265	-1.45508	-1.48373	-2.06467	-1.78148	-2.0575	-2.11475	-1.30207	-1.48823	-2.10296	-2.06904	-1.70564	NA	-1.77843	-1.84465	NA	NA	-1.55599	-1.79071	NA	-1.22977	-0.114846	NA	1.05822	NA	NA	1.16409	RTCNT1_36_H4_A29	sp_v2._unigene21217
1.3.18.3	-0.224451	-0.268673	-0.174558	-0.159579	-0.086369	-0.149318	-0.421267	-0.328416	-0.43008	-0.35161	NA	-0.485735	-0.235421	-0.405629	-0.239051	NA	-0.195049	-0.212751	NA	NA	0.447963	-0.150824	NA	-0.187376	0.304341	NA	0.193984	NA	NA	0.163433	RTCNT1_36_H12_A29	sp_v2._unigene592	sp_v2._unigene17388
1.3.18.4	0.463467	0.105206	NA	0.490533	0.252912	0.182475	0.0317267	-0.13465	-0.290065	-0.019666	0.123341	0.119503	-0.322143	-0.0639493	NA	NA	NA	NA	NA	NA	-0.614823	-0.58934	NA	-0.207599	-0.42959	NA	-0.431808	NA	NA	-0.30803	RTCNT1_37_B5_A29	sp_v2._unigene85
1.3.18.5	0.416275	NA	0.0796536	NA	-0.101149	NA	0.0810867	NA	NA	NA	-0.186879	-0.145185	0.237327	0.438732	NA	NA	-0.0752137	NA	NA	NA	NA	NA	NA	NA	0.340774	NA	-0.217048	NA	NA	NA	RTCNT1_44_H5_A29	sp_v2._unigene17854
1.3.18.6	-0.0762879	-0.115396	0.212477	0.422513	NA	0.128855	NA	0.104555	NA	0.482364	NA	NA	NA	-0.24065	NA	NA	0.322499	0.370915	NA	NA	0.155279	NA	NA	NA	-0.682516	NA	-0.942491	NA	NA	-0.641168	RTCNT1_45_B2_A29	sp_v2._unigene22632	sp_v2._unigene15499
1.3.18.7	2.14423	2.09851	-0.305579	-0.253606	0.0840773	0.0135024	-0.664876	-0.361906	NA	-0.686872	NA	-0.547443	-0.319733	0.0350531	-0.459639	NA	NA	-0.301712	NA	NA	-0.526325	-0.475119	NA	NA	0.56905	NA	NA	NA	NA	-0.141843	RTCNT1_45_C2_A29	sp_v2._unigene2346
1.3.18.8	-0.855136	-0.771072	-0.161388	NA	-0.555284	-0.590653	-0.275513	-0.163371	-0.273938	-0.143472	0.00583339	0.0846678	-0.518273	-0.313428	NA	NA	-0.158229	-0.151342	NA	NA	-0.517688	-0.636417	NA	0.00445877	-0.548313	NA	-0.239501	NA	NA	0.0212541	RTCNT1_45_D1_A29
1.3.18.9	-0.284023	-0.215066	-0.139112	-0.232481	-0.0846078	-0.123107	-0.0383149	-0.0942663	-0.129926	-0.20405	-0.201003	-0.255925	-0.0362469	0.134781	0.111172	NA	-0.0618624	-0.00554875	NA	NA	-0.00318939	-0.207903	NA	-0.127882	0.828074	NA	0.604672	NA	NA	0.250041	RTCNT1_52_H3_A29	sp_v2._unigene7236	sp_v2._unigene26124
1.3.18.10	-0.0781735	-0.157366	-0.0132276	0.13628	0.568831	0.5116	0.541649	0.525146	0.504561	0.519882	0.386571	0.389291	0.559944	0.839061	0.113683	NA	0.181701	0.0206877	NA	NA	0.181902	0.0954494	NA	0.152022	-0.164869	NA	-0.349397	NA	NA	-0.2494	RTCNT1_53_A5_A29	sp_v2._unigene1476	sp_v2._unigene295
1.3.18.11	-0.349907	-0.405396	0.215682	0.300589	0.262036	0.179148	0.148984	0.0868452	0.64797	0.697946	0.540211	0.512183	-0.102852	-0.123995	-0.111938	NA	0.0802395	0.16022	NA	NA	-0.119229	-0.246396	NA	-0.117308	-0.745704	NA	-0.680539	NA	NA	-1.02041	RTCNT1_53_B6_A29
1.3.18.12	-0.196283	-0.283766	NA	NA	-0.232735	-0.116635	-0.145538	-0.0903446	-0.105283	-0.17059	-0.0526597	-0.0742327	-0.28313	-0.55114	-0.00601524	NA	-0.201358	-0.17803	NA	NA	-0.407954	-0.549271	NA	0.161112	0.0709387	NA	0.262534	NA	NA	0.180956	RTCNT1_53_C1_A29	sp_v2._unigene6654
1.3.18.13	0.316675	NA	-0.242522	NA	0.164817	NA	-0.10156	NA	NA	NA	NA	-0.0723764	NA	-0.309083	NA	NA	-0.164678	NA	NA	NA	NA	NA	NA	NA	NA	NA	NA	NA	NA	NA	RTCNT1_6_D4_A29	sp_v2._unigene19386
1.3.18.14	-0.91555	-0.691216	-0.307082	-0.0811055	-0.285118	-0.164341	-0.185781	-0.269104	-0.179352	NA	-0.0235651	-0.0176139	-0.195271	-0.385725	-0.303804	NA	0.0314265	0.0685752	NA	NA	-0.366242	-0.562408	NA	-0.00771187	-0.495621	NA	0.190028	NA	NA	0.0936575	RTCNT1_6_E5_A29	sp_v2._unigene123
1.3.18.15	0.0962396	0.0261125	-0.0709065	-0.240246	NA	-0.052822	-0.103327	-0.0970998	0.105112	0.184919	-0.176815	-0.0741614	0.102337	-0.365306	0.0718842	NA	0.24781	0.111557	NA	NA	0.174901	0.357026	NA	0.562282	0.39065	NA	0.241198	NA	NA	0.17438	RTCNT1_6_F9_A29
1.3.18.16	0.786452	0.730747	-0.132114	-0.103967	0.155359	0.0544163	-0.0889175	-0.249234	-0.126019	-0.211668	-0.171451	-0.324629	0.151092	-0.324262	0.062059	NA	0.244887	NA	NA	NA	0.448583	0.296662	NA	0.641387	0.45514	NA	0.177209	NA	NA	-0.0244603	RTCNT1_6_H1_A29	sp_v2._unigene3553
1.3.18.17	-0.0126979	0.130376	0.354306	0.384764	0.29347	0.353358	0.21765	0.0325035	0.0894377	0.179138	0.00182438	-0.138712	NA	-0.600352	-0.265615	NA	-0.285655	-0.312716	NA	NA	-0.543263	-0.793116	NA	0.00508875	-0.424192	NA	-0.451041	NA	NA	-0.594273	RTCNT1_75_E9_A29	sp_v2._unigene23722
1.3.18.18	-2.50255	-2.25465	-2.31387	-2.10676	-1.9213	-1.75954	-1.12609	-1.06399	-1.11144	-0.952786	-1.1158	-1.38207	-1.02188	-1.24229	-0.650956	NA	-0.618664	-0.712568	NA	NA	-0.191376	-0.566458	NA	0.17374	1.15074	NA	NA	NA	NA	NA	RTCNT1_75_G3_A29
1.3.18.19	-0.307589	-0.19447	0.0812785	-0.0637247	-0.14007	-0.0965877	0.0519483	0.014296	0.090532	0.108959	0.112868	-0.0571634	0.0891062	-0.133089	0.136674	NA	0.0103411	-0.0536239	NA	NA	0.0225167	-0.0524544	NA	0.211641	-0.292765	NA	-0.232289	NA	NA	-0.135251	RTCNT1_75_H11_A29	sp_v2._unigene12151
1.3.18.20	0.288089	NA	-0.236221	NA	-0.0681486	-0.0483228	-0.114281	-0.124264	0.0222044	-0.11778	0.151155	NA	0.0923654	-0.138535	0.208834	NA	NA	-0.0771391	NA	NA	0.0529628	0.0672768	NA	NA	NA	NA	0.821219	NA	NA	0.721454	RTCNT1_76_B11_A29	sp_v2._unigene2495
1.3.18.21	0.975268	NA	0.476319	NA	0.797782	NA	0.447933	NA	NA	NA	NA	0.130438	NA	-0.0215041	NA	NA	0.0310663	NA	NA	NA	NA	NA	NA	NA	NA	NA	NA	NA	NA	NA	RTCU1_7_C9_A29
1.3.18.22	-1.10415	NA	0.503129	0.164726	-0.368252	-0.25504	NA	-0.143406	-0.0496567	-0.104062	-0.100221	NA	-0.740808	NA	-0.278766	NA	NA	-0.45236	NA	NA	-0.624694	-1.12116	NA	NA	-1.27998	NA	NA	NA	NA	NA	RTCU1_7_E2_A29
1.3.18.23	-0.399381	NA	0.390126	-0.0218165	NA	-0.0395337	NA	0.0736889	0.0758471	0.148614	-0.211803	NA	NA	-0.263333	-0.0498434	NA	NA	-0.223814	NA	NA	-0.576932	-0.692794	NA	NA	-0.386603	NA	NA	NA	NA	-0.0747505	RTCU1_7_H5_A29
1.3.18.24	-1.72811	NA	-1.76871	NA	-1.71449	NA	-0.686849	-0.550724	NA	-0.478556	-1.47687	-1.67883	0.186419	-0.139815	0.267666	NA	0.209432	0.13992	NA	NA	1.2725	0.935656	NA	0.575955	1.37148	NA	1.11219	NA	NA	1.07062	RTCU1_8_A6_A29
1.3.19.1	-0.349344	-0.552911	-0.365448	-0.279305	-0.461898	-0.661688	-0.0853919	0.106609	-0.050278	0.0158502	-0.104336	-0.177163	0.289961	0.182543	-0.04342	NA	0.0922438	NA	NA	NA	-0.245583	-0.297737	NA	0.361319	-0.391367	NA	-0.205765	NA	NA	-0.0788644	RTAL1_7_G5_A29	sp_v2._unigene969
1.3.19.2	0.123102	0.139186	0.159974	0.282677	-0.111767	-0.136976	0.255608	0.121611	0.201121	0.094007	0.845503	0.20651	0.281116	0.0471813	0.131157	NA	0.193409	-0.0898534	NA	NA	0.112029	0.0793356	NA	0.204633	0.254796	NA	0.450237	NA	NA	0.409409	RTAL1_7_H1_A29
1.3.19.3	0.0976385	0.0844123	0.170563	0.106565	-0.0779491	-0.177175	0.305038	0.355165	0.255281	0.415704	0.494911	0.328084	-0.228155	-0.288832	-0.0657673	NA	0.0123535	-0.204358	NA	NA	-0.278808	-0.592457	NA	-0.315035	-0.568313	NA	-0.857026	NA	NA	-0.695707	RTAL1_8_A2_A29	sp_v2._unigene32635
1.3.19.4	-0.171383	-0.209296	-0.101034	-0.0827711	0.0156594	-0.104316	-0.0450337	-0.0426668	0.00513511	-0.0951955	0.434259	0.0119446	0.173715	0.0497239	0.0425299	NA	0.173865	0.0628187	NA	NA	0.41206	0.231497	NA	0.00378202	0.420468	NA	0.198051	NA	NA	0.324584	RTAL1_8_A11_A29	sp_v2._unigene1295
1.3.19.5	NA	-0.476202	-0.372227	-0.191234	NA	-0.306998	NA	0.118958	-0.338755	-0.295234	-0.433765	-0.482145	-0.0932593	-0.128904	-0.167888	NA	NA	-0.140898	NA	NA	-0.164814	-0.0655599	NA	NA	-0.187438	NA	NA	NA	NA	0.205966	RTBOR1_6_D1_A29
1.3.19.6	-0.412987	-0.571279	NA	0.159591	0.067059	0.113596	0.394272	0.297155	NA	0.452188	NA	0.549616	0.258608	NA	0.168042	NA	0.324842	0.170424	NA	NA	-0.0443724	-0.0697842	NA	NA	-0.298887	NA	NA	NA	NA	0.222712	RTBOR1_6_E3_A29
1.3.19.7	NA	-2.24703	NA	-2.524	-2.35431	-2.26218	NA	-1.1085	-1.85153	-1.54016	-1.7678	-1.57239	-0.835598	-0.534928	NA	NA	-0.607262	-0.773211	NA	NA	-0.466223	-0.451233	NA	NA	0.98348	NA	1.06721	NA	NA	1.24813	RTBOR1_6_E11_A29
1.3.19.8	-0.257873	-0.3019	-0.207061	-0.185303	-0.231458	-0.110152	-0.237822	-0.129661	-0.254674	-0.190079	-0.639296	-0.466441	-0.86177	-0.688283	-0.338251	NA	-0.323225	-0.307644	NA	NA	-0.58971	-0.652402	NA	-0.28301	0.238698	NA	0.619843	NA	NA	0.637586	RTBOR1_6_G7_A29
1.3.19.9	0.209877	-0.0190843	0.301907	0.188603	-0.13916	-0.201806	0.000601408	-0.00941027	0.0130844	0.122547	0.10205	0.120292	-0.136803	0.0252609	0.203892	NA	NA	-0.145432	NA	NA	0.167738	-0.151668	NA	0.192846	-0.336667	NA	-0.363266	NA	NA	-0.124001	RTCNT1_5_G7_A29	sp_v2._unigene175
1.3.19.10	-0.578505	-0.614714	-0.300376	-0.0936534	-0.205784	-0.273185	-0.156548	-0.105063	-0.379665	-0.386748	-0.242744	-0.268437	-0.604439	-0.577808	-0.249408	NA	-0.252585	-0.233502	NA	NA	-0.697214	-1.08202	NA	0.0507313	-0.65418	NA	-0.793741	NA	NA	-0.563593	RTCNT1_6_C1_A29	sp_v2._unigene368
1.3.19.11	0.245081	0.368532	-0.138932	0.0252505	-0.029862	NA	0.163115	0.151097	-0.0488001	-0.0051341	-0.307986	-0.22133	0.46991	0.429477	0.201118	NA	0.162794	0.279463	NA	NA	0.369813	0.190869	NA	0.261644	0.330536	NA	-0.0858714	NA	NA	-0.356367	RTCNT1_6_D1_A29	sp_v2._unigene374
1.3.19.12	0.322902	0.548347	-0.0642772	0.0483704	-0.0191358	-0.0898964	0.0624281	0.0288174	-0.0797442	0.0105829	-0.306548	-0.249659	0.0179955	-0.145876	0.130947	NA	0.0278674	0.0627322	NA	NA	0.247353	0.0171624	NA	0.247288	0.147224	NA	0.141763	NA	NA	0.282979	RTCNT1_6_F5_A29	sp_v2._unigene542	sp_v2._unigene1385
1.3.19.13	NA	-0.275351	-0.200527	-0.210912	-0.0575353	-0.0171176	0.0426331	-0.0604796	0.326811	0.293225	-0.0625277	0.11467	0.0578723	-0.214352	-0.0906731	NA	NA	0.181187	NA	NA	0.358782	0.288888	NA	-0.166931	0.0846814	NA	-0.223525	NA	NA	-0.712148	RTCNT1_13_C9_A29	sp_v2._unigene283	sp_v2._unigene6751
1.3.19.14	0.866026	0.881716	1.11407	1.58588	NA	0.575921	-0.697756	-0.642604	-1.03003	-1.05204	-1.29974	-1.48184	-2.00373	NA	-1.41037	NA	NA	-1.83199	NA	NA	-2.15632	-1.95819	NA	-1.74455	-1.55575	NA	-0.988825	NA	NA	-1.54382	RTCNT1_13_D7_A29	sp_v2._unigene2277
1.3.19.15	NA	-0.793733	-0.475926	-0.483369	NA	-0.568226	NA	0.0937718	NA	0.0271093	NA	NA	NA	0.137185	0.562489	NA	0.56812	0.269072	NA	NA	NA	NA	NA	NA	0.867276	NA	NA	NA	NA	0.562919	RTCNT1_13_E9_A29	sp_v2._unigene11218
1.3.19.16	-1.15731	-0.917369	0.290103	0.489123	-0.0205373	0.0568408	-0.262657	-0.238488	-0.00241739	0.114623	-0.000610063	-0.188802	-0.661823	-1.04608	-0.33424	NA	-0.283581	-0.270196	NA	NA	-0.288382	-0.775024	NA	0.0943428	-0.378405	NA	-0.0342566	NA	NA	0.221926	RTCNT1_13_F12_A29	sp_v2._unigene15164
1.3.19.17	0.00244308	0.115372	-0.0122491	0.0797791	0.210407	0.23162	0.524833	0.485757	0.136104	0.343559	-0.105098	-0.311919	0.661361	0.399833	0.501624	NA	0.263715	0.351353	NA	NA	0.827318	0.385001	NA	0.399736	-0.0532701	NA	-0.517778	NA	NA	-0.901323	RTCNT1_21_A11_A29	sp_v2._unigene1176
1.3.19.18	-1.75359	-1.59358	-1.82471	-1.78806	-1.44184	-1.25699	-1.76803	-1.648	-1.92177	-1.55264	-1.68281	-1.5807	-1.97405	-1.87444	-1.48511	NA	-1.55876	-1.68657	NA	NA	-1.55171	-1.6736	NA	-0.934762	-0.0346233	NA	1.11169	NA	NA	1.01149	RTCNT1_21_C2_A29
1.3.19.19	-0.199955	-0.161122	0.25486	-0.395245	-0.137138	0.0686836	-0.08088	-0.188591	0.0549923	0.393429	0.265649	0.164177	-0.538495	-0.375217	-0.0958496	NA	-0.050966	0.183477	NA	NA	-0.252844	-0.451027	NA	0.156865	-0.605755	NA	-0.465888	NA	NA	-0.44982	RTCNT1_21_D3_A29	sp_v2._unigene8296
1.3.19.20	NA	NA	-0.190221	NA	-0.00543289	NA	-0.335588	-0.152414	-0.434421	-0.50545	-0.231901	-0.430772	-0.293252	-0.453282	-0.141132	NA	-0.375489	-0.392606	NA	NA	NA	-0.125974	NA	-0.097294	0.422324	NA	-0.3213	NA	NA	0.506063	RTCNT1_21_E1_A29	sp_v2._unigene2757
1.3.19.21	NA	-1.87772	-2.11553	-2.12539	NA	-1.74794	NA	-0.479215	NA	-0.636281	NA	-0.820372	NA	-0.0467997	0.3414	NA	NA	0.0642589	NA	NA	0.949146	0.839613	NA	NA	1.89663	NA	1.12342	NA	NA	1.14324	RTCNT1_29_H8_A29	sp_v2._unigene16827
1.3.19.22	-0.232998	-0.23814	0.0914877	-0.278332	-0.435096	-0.28774	-0.0971927	-0.030136	0.107323	0.480167	-0.112924	-0.0967348	0.275313	0.133255	0.310897	NA	0.33176	0.165483	NA	NA	0.544276	0.43201	NA	0.343095	0.493091	NA	0.541749	NA	NA	0.348952	RTCNT1_3_A7_A29	sp_v2._unigene1681
1.3.19.23	-0.336388	NA	0.377747	NA	-0.321138	NA	0.0894818	NA	0.0127382	NA	-0.0842137	-0.312658	0.107644	-0.173471	0.194136	NA	NA	0.203373	NA	NA	-0.0140443	0.00135147	NA	NA	-0.163262	NA	-0.420057	NA	NA	-0.147209	RTCNT1_3_B2_A29
1.3.19.24	-0.0638516	-0.122975	0.18253	0.219774	-0.133747	-0.400081	0.00940924	0.0944299	0.0306909	-0.0984675	0.0539168	-0.0427548	0.452544	0.210806	0.339043	NA	-0.00196529	NA	NA	NA	-0.0366931	0.0815774	NA	0.979614	0.277757	NA	0.413532	NA	NA	0.272609	RTCNT1_3_C5_A29	sp_v2._unigene11149
1.3.20.1	0.116574	-0.0758865	0.0608233	-0.0512247	-0.0328416	-0.0249816	-0.241959	-0.0815353	-0.310427	-0.0912303	-0.179279	-0.152067	-0.305539	-0.488913	-0.252512	NA	-0.128388	-0.121518	NA	NA	-0.117747	-0.147154	NA	-0.0895229	0.00350436	NA	0.263531	NA	NA	0.160088	NDL1_17_H9_A29	sp_v2._unigene14735
1.3.20.2	0.0542288	NA	-0.294507	NA	NA	NA	NA	NA	NA	NA	-0.335006	-0.219135	NA	-0.67411	NA	NA	NA	NA	NA	NA	NA	-0.306958	NA	NA	NA	NA	NA	NA	NA	0.529378	NDL1_18_C5_A29	sp_v2._unigene17717
1.3.20.3	0.225218	0.165841	0.588414	0.428457	0.100576	0.352862	0.516695	0.313904	0.393424	0.425298	1.47726	0.26937	0.988345	NA	0.298165	NA	0.119046	NA	NA	NA	0.324314	0.290624	NA	0.318584	0.400948	NA	0.262418	NA	NA	0.0978257	NDL1_18_D6_A29	sp_v2._unigene45276
1.3.20.4	-0.517129	-0.563192	-0.65738	-0.502791	-0.432242	-0.492224	-0.331413	-0.257275	-0.514219	-0.542209	-0.130211	-0.530087	-0.400953	-0.432778	-0.262741	NA	-0.38499	-0.210032	NA	NA	-0.0929967	-0.110013	NA	-0.0965332	0.435169	NA	0.581626	NA	NA	0.552143	NDL1_18_E8_A29	sp_v2._unigene732
1.3.20.5	0.201538	-0.105011	0.803523	0.742773	0.0247372	0.00588086	0.589507	0.543092	NA	NA	0.895974	0.472706	1.05947	1.16657	1.20109	NA	NA	NA	NA	NA	0.263235	NA	NA	NA	0.0285669	NA	NA	NA	NA	1.17937	NDL1_28_H3_A29	sp_v2._unigene6388
1.3.20.6	-1.10632	NA	NA	NA	-0.0900283	NA	NA	NA	-0.576137	NA	-0.393405	-0.352971	-0.636353	-0.501141	-0.565071	NA	-0.520087	-0.47093	NA	NA	NA	NA	NA	NA	NA	NA	NA	NA	NA	NA	NDL1_29_A1_A29	sp_v2._unigene15851
1.3.20.7	0.821481	0.756507	0.264665	0.15695	0.447236	0.32604	-0.0301274	-0.095934	0.385446	0.336732	-0.0976871	-0.10513	-0.083143	0.0412023	0.00975803	NA	-0.0565121	-0.157407	NA	NA	0.430177	0.202149	NA	-0.0207513	0.568111	NA	0.115598	NA	NA	-0.00800603	NDL1_29_B1_A29	sp_v2._unigene78634
1.3.20.8	-0.356007	NA	0.200241	0.21159	-0.227985	NA	0.0569414	0.215073	0.239398	0.291499	0.117529	0.0503614	-0.443598	-0.568444	NA	NA	-0.264732	-0.341537	NA	NA	-0.560241	NA	NA	0.0590564	-0.523276	NA	0.164635	NA	NA	0.120695	NDL1_29_C7_A29
1.3.20.9	0.181201	-0.0216492	0.116339	0.00151872	-0.281705	-0.347273	0.0303311	-0.10264	-0.109592	-0.0657404	-0.12787	NA	0.490898	0.401891	0.154568	NA	-0.113494	0.027494	NA	NA	0.22107	0.0733821	NA	0.282436	0.449491	NA	0.386997	NA	NA	0.436773	NDL1_36_G4_A29	sp_v2._unigene814	sp_v2._unigene6463
1.3.20.10	-1.09377	-1.02114	-0.390106	-0.371914	-0.71879	NA	-0.478177	-0.440742	-0.188782	-0.0539241	-0.160856	NA	-0.743532	-0.892362	-0.281626	NA	-0.219146	-0.16988	NA	NA	NA	-0.659576	NA	-0.220424	-0.637238	NA	-0.26153	NA	NA	-0.315825	NDL1_36_H1_A29	sp_v2._unigene6912
1.3.20.11	0.290473	0.365694	-0.125633	-0.0965348	0.377739	0.288178	-0.00637961	-0.0279229	0.148318	0.0724753	0.160691	0.118432	NA	-0.238651	0.279702	NA	NA	0.117472	NA	NA	NA	0.47527	NA	-0.0906969	0.092131	NA	-0.0201341	NA	NA	0.010896	NDL1_36_H6_A29	sp_v2._unigene7191
1.3.20.12	-0.873704	-0.848261	-0.818059	-0.662111	-0.556461	-0.503275	-0.806736	-0.697006	-1.09871	-0.835067	-1.00862	-0.934521	-0.804778	-0.897078	-0.720118	NA	-0.879404	-0.512682	NA	NA	-0.578942	-0.821299	NA	-0.33561	0.125139	NA	0.582826	NA	NA	0.665894	NDL1_37_A1_A29	sp_v2._unigene5894
1.3.20.13	0.660077	0.599497	0.341938	-0.641812	0.206364	0.146464	0.346003	NA	0.148764	0.133932	-0.166088	NA	0.174362	-0.10892	0.227306	NA	0.0568544	-0.0224424	NA	NA	0.173461	0.134168	NA	0.240231	0.331795	NA	0.217818	NA	NA	0.242062	NDL1_44_H6_A29	sp_v2._unigene195
1.3.20.14	-0.241936	-0.063798	-0.105415	NA	-0.479388	-0.426638	-0.0984893	-0.00293765	NA	-0.114845	-0.314835	-0.472998	0.0834462	-0.430722	NA	NA	NA	0.190286	NA	NA	0.0861775	NA	NA	NA	NA	NA	NA	NA	NA	0.571396	NDL1_45_C7_A29	sp_v2._unigene1
1.3.20.15	0.193462	0.302331	0.473986	0.58358	0.0889698	0.361925	0.194693	NA	NA	0.242941	-0.116072	-0.098711	NA	-0.426897	-0.195429	NA	NA	-0.0472745	NA	NA	-0.15546	-0.369089	NA	0.0734331	-0.107617	NA	0.290977	NA	NA	0.147765	NDL1_45_D11_A29	sp_v2._unigene22269
1.3.20.16	0.369013	0.374641	-0.228868	-0.510096	-0.435565	-0.2161	-0.126434	-0.00804759	-0.12485	-0.111212	-0.399116	-0.20877	0.105838	-0.063928	0.0520814	NA	0.056608	NA	NA	NA	0.235882	-0.288015	NA	0.362596	0.255711	NA	-0.19123	NA	NA	-0.339246	NDL1_45_E5_A29	sp_v2._unigene8243
1.3.20.17	0.177129	0.280304	-0.338532	-0.32481	0.0354707	0.150592	-0.236061	-0.143945	-0.393739	NA	-0.487052	-0.280154	-0.279863	-0.353663	0.0090764	NA	-0.197484	-0.121424	NA	NA	0.168891	-0.0726045	NA	0.365858	0.0761266	NA	0.305882	NA	NA	0.00837331	NDL1_57_A3_A29	sp_v2._unigene18454
1.3.20.18	-0.0818441	-0.129257	0.398333	0.228643	0.182233	NA	-0.0103739	-0.225279	-0.0472311	-0.0222447	0.0595744	-0.0169327	-0.723951	-0.786217	-0.39132	NA	-0.330972	-0.246509	NA	NA	-0.740883	-0.921315	NA	-0.165749	-0.685726	NA	-0.485837	NA	NA	-0.66407	NDL1_57_A9_A29	sp_v2._unigene18831
1.3.20.19	-1.38344	-1.35138	-0.768517	-0.766421	-1.24291	NA	-0.249081	-0.302107	-0.31089	NA	-0.514944	-0.684661	-0.264442	-0.273199	-0.0182867	NA	0.143693	0.129658	NA	NA	-0.0893993	-0.10054	NA	0.330897	0.526584	NA	0.456001	NA	NA	0.466598	NDL1_57_B8_A29	sp_v2._unigene25717
1.3.20.20	-0.991562	-0.872771	-0.322871	-0.403122	-0.240614	-0.40516	0.251762	0.219901	-0.570381	-0.497253	-0.489919	-0.525913	-0.206286	-0.298005	-0.0740769	NA	-0.181437	-0.325416	NA	NA	-0.44023	-0.564468	NA	0.177735	-0.745044	NA	-0.37839	NA	NA	-0.281727	NDL1_57_E6_A29	sp_v2._unigene35569
1.3.20.21	-0.371988	NA	0.29257	-0.0293399	-0.0545607	-0.152249	-0.154064	-0.13062	-0.368495	-0.107353	0.00111558	-0.0105711	-0.425865	-0.343762	-0.267941	NA	-0.270415	-0.175152	NA	NA	-0.478879	-0.225654	NA	0.0458225	0.25739	NA	0.518916	NA	NA	0.28446	RTAL1_2_B1_A29
1.3.20.22	-0.346176	-0.464326	0.566511	0.158683	NA	-0.109969	0.386623	0.0186414	0.128126	0.100299	0.260657	0.101861	0.271508	NA	0.240953	NA	-0.143049	0.109743	NA	NA	-0.103795	0.0510773	NA	0.366331	-0.301309	NA	-0.458674	NA	NA	-0.226813	RTAL1_2_D4_A29
1.3.20.23	1.33399	1.1599	0.658459	0.464956	0.275352	0.45592	-0.32	-0.230799	-0.186198	-0.0386108	-0.0565668	NA	-0.612502	-0.939745	-0.397785	NA	-0.300302	-0.261087	NA	NA	-0.629396	-0.483591	NA	0.0608733	-0.44203	NA	-0.139642	NA	NA	-0.190656	RTAL1_2_E8_A29	sp_v2._unigene82524
1.3.20.24	0.587905	0.530619	0.520039	0.382973	0.504445	0.546973	0.0439933	0.0443151	-0.0510298	0.0449336	0.0854648	0.0453954	-0.0266098	-0.444697	-0.0657987	NA	-0.240945	-0.339947	NA	NA	0.0211273	-0.269915	NA	0.0859192	-0.535117	NA	-0.214873	NA	NA	-0.055625	RTAL1_2_F7_A29	sp_v2._unigene8192
1.3.21.1	-0.372976	-0.419385	0.0647465	0.0062789	-0.18695	-0.200818	0.120446	0.165568	-0.090959	NA	-0.0465125	-0.0139707	NA	-0.0545821	0.0748412	NA	0.260176	0.122504	NA	NA	0.135982	-0.117407	NA	0.0811803	0.122009	NA	0.358574	NA	NA	0.145864	FLD1_29_D8_A29	sp_v2._unigene9145
1.3.21.2	-0.0690539	-0.165138	-0.215985	-0.130258	-0.29082	-0.261755	-0.137939	-0.0483291	-0.27346	-0.267821	-0.377861	-0.409499	0.265836	-0.0946596	-0.0801471	NA	0.082662	0.15025	NA	NA	0.288999	0.200971	NA	0.434064	0.365678	NA	0.266639	NA	NA	0.224159	FLD1_3_B4_A29	sp_v2._unigene5981
1.3.21.3	0.0771742	-0.0728937	-0.187929	-0.263856	-0.329372	-0.387821	0.178353	0.0211945	-0.0369803	-0.144842	0.413306	-0.0615297	0.0996741	-0.0662304	0.129797	NA	0.262491	0.160249	NA	NA	0.666939	0.461509	NA	0.231842	0.622679	NA	NA	NA	NA	0.203951	FLD1_31_A12_A29	sp_v2._unigene55
1.3.21.4	0.682518	0.414413	-0.0791074	-0.0597023	0.35896	0.122515	-0.158378	-0.151937	-0.139467	-0.168992	0.56755	0.00473741	-0.497872	-0.460951	-0.248685	NA	0.068042	NA	NA	NA	-0.243206	-0.428004	NA	0.174511	0.353816	NA	0.468924	NA	NA	0.416259	FLD1_31_G1_A29	sp_v2._unigene933
1.3.21.5	-0.555805	-0.377887	-0.0424532	-0.0496013	-0.0181438	-0.330653	-0.0770669	0.0583734	NA	0.250137	0.247835	0.265056	0.207411	-0.112791	-0.0335936	NA	NA	-0.0982651	NA	NA	-0.108955	-0.116401	NA	NA	-0.536999	NA	0.0205044	NA	NA	0.116859	FLD1_55_C3_A29	sp_v2._unigene28572
1.3.21.6	NA	-0.527073	-0.468826	-0.465255	NA	-0.234558	0.0680163	NA	-0.615993	NA	-0.643849	NA	0.203495	0.0847555	0.12364	NA	NA	-0.153423	NA	NA	0.00608997	NA	NA	0.213368	0.489468	NA	0.301332	NA	NA	NA	FLD1_55_E12_A29	sp_v2._unigene15815
1.3.21.7	0.126117	0.0608963	-0.212616	-0.0908657	0.119753	0.0158995	0.185608	0.19521	-0.194172	-0.0770196	-0.0423976	-0.00500082	0.242428	0.237356	0.124806	NA	NA	0.259195	NA	NA	0.377328	0.511806	NA	0.0677606	0.0635606	NA	0.37772	NA	NA	0.139509	FLD1_56_C1_A29	sp_v2._unigene16997
1.3.21.8	-0.133853	-0.340411	-0.325192	-0.103556	-0.204093	-0.287843	0.0754997	0.155221	0.123826	0.226002	0.143463	0.119784	-0.0756	-0.0959395	0.226851	NA	0.371485	0.218155	NA	NA	0.0336882	0.056135	NA	0.339286	0.398099	NA	0.462318	NA	NA	0.647239	FLD1_56_F12_A29	sp_v2._unigene15722
1.3.21.9	0.224434	0.319893	0.286318	0.467363	0.0180484	0.0467438	0.132904	0.0467819	0.0321806	0.155197	-0.063936	-0.024001	-0.0872867	-0.119788	-0.021388	NA	-0.00539202	-0.0636385	NA	NA	-0.0365773	-0.0910645	NA	0.1382	0.0592901	NA	0.0624627	NA	NA	0.0623804	GEO1_15_A11_A29	sp_v2._unigene31369
1.3.21.10	0.149813	0.212538	0.1351	0.302389	0.0421618	-0.147573	0.172802	0.102945	-0.0578161	-0.039579	0.00157205	-0.0450026	-0.097147	-0.0728259	-0.0344338	NA	0.010785	-0.0476717	NA	NA	-0.111635	-0.278836	NA	0.143256	0.265517	NA	0.0822374	NA	NA	0.150404	GEO1_15_D8_A29	sp_v2._unigene43938	sp_v2._unigene61729
1.3.21.11	0.635279	0.556332	-0.0810026	0.227258	0.305367	0.209323	0.207949	0.0845056	0.181117	-0.058948	-0.3402	-0.203418	0.449713	0.134728	0.447672	NA	0.481207	0.373178	NA	NA	0.680527	0.430162	NA	0.419091	0.983713	NA	0.605872	NA	NA	0.598294	GEO1_15_F3_A29	sp_v2._unigene2532
1.3.21.12	0.433301	0.132091	-0.177096	0.0951528	0.0548749	0.00788031	0.135648	0.258446	-0.0413158	-0.0543637	-0.255887	-0.302705	0.24497	-0.0455751	0.236906	NA	0.135512	NA	NA	NA	0.41353	0.263089	NA	0.369683	0.417827	NA	0.454358	NA	NA	0.349733	GEO1_15_G3_A29	sp_v2._unigene6398	sp_v2._unigene64114
1.3.21.13	NA	NA	NA	NA	NA	0.530865	NA	NA	NA	NA	NA	0.189916	NA	0.434781	NA	NA	0.507836	NA	NA	NA	NA	NA	NA	NA	NA	NA	NA	NA	NA	NA	HEAT1_2_G2_A29	sp_v2._unigene6637
1.3.21.14	NA	1.6002	NA	0.270586	NA	0.848019	NA	0.166712	-0.228812	-0.0838943	-0.657479	NA	0.026136	-0.202543	0.0108685	NA	0.128599	0.0513497	NA	NA	-0.0337284	-0.16397	NA	NA	0.101651	NA	-0.825864	NA	NA	-0.870412	HEAT1_2_H8_A29	sp_v2._unigene1662
1.3.21.15	-0.701486	-0.5512	NA	NA	NA	-0.330786	0.250175	NA	-0.0049628	-0.1127	-0.00800626	NA	0.0305251	NA	0.0756418	NA	NA	NA	NA	NA	-0.119666	NA	NA	NA	-0.250796	NA	0.320376	NA	NA	0.30466	HEAT1_3_A1_A29	sp_v2._unigene1261
1.3.21.16	-0.32715	NA	NA	NA	NA	NA	0.135899	NA	NA	NA	NA	NA	NA	NA	-0.107931	NA	NA	NA	NA	NA	NA	NA	NA	NA	NA	NA	NA	NA	NA	NA	HEAT1_3_C2_A29	sp_v2._unigene61155
1.3.21.17	-0.0479076	-0.0227185	-0.299515	-0.321025	-0.218392	-0.171224	-0.242937	-0.259283	-0.0823324	-0.092915	-0.112214	-0.137502	-0.198905	NA	-0.0777169	NA	-0.0802206	NA	NA	NA	-0.120007	-0.222322	NA	0.142892	0.225378	NA	-0.0129982	NA	NA	-0.23674	HEAT1_8_F8_A29	sp_v2._unigene14689
1.3.21.18	0.435335	0.312313	0.0484491	0.127881	0.221304	0.111444	0.0431833	-0.0924567	0.185704	0.247014	0.0598724	-0.0882251	0.271519	0.329679	0.0186339	NA	0.0990584	-0.0667432	NA	NA	0.0519606	-0.116715	NA	0.341927	0.0649681	NA	-0.292715	NA	NA	-0.4031	HEAT1_8_G7_A29	sp_v2._unigene2696
1.3.21.19	0.76328	0.902892	0.112661	NA	0.50015	0.465177	0.00640327	-0.0677104	0.251325	0.261097	NA	-0.237469	0.642488	0.324609	0.0828946	NA	0.0857373	0.0863359	NA	NA	0.563035	0.54416	NA	0.530901	-0.0894839	NA	-0.934601	NA	NA	-0.842011	HEAT1_8_H7_A29	sp_v2._unigene25139
1.3.21.20	1.0584	0.965313	0.638308	0.644684	0.294174	0.346528	-0.276481	-0.302318	0.0759331	0.0955384	0.953588	0.928927	-0.299716	-0.575565	-0.463934	NA	NA	-0.485413	NA	NA	-0.638388	-0.615113	NA	-0.317005	-0.609912	NA	-1.19023	NA	NA	-1.05797	NDL1_1_A12_A29	sp_v2._unigene25183
1.3.21.21	0.0762378	0.0582554	0.238224	-0.0227839	-0.133611	-0.0833338	-0.0381754	-0.0447947	-0.243634	-0.194021	-0.44919	-0.384764	-0.00838643	-0.103549	0.232397	NA	0.18439	0.0811023	NA	NA	-0.00783184	0.00542352	NA	0.452077	0.356064	NA	0.181737	NA	NA	0.160243	NDL1_9_A5_A29
1.3.21.22	0.36225	0.323225	0.518399	0.241463	-0.100288	0.0785262	0.409964	0.258739	0.140449	0.113606	-0.164953	-0.310881	0.536715	0.0347455	0.383857	NA	0.491875	0.504159	NA	NA	0.381099	0.445501	NA	0.902047	0.472704	NA	0.273104	NA	NA	0.4441	NDL1_9_B1_A29	sp_v2._unigene18731
1.3.21.23	-1.06074	-1.20597	-0.138952	-0.378637	NA	-0.427787	0.0363686	0.00278528	0.4825	0.573335	0.448878	0.242491	0.500046	0.166174	0.509753	NA	NA	0.414224	NA	NA	0.561732	0.526067	NA	NA	0.088996	NA	-0.610226	NA	NA	-0.962372	NDL1_9_C1_A29	sp_v2._unigene17689
1.3.21.24	NA	0.169907	NA	0.344734	NA	0.0743478	0.0966247	0.115073	NA	-0.0617285	0.124317	NA	NA	NA	0.330326	NA	NA	-0.0229933	NA	NA	NA	0.011921	NA	0.389758	NA	NA	0.148415	NA	NA	0.631092	NDL1_9_E3_A29	sp_v2._unigene25638
1.3.22.1	NA	-0.207986	-0.0576304	0.103394	0.0205155	-0.102498	NA	NA	NA	NA	NA	NA	NA	NA	NA	NA	NA	NA	NA	NA	-0.0711542	NA	NA	0.224072	0.315941	NA	0.505	NA	NA	NA	FLD1_41_D4_A29	sp_v2._unigene23218
1.3.22.2	-0.108783	-0.196866	NA	0.113245	-0.410624	-0.335798	NA	-0.03546	NA	0.240475	NA	-0.0869288	0.392472	0.0778522	0.239409	NA	NA	-0.639237	NA	NA	-0.176043	-0.370912	NA	NA	0.62905	NA	1.42406	NA	NA	1.2158	FLD1_41_E1_A29
1.3.22.3	-0.02786	-0.175849	-0.412293	-0.402856	-0.182584	-0.242246	-0.0140686	NA	0.0754045	-0.451409	-0.0901692	-0.038356	NA	-0.321582	0.127459	NA	0.305795	0.316815	NA	NA	0.32632	0.0254728	NA	NA	0.380443	NA	0.107595	NA	NA	NA	FLD1_41_E12_A29	sp_v2._unigene7317
1.3.22.4	NA	NA	NA	NA	NA	NA	0.433407	NA	0.485815	NA	NA	NA	NA	NA	NA	NA	NA	NA	NA	NA	NA	NA	NA	NA	NA	NA	NA	NA	NA	-0.0840861	FLD1_41_G5_A29	sp_v2._unigene25926	sp_v2._unigene2787
1.3.22.5	-0.274239	-0.443084	0.00143487	-0.117978	-0.459907	-0.457947	-0.0800607	-0.201954	-0.209928	-0.155252	-0.207896	-0.121612	-0.394344	-0.710522	-0.0879201	NA	-0.0985891	-0.0939277	NA	NA	-0.358305	NA	NA	0.358665	-0.00863534	NA	0.28095	NA	NA	0.376095	FLD1_47_D6_A29	sp_v2._unigene35
1.3.22.6	-0.414563	-0.351083	-0.213988	0.183126	-0.115116	-0.258987	-0.0715891	0.0755885	NA	0.110138	0.119106	0.178732	-0.0992173	-0.329438	-0.240667	NA	0.125337	-0.892089	NA	NA	-0.0491245	-0.135176	NA	0.0253677	-0.125987	NA	-0.11337	NA	NA	0.0979019	FLD1_47_F7_A29	sp_v2._unigene75
1.3.22.7	0.369724	0.374744	0.0712134	0.0121316	0.343136	0.45409	0.248644	0.161537	0.269707	0.16847	NA	0.416834	NA	0.332933	0.132527	NA	NA	0.0796908	NA	NA	NA	0.161704	NA	0.119147	0.081918	NA	-0.351749	NA	NA	-0.227026	FLD1_47_G3_A29	sp_v2._unigene7
[truncated: 24,881 more rows]
