# Supplementary material for: Transcriptomic analysis highlights epigenetic and transcriptional regulation during zygotic embryo development of Pinus pinaster
Source: BMC Plant Biol. 2013 Aug 30;13:123. doi: 10.1186/1471-2229-13-123 (PMC3844413; doi:10.1186/1471-2229-13-123)
Supplement: Additional file 3 — Functional annotation of the Pinus pinaster unigenes. Annotation was based on the homologous in NCBI and Arabidopsis databases, including gene putative prediction, gene ontology, pathways and families. [file 1471-2229-13-123-S3.xls]

## Sheet: annotation
Seq. Name	Seq. Length	Seq. Description	eValue	mean Similarity	Enzyme Codes	GOs	Arabidopsis ID	Arabidopsis evalue	Gene families	Pathways	Plant ontologies
sp_v2.0_unigene1	2792	unnamed protein product [Vitis vinifera]	4.53399e-35	0.461818		F:DNA binding; F:metal ion binding; F:zinc ion binding; F:molecular_function; P:biological_process; C:cellular_component	#N/A
sp_v2.0_unigene2	4127	villin 4	0	0.7345	-	P:actin filament depolymerization; P:root hair elongation; F:actin filament binding; P:actin filament severing; P:response to abscisic acid stimulus; P:actin crosslink formation; P:cytoplasmic transport	AT4G30160	0			stamen; shoot system; carpel; pedicel; petal differentiation and expansion stage; cotyledon; LP.08 eight leaves visible; LP.12 twelve leaves visible; D bilateral stage; cauline leaf; F mature embryo stage; leaf lamina base; flower; guard cell; hypocotyl; shoot apex; petal; seed; pollen; LP.06 six leaves visible; petiole; LP.04 four leaves visible; LP.02 two leaves visible; cultured plant cell; LP…
sp_v2.0_unigene3	2397	purple acid phosphatase	0	0.8445	EC:3.1.3.2	C:endomembrane system; P:seed germination; F:metal ion binding; F:protein serine/threonine phosphatase activity; P:pollen germination; F:acid phosphatase activity	AT3G07130	0		PWY-5083:NAD/NADH phosphorylation and dephosphorylation; THISYNARA-PWY:thiamine biosynthesis II; PWY-6348:phosphate acquisition; PWY-4702:phytate degradation I; PWY-4781:phytate degradation II	inflorescence meristem; root; pollen; petal differentiation and expansion stage; shoot system; cotyledon; hypocotyl; plant sperm cell; fruit; seedling development stage; root; flower; flower; stem; vascular leaf
sp_v2.0_unigene5	3439	protein	2.56289e-59	0.6805		-	AT4G26190	2e-42
sp_v2.0_unigene7	2188						#N/A
sp_v2.0_unigene9	2293	n-acylethanolamine amidohydrolase	0	0.7665	EC:6.3.5.0; EC:3.5.1.60; EC:3.5.1.4	P:defense response to bacterium; F:carbon-nitrogen ligase activity, with glutamine as amido-N-donor; C:plasma membrane; C:vacuolar membrane; F:N-(long-chain-acyl)ethanolamine deacylase activity; F:transferase activity; F:amidase activity; C:endoplasmic reticulum	AT5G64440	0	Acyl Lipid Metabolism Family		carpel; fruit; seedling development stage; leaf lamina base; root; LP.04 four leaves visible; shoot system; LP.12 twelve leaves visible; vascular leaf; plant embryo; cotyledon; sepal; 4 anthesis; pedicel; petal differentiation and expansion stage; petal; plant embryo; LP.10 ten leaves visible; shoot apex; leaf apex; seed; 4 leaf senescence stage; stamen; pollen; inflorescence meristem; flower; pl…
sp_v2.0_unigene10	2277	protein	1.14602e-57	0.4965		F:molecular_function; P:biological_process	AT3G57990	3e-57
sp_v2.0_unigene13	2714	uncharacterized aarf domain-containing protein kinase chloroplastic-like	0	0.847	-	C:plastoglobule; F:protein kinase activity; P:protein amino acid phosphorylation; F:ATP binding	AT1G79600	0			LP.06 six leaves visible; LP.10 ten leaves visible; petal differentiation and expansion stage; F mature embryo stage; leaf apex; sepal; shoot apex; carpel; inflorescence meristem; E expanded cotyledon stage; collective leaf structure; pedicel; stem; leaf lamina base; pollen; LP.08 eight leaves visible; LP.04 four leaves visible; hypocotyl; cauline leaf; plant embryo; flower; 4 anthesis; petal; pe…
sp_v2.0_unigene14	2174	glycosyltransferase irx9-like protein	2.68413e-141	0.776	EC:2.4.1.135	P:glucuronoxylan biosynthetic process; P:secondary cell wall biogenesis; P:protein amino acid glycosylation; F:galactosylgalactosylxylosylprotein 3-beta-glucuronosyltransferase activity; F:xylosyltransferase activity; C:membrane; C:Golgi apparatus	AT1G27600	3e-117	Glycosyltransferase Gene Families; Glycosyltransferase Gene Families;		inflorescence meristem; E expanded cotyledon stage; cauline leaf; D bilateral stage; shoot apex; LP.12 twelve leaves visible; petiole; seed; cotyledon; collective leaf structure; 4 leaf senescence stage; pedicel; pollen; leaf lamina base; petal; stem; stamen; petal differentiation and expansion stage; leaf apex; LP.06 six leaves visible; hypocotyl; LP.08 eight leaves visible; plant embryo; flower…
sp_v2.0_unigene16	3424	abc1 family protein	0	0.7025	-	C:plasma membrane; C:endoplasmic reticulum	AT5G24810	0			seed; pollen; LP.04 four leaves visible; plant sperm cell; petal differentiation and expansion stage; LP.10 ten leaves visible; inflorescence meristem; pollen; pedicel; plant callus; root; flower; stamen; LP.06 six leaves visible; carpel; petal; stem; petiole; F mature embryo stage; 4 leaf senescence stage; L mature pollen stage; D bilateral stage; shoot system; C globular stage; cotyledon; LP.08…
sp_v2.0_unigene17	2489	protein	0	0.739	EC:6.3.1.2	P:cellular biosynthetic process; P:primary metabolic process; P:nitrogen fixation; P:cellular nitrogen compound metabolic process; P:response to abscisic acid stimulus; F:glutamate-ammonia ligase activity; F:nucleotide binding	AT3G53180	0		GLNSYN-PWY:glutamine biosynthesis I; PWY-6549:glutamine biosynthesis III; PWY-3282:ammonia assimilation cycle II; PWY-381:nitrate reduction II (assimilatory)	cauline leaf; LP.12 twelve leaves visible; seed; C globular stage; plant embryo; petal differentiation and expansion stage; D bilateral stage; LP.02 two leaves visible; pedicel; collective leaf structure; LP.08 eight leaves visible; cultured plant cell; F mature embryo stage; E expanded cotyledon stage; petal; carpel; LP.10 ten leaves visible; stamen; pollen; shoot system; LP.04 four leaves visib…
sp_v2.0_unigene20	1915	otu domain-containing protein at3g57810-like	0	0.706	-	F:catalytic activity	AT3G57810	2e-66
sp_v2.0_unigene21	3886	telomere repeat-binding protein 5-like	2.31038e-72	0.5085		F:DNA binding; F:binding	AT1G07540	2e-54
sp_v2.0_unigene22	2851	abc transporter	0	0.805	-	C:chloroplast envelope; P:transport; F:transporter activity	AT5G64940	0	ABC Superfamily		vascular leaf; F mature embryo stage; C globular stage; carpel; shoot apex; LP.04 four leaves visible; 4 leaf senescence stage; petiole; LP.10 ten leaves visible; petal differentiation and expansion stage; sepal; LP.06 six leaves visible; pollen; cauline leaf; flower; stamen; seed; inflorescence meristem; E expanded cotyledon stage; shoot system; collective leaf structure; stem; petal; cotyledon;…
sp_v2.0_unigene25	1910	myb-cc type transfactor	0	0.7365	-	C:nucleus; F:DNA binding	AT2G01060	5e-62
sp_v2.0_unigene27	1807	glycosyltransferase-like protein	0	0.6985	-	F:transferase activity, transferring glycosyl groups	AT5G41460	2e-177	Glycosyltransferase Gene Families		plant embryo; flower; collective leaf structure; root; E expanded cotyledon stage; LP.12 twelve leaves visible; stamen; pedicel; LP.06 six leaves visible; leaf apex; cotyledon; sepal; cauline leaf; shoot system; seed; LP.02 two leaves visible; LP.08 eight leaves visible; leaf lamina base; C globular stage; petal; petiole; 4 anthesis; vascular leaf; LP.10 ten leaves visible; F mature embryo stage;…
sp_v2.0_unigene28	3092	dead-box atp-dependent rna helicase 29-like	0	0.761	-	F:RNA binding; F:ATP binding; C:nucleus; F:ATP-dependent helicase activity	AT1G77030	0
sp_v2.0_unigene32	2316	phosphatidate phosphatase lpin3-like	6.66275e-154	0.748		-	AT5G42870	3e-144			vascular leaf; collective leaf structure; petal differentiation and expansion stage; LP.10 ten leaves visible; plant embryo; petiole; inflorescence meristem; cauline leaf; D bilateral stage; cotyledon; F mature embryo stage; cultured plant cell; shoot apex; 4 leaf senescence stage; stamen; pedicel; leaf apex; sepal; C globular stage; shoot system; hypocotyl; 4 anthesis; plant sperm cell; leaf lam…
sp_v2.0_unigene35	1757	tbc domain-containing protein	8.23004e-129	0.8515	-	F:Rab GTPase activator activity; C:chloroplast; P:positive regulation of Rab GTPase activity	AT1G04830	2e-114
sp_v2.0_unigene36	3108	u-box domain-containing protein	0	0.618	EC:6.3.2.19	P:protein ubiquitination; F:ubiquitin-protein ligase activity; C:chloroplast; F:transmembrane receptor protein serine/threonine kinase binding	AT1G67530	3e-173	Plant U-box protein (PUB)		E expanded cotyledon stage; 4 leaf senescence stage; leaf lamina base; petal; petiole; stamen; sepal; cauline leaf; vascular leaf; carpel; D bilateral stage; C globular stage; pedicel; pollen; LP.04 four leaves visible; LP.06 six leaves visible; LP.12 twelve leaves visible; 4 anthesis; inflorescence meristem; stem; shoot system; leaf apex; plant embryo; shoot apex; collective leaf structure; coty…
sp_v2.0_unigene37	2140	f-box only protein 13-like	2.9914e-161	0.621	-	P:ubiquitin-dependent protein catabolic process; F:ligase activity	AT4G33160	2e-82			hypocotyl; vascular leaf; petal differentiation and expansion stage; flower; root; petal; collective leaf structure; E expanded cotyledon stage; shoot system; leaf lamina base; LP.12 twelve leaves visible; petiole; stem; LP.02 two leaves visible; seed; D bilateral stage; plant embryo; shoot apex; 4 anthesis; sepal; pedicel; carpel; F mature embryo stage
sp_v2.0_unigene38	3132	protein argonaute	0	0.569	-	C:cytosol; P:auxin metabolic process; P:somatic stem cell maintenance; P:adventitious root development; F:miRNA binding; P:virus induced gene silencing; P:leaf morphogenesis; F:endoribonuclease activity; P:miRNA metabolic process; P:response to auxin stimulus; F:protein binding; F:siRNA binding; P:response to far red light; C:nucleus; P:embryonic development ending in seed dormancy; P:gene silenc…	AT1G48410	0	Eukaryotic Initiation Factor Gene Family		vascular leaf; collective leaf structure; petal; cotyledon; inflorescence meristem; LP.10 ten leaves visible; LP.02 two leaves visible; shoot system; flower; 4 anthesis; stamen; petal differentiation and expansion stage; sepal; hypocotyl; 4 leaf senescence stage; F mature embryo stage; E expanded cotyledon stage; pollen; D bilateral stage; plant embryo; C globular stage; pedicel; cultured plant c…
sp_v2.0_unigene39	1742	bile acid:sodium symporter family protein	4.04132e-119	0.8035	-	P:sodium ion transport; P:response to jasmonic acid stimulus; P:response to wounding; C:plastid; F:bile acid:sodium symporter activity; P:glucosinolate biosynthetic process; C:membrane	AT4G22840	3e-111	Organic Solute Cotransporters		plant sperm cell; carpel; petal; shoot apex; M germinated pollen stage; pollen; collective leaf structure; F mature embryo stage; LP.08 eight leaves visible; LP.06 six leaves visible; LP.10 ten leaves visible; pedicel; E expanded cotyledon stage; LP.04 four leaves visible; LP.12 twelve leaves visible; hypocotyl; root; flower; leaf apex; plant embryo; pollen; seed; inflorescence meristem; LP.02 tw…
sp_v2.0_unigene40	2986	zn-dependent exopeptidase-like protein	0	0.654	-	C:ribonucleoprotein complex; C:membrane; C:mitochondrion	AT1G67420	0			carpel; M germinated pollen stage; petal; sepal; vascular leaf; leaf apex; shoot apex; collective leaf structure; flower; root; stem; pollen tube cell; F mature embryo stage; plant embryo; inflorescence meristem; pedicel; hypocotyl; petal differentiation and expansion stage; C globular stage; plant sperm cell; pollen; seed; E expanded cotyledon stage; D bilateral stage; 4 anthesis; pollen
sp_v2.0_unigene41	2974	elongation factor chloroplastic-like	0	0.9145	-	F:translation elongation factor activity; P:seed germination; C:mitochondrion; C:chloroplast envelope; P:translational elongation; P:chloroplast organization; F:ATP binding; P:GTP catabolic process; C:chloroplast stroma; F:GTPase activity; F:GTP binding; C:apoplast	AT1G62750	0			seed; cotyledon; cultured plant cell; vascular leaf; flower; root; 4 leaf senescence stage; petal; LP.06 six leaves visible; seedling development stage; leaf lamina base; plant sperm cell; LP.10 ten leaves visible; petiole; F mature embryo stage; collective leaf structure; pollen; stem; vascular leaf; D bilateral stage; LP.12 twelve leaves visible; LP.04 four leaves visible; petal differentiation…
sp_v2.0_unigene42	2328	purple acid phosphatase	0	0.714	EC:3.1.3.2	C:cytoplasmic membrane-bounded vesicle; F:protein serine/threonine phosphatase activity; F:acid phosphatase activity; C:chloroplast	AT1G13900	0	Miscellaneous Membrane Protein Families	PWY-5083:NAD/NADH phosphorylation and dephosphorylation; THISYNARA-PWY:thiamine biosynthesis II; PWY-6348:phosphate acquisition	petal; cotyledon; root; pollen tube cell; stamen; LP.02 two leaves visible; shoot system; C globular stage; LP.08 eight leaves visible; LP.12 twelve leaves visible; stem; petiole; LP.04 four leaves visible; leaf lamina base; L mature pollen stage; D bilateral stage; vascular leaf; leaf apex; petal differentiation and expansion stage; F mature embryo stage; E expanded cotyledon stage; inflorescenc…
sp_v2.0_unigene44	3071	dna replication licensing factor mcm4	0	0.8155	-	P:DNA unwinding involved in replication; F:DNA-dependent ATPase activity; P:DNA replication initiation; F:DNA binding; F:ATP binding; C:plastid	AT2G16440	0	Core DNA replication machinery		F mature embryo stage; plant sperm cell; cotyledon; stamen; L mature pollen stage; 4 anthesis; LP.10 ten leaves visible; cultured plant cell; seed; plant embryo; pollen tube cell; collective leaf structure; 4 leaf senescence stage; flower; C globular stage; petiole; pollen; root; IL.00 inflorescence just visible stage; LP.12 twelve leaves visible; cauline leaf; LP.06 six leaves visible; petal; sh…
sp_v2.0_unigene46	2878	f-box family protein	6.56218e-37	0.749	-	F:zinc ion binding; F:DNA binding	AT5G62940	1e-31
sp_v2.0_unigene47	2873	brefeldin a-inhibited guanine nucleotide-exchange protein 1-like	0	0.7635	-	P:vesicle-mediated transport; P:defense response to bacterium; F:ARF guanyl-nucleotide exchange factor activity; P:growth; P:regulation of ARF protein signal transduction; C:early endosome; F:protein binding; C:trans-Golgi network	AT3G43300	0			collective leaf structure; cultured plant cell; flower; pedicel; stamen; cauline leaf; petiole; shoot apex; E expanded cotyledon stage; petal; LP.08 eight leaves visible; LP.10 ten leaves visible; stem; LP.12 twelve leaves visible; petal differentiation and expansion stage; carpel; hypocotyl; 4 anthesis; C globular stage; pollen; LP.02 two leaves visible; inflorescence meristem; leaf lamina base;…
sp_v2.0_unigene49	1762	double-stranded rna binding protein	8.29382e-82	0.683	-	C:mitochondrion; F:double-stranded RNA binding	AT2G28380	8e-65
sp_v2.0_unigene50	2475	emsy n terminus domain-containing protein	6.38035e-102	0.5605		P:oxidation reduction; F:oxidoreductase activity; P:metabolic process; F:monooxygenase activity; F:DNA binding	AT5G13020	6e-64
sp_v2.0_unigene51	2473	sulfate transporter	0	0.784	-	C:integral to membrane; F:secondary active sulfate transmembrane transporter activity; P:sulfate transport; P:transmembrane transport	AT5G13550	0	Inorganic Solute Cotransporters		LP.10 ten leaves visible; stem; 4 leaf senescence stage; E expanded cotyledon stage; M germinated pollen stage; cauline leaf; petal differentiation and expansion stage; leaf lamina base; collective leaf structure; LP.02 two leaves visible; LP.06 six leaves visible; LP.04 four leaves visible; shoot apex; petiole; pollen; C globular stage; seed; shoot system; inflorescence meristem; D bilateral sta…
sp_v2.0_unigene52	2033	protein	3.43953e-167	0.7995	EC:2.6.1.11	F:copper ion binding; P:response to water deprivation; C:mitochondrion; P:arginine biosynthetic process; P:defense response to bacterium; P:regulation of transcription, DNA-dependent; F:N2-acetyl-L-ornithine:2-oxoglutarate 5-aminotransferase activity; P:transcription initiation; P:cutin biosynthetic process; F:sequence-specific DNA binding; F:transcription factor activity; C:chloroplast stroma; P…	AT1G80600	2e-160		ARGSYNBSUB-PWY:arginine biosynthesis II (acetyl cycle); GLUTORN-PWY:ornithine biosynthesis	F mature embryo stage; LP.10 ten leaves visible; hypocotyl; stem; flower; vascular leaf; pollen; C globular stage; 4 leaf senescence stage; collective leaf structure; D bilateral stage; petal differentiation and expansion stage; E expanded cotyledon stage; cotyledon; cauline leaf; leaf lamina base; LP.08 eight leaves visible; plant embryo; LP.06 six leaves visible; LP.04 four leaves visible; LP.1…
sp_v2.0_unigene53	3307	protein	0	0.8905	-	F:DNA binding; F:ATP-dependent DNA helicase activity; F:ATP binding; P:nucleotide-excision repair	AT5G41370	0			whole plant; seedling development stage; L mature pollen stage; M germinated pollen stage; pollen; pollen tube cell
sp_v2.0_unigene54	1721	copper-transporting atpase 3-like	3.22754e-178	0.802	EC:3.6.3.4	F:copper ion binding; F:copper-exporting ATPase activity; C:integral to membrane; P:ATP biosynthetic process; F:ATP binding; P:copper ion export	AT1G63440	8e-158	Primary Pumps (ATPases) Gene Families	PWY-6137:copper transport II	stamen; pollen; flower; M germinated pollen stage; hypocotyl; flower; carpel; root; pollen; root; L mature pollen stage; petal differentiation and expansion stage; 4 anthesis; plant sperm cell; stem
sp_v2.0_unigene55	2240	actin-related protein 9-like	0	0.669		-	AT5G43500	5e-170			LP.08 eight leaves visible; leaf apex; cotyledon; C globular stage; vascular leaf; F mature embryo stage; hypocotyl; cauline leaf; 4 anthesis; shoot apex; 4 leaf senescence stage; stem; leaf lamina base; root; sepal; pedicel; carpel; petal; flower; shoot system; pollen; collective leaf structure; LP.12 twelve leaves visible; petiole; LP.02 two leaves visible; seed; plant sperm cell; plant embryo;…
sp_v2.0_unigene57	2629	protein	2.07123e-90	0.5615	-	C:cell part	AT1G76660	8e-70			LP.10 ten leaves visible; C globular stage; leaf lamina base; D bilateral stage; petiole; stem; root; carpel; cauline leaf; shoot system; vascular leaf; LP.12 twelve leaves visible; LP.08 eight leaves visible; seed; E expanded cotyledon stage; inflorescence meristem; cotyledon; LP.04 four leaves visible; LP.06 six leaves visible; petal; pollen; collective leaf structure; flower; plant embryo; sta…
sp_v2.0_unigene58	858	ribonuclease t2	1.28582e-82	0.739	-	F:hydrolase activity	AT2G02990	5e-80			flower; sepal; flower; stem; plant embryo; collective leaf structure; carpel; petal differentiation and expansion stage; stamen; 4 anthesis; C globular stage; petal; pollen
sp_v2.0_unigene60	1644	dna-(apurinic or apyrimidinic site) lyase	2.39945e-152	0.7645	-	F:nuclease activity; C:chloroplast; P:DNA repair	AT3G48425	6e-134			inflorescence meristem; F mature embryo stage; E expanded cotyledon stage; pedicel; plant sperm cell; leaf lamina base; shoot system; flower; LP.02 two leaves visible; C globular stage; shoot apex; stamen; leaf apex; D bilateral stage; carpel; collective leaf structure; petal; vascular leaf; seed; plant embryo; hypocotyl; cotyledon; root; cauline leaf; petal differentiation and expansion stage; p…
sp_v2.0_unigene61	4281	protein	3.70619e-180	0.576		-	AT1G79090	6e-152			flower; LP.04 four leaves visible; LP.08 eight leaves visible; pollen; M germinated pollen stage; LP.06 six leaves visible; seed; plant embryo; cultured plant cell; stamen; shoot system; cultured plant cell; E expanded cotyledon stage; petal differentiation and expansion stage; leaf lamina base; pollen; 4 leaf senescence stage; pedicel; vascular leaf; plant sperm cell; hypocotyl; petal; cauline l…
sp_v2.0_unigene62	2986	protein	0	0.5355		-	AT3G54500	1e-29
sp_v2.0_unigene63	1962	subtilisin-like protease-like	0	0.6585	EC:3.4.21.0	F:identical protein binding; F:serine-type endopeptidase activity; C:cytoplasmic membrane-bounded vesicle; P:proteolysis; P:negative regulation of catalytic activity; C:apoplast	AT1G20160	0	Subtilisin-like Serine Proteases		petal differentiation and expansion stage; E expanded cotyledon stage; shoot apex; LP.06 six leaves visible; flower; cotyledon; D bilateral stage; style; cauline leaf; C globular stage; carpel; petiole; cotyledon; root; shoot system; collective leaf structure; petal; LP.02 two leaves visible; 4 leaf senescence stage; seed; xylem; leaf apex; leaf vascular system; 4 anthesis; stem; vascular leaf; L…
sp_v2.0_unigene65	1775	vacuolar protein sorting-associated protein 26	5.57483e-102	0.7215	-	P:retrograde transport, endosome to Golgi; C:cell part; P:intracellular protein transport	AT1G48550	2e-104			LP.04 four leaves visible; plant embryo; stamen; hypocotyl; seed; shoot apex; D bilateral stage; vascular leaf; petal differentiation and expansion stage; stem; shoot system; 4 anthesis; LP.08 eight leaves visible; LP.10 ten leaves visible; 4 leaf senescence stage; C globular stage; LP.06 six leaves visible; LP.12 twelve leaves visible; inflorescence meristem; sepal; petiole; leaf lamina base; co…
sp_v2.0_unigene70	1894	mitochondrial pyruvate dehydrogenase kinase	6.53305e-173	0.815	-	P:two-component signal transduction system (phosphorelay); F:two-component sensor activity; P:peptidyl-histidine phosphorylation; F:ATP binding	AT3G06483	7e-139			root; shoot apex; vascular leaf; pedicel; pollen tube cell; LP.02 two leaves visible; D bilateral stage; M germinated pollen stage; flower; shoot system; hypocotyl; LP.08 eight leaves visible; 4 anthesis; seed; cauline leaf; leaf lamina base; L mature pollen stage; plant sperm cell; LP.12 twelve leaves visible; F mature embryo stage; stamen; sepal; cotyledon; E expanded cotyledon stage; pollen; p…
sp_v2.0_unigene71	1984	nucleic acid binding	7.2373e-21	0.4325		F:binding; F:DNA binding	AT4G31880	6e-18
sp_v2.0_unigene72	2035	protein	0	0.7585	EC:2.7.11.0	P:protein amino acid phosphorylation; F:ATP binding; P:photosystem II stabilization; C:chloroplast; C:thylakoid; F:protein serine/threonine kinase activity	AT5G01920	9e-150			cotyledon; collective leaf structure; petiole; vascular leaf; plant embryo; petal differentiation and expansion stage; hypocotyl; F mature embryo stage; flower; petal; leaf lamina base; cauline leaf; pollen; stamen; M germinated pollen stage; stem; LP.08 eight leaves visible; 4 anthesis; LP.04 four leaves visible; seed; shoot apex; LP.06 six leaves visible; pollen; carpel; E expanded cotyledon st…
sp_v2.0_unigene74	1478	nuclear deih-boxhelicase	3.0286e-10	0.733	-	F:hydrolase activity; F:binding; C:plastid	#N/A
sp_v2.0_unigene77	2500	aarf domain-containing protein kinase	0	0.849	-	C:plastoglobule; F:protein kinase activity; P:protein amino acid phosphorylation; F:ATP binding; C:mitochondrion	AT5G05200	0			LP.08 eight leaves visible; petal; pedicel; petal differentiation and expansion stage; LP.10 ten leaves visible; seed; flower; leaf apex; F mature embryo stage; LP.04 four leaves visible; D bilateral stage; root; inflorescence meristem; 4 anthesis; collective leaf structure; carpel; stem; 4 leaf senescence stage; sepal; shoot system; plant embryo; cauline leaf; vascular leaf; leaf lamina base; C …
sp_v2.0_unigene78	1529	udp-glycosyltransferase-like protein	2.75359e-131	0.5655	EC:2.4.1.0	F:transferase activity, transferring hexosyl groups; P:metabolic process	AT2G36970	1e-123	Glycosyltransferase Gene Families	PWY-2902:cytokinins-<i>O</i>-glucoside biosynthesis; PWY-2902:cytokinins-<i>O</i>-glucoside biosynthesis; PWY-2902:cytokinins-<i>O</i>-glucoside biosynthesis	flower; E expanded cotyledon stage; LP.04 four leaves visible; leaf lamina base; plant embryo; LP.12 twelve leaves visible; leaf apex; cauline leaf; LP.08 eight leaves visible; stem; petal differentiation and expansion stage; inflorescence meristem; cotyledon; LP.02 two leaves visible; hypocotyl; stamen; shoot system; vascular leaf; shoot apex; LP.10 ten leaves visible; seed; sepal; petiole; F ma…
sp_v2.0_unigene79	2131	achain crystal structure of a cell-wall invertase from arabidopsis thaliana in complex with sucrose	1.20309e-170	0.684	EC:3.2.1.26	F:beta-fructofuranosidase activity; P:response to wounding; ; C:cell wall	AT3G13790	4e-161	Glycoside Hydrolase Gene Families	PWY-621:sucrose degradation III	leaf apex; D bilateral stage; C globular stage; leaf lamina base; LP.08 eight leaves visible; petal; adult vascular leaf; seed; pedicel; hypocotyl; cotyledon; LP.04 four leaves visible; E expanded cotyledon stage; petiole; collective leaf structure; root; LP.06 six leaves visible; sepal; LP.10 ten leaves visible; inflorescence meristem; petal differentiation and expansion stage; 4 anthesis; stame…
sp_v2.0_unigene80	1647	af378856_1 at4g19390 t5k18_170	1.20213e-127	0.7385	-	C:membrane	AT4G19390	2e-49
sp_v2.0_unigene81	780	protein	1.48365e-51	0.646	-	P:defense response to fungus	#N/A
sp_v2.0_unigene82	2053	protein	2.43032e-144	0.647	-	C:cytoplasmic membrane-bounded vesicle; F:hydrolase activity	AT4G14080	2e-113	Glycoside Hydrolase Gene Families		seed; flower; collective leaf structure; sepal; E expanded cotyledon stage; petal differentiation and expansion stage
sp_v2.0_unigene84	1518	conserved hypothetical protein [Ricinus communis]	1.25167e-59	0.7065	-	C:mitochondrion; C:plastid	AT2G26840	4e-61
sp_v2.0_unigene86	857	protein	1.92141e-78	0.672	EC:2.1.1.32	F:tRNA (guanine-N2-)-methyltransferase activity; F:RNA binding; P:tRNA processing; C:plastid	AT3G56330	7e-73			seed; LP.02 two leaves visible; LP.08 eight leaves visible; D bilateral stage; E expanded cotyledon stage; petal differentiation and expansion stage; LP.04 four leaves visible; cotyledon; plant embryo; 4 leaf senescence stage; vascular leaf; central cell; shoot apex; carpel; flower; cauline leaf; 4 anthesis; LP.12 twelve leaves visible; root; shoot system; C globular stage; hypocotyl; leaf lamina…
sp_v2.0_unigene87	2172	nucleotidyltransferase-like protein	1.51797e-144	0.7665	EC:2.7.7.0; EC:1.1.1.0	F:NAD or NADH binding; F:nucleotidyltransferase activity; P:metabolic process; F:oxidoreductase activity, acting on the CH-OH group of donors, NAD or NADP as acceptor; C:plastid	AT2G45620	5e-135			stem; LP.10 ten leaves visible; plant embryo; carpel; root; flower; LP.08 eight leaves visible; pollen; cotyledon; F mature embryo stage; 4 anthesis; 4 leaf senescence stage; seed; shoot system; D bilateral stage; collective leaf structure; sepal; leaf apex; petal; M germinated pollen stage; leaf lamina base; shoot apex; LP.04 four leaves visible; vascular leaf; stamen; hypocotyl; LP.02 two leave…
sp_v2.0_unigene88	2838	lipoxygenase	0	0.6505	-	F:oxidoreductase activity; P:lipid biosynthetic process	AT3G22400	0	Acyl Lipid Metabolism Family	PWY-735:jasmonic acid biosynthesis; PWY-5410:traumatin and (<i>Z</i>)-3-hexen-1-yl acetate biosynthesis; PWY-5410:traumatin and (<i>Z</i>)-3-hexen-1-yl acetate biosynthesis	vascular leaf; carpel; hypocotyl; petal differentiation and expansion stage; lateral root primordium; 4 leaf senescence stage; leaf lamina base; pedicel; E expanded cotyledon stage; root; leaf apex; stamen; stem; 4 anthesis; seed; pollen; D bilateral stage; collective leaf structure; plant embryo; F mature embryo stage; inflorescence meristem; petiole; plant sperm cell; LP.06 six leaves visible; …
sp_v2.0_unigene89	1480	f-box family protein	9.14514e-07	0.4875		F:electron carrier activity; F:iron-sulfur cluster binding; F:protein binding	#N/A
sp_v2.0_unigene91	1887	gamma tubulin	0	0.98	-	P:stomatal complex morphogenesis; F:structural molecule activity; P:phragmoplast assembly; P:cellular localization; C:microtubule organizing center; F:GTP binding; C:cell wall; P:GTP catabolic process; C:cytosol; C:microtubule; P:protein polymerization; C:nuclear envelope; P:embryo sac development; P:root hair cell tip growth; P:leaf development; F:GTPase activity; P:microtubule-based movement; C…	AT5G05620	0
sp_v2.0_unigene92	2235	protein	0	0.755	-	C:plasma membrane	AT3G19540	1e-121			root; cauline leaf; leaf lamina base; pedicel; petal differentiation and expansion stage; 4 leaf senescence stage; seed; leaf apex; LP.02 two leaves visible; stamen; shoot apex; 4 anthesis; D bilateral stage; petal; hypocotyl; F mature embryo stage; petiole; LP.12 twelve leaves visible; sepal; vascular leaf; LP.08 eight leaves visible; LP.10 ten leaves visible; plant embryo; carpel; E expanded co…
sp_v2.0_unigene93	2530	plant glycogenin-like starch initiation protein 6	0	0.7505	EC:2.4.1.0	C:cytoplasmic membrane-bounded vesicle; P:carbohydrate biosynthetic process; C:membrane; F:transferase activity, transferring hexosyl groups	AT5G18480	0			guard cell; vascular leaf
sp_v2.0_unigene95	1795	riboflavin synthase alpha chain	4.67558e-72	0.7285	EC:2.5.1.9	F:binding; F:riboflavin synthase activity; P:riboflavin biosynthetic process; C:chloroplast	AT2G20690	1e-70		RIBOSYN2-PWY:flavin biosynthesis I (bacteria and plants)	LP.04 four leaves visible; flower; stamen; stem; shoot system; vascular leaf; leaf apex; petal differentiation and expansion stage; pedicel; D bilateral stage; 4 anthesis; sepal; LP.06 six leaves visible; collective leaf structure; inflorescence meristem; 4 leaf senescence stage; E expanded cotyledon stage; hypocotyl; cauline leaf; F mature embryo stage; pollen; LP.12 twelve leaves visible; carpe…
sp_v2.0_unigene96	1542	harpin-induced protein	3.5545e-94	0.6095	-	C:plasma membrane	AT2G01080	1e-42
sp_v2.0_unigene97	2042	sac domain-containing protein 9	8.59932e-134	0.5835	-	P:phosphatidylinositol metabolic process; P:response to osmotic stress	AT3G59770	7e-116	Acyl Lipid Metabolism Family		cultured plant cell; F mature embryo stage; C globular stage; cultured plant cell; LP.02 two leaves visible; 4 anthesis; pollen; pollen tube cell; pollen; sepal; D bilateral stage; seed; flower; petiole; LP.12 twelve leaves visible; inflorescence meristem; M germinated pollen stage; hypocotyl; E expanded cotyledon stage; plant embryo; LP.08 eight leaves visible; collective leaf structure; vascula…
sp_v2.0_unigene98	2386	probable protein phosphatase 2c 55-like	3.79793e-128	0.758	EC:3.1.3.16	P:metabolic process; F:phosphoprotein phosphatase activity	AT4G16580	9e-123
sp_v2.0_unigene99	1715	gtp-binding protein	3.33456e-104	0.6525	-	C:intracellular; F:GTP binding	AT1G08410	2e-87			shoot system; LP.12 twelve leaves visible; seed; hypocotyl; collective leaf structure; plant embryo; shoot apex; D bilateral stage; C globular stage; flower; LP.10 ten leaves visible; leaf apex; sepal; LP.04 four leaves visible; cauline leaf; 4 anthesis; petal; LP.08 eight leaves visible; root; petal differentiation and expansion stage; cotyledon; stem; F mature embryo stage; LP.02 two leaves vis…
sp_v2.0_unigene100	1620	protein	3.67217e-75	0.7335	-	C:plastid	AT3G28460	7e-72
sp_v2.0_unigene101	2266	nedd8-activating enzyme e1 regulatory subunit	0	0.8065	-	F:small protein activating enzyme activity; P:DNA repair; C:peroxisome; P:response to water deprivation; P:leaf morphogenesis; P:protein ubiquitination; F:protein binding; P:post-embryonic development; P:auxin homeostasis; P:auxin mediated signaling pathway; C:nucleus	AT1G05180	0			4 leaf senescence stage; D bilateral stage; carpel; petiole; LP.06 six leaves visible; hypocotyl; inflorescence meristem; cotyledon; leaf lamina base; LP.12 twelve leaves visible; sepal; 4 anthesis; flower; petal differentiation and expansion stage; LP.08 eight leaves visible; LP.04 four leaves visible; root; shoot apex; leaf apex; vascular leaf; pollen; C globular stage; collective leaf structur…
sp_v2.0_unigene102	1361	protein	6.44811e-129	0.491		F:molecular_function; P:biological_process	AT3G51580	3e-27
sp_v2.0_unigene103	1646	transcription factor tt2-like	0	0.725	-	C:nucleus; F:DNA binding	AT2G16720	3e-48
sp_v2.0_unigene104	1817						#N/A
sp_v2.0_unigene105	2020	mrna cap guanine-n7 methyltransferase 1	0	0.8305	EC:2.1.1.56	F:mRNA (guanine-N7-)-methyltransferase activity; P:mRNA capping; F:RNA binding; P:methylation; C:chloroplast; C:nucleus	AT3G20650	3e-156			plant sperm cell; LP.12 twelve leaves visible; sepal; inflorescence meristem; pollen; petal differentiation and expansion stage; D bilateral stage; leaf lamina base; vascular leaf; LP.02 two leaves visible; carpel; LP.08 eight leaves visible; petiole; E expanded cotyledon stage; collective leaf structure; LP.10 ten leaves visible; plant embryo; cotyledon; LP.04 four leaves visible; shoot apex; hy…
sp_v2.0_unigene107	2392	acyl- oxidase acx3	0	0.771	EC:1.3.99.3; EC:1.3.3.6; EC:1.9.3.1	F:FAD binding; P:medium-chain fatty acid metabolic process; C:peroxisome; P:fatty acid beta-oxidation; F:acyl-CoA dehydrogenase activity; F:acyl-CoA oxidase activity; F:cytochrome-c oxidase activity	AT1G06290	0	Acyl Lipid Metabolism Family	PWY-6837:fatty acid beta-oxidation V (unsaturated, odd number, di-isomerase-dependent)	M germinated pollen stage; pollen; L mature pollen stage; pollen tube cell; guard cell
sp_v2.0_unigene108	2274	acetyl- synthetase	0	0.872	EC:6.2.1.1	F:AMP binding; C:chloroplast stroma; F:acetate-CoA ligase activity; P:acetate metabolic process; C:cytosol	AT5G36880	0		PWY66-162:ethanol degradation IV (peroxisomal); PWY66-21:ethanol degradation II (cytosol)	LP.04 four leaves visible; shoot apex; C globular stage; stem; leaf apex; vascular leaf; cultured plant cell; LP.08 eight leaves visible; inflorescence meristem; cultured plant cell; 4 anthesis; hypocotyl; stamen; petal; cotyledon; cauline leaf; LP.02 two leaves visible; petal differentiation and expansion stage; collective leaf structure; seed; LP.06 six leaves visible; shoot system; root; sepal…
sp_v2.0_unigene110	1934	binding protein	1.01656e-120	0.726	-	C:nuclear membrane; P:response to water deprivation; P:response to cold; C:cytoplasmic membrane-bounded vesicle; C:plasma membrane; P:response to abscisic acid stimulus; F:zinc ion binding; C:plastid; P:response to salt stress	AT3G54360	5e-113			shoot system; stamen; cotyledon; D bilateral stage; shoot apex; inflorescence meristem; pollen; M germinated pollen stage; 4 leaf senescence stage; petal differentiation and expansion stage; leaf apex; LP.04 four leaves visible; hypocotyl; sepal; C globular stage; stem; F mature embryo stage; petiole; seed; cotyledon; LP.02 two leaves visible; petal; E expanded cotyledon stage; vascular leaf; col…
sp_v2.0_unigene111	2305	cral trio domain containing protein	3.5559e-98	0.6165		P:transport; F:transporter activity	AT3G46450	2e-93			flower; stamen; petiole; petal differentiation and expansion stage; E expanded cotyledon stage; carpel; plant embryo; hypocotyl; LP.06 six leaves visible; cauline leaf; C globular stage; leaf lamina base; 4 anthesis; inflorescence meristem; leaf apex; petal; pollen; shoot apex; vascular leaf; collective leaf structure; seed; pollen tube cell; LP.04 four leaves visible; LP.08 eight leaves visible;…
sp_v2.0_unigene112	1519	methionine aminopeptidase chloroplastic-like	1.8727e-168	0.789	EC:3.4.11.0	F:metal ion binding; P:N-terminal protein amino acid modification; F:metalloexopeptidase activity; F:aminopeptidase activity; C:chloroplast; P:proteolysis; C:mitochondrion	AT1G13270	1e-84			sepal; leaf apex; D bilateral stage; vascular leaf; E expanded cotyledon stage; cotyledon; hypocotyl; carpel; 4 anthesis; stamen; petiole; seed; C globular stage; petal; LP.08 eight leaves visible; flower; petal differentiation and expansion stage; F mature embryo stage; pedicel; LP.06 six leaves visible; LP.12 twelve leaves visible; 4 leaf senescence stage; collective leaf structure; shoot syste…
sp_v2.0_unigene115	2507	probable serine threonine-protein kinase at1g54610-like	0	0.7845	EC:2.7.11.0	F:ATP binding; P:protein amino acid phosphorylation; F:protein serine/threonine kinase activity	AT1G54610	0			LP.02 two leaves visible; shoot system; leaf lamina base; seed; petal; LP.04 four leaves visible; 4 leaf senescence stage; flower; pedicel; pollen; petiole; root; cauline leaf; LP.10 ten leaves visible; 4 anthesis; LP.06 six leaves visible; E expanded cotyledon stage; collective leaf structure; stamen; carpel; sepal; stem; cotyledon; hypocotyl; shoot apex; vascular leaf; F mature embryo stage; C …
sp_v2.0_unigene117	2174	protein	2.52395e-123	0.653	-	C:plasma membrane	AT4G12070	9e-114			stamen; root; pollen; F mature embryo stage; sepal; D bilateral stage; shoot system; leaf lamina base; hypocotyl; LP.02 two leaves visible; flower; stem; LP.04 four leaves visible; LP.08 eight leaves visible; 4 leaf senescence stage; shoot apex; carpel; pedicel; inflorescence meristem; E expanded cotyledon stage; cauline leaf; vascular leaf; LP.12 twelve leaves visible; petal differentiation and …
sp_v2.0_unigene118	1801	potassium channel tetramerization domain-containing protein	0	0.6055	-	C:voltage-gated potassium channel complex; F:voltage-gated potassium channel activity; P:potassium ion transport	AT3G09030	6e-86			seed; D bilateral stage; inflorescence meristem; pollen; vascular leaf; shoot apex; 4 anthesis; C globular stage; root; 4 leaf senescence stage; flower; pedicel; sepal; LP.04 four leaves visible; petal differentiation and expansion stage; stamen; hypocotyl; petal; E expanded cotyledon stage; collective leaf structure; cauline leaf; carpel; LP.06 six leaves visible; plant embryo; stem
sp_v2.0_unigene119	1990	protein	0	0.759	-	C:plastid	AT1G05270	9e-105			cotyledon; petal; LP.08 eight leaves visible; seed; sepal; stamen; 4 anthesis; LP.02 two leaves visible; shoot apex; shoot system; LP.12 twelve leaves visible; vascular leaf; LP.10 ten leaves visible; pollen; C globular stage; petal differentiation and expansion stage; cauline leaf; inflorescence meristem; petiole; D bilateral stage; hypocotyl; flower; root; leaf apex; carpel; collective leaf str…
sp_v2.0_unigene120	1813	pinus taeda anonymous locus 0_13494_01 genomic sequence	5.23823e-71	0.6335	-	C:anchored to plasma membrane	AT4G28100	1e-89			LP.02 two leaves visible; shoot system; LP.06 six leaves visible; leaf lamina base; vascular leaf; flower; E expanded cotyledon stage; plant embryo; LP.04 four leaves visible; seed; hypocotyl; petal; stem; inflorescence meristem; LP.12 twelve leaves visible; C globular stage; root; petiole; 4 anthesis; cotyledon; pollen; leaf apex; LP.10 ten leaves visible; petal differentiation and expansion sta…
sp_v2.0_unigene121	1367	tubulin-specific chaperone e	6.81004e-78	0.6965	-	P:cytokinesis; C:chloroplast; F:hydrolase activity; P:embryonic development ending in seed dormancy	AT1G71440	9e-66
sp_v2.0_unigene123	1393	at1g73650 f25p22_7	2.062e-114	0.777	-	P:lipid metabolic process; C:cytoplasmic membrane-bounded vesicle; C:plasma membrane; C:vacuolar membrane; F:oxidoreductase activity, acting on the CH-CH group of donors; C:integral to membrane	AT1G73650	5e-110			hypocotyl; cultured plant cell; stamen; LP.02 two leaves visible; LP.04 four leaves visible; leaf apex; cultured plant cell; cultured plant cell; 4 anthesis; C globular stage; cultured plant cell; stem; D bilateral stage; carpel; pedicel; sepal; collective leaf structure; cultured plant cell; shoot apex; pollen; plant embryo; leaf lamina base; F mature embryo stage; LP.08 eight leaves visible; pl…
sp_v2.0_unigene125	2919	transcription factor bhlh145-like	0	0.6025	-	C:nucleus; F:transcription regulator activity	AT5G50011	8e-18
sp_v2.0_unigene126	3090	cohesin subunit	1.64778e-118	0.628	-	P:sister chromatid cohesion; C:nuclear chromosome	AT5G16270	3e-24
sp_v2.0_unigene127	1848	ethylene insensitive	6.95743e-95	0.597	-	P:negative regulation of defense response; F:protein binding; P:regulation of stomatal movement; P:ethylene mediated signaling pathway; P:response to salt stress; P:callose deposition in cell wall during defense response; P:response to jasmonic acid stimulus; P:defense response to fungus; P:defense response to bacterium; P:establishment of planar polarity; P:root hair cell differentiation; P:leaf…	AT5G03280	2e-88	Miscellaneous Membrane Protein Families		cauline leaf; pollen; cotyledon; shoot apex; D bilateral stage; 4 anthesis; petiole; flower; seed; leaf apex; LP.10 ten leaves visible; stem; stamen; vascular leaf; inflorescence meristem; 4 leaf senescence stage; root; petal differentiation and expansion stage; shoot system; C globular stage; cultured plant cell; sepal; F mature embryo stage; LP.12 twelve leaves visible; LP.04 four leaves visibl…
sp_v2.0_unigene129	2566	alkaline neutral invertase	0	0.862	EC:3.2.1.26; EC:3.2.1.48	F:sucrose alpha-glucosidase activity; P:cotyledon development; P:starch metabolic process; P:sucrose catabolic process, using invertase or sucrose synthase; C:chloroplast	AT5G22510	0		PWY-621:sucrose degradation III	sepal; shoot system; flower; LP.08 eight leaves visible; leaf lamina base; LP.06 six leaves visible; pollen; LP.02 two leaves visible; C globular stage; LP.12 twelve leaves visible; vascular leaf; collective leaf structure; hypocotyl; carpel; cotyledon; inflorescence meristem; D bilateral stage; stem; plant embryo; flower; E expanded cotyledon stage; stamen; petal; root; LP.10 ten leaves visible;…
sp_v2.0_unigene131	2875	pinus taeda anonymous locus 2_6538_01 genomic sequence	6.56854e-64	0.519		P:regulation of transcription, DNA-dependent; P:two-component signal transduction system (phosphorelay); F:two-component response regulator activity; F:kinase activity; P:phosphorylation	AT5G61380	3e-30
sp_v2.0_unigene132	2713	protein	1.66609e-117	0.709	-	F:binding	AT3G06670	4e-56
sp_v2.0_unigene133	1642	kinase family protein	9.34227e-112	0.6925	EC:2.7.11.0	P:phosphorylation; F:protein serine/threonine kinase activity; F:nucleotide binding	AT1G66460	4e-103
sp_v2.0_unigene134	1778	upf0533 protein c5orf44 homolog	7.93825e-157	0.7185		F:molecular_function; P:biological_process	AT2G47960	1e-142			petal differentiation and expansion stage; LP.02 two leaves visible; cotyledon; L mature pollen stage; LP.08 eight leaves visible; 4 anthesis; shoot apex; hypocotyl; LP.04 four leaves visible; D bilateral stage; shoot system; pollen; LP.06 six leaves visible; C globular stage; M germinated pollen stage; LP.10 ten leaves visible; cauline leaf; plant embryo; vascular leaf; petiole; F mature embryo …
sp_v2.0_unigene135	663						#N/A
sp_v2.0_unigene136	2318	nucleobase ascorbate transporter	0	0.895	-	P:transmembrane transport; C:membrane; F:transporter activity	AT2G05760	0	Nucleobase ascorbate transporters, NAT family; Organic Solute Cotransporters;		petal; 4 anthesis; collective leaf structure; petal differentiation and expansion stage; LP.06 six leaves visible; LP.10 ten leaves visible; seed; pedicel; LP.08 eight leaves visible; root; C globular stage; petiole; LP.12 twelve leaves visible; stem; sepal; carpel; cauline leaf; leaf lamina base; D bilateral stage; shoot system; shoot apex; LP.04 four leaves visible; inflorescence meristem; 4 le…
sp_v2.0_unigene137	1762	photosystem ii stability assembly factor hcf136	1.38228e-161	0.8295	-	C:chloroplast stromal thylakoid; P:protein complex assembly; C:chloroplast photosystem II; C:chloroplast thylakoid lumen; P:response to cadmium ion; P:plastid organization	AT5G23120	1e-157			plant embryo; petal differentiation and expansion stage; 4 anthesis; root; seed; stem; F mature embryo stage; sepal; LP.06 six leaves visible; flower; LP.02 two leaves visible; E expanded cotyledon stage; pollen; C globular stage; shoot system; vascular leaf; shoot apex; LP.12 twelve leaves visible; guard cell; LP.08 eight leaves visible; fruit; petiole; vascular leaf; LP.04 four leaves visible; …
sp_v2.0_unigene138	2096	protein	0	0.652	-	C:cytosol; C:plasma membrane; P:exocytosis	AT5G50380	3e-163	EXO70 exocyst subunit family		LP.04 four leaves visible; plant embryo; carpel; plant sperm cell; portion of secretory tissue; collective leaf structure; seed; petal; L mature pollen stage; cotyledon; leaf apex; shoot apex; flower; sepal; petiole; root; 4 leaf senescence stage; pedicel; LP.08 eight leaves visible; cauline leaf; petal differentiation and expansion stage; stamen; root; shoot system; M germinated pollen stage; F …
sp_v2.0_unigene141	6012	clathrin heavy chain 1-like	0	0.92	-	P:vesicle-mediated transport; F:binding; C:clathrin coat of coated pit; C:clathrin coat of trans-Golgi network vesicle; C:vacuolar membrane; P:intracellular protein transport; F:structural molecule activity; C:chloroplast	AT3G11130	0			cultured plant cell; L mature pollen stage; pollen tube cell; cultured plant cell; pollen; guard cell; M germinated pollen stage
sp_v2.0_unigene144	2224	coproporphyrinogen iii oxidase	0	0.8585	EC:1.3.3.3	P:heme biosynthetic process; F:coproporphyrinogen oxidase activity; C:chloroplast stroma; C:membrane; C:apoplast; F:protein homodimerization activity; P:oxidation reduction	AT1G03475	3e-166		CHLOROPHYLL-SYN:chlorophyllide <i>a</i> biosynthesis I; HEME-BIOSYNTHESIS-II:heme biosynthesis from uroporphyrinogen-III I	E expanded cotyledon stage; LP.12 twelve leaves visible; F mature embryo stage; collective leaf structure; leaf apex; root; shoot system; vascular leaf; petal differentiation and expansion stage; hypocotyl; stem; LP.04 four leaves visible; shoot apex; cotyledon; 4 anthesis; inflorescence meristem; LP.06 six leaves visible; cauline leaf; stamen; sepal; LP.02 two leaves visible; leaf lamina base; L…
sp_v2.0_unigene145	1429	heat shock factor protein	4.86438e-48	0.5015		P:regulation of transcription, DNA-dependent; P:transcription, DNA-dependent; F:sequence-specific DNA binding; C:nucleus; F:transcription factor activity; F:DNA binding; C:cytoplasmic membrane-bounded vesicle; P:response to stress	AT5G16820	2e-75	Heat Shock Transcription Factor Family; HSF Transcription Factor Family;		petal; flower; stamen; pedicel; sepal; F mature embryo stage; 4 anthesis; D bilateral stage; pollen; petal differentiation and expansion stage; stem; root; C globular stage; carpel; seed; collective leaf structure; hypocotyl; inflorescence meristem; E expanded cotyledon stage; plant embryo
sp_v2.0_unigene146	2436	protein	6.23776e-118	0.5875		F:binding; P:biological_process; C:cellular_component; F:ligase activity	AT5G50900	2e-108			LP.06 six leaves visible; sepal; LP.10 ten leaves visible; inflorescence meristem; stem; hypocotyl; pollen; LP.04 four leaves visible; plant sperm cell; petal differentiation and expansion stage; LP.08 eight leaves visible; seed; root; shoot system; petal; shoot apex; leaf lamina base; F mature embryo stage; plant embryo; carpel; LP.02 two leaves visible; 4 leaf senescence stage; LP.12 twelve lea…
sp_v2.0_unigene148	2780	scarecrow-like protein 4-like	1.24203e-109	0.676	-	F:transcription factor activity; F:protein binding; P:regulation of transcription, DNA-dependent	AT5G66770	3e-104	GRAS Gene Family; GRAS Transcription Factor Family;		carpel; LP.12 twelve leaves visible; inflorescence meristem; vascular leaf; cotyledon; 4 leaf senescence stage; collective leaf structure; shoot apex; pedicel; LP.04 four leaves visible; sepal; seed; shoot system; flower; LP.06 six leaves visible; D bilateral stage; stem; plant embryo; root; 4 anthesis; LP.02 two leaves visible; stamen; petiole; LP.10 ten leaves visible; hypocotyl; F mature embry…
sp_v2.0_unigene149	1515	gdsl esterase lipase	1.71427e-98	0.685	EC:3.1.1.3	P:lipid metabolic process; F:triglyceride lipase activity	AT5G50890	2e-85			pedicel; LP.10 ten leaves visible; vascular leaf; inflorescence meristem; plant sperm cell; 4 anthesis; LP.12 twelve leaves visible; D bilateral stage; petal differentiation and expansion stage; leaf apex; stamen; E expanded cotyledon stage; root; collective leaf structure; petiole; sepal; flower; hypocotyl; cotyledon; LP.08 eight leaves visible; LP.02 two leaves visible; F mature embryo stage; L…
sp_v2.0_unigene152	1889	protein	4.18141e-111	0.6315	-	P:protein modification process; F:small conjugating protein ligase activity	AT2G16920	3e-106			D bilateral stage; leaf lamina base; shoot apex; LP.10 ten leaves visible; LP.04 four leaves visible; E expanded cotyledon stage; LP.02 two leaves visible; stem; C globular stage; shoot system; 4 leaf senescence stage; 4 anthesis; sepal; LP.12 twelve leaves visible; vascular leaf; petal; seed; collective leaf structure; carpel; leaf apex; pollen tube cell; LP.08 eight leaves visible; cotyledon; L…
sp_v2.0_unigene153	2344	upf0496 protein 4-like	1.50119e-169	0.632		F:molecular_function; P:biological_process	AT1G74450	3e-80			LP.08 eight leaves visible; E expanded cotyledon stage; sepal; shoot apex; stem; carpel; pollen; F mature embryo stage; hypocotyl; cultured plant cell; LP.06 six leaves visible; root; LP.10 ten leaves visible; cotyledon; cauline leaf; pollen; vascular leaf; inflorescence meristem; petal; LP.04 four leaves visible; shoot system; stamen; LP.12 twelve leaves visible; leaf lamina base; D bilateral st…
sp_v2.0_unigene154	1614	transducin wd-40 repeat-containing protein	2.48191e-170	0.7955	-	F:nucleotide binding	AT3G53390	3e-162			F mature embryo stage; 4 anthesis; shoot system; hypocotyl; LP.06 six leaves visible; petiole; LP.10 ten leaves visible; stem; stamen; leaf lamina base; flower; vascular leaf; leaf apex; carpel; LP.02 two leaves visible; LP.08 eight leaves visible; 4 leaf senescence stage; pedicel; pollen; LP.12 twelve leaves visible; collective leaf structure; cotyledon; petal differentiation and expansion stage…
sp_v2.0_unigene155	1609	protein	6.29875e-57	0.6385	-	C:mitochondrion	AT4G26410	3e-52
sp_v2.0_unigene156	4182	receptor-like protein kinase hsl1-like	0	0.6725	EC:2.7.11.0; EC:2.7.10.0	P:protein amino acid phosphorylation; F:protein serine/threonine kinase activity; P:regulation of transcription, DNA-dependent; F:receptor activity; C:cytoplasmic membrane-bounded vesicle; F:protein tyrosine kinase activity; F:ATP binding; ; P:positive regulation of seed germination	AT1G28440	0	Receptor kinase-like protein family		petiole; shoot apex; C globular stage; collective leaf structure; LP.02 two leaves visible; LP.08 eight leaves visible; pollen; leaf apex; LP.06 six leaves visible; cotyledon; root; LP.04 four leaves visible; hypocotyl; shoot system; inflorescence meristem; flower; stamen; carpel; stem; cauline leaf; sepal; E expanded cotyledon stage; 4 leaf senescence stage; petal; plant embryo; D bilateral stag…
sp_v2.0_unigene158	2280	gamma-tubulin complex component 4 homolog	0	0.78	-	P:cortical microtubule organization; C:microtubule organizing center; C:tubulin complex; F:tubulin binding; P:growth; C:spindle pole; P:microtubule nucleation	AT3G53760	0			collective leaf structure; hypocotyl; C globular stage; pedicel; seed; cauline leaf; vascular leaf; leaf lamina base; 4 leaf senescence stage; shoot system; inflorescence meristem; leaf apex; F mature embryo stage; petal differentiation and expansion stage; sepal; D bilateral stage; flower; E expanded cotyledon stage; shoot apex; plant embryo; carpel; LP.10 ten leaves visible; petal; 4 anthesis; …
sp_v2.0_unigene159	2350	f-box family protein	1.73231e-141	0.5855		P:biological_process; F:RNA binding; P:RNA-dependent DNA replication; F:RNA-directed DNA polymerase activity; F:ligase activity	AT1G55590	4e-121			4 anthesis; LP.12 twelve leaves visible; pedicel; petal; D bilateral stage; plant embryo; E expanded cotyledon stage; flower; seed; collective leaf structure; LP.02 two leaves visible; pollen tube cell; LP.08 eight leaves visible; carpel; cotyledon; leaf apex; L mature pollen stage; LP.10 ten leaves visible; F mature embryo stage; cauline leaf; shoot system; petiole; hypocotyl; 4 leaf senescence …
sp_v2.0_unigene160	1451	isopenicillin n epimerase-like isoform 1	9.76982e-139	0.735	-	F:pyridoxal phosphate binding; P:metabolic process; F:isomerase activity	AT5G26600	5e-125			plant embryo; 4 leaf senescence stage; LP.12 twelve leaves visible; stamen; F mature embryo stage; D bilateral stage; LP.02 two leaves visible; petal; LP.04 four leaves visible; pedicel; cotyledon; 4 anthesis; shoot system; collective leaf structure; LP.06 six leaves visible; carpel; sepal; pollen; shoot apex; seed; root; petiole; stem; hypocotyl; cauline leaf; inflorescence meristem; LP.08 eight…
sp_v2.0_unigene161	3519	sterol 3-beta-glucosyltransferase-like	0	0.7375	-	C:plasma membrane; P:cellulose biosynthetic process; P:lipid glycosylation; P:sterol metabolic process; P:cold acclimation; F:beta-sitosterol UDP-glucosyltransferase activity; P:seed development	AT3G07020	0	Glycosyltransferase Gene Families		root; petal; LP.12 twelve leaves visible; vascular leaf; hypocotyl; seed; pollen tube cell; pollen; plant sperm cell; E expanded cotyledon stage; cauline leaf; carpel; pollen; L mature pollen stage; LP.04 four leaves visible; collective leaf structure; cultured plant cell; flower; pedicel; leaf apex; leaf lamina base; LP.08 eight leaves visible; 4 leaf senescence stage; 4 anthesis; LP.10 ten leav…
sp_v2.0_unigene163	3271	zinc finger ccch domain-containing protein 30-like	0	0.608	-	F:binding	AT2G41900	2e-176			shoot apex; flower; cauline leaf; cotyledon; 4 anthesis; C globular stage; leaf apex; collective leaf structure; 4 leaf senescence stage; stamen; pedicel; inflorescence meristem; LP.10 ten leaves visible; E expanded cotyledon stage; seed; leaf lamina base; carpel; pollen; petal; LP.08 eight leaves visible; sepal; shoot system; hypocotyl; LP.12 twelve leaves visible; root; vascular leaf; plant emb…
sp_v2.0_unigene164	1995	hydroxycinnamoyl shikimate quinate hydroxycinnamoyltransferase	0	0.8705	EC:2.3.1.133; EC:2.3.1.144	F:shikimate O-hydroxycinnamoyltransferase activity; F:anthranilate N-benzoyltransferase activity	AT5G48930	0	Monolignol Biosynthesis	PWY-6323:benzoylanthranilate biosynthesis; PWY-361:phenylpropanoid biosynthesis; PWY-361:phenylpropanoid biosynthesis; PWY-361:phenylpropanoid biosynthesis; PWY-361:phenylpropanoid biosynthesis; PWY-5868:simple coumarins biosynthesis	pollen tube cell; petiole; petal; cotyledon; petal differentiation and expansion stage; LP.02 two leaves visible; E expanded cotyledon stage; LP.12 twelve leaves visible; LP.04 four leaves visible; C globular stage; F mature embryo stage; shoot apex; shoot system; stem; plant embryo; 4 leaf senescence stage; D bilateral stage; stamen; LP.08 eight leaves visible; cauline leaf; LP.10 ten leaves vis…
sp_v2.0_unigene165	1238	nad -binding rossmann-fold-containing protein	7.85403e-139	0.8115	-	C:plastoglobule; C:chloroplast envelope; F:binding; P:metabolic process; F:catalytic activity; C:chloroplast thylakoid membrane	AT2G34460	1e-94			hypocotyl; E expanded cotyledon stage; D bilateral stage; sepal; C globular stage; petiole; pollen; 4 leaf senescence stage; cotyledon; leaf apex; LP.10 ten leaves visible; vascular leaf; stem; LP.04 four leaves visible; cotyledon; 4 anthesis; inflorescence meristem; seed; leaf lamina base; stamen; petal; cauline leaf; LP.08 eight leaves visible; shoot apex; LP.12 twelve leaves visible; LP.02 two…
sp_v2.0_unigene166	1901	lipoxygenase	0	0.82	EC:1.13.11.12	P:oxylipin biosynthetic process; F:iron ion binding; F:lipoxygenase activity; P:oxidation reduction	AT1G72520	0	Acyl Lipid Metabolism Family	PWY-735:jasmonic acid biosynthesis; PWY-5410:traumatin and (<i>Z</i>)-3-hexen-1-yl acetate biosynthesis; PWY-5410:traumatin and (<i>Z</i>)-3-hexen-1-yl acetate biosynthesis	4 anthesis; LP.12 twelve leaves visible; LP.10 ten leaves visible; LP.04 four leaves visible; LP.02 two leaves visible; cotyledon; inflorescence meristem; stem; root; LP.06 six leaves visible; petiole; vascular leaf; shoot apex; pedicel; petal differentiation and expansion stage; stamen; petal; sepal; pollen; collective leaf structure; carpel; flower; LP.08 eight leaves visible; hypocotyl; leaf a…
sp_v2.0_unigene167	4240	protein	0	0.592		F:RNA binding	AT1G22930	0			E expanded cotyledon stage; stamen; plant sperm cell; LP.08 eight leaves visible; hypocotyl; LP.10 ten leaves visible; cotyledon; pedicel; 4 leaf senescence stage; flower; root; carpel; seed; petal; inflorescence meristem; LP.12 twelve leaves visible; LP.02 two leaves visible; F mature embryo stage; shoot apex; pollen tube cell; leaf apex; stem; leaf lamina base; D bilateral stage; LP.06 six leav…
sp_v2.0_unigene168	2843	beta-xylosidase alpha-l-arabinofuranosidase 2-like	0	0.7365	EC:3.2.1.37	F:xylan 1,4-beta-xylosidase activity; C:cytoplasmic membrane-bounded vesicle; C:cell wall; C:apoplast; P:xylan catabolic process	AT5G64570	0	Glycoside Hydrolase Gene Families	PWY-5176:coumarin biosynthesis (via 2-coumarate); PWY-6717:(1,4)-&beta;-xylan degradation	collective leaf structure; D bilateral stage; stem; root; flower; ovule; LP.04 four leaves visible; cauline leaf; LP.08 eight leaves visible; cotyledon; E expanded cotyledon stage; C globular stage; plant embryo; leaf apex; sepal; 4 anthesis; 4 leaf senescence stage; hypocotyl; vascular leaf; petal differentiation and expansion stage; LP.12 twelve leaves visible; stamen; stem; fruit; shoot apex; …
sp_v2.0_unigene169	1201	unknown [Picea sitchensis]	7.46121e-30	0.76		-	#N/A
sp_v2.0_unigene170	3532	villin 2	0	0.7275	-	P:actin filament severing; F:actin filament binding; P:actin filament bundle assembly	AT3G57410	0			D bilateral stage; plant embryo; 4 anthesis; cauline leaf; stamen; petiole; LP.04 four leaves visible; carpel; pedicel; sepal; flower; leaf apex; collective leaf structure; shoot apex; inflorescence meristem; LP.02 two leaves visible; petal; vascular leaf; E expanded cotyledon stage; seed; cotyledon; F mature embryo stage; LP.06 six leaves visible; C globular stage; LP.10 ten leaves visible; peta…
sp_v2.0_unigene172	1464	histone deacetylase	2.11826e-157	0.804	-	P:histone deacetylation; C:chloroplast; F:histone deacetylase activity	AT4G33470	3e-153			LP.02 two leaves visible; vascular leaf; D bilateral stage; leaf apex; cauline leaf; E expanded cotyledon stage; LP.08 eight leaves visible; flower; petal differentiation and expansion stage; LP.04 four leaves visible; leaf lamina base; carpel; hypocotyl; pedicel; cotyledon; LP.12 twelve leaves visible; inflorescence meristem; seed; LP.06 six leaves visible; shoot apex; LP.10 ten leaves visible; …
sp_v2.0_unigene173	2007	f-box protein fbl2	0	0.7015		-	AT1G77000	5e-108			leaf lamina base; LP.06 six leaves visible; pollen; carpel; sepal; vascular leaf; LP.10 ten leaves visible; 4 leaf senescence stage; pollen; LP.02 two leaves visible; collective leaf structure; F mature embryo stage; LP.04 four leaves visible; shoot apex; LP.08 eight leaves visible; C globular stage; hypocotyl; pedicel; inflorescence meristem; cotyledon; leaf apex; E expanded cotyledon stage; pet…
sp_v2.0_unigene174	1555	apetala2-like protein	3.20504e-143	0.518	-	P:transcription, DNA-dependent	AT4G36920	4e-26
sp_v2.0_unigene176	1292	nuclear nucleic acid-binding protein c1d	2.62507e-84	0.6675		F:molecular_function; P:biological_process; C:cellular_component	AT5G25080	3e-32
sp_v2.0_unigene179	2217	formin-like protein 11-like	6.8037e-124	0.676	-	P:cellular component organization	AT3G25500	4e-120	FH2 proteins		4 anthesis; LP.06 six leaves visible; flower; shoot system; LP.04 four leaves visible; seed; LP.12 twelve leaves visible; petal differentiation and expansion stage; vascular leaf; cultured plant cell; pedicel; root; inflorescence meristem; C globular stage; pollen; sepal; petal; cauline leaf; E expanded cotyledon stage; F mature embryo stage; carpel; stem; leaf apex; 4 leaf senescence stage; LP.0…
sp_v2.0_unigene182	1498	protein	1.36774e-58	0.5395		C:plastid; F:molecular_function; P:biological_process	AT2G39650	3e-52
sp_v2.0_unigene184	2891	mitogen activated protein kinase kinase kinase-like protein	0	0.7385	-	P:phosphorylation; F:protein kinase activity; F:nucleotide binding	AT3G58640	0	MAP Kinase Kinase Kinase (MAPKKK) Family		stamen; cotyledon; LP.08 eight leaves visible; carpel; F mature embryo stage; hypocotyl; root; cultured plant cell; petal differentiation and expansion stage; seed; shoot system; shoot apex; stem; LP.12 twelve leaves visible; E expanded cotyledon stage; sepal; pedicel; flower; D bilateral stage; 4 anthesis; LP.04 four leaves visible; petal; petiole; LP.02 two leaves visible; LP.06 six leaves visi…
sp_v2.0_unigene185	2346	uncharacterized membrane protein at1g16860-like	0	0.76		-	AT1G16860	2e-166
sp_v2.0_unigene188	1651	chlorophyllide a chloroplastic-like	0	0.8075	EC:1.13.12.14	P:oxidation reduction; F:2 iron, 2 sulfur cluster binding; F:chlorophyllide a oxygenase activity; P:chlorophyll biosynthetic process; C:thylakoid membrane; F:oxidoreductase activity, acting on paired donors, with incorporation or reduction of molecular oxygen; C:chloroplast inner membrane; F:iron ion binding	AT1G44446	0		PWY-5068:chlorophyll cycle; PWY-5068:chlorophyll cycle	plant embryo; E expanded cotyledon stage; 4 leaf senescence stage; shoot system; pedicel; flower; leaf lamina base; C globular stage; LP.08 eight leaves visible; F mature embryo stage; D bilateral stage; vascular leaf; petiole; LP.04 four leaves visible; seed; petal; leaf apex; LP.06 six leaves visible; collective leaf structure; sepal; LP.12 twelve leaves visible; cotyledon; 4 anthesis; carpel; …
sp_v2.0_unigene189	3219	vascular plant one zinc finger protein	1.54709e-159	0.66		P:biological_process; C:cellular_component	AT1G28520	1e-139	VOZ-9 Transcription Factor Family		4 anthesis; pedicel; petal; root; vascular leaf; flower; LP.04 four leaves visible; shoot system; pollen; stem; seed; stamen; filament; cotyledon; vascular leaf; stem; carpel; plant embryo; hypocotyl; root; collective leaf structure; phloem; shoot apex; C globular stage; E expanded cotyledon stage; inflorescence meristem; flower; fruit; cauline leaf; sepal; F mature embryo stage; petal differenti…
sp_v2.0_unigene191	2479	probable e3 ubiquitin-protein ligase ari7-like	0	0.818	-	F:zinc ion binding; F:nucleic acid binding; C:intracellular; C:membrane	AT1G65430	0	ARIADNE gene family		carpel; sepal; pollen; petiole; pedicel; 4 anthesis; plant sperm cell; pollen tube cell; petal; C globular stage; seed; shoot system; inflorescence meristem; D bilateral stage; LP.10 ten leaves visible; stem; leaf apex; shoot apex; E expanded cotyledon stage; LP.12 twelve leaves visible; cauline leaf; petal differentiation and expansion stage; 4 leaf senescence stage; hypocotyl; LP.06 six leaves …
sp_v2.0_unigene192	3257	homeodomain-leucine zipper trancription factor hb-3	0	0.901	-	F:transcription factor activity; F:sequence-specific DNA binding; C:nucleus; P:regulation of transcription, DNA-dependent	AT1G52150	0	Homeobox Transcription Factor Family		seed; shoot apex; petal; pollen; vascular leaf; cotyledon; ovule; F mature embryo stage; stamen; root; flower meristem; flower; cotyledon; carpel; shoot system; leaf apex; procambium; sepal; carpel; LP.10 ten leaves visible; LP.08 eight leaves visible; hypocotyl; cauline leaf; C globular stage; cotyledon; stamen; E expanded cotyledon stage; pedicel; petiole; LP.06 six leaves visible; inner integu…
sp_v2.0_unigene193	1544	u5 small nuclear ribonucleoprotein 40 kda	5.57277e-164	0.889	EC:2.3.1.48	C:heterotrimeric G-protein complex; C:CUL4 RING ubiquitin ligase complex; F:histone acetyltransferase activity; P:histone acetylation; F:nucleotide binding	AT2G43770	2e-160			seed; 4 anthesis; D bilateral stage; petiole; LP.02 two leaves visible; stem; E expanded cotyledon stage; pollen; sepal; collective leaf structure; cauline leaf; LP.06 six leaves visible; guard cell; leaf apex; LP.08 eight leaves visible; carpel; 4 leaf senescence stage; plant embryo; leaf lamina base; hypocotyl; C globular stage; petal differentiation and expansion stage; LP.10 ten leaves visibl…
sp_v2.0_unigene196	1513	u-box domain-containing protein 4-like	6.66395e-170	0.6885	-	F:binding	AT4G12710	1e-78
sp_v2.0_unigene197	2587	protein	0	0.6815	-	C:vacuolar membrane; F:sugar:hydrogen symporter activity; P:carbohydrate transport; P:cellular process	AT3G47420	0	Organic Solute Cotransporters		root; flower; inflorescence meristem; sepal; petal; plant embryo; D bilateral stage; pedicel; cauline leaf; LP.02 two leaves visible; stem; hypocotyl; LP.12 twelve leaves visible; petal differentiation and expansion stage; LP.10 ten leaves visible; pollen; leaf lamina base; carpel; shoot system; cotyledon; LP.06 six leaves visible; LP.04 four leaves visible; 4 leaf senescence stage; LP.08 eight l…
sp_v2.0_unigene200	2844	lysine histidine transporter-like 8	0	0.7785	-	C:integral to membrane; P:amino acid transport; F:amino acid transmembrane transporter activity; C:plasma membrane	AT1G47670	0	AAAP family; Organic Solute Cotransporters;		LP.04 four leaves visible; sepal; petiole; C globular stage; LP.06 six leaves visible; stem; 4 anthesis; flower; leaf apex; D bilateral stage; plant embryo; cotyledon; pedicel; vascular leaf; carpel; LP.12 twelve leaves visible; petal differentiation and expansion stage; hypocotyl; root; petal; shoot system; inflorescence meristem; leaf lamina base; cauline leaf; shoot apex; LP.08 eight leaves vi…
sp_v2.0_unigene201	1901	proteophosphoglycan ppg4	6.80811e-45	0.415714		P:tRNA methylation; F:tRNA methyltransferase activity; F:methyltransferase activity; P:translational initiation; C:cytoplasm; P:translation; F:ATP binding; F:methionyl-tRNA formyltransferase activity; C:myosin complex; F:motor activity; ; F:S-adenosylmethionine-dependent methyltransferase activity; C:cell wall; C:cell surface; F:metal ion binding; F:RNA binding; F:nucleic acid binding; F:nucleoti…	#N/A
sp_v2.0_unigene202	3224	protein	5.2984e-176	0.638		F:molecular_function; P:biological_process	AT1G64140	4e-164			pollen; L mature pollen stage; pollen tube cell; M germinated pollen stage; plant sperm cell
sp_v2.0_unigene204	3410	vhs domain-containing protein at3g16270-like	3.61279e-123	0.6855	-	C:membrane; F:protein binding	AT3G16270	7e-122			LP.04 four leaves visible; F mature embryo stage; vascular leaf; LP.10 ten leaves visible; L mature pollen stage; hypocotyl; carpel; shoot apex; LP.02 two leaves visible; LP.12 twelve leaves visible; petiole; plant embryo; petal differentiation and expansion stage; collective leaf structure; inflorescence meristem; stamen; sepal; petal; LP.06 six leaves visible; pollen; leaf apex; shoot system; 4…
sp_v2.0_unigene205	2204	protein chloroplastic-like	3.26343e-102	0.779		-	AT3G25690	1e-87			stem; shoot system; petal differentiation and expansion stage; 4 leaf senescence stage; F mature embryo stage; leaf apex; leaf lamina base; C globular stage; 4 anthesis; pedicel; inflorescence meristem; stamen; vascular leaf; seed; petiole; LP.04 four leaves visible; plant embryo; LP.10 ten leaves visible; pollen; E expanded cotyledon stage; LP.06 six leaves visible; hypocotyl; carpel; collective…
sp_v2.0_unigene206	2694	gras family transcription factor	0	0.8095	-	P:regulation of transcription, DNA-dependent	AT5G48150	7e-145	GRAS Gene Family; GRAS Transcription Factor Family;		vascular leaf; LP.06 six leaves visible; LP.04 four leaves visible; hypocotyl; LP.02 two leaves visible; stamen; sepal; carpel; D bilateral stage; plant embryo; leaf lamina base; 4 anthesis; cauline leaf; stem; petal; LP.10 ten leaves visible; petiole; shoot apex; petal differentiation and expansion stage; LP.08 eight leaves visible; LP.12 twelve leaves visible; root; pollen; leaf apex; infloresc…
sp_v2.0_unigene210	866	adp atp translocase-like protein	3.05341e-47	0.823	-	F:binding; C:mitochondrial inner membrane; P:transmembrane transport; P:mitochondrial transport; C:integral to membrane; F:transporter activity	AT5G56450	9e-121			E expanded cotyledon stage; inflorescence meristem; leaf lamina base; leaf apex; collective leaf structure; C globular stage; LP.06 six leaves visible; L mature pollen stage; vascular leaf; pollen tube cell; LP.10 ten leaves visible; LP.12 twelve leaves visible; stem; seed; root; sepal; D bilateral stage; M germinated pollen stage; cotyledon; stamen; flower; LP.04 four leaves visible; pedicel; hy…
sp_v2.0_unigene211	1357	predicted protein [Physcomitrella patens subsp. patens]	0.000289333	0.44		-	#N/A
sp_v2.0_unigene212	2062	d-lactate dehydrogenase	0	0.82	EC:1.1.2.4; EC:1.1.99.14	F:identical protein binding; F:FAD binding; F:glycolate oxidase activity; P:methylglyoxal catabolic process; F:D-lactate dehydrogenase (cytochrome) activity; F:ATP binding; F:glycolate dehydrogenase activity; C:mitochondrion; P:oxidation reduction	AT5G06580	0		PWY-5386:methylglyoxal degradation I; GLYOXDEG-PWY:glycolate and glyoxylate degradation II; PWY-181:photorespiration	flower; collective leaf structure; sepal; LP.06 six leaves visible; shoot system; root; seed; petal differentiation and expansion stage; plant embryo; petiole; E expanded cotyledon stage; cotyledon; vascular leaf; LP.10 ten leaves visible; pedicel; D bilateral stage; C globular stage; LP.04 four leaves visible; petal; F mature embryo stage; stamen; LP.12 twelve leaves visible; shoot apex; hypocot…
sp_v2.0_unigene215	3177	acyl- dehydrogenase	0	0.7805	EC:1.3.99.3	F:FAD binding; P:root hair elongation; F:acyl-CoA dehydrogenase activity; P:oxidation reduction	AT3G06810	0	Acyl Lipid Metabolism Family	PWY-6066:IAA biosynthesis VII	cauline leaf; LP.04 four leaves visible; LP.06 six leaves visible; petal differentiation and expansion stage; C globular stage; shoot apex; stamen; shoot system; LP.10 ten leaves visible; 4 leaf senescence stage; pollen; hypocotyl; plant embryo; inflorescence meristem; collective leaf structure; LP.12 twelve leaves visible; stem; pollen; cotyledon; F mature embryo stage; sepal; D bilateral stage;…
sp_v2.0_unigene216	3928	5 -3 exoribonuclease 2	0	0.63	-	P:cell growth; P:DNA metabolic process; F:5'-3' exoribonuclease activity; F:metal ion binding; P:miRNA catabolic process; P:gene expression; C:nucleus	AT1G75660	0			petal; C globular stage; 4 anthesis; pollen tube cell; petiole; flower; stem; LP.10 ten leaves visible; cotyledon; pedicel; leaf lamina base; 4 leaf senescence stage; root; pollen; flower; LP.04 four leaves visible; vascular leaf; LP.08 eight leaves visible; stamen; leaf apex; inflorescence meristem; carpel; LP.02 two leaves visible; seed; root; LP.06 six leaves visible; collective leaf structure…
sp_v2.0_unigene217	1807	protein	0	0.6965		F:molecular_function; P:biological_process; C:integral to membrane; C:membrane	AT4G36440	2e-107			LP.02 two leaves visible; plant sperm cell; shoot system; petiole; shoot apex; stem; pollen tube cell; root; sepal; leaf apex; plant embryo; M germinated pollen stage; flower; E expanded cotyledon stage; petal; LP.10 ten leaves visible; D bilateral stage; stamen; seed; 4 leaf senescence stage; 4 anthesis; C globular stage; vascular leaf; pedicel; collective leaf structure; cauline leaf; leaf lami…
sp_v2.0_unigene218	1891	family protein	3.17222e-10	0.39		C:cell surface; P:cellular cell wall macromolecule metabolic process; F:hydrolase activity; P:peptidoglycan catabolic process; F:N-acetylmuramoyl-L-alanine amidase activity; F:amidase activity; F:nucleic acid binding; F:zinc ion binding; F:ATPase activity; F:ATP binding; F:nucleotide binding; F:nucleoside-triphosphatase activity; P:ATP catabolic process; P:cell cycle; C:integral to membrane; P:ch…	#N/A
sp_v2.0_unigene219	1016						#N/A
sp_v2.0_unigene221	2457	p-loop containing nucleoside triphosphate hydrolase domain-containing protein	8.62619e-67	0.59	-	C:plastid	AT4G13030	8e-50
sp_v2.0_unigene223	2674	heat shock protein binding protein	3.20025e-46	0.6235	-	C:vacuolar membrane; C:mitochondrion	AT1G69060	7e-39
sp_v2.0_unigene224	2332	pinus taeda anonymous locus 0_11591_01 genomic sequence	5.40483e-103	0.6485	-	P:response to mechanical stimulus; P:auxin polar transport; C:vacuolar membrane; P:response to auxin stimulus; C:endoplasmic reticulum; C:mitochondrion	AT1G54990	1e-99			plant embryo; inflorescence meristem; stem; LP.08 eight leaves visible; petal differentiation and expansion stage; LP.04 four leaves visible; pollen; petal; flower; shoot apex; hypocotyl; D bilateral stage; seed; LP.06 six leaves visible; root; fruit; sepal; C globular stage; flower; shoot system; LP.12 twelve leaves visible; guard cell; cauline leaf; F mature embryo stage; leaf lamina base; plan…
sp_v2.0_unigene225	1963	hyoscyamine 6-	2.60077e-172	0.837	EC:1.14.11.23; EC:1.13.11.0	F:flavonol synthase activity; F:iron ion binding; F:oxidoreductase activity, acting on single donors with incorporation of molecular oxygen, incorporation of two atoms of oxygen; P:alkaloid biosynthetic process; P:flavonol biosynthetic process; P:oxidation reduction	AT1G35190	7e-116		PWY-3101:flavonol biosynthesis; PWY-3101:flavonol biosynthesis	inflorescence meristem; cotyledon; 4 anthesis; cauline leaf; stamen; 4 leaf senescence stage; pollen; C globular stage; pollen; petal; LP.06 six leaves visible; pollen tube cell; seed; stem; plant embryo; petiole; LP.10 ten leaves visible; shoot apex; leaf lamina base; LP.04 four leaves visible; leaf apex; E expanded cotyledon stage; LP.08 eight leaves visible; hypocotyl; LP.02 two leaves visible…
sp_v2.0_unigene228	1635	carbonic anhydrase	8.14583e-161	0.698	EC:4.2.1.1	F:zinc ion binding; F:carbonate dehydratase activity; P:carbon utilization	AT4G33580	4e-60
sp_v2.0_unigene229	2450	probable indole-3-acetic acid-amido synthetase -like	0	0.752	-	P:response to auxin stimulus; P:response to light stimulus	AT2G46370	0		PWY-6220:jasmonoyl-amino acid conjugates biosynthesis I	E expanded cotyledon stage; C globular stage; hypocotyl; shoot apex; root; flower; LP.08 eight leaves visible; cotyledon; F mature embryo stage; LP.10 ten leaves visible; LP.02 two leaves visible; carpel; leaf lamina base; fruit; sepal; pedicel; 4 anthesis; root; leaf apex; rosette leaf; stamen; flower; stem; seed; LP.04 four leaves visible; 4 leaf senescence stage; D bilateral stage; petal; infl…
sp_v2.0_unigene230	2527	cyclin-dependent kinase c-2-like	0	0.8375	EC:2.7.11.23	F:RNA polymerase II carboxy-terminal domain kinase activity; F:protein binding; P:protein amino acid phosphorylation; F:ATP binding; P:leaf development; C:cytosol; P:response to virus	AT5G10270	0	Core Cell Cycle Genes		root; cultured plant cell; LP.02 two leaves visible; leaf apex; LP.10 ten leaves visible; seed; pollen; sepal; LP.04 four leaves visible; D bilateral stage; hypocotyl; petal; shoot apex; shoot system; petiole; cotyledon; F mature embryo stage; leaf lamina base; petal differentiation and expansion stage; collective leaf structure; plant embryo; E expanded cotyledon stage; LP.08 eight leaves visibl…
sp_v2.0_unigene231	1433	protein	4.3883e-75	0.8085	-	C:chloroplast	AT5G04440	3e-76			pollen; LP.06 six leaves visible; inflorescence meristem; 4 leaf senescence stage; LP.02 two leaves visible; leaf lamina base; seed; collective leaf structure; E expanded cotyledon stage; LP.08 eight leaves visible; plant embryo; sepal; vascular leaf; shoot apex; D bilateral stage; root; shoot system; petiole; pedicel; cotyledon; 4 anthesis; F mature embryo stage; petal differentiation and expans…
sp_v2.0_unigene232	1577	2-oxoacid-dependent oxidase	1.40647e-180	0.78	-	F:oxidoreductase activity; P:oxidation reduction; F:iron ion binding	AT3G50210	4e-62
sp_v2.0_unigene233	2034	acetyl-coenzyme a synthetase	0	0.78	-	C:peroxisome; P:auxin metabolic process; F:ligase activity	AT1G55320	0		PWY-3941:&beta;-alanine biosynthesis II; PWY66-162:ethanol degradation IV (peroxisomal); PWY66-21:ethanol degradation II (cytosol)	guard cell
sp_v2.0_unigene234	1290	probably inactive leucine-rich repeat receptor-like protein kinase at3g28040-like	6.19744e-102	0.834	EC:2.7.11.26; EC:2.7.11.16; EC:1.3.1.74	F:tau-protein kinase activity; F:receptor activity; C:cytoplasmic membrane-bounded vesicle; P:protein amino acid phosphorylation; F:ATP binding; F:G-protein coupled receptor kinase activity; C:integral to membrane; P:oxidation reduction; F:2-alkenal reductase activity	AT3G56370	3e-85	Receptor kinase-like protein family		leaf apex; D bilateral stage; hypocotyl; petiole; stem; cotyledon; 4 leaf senescence stage; shoot system; F mature embryo stage; leaf lamina base; petal; LP.04 four leaves visible; collective leaf structure; root; cauline leaf; vascular leaf; LP.08 eight leaves visible; LP.06 six leaves visible; stamen; LP.02 two leaves visible; LP.12 twelve leaves visible; pollen; 4 anthesis; E expanded cotyledo…
sp_v2.0_unigene235	1010	late embryogenesis abundant hydroxyproline-rich glycoprotein	1.84657e-28	0.6055	-	C:anchored to plasma membrane	AT3G54200	7e-27
sp_v2.0_unigene236	1982	unknown [Picea sitchensis]	2.23815e-155	0.6485		F:molecular_function; P:biological_process; C:cellular_component	AT1G73380	4e-67			seed; stem; cotyledon; pedicel; pollen; LP.04 four leaves visible; C globular stage; leaf apex; cauline leaf; leaf lamina base; flower; E expanded cotyledon stage; stamen; shoot system; shoot apex; hypocotyl; sepal; collective leaf structure; LP.02 two leaves visible; plant embryo; petal; root; 4 leaf senescence stage; LP.12 twelve leaves visible; 4 anthesis; petiole; carpel; D bilateral stage; L…
sp_v2.0_unigene237	3225	armadillo beta-catenin repeat-containing protein	0	0.7625	-	F:ligase activity; F:binding	AT2G45720	4e-171			stamen; LP.12 twelve leaves visible; F mature embryo stage; LP.04 four leaves visible; carpel; petal; petiole; sepal; pollen; leaf apex; shoot apex; flower; root; hypocotyl; LP.10 ten leaves visible; 4 leaf senescence stage; cotyledon; pedicel; seed; petal differentiation and expansion stage; plant embryo; LP.06 six leaves visible; LP.02 two leaves visible; vascular leaf; inflorescence meristem; …
sp_v2.0_unigene238	1850	cleavage and polyadenylation specificity factor a subunit protein	1.35129e-114	0.648	-	C:plastid	AT3G11960	1e-106			plant embryo; LP.06 six leaves visible; petiole; leaf apex; 4 anthesis; C globular stage; 4 leaf senescence stage; LP.12 twelve leaves visible; root; vascular leaf; collective leaf structure; inflorescence meristem; leaf lamina base; plant sperm cell; stem; shoot system; stamen; E expanded cotyledon stage; sepal; D bilateral stage; LP.10 ten leaves visible; cauline leaf; seed; pollen; carpel; LP.…
sp_v2.0_unigene239	1616	mannan endo- -beta-mannosidase 6-like	1.20725e-132	0.7165	EC:3.2.1.0	F:hydrolase activity, hydrolyzing O-glycosyl compounds	AT5G01930	4e-137	Glycoside Hydrolase Gene Families		D bilateral stage; shoot system; carpel; petiole; shoot apex; sepal; inflorescence meristem; root; C globular stage; plant embryo; collective leaf structure; 4 leaf senescence stage; 4 anthesis; cauline leaf; petal differentiation and expansion stage; flower; LP.10 ten leaves visible; petal; leaf lamina base; stamen; stem; hypocotyl; LP.04 four leaves visible; pedicel; vascular leaf; LP.12 twelve…
sp_v2.0_unigene240	2084	homeobox-leucine zipper protein anthocyaninless 2-like	0	0.6955	-	P:transcription, DNA-dependent; F:DNA binding	AT4G00730	0	Homeobox Transcription Factor Family		shoot system; flower; LP.06 six leaves visible; flower; stem; F mature embryo stage; petal differentiation and expansion stage; LP.02 two leaves visible; leaf apex; root; carpel; leaf lamina base; seed; cauline leaf; C globular stage; LP.04 four leaves visible; pollen; root epidermis; sepal; 4 anthesis; stem; inflorescence meristem; lateral root cap; E expanded cotyledon stage; D bilateral stage;…
sp_v2.0_unigene241	1533	rna recognition motif-containing protein	1.7783e-37	0.583077	-	F:binding	AT3G23370	2e-33
sp_v2.0_unigene244	2533	alpha-galactosidase alpha-n-	0	0.6585	EC:3.2.1.0; EC:3.6.1.15	F:hydrolase activity, hydrolyzing O-glycosyl compounds; P:carbohydrate metabolic process; F:cation binding; C:cell wall; F:nucleoside-triphosphatase activity; C:cytosol; C:mitochondrion	AT3G26380	8e-178	Glycoside Hydrolase Gene Families	PWY0-1301:melibiose degradation	inflorescence meristem; C globular stage; root; LP.12 twelve leaves visible; plant embryo; stem; leaf lamina base; petal differentiation and expansion stage; pollen; 4 leaf senescence stage; cotyledon; D bilateral stage; shoot system; E expanded cotyledon stage; LP.04 four leaves visible; LP.08 eight leaves visible; seed; F mature embryo stage; leaf apex; sepal; petal; pedicel; cauline leaf; plan…
sp_v2.0_unigene247	1256	quinone reductase family protein	3.06006e-98	0.812	-	P:negative regulation of transcription, DNA-dependent; F:oxidoreductase activity; C:plasma membrane; F:FMN binding; P:oxidation reduction	AT4G27270	5e-97			F mature embryo stage; stamen; leaf apex; collective leaf structure; inflorescence meristem; LP.06 six leaves visible; D bilateral stage; vascular leaf; LP.04 four leaves visible; pedicel; LP.10 ten leaves visible; sepal; shoot apex; E expanded cotyledon stage; petal differentiation and expansion stage; 4 anthesis; shoot system; vascular leaf; 4 leaf senescence stage; LP.08 eight leaves visible; …
sp_v2.0_unigene248	1974	flavin-containing monooxygenase-like protein	1.11159e-138	0.694	-	C:vacuole; F:monooxygenase activity; F:coenzyme binding	AT1G62600	5e-132
sp_v2.0_unigene250	1467	quinone oxidoreductase-like protein 2 homolog	1.0171e-175	0.7415	-	C:peroxisome; F:oxidoreductase activity; P:oxidation reduction; F:zinc ion binding; F:protein binding	AT3G56460	5e-120			petiole; flower; plant embryo; LP.10 ten leaves visible; hypocotyl; carpel; stamen; pedicel; LP.02 two leaves visible; sepal; shoot apex; root; LP.12 twelve leaves visible; petal; LP.06 six leaves visible; D bilateral stage; F mature embryo stage; shoot system; E expanded cotyledon stage; collective leaf structure; inflorescence meristem; LP.08 eight leaves visible; 4 anthesis; 4 leaf senescence …
sp_v2.0_unigene251	2341	serine threonine-protein kinase pepkr2-like	0	0.731	EC:2.7.11.0	F:ATP binding; P:protein amino acid phosphorylation; F:protein serine/threonine kinase activity; F:protein binding	AT1G12680	2e-123			pollen tube cell; hypocotyl; leaf apex; plant sperm cell; flower; LP.04 four leaves visible; cotyledon; pedicel; D bilateral stage; C globular stage; LP.12 twelve leaves visible; petiole; stem; shoot system; LP.08 eight leaves visible; LP.10 ten leaves visible; collective leaf structure; petal; 4 leaf senescence stage; shoot apex; F mature embryo stage; vascular leaf; inflorescence meristem; stam…
sp_v2.0_unigene252	1270	udp-glucose: anthocyanidin -o-glucosyltransferase	8.53854e-145	0.649	EC:2.4.1.0	F:transferase activity, transferring hexosyl groups; P:metabolic process	AT1G01390	1e-64
sp_v2.0_unigene253	3269	dna topoisomerase iv subunit a	1.64106e-15	0.3885	-	F:binding	AT2G22795	8e-30
sp_v2.0_unigene254	2314	pwwp domain-containing protein	1.74743e-45	0.5335		P:oxidation reduction; F:oxidoreductase activity; F:DNA binding; F:molecular_function; P:biological_process; C:cellular_component	AT3G09670	2e-40
sp_v2.0_unigene255	3104	protein	0	0.6845	-	F:binding	AT1G07990	0			inflorescence meristem; root; stem; plant embryo; vascular leaf; 4 anthesis; LP.12 twelve leaves visible; pedicel; seed; C globular stage; petal differentiation and expansion stage; 4 leaf senescence stage; LP.02 two leaves visible; cauline leaf; sepal; stamen; collective leaf structure; carpel; petiole; cotyledon; shoot system; LP.06 six leaves visible; leaf apex; shoot apex; hypocotyl; petal; L…
sp_v2.0_unigene256	1265	homeobox-leucine zipper-like protein	1.73638e-133	0.6685	-	F:transcription factor activity; F:transcription regulator activity; F:sequence-specific DNA binding; C:nucleus; P:regulation of transcription, DNA-dependent	AT1G69780	1e-35
sp_v2.0_unigene259	2310	u4 u6 small nuclear ribonucleoprotein prp31-like	2.43137e-172	0.696	-	P:embryonic development ending in seed dormancy; F:nucleic acid binding; C:ribonucleoprotein complex	AT1G60170	9e-144			M germinated pollen stage; pollen tube cell; L mature pollen stage; pollen
sp_v2.0_unigene260	2871	protein	0	0.7745	-	F:nucleic acid binding	AT1G62870	0
sp_v2.0_unigene261	2140	transcription factor tcp4	3.31687e-35	0.808	-	P:leaf morphogenesis; P:cell differentiation; F:transcription factor activity; P:positive regulation of development, heterochronic; F:DNA binding; P:embryonic development ending in seed dormancy; P:regulation of transcription, DNA-dependent	AT3G15030	1e-35
sp_v2.0_unigene262	3144	exocyst complex component sec3a	0	0.7885	-	C:exocyst; C:plasma membrane	AT1G47550	0	EF-hand containing proteins		M germinated pollen stage; pollen; pollen tube cell; cultured plant cell; L mature pollen stage
sp_v2.0_unigene264	2302	potassium transporter	0	0.741	-	F:potassium ion transmembrane transporter activity; P:potassium ion transport; C:chloroplast; C:membrane	AT1G60160	0	Inorganic Solute Cotransporters		inflorescence meristem; vascular leaf; 4 leaf senescence stage; 4 anthesis; stem; LP.10 ten leaves visible; leaf lamina base; cauline leaf; LP.02 two leaves visible; plant embryo; E expanded cotyledon stage; LP.06 six leaves visible; shoot system; stamen; LP.08 eight leaves visible; hypocotyl; sepal; seed; LP.12 twelve leaves visible; carpel; shoot apex; LP.04 four leaves visible; cotyledon; F ma…
sp_v2.0_unigene266	2800	sulfite reductase	0	0.855	EC:1.8.7.1; EC:1.8.99.1	C:chloroplast envelope; P:response to cold; F:copper ion binding; F:sulfite reductase (ferredoxin) activity; F:heme binding; F:sulfite reductase activity; C:stromule; C:chloroplast stroma; F:4 iron, 4 sulfur cluster binding; C:membrane; C:apoplast; P:sulfate reduction; P:response to salt stress	AT5G04590	0		SULFMETII-PWY:sulfate reduction II (assimilatory)	seed development stages; petal; guard cell; plant embryo; petiole; seed; cauline leaf; LP.02 two leaves visible; LP.08 eight leaves visible; vascular leaf; E expanded cotyledon stage; root; carpel; pedicel; shoot apex; leaf apex; LP.04 four leaves visible; cotyledon; collective leaf structure; LP.10 ten leaves visible; hypocotyl; D bilateral stage; cultured plant cell; inflorescence meristem; F m…
sp_v2.0_unigene267	2597	protein kinase g11a-like	0	0.81	EC:2.7.11.0	C:cytoplasm; C:nucleolus; F:electron carrier activity; F:monooxygenase activity; F:heme binding; P:protein amino acid phosphorylation; F:ATP binding; F:protein serine/threonine kinase activity	AT5G47750	0	AGC Family		pedicel; stem; shoot system; LP.06 six leaves visible; leaf apex; vascular leaf; C globular stage; hypocotyl; collective leaf structure; petal; sepal; E expanded cotyledon stage; plant embryo; D bilateral stage; 4 anthesis; 4 leaf senescence stage; root; petal differentiation and expansion stage; LP.12 twelve leaves visible; carpel; LP.02 two leaves visible; LP.10 ten leaves visible; stamen; infl…
sp_v2.0_unigene268	1077	pinus taeda anonymous locus 2_6874_01 genomic sequence	2.03998e-36	0.638		F:molecular_function; P:biological_process	AT5G57000	5e-10
sp_v2.0_unigene270	2234	nuclear transcription factor y subunit a-1	6.30348e-77	0.576		P:regulation of transcription, DNA-dependent; P:transcription, DNA-dependent; C:CCAAT-binding factor complex; C:nucleus; F:transcription factor activity; F:DNA binding	AT3G20910	6e-31
sp_v2.0_unigene271	1704	imidazoleglycerol-phosphate dehydratase	5.18857e-158	0.818	EC:4.2.1.19	P:histidine biosynthetic process; C:chloroplast; F:imidazoleglycerol-phosphate dehydratase activity	AT3G22425	3e-89		HISTSYN-PWY:histidine biosynthesis	hypocotyl; flower; vascular leaf; stamen; LP.06 six leaves visible; sepal; plant embryo; F mature embryo stage; inflorescence meristem; shoot system; root; shoot apex; C globular stage; D bilateral stage; petal differentiation and expansion stage; petiole; LP.08 eight leaves visible; seed; leaf lamina base; 4 anthesis; cauline leaf; carpel; stem; collective leaf structure; cotyledon; petal; LP.04…
sp_v2.0_unigene273	1657	pinus taeda anonymous locus 0_6832_01 genomic sequence	0	0.786	-	F:hydrolase activity	AT1G18480	2e-94			petal differentiation and expansion stage; plant embryo; E expanded cotyledon stage; LP.06 six leaves visible; petiole; collective leaf structure; leaf apex; cultured plant cell; seed; flower; cotyledon; shoot system; LP.08 eight leaves visible; stamen; stem; pollen tube cell; root; pedicel; M germinated pollen stage; LP.02 two leaves visible; pollen; 4 anthesis; sepal; shoot apex; D bilateral st…
sp_v2.0_unigene276	945	unknown [Picea sitchensis]	6.06642e-39	0.75		-	#N/A
sp_v2.0_unigene278	2380	unknown [Picea sitchensis]	0	0.681	-	P:response to UV-B; C:plastid	AT3G17800	1e-109			F mature embryo stage; leaf lamina base; stamen; pollen; shoot apex; petal; LP.10 ten leaves visible; collective leaf structure; vascular leaf; LP.12 twelve leaves visible; flower; pedicel; petiole; petal differentiation and expansion stage; plant embryo; leaf apex; D bilateral stage; LP.02 two leaves visible; 4 anthesis; 4 leaf senescence stage; shoot system; LP.08 eight leaves visible; plant sp…
sp_v2.0_unigene279	3012	predicted protein [Populus trichocarpa]	0.00077308	0.42		-	#N/A
sp_v2.0_unigene280	1629	u-box domain-containing protein 33-like	0	0.571	EC:6.3.2.19; EC:2.7.11.0	P:protein ubiquitination; P:protein amino acid phosphorylation; F:ATP binding; F:ubiquitin-protein ligase activity; F:protein serine/threonine kinase activity; C:ubiquitin ligase complex	AT5G51270	1e-120	Plant U-box protein (PUB)		plant embryo; petal differentiation and expansion stage; C globular stage; flower
sp_v2.0_unigene283	2861	probable glutamate carboxypeptidase 2-like isoform 1	0	0.6635	-	C:vacuole; F:exopeptidase activity	AT5G19740	0
sp_v2.0_unigene284	1416	f-box protein at4g35930-like	5.97101e-101	0.5505		P:proteolysis; F:cysteine-type peptidase activity	AT4G35930	5e-44
sp_v2.0_unigene288	2056	pentatricopeptide repeat-containing protein	3.2471e-72	0.556	-	C:mitochondrion; C:membrane	AT1G61870	1e-73			pedicel; flower; LP.08 eight leaves visible; cauline leaf; LP.06 six leaves visible; leaf lamina base; shoot apex; plant embryo; LP.10 ten leaves visible; collective leaf structure; LP.02 two leaves visible; petal differentiation and expansion stage; stem; F mature embryo stage; LP.04 four leaves visible; seed; LP.12 twelve leaves visible; petiole; root; shoot system; stamen; hypocotyl; vascular …
sp_v2.0_unigene289	1803	beta-glucosidase 24-like	0	0.7295	EC:3.2.1.0	F:hydrolase activity, hydrolyzing O-glycosyl compounds; P:carbohydrate metabolic process; C:cytoplasmic membrane-bounded vesicle; F:cation binding	AT2G44480	4e-145	Glycoside Hydrolase Gene Families	PWY-5176:coumarin biosynthesis (via 2-coumarate)	4 anthesis; stem; pollen; hypocotyl; sepal; root; root
sp_v2.0_unigene290	1864	glucan -beta-glucosidase	0	0.721	EC:3.2.1.0	F:hydrolase activity, hydrolyzing O-glycosyl compounds; P:carbohydrate metabolic process; F:cation binding	#N/A
sp_v2.0_unigene292	1589	probable serine threonine-protein kinase abkc-like	0	0.8635	-	F:kinase activity; P:phosphorylation; C:mitochondrion	AT1G11390	0			hypocotyl; sepal; petal; root; petal differentiation and expansion stage; D bilateral stage; flower; seed; shoot system; collective leaf structure; pollen; shoot apex; vascular leaf; M germinated pollen stage; stem; plant embryo; pollen tube cell; E expanded cotyledon stage; 4 anthesis
sp_v2.0_unigene293	2194	protein	5.33002e-113	0.6295	-	F:metal ion binding	AT4G02220	2e-105			petal; cauline leaf; 4 leaf senescence stage; petiole; LP.10 ten leaves visible; shoot apex; pedicel; LP.08 eight leaves visible; LP.04 four leaves visible; D bilateral stage; root; stamen; LP.02 two leaves visible; plant embryo; F mature embryo stage; C globular stage; stem; E expanded cotyledon stage; vascular leaf; leaf apex; 4 anthesis; hypocotyl; LP.06 six leaves visible; seed; shoot system;…
sp_v2.0_unigene294	2635	myotubularin-related protein 2-like	0	0.6305	EC:3.1.3.64	F:phosphatidylinositol-3-phosphatase activity;	AT3G10550	0	Acyl Lipid Metabolism Family; Protein tyrosine phosphatase (PTP) family;		seed; L mature pollen stage; leaf lamina base; plant sperm cell; pedicel; LP.02 two leaves visible; pollen; flower; 4 leaf senescence stage; E expanded cotyledon stage; cotyledon; shoot system; cauline leaf; leaf apex; stamen; stem; inflorescence meristem; petal; petiole; pollen tube cell; vascular leaf; C globular stage; 4 anthesis; D bilateral stage; plant embryo; LP.10 ten leaves visible; poll…
sp_v2.0_unigene297	2442	pinus taeda anonymous locus umn_3021_01 genomic sequence	1.05145e-48	0.502		F:metal ion binding; F:zinc ion binding; C:intracellular	AT3G62240	7e-38
sp_v2.0_unigene298	1941	rhomboid-like protein 15	0	0.677	EC:3.4.21.0	C:integral to membrane; F:serine-type endopeptidase activity	AT3G58460	7e-112			stem; flower; stamen; LP.10 ten leaves visible; cotyledon; root; petal differentiation and expansion stage; inflorescence meristem; 4 anthesis; LP.04 four leaves visible; seed; cauline leaf; LP.12 twelve leaves visible; plant sperm cell; petiole; carpel; LP.06 six leaves visible; leaf apex; pedicel; C globular stage; hypocotyl; D bilateral stage; 4 leaf senescence stage; F mature embryo stage; E …
sp_v2.0_unigene299	1471	glucosamine--fructose-6-phosphate aminotransferase	4.45558e-155	0.8295	EC:2.6.1.16	F:glutamine-fructose-6-phosphate transaminase (isomerizing) activity; P:carbohydrate biosynthetic process; C:mitochondrion; F:sugar binding	AT3G24090	2e-152		UDPNACETYLGALSYN-PWY:UDP-<i>N</i>-acetyl-D-glucosamine biosynthesis II	root; petal differentiation and expansion stage; F mature embryo stage; LP.04 four leaves visible; LP.08 eight leaves visible; LP.06 six leaves visible; vascular leaf; D bilateral stage; sepal; cauline leaf; E expanded cotyledon stage; stem; petiole; LP.02 two leaves visible; cotyledon; 4 anthesis; collective leaf structure; plant embryo; seed; hypocotyl; C globular stage; leaf apex; 4 leaf senes…
sp_v2.0_unigene300	1957	adenyl cyclase	0	0.6145	-	C:mitochondrion	AT4G15640	3e-63
sp_v2.0_unigene301	1497	hypothetical protein SELMODRAFT_92955 [Selaginella moellendorffii]	4.55313e-54	0.689		-	AT5G06970	7e-71			E expanded cotyledon stage; vascular leaf; pedicel; LP.12 twelve leaves visible; LP.06 six leaves visible; petal; 4 leaf senescence stage; petiole; sepal; shoot apex; LP.10 ten leaves visible; seed; leaf lamina base; 4 anthesis; plant embryo; cotyledon; D bilateral stage; F mature embryo stage; LP.08 eight leaves visible; cauline leaf; LP.04 four leaves visible; petal differentiation and expansio…
sp_v2.0_unigene303	1522	protein	2.11235e-62	0.521		P:regulation of transcription, DNA-dependent; F:transcription factor activity; C:cellular_component; F:DNA binding	AT3G54390	2e-45
sp_v2.0_unigene306	1281	protein	1.30418e-43	0.591	-	F:metal ion binding	AT1G10650	2e-32
sp_v2.0_unigene307	1807	act domain-containing protein 3	0	0.777	-	F:amino acid binding; C:cytosol; P:metabolic process	AT1G76990	6e-159			hypocotyl; 4 anthesis; leaf lamina base; carpel; pedicel; cauline leaf; petal differentiation and expansion stage; vascular leaf; stem; LP.10 ten leaves visible; shoot apex; leaf apex; cotyledon; shoot system; collective leaf structure; LP.04 four leaves visible; LP.08 eight leaves visible; seed; LP.06 six leaves visible; stamen; LP.02 two leaves visible; sepal; root; 4 leaf senescence stage; LP.…
sp_v2.0_unigene309	1774	polygalacturonase	0	0.7155	EC:3.2.1.15	C:plant-type cell wall; P:carbohydrate metabolic process; F:polygalacturonase activity; P:cellular cell wall organization	AT1G80170	1e-123	Glycoside Hydrolase Gene Families	PWY-1081:homogalacturonan degradation	sepal; F mature embryo stage; C globular stage; D bilateral stage; petal differentiation and expansion stage; vascular leaf; 4 anthesis; shoot system; pedicel; E expanded cotyledon stage; collective leaf structure; seed; root; shoot apex; carpel; plant embryo; inflorescence meristem; petal; flower; stem; hypocotyl
sp_v2.0_unigene310	2112	cyclin d protein	4.06447e-102	0.6595	-	C:nucleus	AT1G70210	2e-60
sp_v2.0_unigene314	3017	protein	0	0.6215	EC:6.3.2.19	P:apoptosis; P:defense response to fungus, incompatible interaction; P:protein ubiquitination; F:ubiquitin-protein ligase activity	AT1G29340	8e-140	Plant U-box protein (PUB)		sepal; collective leaf structure; LP.08 eight leaves visible; root; pollen tube cell; root; LP.10 ten leaves visible; pollen; stem; shoot apex; pedicel; seed; shoot system; hypocotyl; M germinated pollen stage; 4 anthesis; inflorescence meristem; carpel; F mature embryo stage; petal; LP.02 two leaves visible; C globular stage; LP.06 six leaves visible; flower bud; LP.12 twelve leaves visible; cau…
sp_v2.0_unigene315	2192	protein	1.02402e-47	0.591	-	C:plastid	AT4G39470	2e-43
sp_v2.0_unigene316	1199	unknown [Picea sitchensis]	7.54413e-107	0.63	-	F:transferase activity	#N/A
sp_v2.0_unigene318	2102	serine carboxypeptidase-like protein	0	0.7785	EC:3.4.16.0	F:serine-type carboxypeptidase activity; P:proteolysis	AT4G12910	0			F mature embryo stage; shoot system; plant embryo; stamen; vascular leaf; plant sperm cell; leaf apex; petiole; hypocotyl; 4 anthesis; D bilateral stage; inflorescence meristem; petal; root; LP.10 ten leaves visible; seed; leaf lamina base; carpel; LP.08 eight leaves visible; collective leaf structure; cauline leaf; 4 leaf senescence stage; LP.06 six leaves visible; E expanded cotyledon stage; pe…
sp_v2.0_unigene319	1166	50s ribosomal protein l4	3.95255e-113	0.7915	-	F:structural constituent of ribosome; C:large ribosomal subunit; C:chloroplast; P:translation; F:rRNA binding; C:mitochondrion	AT2G20060	3e-90			LP.08 eight leaves visible; collective leaf structure; LP.06 six leaves visible; shoot system; plant embryo; petiole; stem; shoot apex; carpel; root; 4 anthesis; inflorescence meristem; petal; C globular stage; leaf apex; LP.12 twelve leaves visible; 4 leaf senescence stage; F mature embryo stage; hypocotyl; LP.04 four leaves visible; pollen; sepal; pedicel; E expanded cotyledon stage; flower; D …
sp_v2.0_unigene320	2102	peptide-n4-(n-acetyl-beta-glucosaminyl)asparagine amidase a-like	0	0.6755	-	C:plant-type cell wall; C:vacuolar membrane; F:lyase activity; C:mitochondrion	AT3G14920	3e-155			sepal; E expanded cotyledon stage; collective leaf structure; stamen; LP.04 four leaves visible; cotyledon; stem; carpel; hypocotyl; vascular leaf; flower; shoot apex; LP.02 two leaves visible; plant embryo; cultured plant cell; leaf apex; LP.10 ten leaves visible; petal; LP.08 eight leaves visible; pedicel; LP.06 six leaves visible; pollen; 4 leaf senescence stage; F mature embryo stage; LP.12 t…
sp_v2.0_unigene323	2426	fimbrin-like protein 2-like	0	0.8075	-	F:actin binding; F:calcium ion binding	AT5G35700	0			hypocotyl; petal; LP.12 twelve leaves visible; LP.08 eight leaves visible; 4 leaf senescence stage; LP.06 six leaves visible; shoot apex; plant embryo; shoot system; LP.02 two leaves visible; root; collective leaf structure; 4 anthesis; petiole; sepal; vascular leaf; L mature pollen stage; pedicel; leaf lamina base; F mature embryo stage; LP.10 ten leaves visible; seed; stamen; pollen; stem; flow…
sp_v2.0_unigene325	1294	protein	1.65482e-179	0.7495	EC:1.1.1.0	F:NAD or NADH binding; P:metabolic process; C:mitochondrion; F:oxidoreductase activity, acting on the CH-OH group of donors, NAD or NADP as acceptor; C:plastid	AT1G72190	2e-107		SERSYN-PWY:serine biosynthesis	root; plant embryo; cauline leaf; 4 leaf senescence stage; LP.08 eight leaves visible; cotyledon; stem; E expanded cotyledon stage; pollen; vascular leaf; petal; sepal; LP.04 four leaves visible; D bilateral stage; stamen; shoot apex; pedicel; petiole; petal differentiation and expansion stage; 4 anthesis; leaf apex; LP.10 ten leaves visible; hypocotyl; seed; carpel; leaf lamina base; collective …
sp_v2.0_unigene326	2332	duf246 domain-containing protein at1g04910-like	0	0.8005	-	C:chloroplast	AT2G01480	0			stem; carpel; shoot system; pollen; pedicel; collective leaf structure; plant embryo; LP.06 six leaves visible; cotyledon; leaf lamina base; leaf apex; root; vascular leaf; seed; LP.04 four leaves visible; C globular stage; F mature embryo stage; LP.10 ten leaves visible; petal differentiation and expansion stage; petiole; LP.08 eight leaves visible; plant sperm cell; flower; L mature pollen stag…
sp_v2.0_unigene328	2075	btb poz domain-containing protein	0	0.697	-	P:cell adhesion	AT2G30600	1e-173			stem; 4 leaf senescence stage; leaf apex; petiole; LP.06 six leaves visible; petal differentiation and expansion stage; carpel; D bilateral stage; collective leaf structure; sepal; 4 anthesis; hypocotyl; ovule; F mature embryo stage; flower; LP.04 four leaves visible; inflorescence meristem; LP.10 ten leaves visible; seed; LP.12 twelve leaves visible; stamen; E expanded cotyledon stage; C globula…
sp_v2.0_unigene330	2203	rubisco methyltransferase family protein	0	0.834	-	C:chloroplast	AT5G14260	0			pollen; collective leaf structure; LP.10 ten leaves visible; petal differentiation and expansion stage; 4 leaf senescence stage; C globular stage; vascular leaf; LP.02 two leaves visible; LP.06 six leaves visible; LP.04 four leaves visible; D bilateral stage; F mature embryo stage; stem; carpel; plant sperm cell; petal; petiole; E expanded cotyledon stage; LP.12 twelve leaves visible; seed; cauli…
sp_v2.0_unigene331	1255	diadenosine 5 - -tetraphosphate hydrolase	6.3217e-128	0.8375	EC:3.6.1.17	F:ATP binding; F:bis(5'-adenosyl)-pentaphosphatase activity; C:chloroplast; F:bis(5'-nucleosyl)-tetraphosphatase (asymmetrical) activity	AT3G10620	4e-67			shoot system; pollen; seed; pollen tube cell; F mature embryo stage; LP.08 eight leaves visible; inflorescence meristem; leaf apex; leaf lamina base; plant embryo; petal; 4 anthesis; LP.06 six leaves visible; stamen; sepal; petiole; flower; vascular leaf; stem; shoot apex; root; pollen; M germinated pollen stage; LP.10 ten leaves visible; 4 leaf senescence stage; cauline leaf; LP.02 two leaves vi…
sp_v2.0_unigene333	2790	spoc domain transcription elongation factor s-ii protein	9.65808e-70	0.486		P:translational elongation; F:translation elongation factor activity; P:transcription, DNA-dependent; F:zinc ion binding; C:nucleus	AT2G25640	9e-58
sp_v2.0_unigene335	2436	kinesin heavy	5.84308e-108	0.5865		F:ATP binding; F:nucleotide binding; F:microtubule motor activity; P:microtubule-based movement; C:microtubule; P:response to biotic stimulus; P:defense response	AT3G44730	1e-100	Kinesins		petiole; pedicel; F mature embryo stage; LP.12 twelve leaves visible; hypocotyl; M germinated pollen stage; LP.08 eight leaves visible; 4 leaf senescence stage; shoot apex; flower; petal; C globular stage; root; petal differentiation and expansion stage; E expanded cotyledon stage; sepal; leaf lamina base; plant embryo; inflorescence meristem; stem; plant sperm cell; seed; collective leaf structu…
sp_v2.0_unigene336	1637	cystathionine gamma-synthase	5.744e-91	0.604	-	F:lyase activity	AT3G01120	6e-178		PWY-702:methionine biosynthesis II; PWY-6936:seleno-amino acid biosynthesis	sepal; M germinated pollen stage; petal differentiation and expansion stage; vascular leaf; guard cell; LP.10 ten leaves visible; shoot system; pollen; pedicel; LP.06 six leaves visible; root; petiole; pollen tube cell; inflorescence meristem; L mature pollen stage; LP.02 two leaves visible; F mature embryo stage; stamen; D bilateral stage; hypocotyl; E expanded cotyledon stage; leaf lamina base;…
sp_v2.0_unigene337	2394	protein	1.02552e-165	0.8065	-	F:Rab GTPase activator activity; C:intracellular; P:positive regulation of Rab GTPase activity	AT3G07890	6e-157			M germinated pollen stage; cauline leaf; petal; shoot system; leaf lamina base; E expanded cotyledon stage; stamen; pedicel; L mature pollen stage; hypocotyl; collective leaf structure; leaf apex; LP.12 twelve leaves visible; root; LP.02 two leaves visible; LP.08 eight leaves visible; carpel; F mature embryo stage; plant embryo; LP.06 six leaves visible; petiole; C globular stage; inflorescence m…
sp_v2.0_unigene339	2654	rpap2_arath ame: full= rna polymerase ii subunit b1 ctd phosphatase rpap2 homolog ame: full=rna polymerase ii-associated protein 2 homolog	0	0.5425		F:molecular_function; P:biological_process; C:cellular_component	AT5G26760	3e-62
sp_v2.0_unigene340	2670	interferon-induced gtp-binding protein mx	6.89233e-158	0.63	-	F:nucleotide binding	AT1G60500	2e-155			plant egg cell
sp_v2.0_unigene341	2232	cysteine protease atg4-like	1.80565e-124	0.695	EC:3.4.18.0	F:cysteine-type carboxypeptidase activity; F:protein binding; C:autophagic vacuole; F:APG8-specific protease activity; P:transport; C:vacuolar lumen; P:autophagy	AT3G59950	4e-120			D bilateral stage; leaf lamina base; shoot system; pollen; LP.12 twelve leaves visible; collective leaf structure; LP.06 six leaves visible; C globular stage; E expanded cotyledon stage; cotyledon; petiole; leaf apex; stamen; pedicel; LP.08 eight leaves visible; carpel; plant embryo; petal differentiation and expansion stage; cauline leaf; F mature embryo stage; root; shoot apex; vascular leaf; 4…
sp_v2.0_unigene343	2081	probable mitochondrial saccharopine dehydrogenase at5g39410-like	0	0.758	-	C:vacuolar membrane; P:metabolic process; F:catalytic activity; C:mitochondrion; F:binding; C:chloroplast envelope; C:plasma membrane	AT5G39410	3e-158		LYSINE-DEG2-PWY:lysine degradation II	pollen; shoot apex; petal differentiation and expansion stage; F mature embryo stage; LP.02 two leaves visible; petiole; petal; collective leaf structure; 4 anthesis; LP.04 four leaves visible; shoot system; cultured plant cell; D bilateral stage; pedicel; hypocotyl; root; 4 leaf senescence stage; carpel; C globular stage; plant callus; vascular leaf; flower; LP.06 six leaves visible; seedling de…
sp_v2.0_unigene344	2030	aminoacyl-trna synthetase-associated domain-containing protein	2.8995e-174	0.6615	-	P:transcription, DNA-dependent	AT1G44835	6e-75			LP.12 twelve leaves visible; hypocotyl; leaf lamina base; carpel; shoot apex; LP.02 two leaves visible; E expanded cotyledon stage; collective leaf structure; LP.08 eight leaves visible; plant sperm cell; inflorescence meristem; pedicel; root; stamen; seed; F mature embryo stage; vascular leaf; shoot system; C globular stage; leaf apex; LP.06 six leaves visible; flower; petal differentiation and …
sp_v2.0_unigene345	1328	auxin-induced protein 5ng4	2.4073e-64	0.628	-	P:secondary cell wall biogenesis; ; C:plant-type vacuole membrane; P:unidimensional cell growth; ; C:plasma membrane	AT1G75500	3e-130	Nodulin-like protein family		leaf apex; LP.08 eight leaves visible; pedicel; LP.06 six leaves visible; hypocotyl; inflorescence meristem; stamen; 4 anthesis; stem; whole plant; vessel member; petiole; LP.10 ten leaves visible; LP.12 twelve leaves visible; D bilateral stage; flower; cotyledon; seedling development stage; leaf lamina base; E expanded cotyledon stage; shoot apex; seed; root; fruit; vascular leaf; pollen; petal …
sp_v2.0_unigene346	2595	amino-acid acetyltransferase-like	0	0.7785	EC:2.3.1.1	P:arginine biosynthetic process; F:acetyl-CoA:L-glutamate N-acetyltransferase activity; C:plastid; C:mitochondrion	AT4G37670	0		ARGSYNBSUB-PWY:arginine biosynthesis II (acetyl cycle); ARGSYNBSUB-PWY:arginine biosynthesis II (acetyl cycle); ARGSYNBSUB-PWY:arginine biosynthesis II (acetyl cycle); GLUTORN-PWY:ornithine biosynthesis; GLUTORN-PWY:ornithine biosynthesis; GLUTORN-PWY:ornithine biosynthesis	shoot system; cauline leaf; stamen; LP.04 four leaves visible; vascular leaf; LP.02 two leaves visible; plant embryo; D bilateral stage; petiole; leaf lamina base; collective leaf structure; inflorescence meristem; C globular stage; root; LP.10 ten leaves visible; petal; petal differentiation and expansion stage; sepal; E expanded cotyledon stage; LP.12 twelve leaves visible; cotyledon; hypocotyl…
sp_v2.0_unigene347	1172	low psii accumulation2 protein	1.12819e-91	0.512941	-	C:plastid	AT5G51545	7e-16
sp_v2.0_unigene348	1784	hydrolyzing o-glycosyl	0	0.718	-	F:hydrolase activity	AT1G13130	1e-158	Glycoside Hydrolase Gene Families		seed; pedicel; E expanded cotyledon stage; petal; petal differentiation and expansion stage; 4 anthesis; C globular stage; flower; sepal; F mature embryo stage; plant embryo; collective leaf structure; hypocotyl
sp_v2.0_unigene350	941						#N/A
sp_v2.0_unigene352	1526	monothiol glutaredoxin-s16	1.74409e-85	0.7345	-	F:electron carrier activity; P:cell redox homeostasis; C:chloroplast stroma; P:cation transport; F:protein disulfide oxidoreductase activity	AT2G38270	2e-85			pollen; shoot apex; guard cell; hypocotyl; LP.10 ten leaves visible; leaf apex; flower; vascular leaf; petal; stamen; petal differentiation and expansion stage; collective leaf structure; plant embryo; carpel; cauline leaf; M germinated pollen stage; cotyledon; 4 leaf senescence stage; seed; LP.12 twelve leaves visible; inflorescence meristem; F mature embryo stage; LP.02 two leaves visible; peti…
sp_v2.0_unigene353	1718	pinus taeda anonymous locus umn_3444_01 genomic sequence	3.40317e-157	0.523		F:molecular_function; P:embryonic development ending in seed dormancy; P:biological_process; C:cellular_component	AT1G21390	1e-11
sp_v2.0_unigene354	967	pinus taeda anonymous locus 2_10297_01 genomic sequence	6.65638e-49	0.596		F:molecular_function; P:biological_process; C:cellular_component	AT5G02640	1e-13
sp_v2.0_unigene356	1734	n6-adenosine-methyltransferase mt-a70-like protein	0	0.877	EC:2.1.1.62	F:RNA binding; C:nuclear speck; F:mRNA (2'-O-methyladenosine-N6-)-methyltransferase activity; F:protein binding; C:chloroplast; P:mRNA methylation; P:embryonic development ending in seed dormancy	AT4G10760	1e-148			LP.02 two leaves visible; 4 anthesis; cauline leaf; E expanded cotyledon stage; leaf lamina base; petiole; LP.08 eight leaves visible; hypocotyl; cultured plant cell; root; lateral root primordium; flower; LP.10 ten leaves visible; pedicel; plant embryo; carpel; F mature embryo stage; collective leaf structure; seed; anther; petal; ovule; sepal; LP.04 four leaves visible; inflorescence meristem; …
sp_v2.0_unigene358	1915	u3 small nucleolar ribonucleoprotein protein	4.09621e-106	0.6065	-	C:nucleolus; C:cytosol	AT5G66540	3e-97			shoot apex; cultured plant cell; pollen; leaf lamina base; LP.12 twelve leaves visible; sepal; LP.04 four leaves visible; flower; cauline leaf; 4 anthesis; petiole; petal; F mature embryo stage; stem; plant sperm cell; LP.02 two leaves visible; 4 leaf senescence stage; C globular stage; LP.06 six leaves visible; leaf apex; collective leaf structure; root; carpel; LP.10 ten leaves visible; seed; s…
sp_v2.0_unigene360	2805	at3g04350 t6k12_3	0	0.645		F:molecular_function; P:biological_process; C:cellular_component	AT3G04350	2e-174			petal differentiation and expansion stage; collective leaf structure; petiole; LP.12 twelve leaves visible; LP.02 two leaves visible; shoot apex; cotyledon; 4 leaf senescence stage; stamen; LP.04 four leaves visible; carpel; F mature embryo stage; pedicel; sepal; LP.08 eight leaves visible; LP.06 six leaves visible; leaf lamina base; petal; seed; inflorescence meristem; stem; C globular stage; sh…
sp_v2.0_unigene362	1190	fact complex subunit	2.32824e-102	0.787	-	P:DNA metabolic process; P:transcription, DNA-dependent; F:binding; C:intracellular organelle; P:response to DNA damage stimulus	AT4G10710	2e-73			leaf lamina base; 4 anthesis; primary root apical meristem; M germinated pollen stage; pollen; LP.02 two leaves visible; petal; leaf apex; plant sperm cell; 4 leaf senescence stage; petiole; hypocotyl; E expanded cotyledon stage; LP.08 eight leaves visible; petal differentiation and expansion stage; F mature embryo stage; cotyledon; D bilateral stage; shoot system; shoot apex; guard cell; seed; l…
sp_v2.0_unigene364	2047	notchless protein homolog	0	0.8735	EC:2.7.11.7; EC:2.7.10.0	F:myosin heavy chain kinase activity; F:protein tyrosine kinase activity; C:CUL4 RING ubiquitin ligase complex; P:protein amino acid phosphorylation; F:ATP binding	AT5G52820	0			seed; C globular stage; cotyledon; leaf apex; stem; LP.10 ten leaves visible; leaf lamina base; shoot system; F mature embryo stage; pedicel; carpel; cauline leaf; hypocotyl; sepal; petal; LP.06 six leaves visible; flower; 4 leaf senescence stage; collective leaf structure; inflorescence meristem; E expanded cotyledon stage; shoot apex; petal differentiation and expansion stage; pollen; vascular …
sp_v2.0_unigene365	1664	guanylyl cyclase	3.24012e-88	0.7925	-	F:peptidase activity; C:chloroplast envelope; C:Golgi apparatus; P:chloroplast fission; F:ATP binding; C:integral to membrane; P:proteolysis	AT5G05930	3e-72			M germinated pollen stage; stamen; LP.08 eight leaves visible; pollen; root; LP.04 four leaves visible; pollen tube cell; petiole; LP.02 two leaves visible; plant embryo; E expanded cotyledon stage; LP.06 six leaves visible; petal differentiation and expansion stage; LP.10 ten leaves visible; petal; vascular leaf; pollen; flower; 4 leaf senescence stage; collective leaf structure; F mature embryo…
sp_v2.0_unigene366	2179	protein	0	0.673	-	; C:membrane; C:mitochondrion	AT4G34950	9e-175	Nodulin-like protein family		LP.04 four leaves visible; guard cell; petal; LP.12 twelve leaves visible; 4 leaf senescence stage; shoot system; petiole; stamen; collective leaf structure; inflorescence meristem; sepal; vascular leaf; 4 anthesis; LP.10 ten leaves visible; C globular stage; leaf lamina base; petal differentiation and expansion stage; LP.06 six leaves visible; cotyledon; shoot apex; hypocotyl; F mature embryo st…
sp_v2.0_unigene367	1859	choline ethanolamine kinase	6.936e-135	0.7975	EC:2.7.1.82	P:embryonic development ending in seed dormancy; P:phosphorylation; F:ethanolamine kinase activity	AT2G26830	2e-131	Acyl Lipid Metabolism Family	PWY-3385:choline biosynthesis I; PWY4FS-6:phosphatidylethanolamine biosynthesis II	LP.12 twelve leaves visible; stamen; E expanded cotyledon stage; petiole; seed; shoot system; LP.10 ten leaves visible; flower; shoot apex; D bilateral stage; cauline leaf; pedicel; C globular stage; collective leaf structure; inflorescence meristem; pollen tube cell; leaf apex; M germinated pollen stage; LP.02 two leaves visible; LP.08 eight leaves visible; cotyledon; hypocotyl; stem; LP.06 six …
sp_v2.0_unigene369	2963	atp-dependent clp protease atp-binding subunit	0	0.7275	EC:3.6.1.3	P:protein folding; F:peptidase activity; F:ATPase activity; C:mitochondrial matrix; F:ATP binding; F:unfolded protein binding	AT1G33360	0			flower; petal; carpel; petal differentiation and expansion stage; sepal; plant embryo; root; stamen; petiole; leaf lamina base; pollen; L mature pollen stage; stem; vascular leaf; pollen tube cell; hypocotyl; D bilateral stage; shoot system; pedicel; LP.04 four leaves visible; LP.12 twelve leaves visible; M germinated pollen stage; cauline leaf; leaf apex; shoot apex; inflorescence meristem; plan…
sp_v2.0_unigene372	2077	vacuolar fusion protein ccz1 homolog	0	0.729		F:molecular_function; P:biological_process; C:cellular_component	AT1G80910	1e-159			stem; leaf lamina base; petal; L mature pollen stage; carpel; LP.06 six leaves visible; 4 anthesis; stamen; sepal; M germinated pollen stage; F mature embryo stage; LP.02 two leaves visible; LP.12 twelve leaves visible; pollen tube cell; inflorescence meristem; D bilateral stage; plant embryo; seed; petiole; LP.04 four leaves visible; collective leaf structure; hypocotyl; pollen; cauline leaf; le…
sp_v2.0_unigene374	1959	protein	8.411e-139	0.624	-	F:zinc ion binding; F:nucleic acid binding	AT3G02830	2e-85
sp_v2.0_unigene375	2721	water dikinase	0	0.72	EC:2.7.9.5	F:carbohydrate kinase activity; P:carbohydrate phosphorylation; F:binding; F:phosphoglucan, water dikinase activity; P:protein amino acid autophosphorylation; P:starch catabolic process; C:chloroplast stroma	AT5G26570	0		PWY-6724:starch degradation II	flower; vascular leaf; plant embryo; petal; stem; vascular leaf; guard cell; E expanded cotyledon stage; leaf apex; LP.02 two leaves visible; carpel; cauline leaf; LP.06 six leaves visible; pollen; petal differentiation and expansion stage; LP.10 ten leaves visible; leaf lamina base; 4 leaf senescence stage; D bilateral stage; pedicel; C globular stage; sepal; shoot apex; 4 anthesis; root; seed; …
sp_v2.0_unigene376	2662	replication protein a1	0	0.76	-	P:DNA replication; P:response to UV-B; F:DNA binding; C:nucleus; P:DNA repair	AT5G08020	0	Core DNA replication machinery		petal differentiation and expansion stage; LP.08 eight leaves visible; root; leaf apex; leaf lamina base; plant sperm cell; LP.06 six leaves visible; collective leaf structure; hypocotyl; 4 anthesis; shoot apex; LP.04 four leaves visible; C globular stage; pedicel; cotyledon; LP.02 two leaves visible; shoot system; seed; 4 leaf senescence stage; carpel; petal; D bilateral stage; cauline leaf; pla…
sp_v2.0_unigene377	2224	anion transporter 4	2.03996e-152	0.7255	-	F:inorganic phosphate transmembrane transporter activity; F:sugar:hydrogen symporter activity; F:organic anion transmembrane transporter activity; C:membrane; C:plastid	AT2G38060	7e-148	Organic Solute Cotransporters		plant embryo; carpel; collective leaf structure; seed; flower; inflorescence meristem; petal differentiation and expansion stage; shoot apex; D bilateral stage; hypocotyl; root; root; vascular leaf; petal; 4 anthesis; root; sepal; pedicel; C globular stage; E expanded cotyledon stage; F mature embryo stage
sp_v2.0_unigene382	937						#N/A
sp_v2.0_unigene384	3681	quinoprotein amine beta chain-like ric1-like guanyl-nucleotide exchange factor	0	0.773		F:molecular_function; P:biological_process	AT3G61480	0			L mature pollen stage; pollen tube cell; cultured plant cell; pollen; M germinated pollen stage
sp_v2.0_unigene385	1494	purine permease 11	9.78646e-158	0.725	-	F:purine transmembrane transporter activity; C:integral to membrane; P:purine transport	AT1G44750	3e-91	Organic Solute Cotransporters		vascular leaf; LP.02 two leaves visible; stamen; pedicel; C globular stage; shoot apex; LP.04 four leaves visible; sepal; root; seed; LP.06 six leaves visible; petal; LP.12 twelve leaves visible; carpel; stem; pollen; F mature embryo stage; petal differentiation and expansion stage; petiole; shoot system; flower; hypocotyl; 4 leaf senescence stage; E expanded cotyledon stage; LP.08 eight leaves v…
sp_v2.0_unigene386	1396	protein	1.39391e-94	0.598889	-	C:mitochondrion	AT3G12650	3e-25
sp_v2.0_unigene387	1316	upf0454 protein c12orf49 homolog	6.408e-94	0.7395	-	C:endomembrane system	AT3G59390	2e-89			petal differentiation and expansion stage; 4 anthesis; sepal; LP.08 eight leaves visible; hypocotyl; cauline leaf; petiole; LP.10 ten leaves visible; 4 leaf senescence stage; leaf apex; vascular leaf; LP.02 two leaves visible; stem; stamen; pedicel; LP.04 four leaves visible; LP.06 six leaves visible; shoot system; seed; collective leaf structure; shoot apex; inflorescence meristem; E expanded co…
sp_v2.0_unigene389	2373	serine carboxypeptidase-like 20-like isoform 1	0	0.782	EC:3.4.16.0	C:extracellular region; F:serine-type carboxypeptidase activity; P:proteolysis	AT4G12910	0			F mature embryo stage; shoot system; plant embryo; stamen; vascular leaf; plant sperm cell; leaf apex; petiole; hypocotyl; 4 anthesis; D bilateral stage; inflorescence meristem; petal; root; LP.10 ten leaves visible; seed; leaf lamina base; carpel; LP.08 eight leaves visible; collective leaf structure; cauline leaf; 4 leaf senescence stage; LP.06 six leaves visible; E expanded cotyledon stage; pe…
sp_v2.0_unigene390	2939	na+ h+ antiporter	0	0.802	-	F:sodium:hydrogen antiporter activity; P:transmembrane transport; P:regulation of pH; C:integral to membrane; P:sodium ion transport	AT3G05030	0	Antiporters		D bilateral stage; LP.12 twelve leaves visible; LP.06 six leaves visible; flower; sepal; guard cell; stamen; E expanded cotyledon stage; cultured plant cell; LP.04 four leaves visible; pedicel; LP.10 ten leaves visible; petal differentiation and expansion stage; C globular stage; leaf apex; hypocotyl; root; petiole; leaf lamina base; carpel; plant embryo; inflorescence meristem; seed; shoot apex;…
sp_v2.0_unigene391	2502	3-oxoacyl-	0	0.743	EC:2.3.1.41	P:embryonic development ending in seed dormancy; F:3-oxoacyl-[acyl-carrier-protein] synthase activity; P:cold acclimation; P:unsaturated fatty acid biosynthetic process; C:chloroplast	AT1G74960	0	Acyl Lipid Metabolism Family	FASYN-ELONG-PWY:fatty acid elongation -- saturated; PWY-5971:palmitate biosynthesis II (bacteria and plants); PWY-5971:palmitate biosynthesis II (bacteria and plants); PWY-5971:palmitate biosynthesis II (bacteria and plants); PWY-5971:palmitate biosynthesis II (bacteria and plants); PWY-5971:palmitate biosynthesis II (bacteria and plants); PWY-5971:palmitate biosynthesis II (bacteria and plants);…	pollen; plant embryo; F mature embryo stage; leaf lamina base; LP.10 ten leaves visible; petal differentiation and expansion stage; pollen; seed; stamen; vascular leaf; C globular stage; guard cell; M germinated pollen stage; stem; flower; plant sperm cell; root; L mature pollen stage; LP.04 four leaves visible; leaf apex; LP.08 eight leaves visible; LP.02 two leaves visible; inflorescence merist…
sp_v2.0_unigene393	1799	ca2+ antiporter cation exchanger	2.30413e-103	0.656	-	C:membrane; P:transport	AT3G51860	9e-99	Antiporters		4 anthesis; hypocotyl; pollen; plant embryo; cauline leaf; sepal; petiole; LP.04 four leaves visible; LP.08 eight leaves visible; shoot apex; LP.12 twelve leaves visible; stem; E expanded cotyledon stage; LP.02 two leaves visible; cotyledon; petal differentiation and expansion stage; leaf lamina base; petal; flower; pedicel; LP.06 six leaves visible; carpel; collective leaf structure; root; stame…
sp_v2.0_unigene395	1795	bah and tfiis domain-containing protein	3.23794e-73	0.5165		F:transcription regulator activity; C:nucleus; F:DNA binding; P:transcription, DNA-dependent; C:plastid	AT3G48050	2e-58
sp_v2.0_unigene396	1480	peroxidase	2.346e-95	0.6685	-	F:metal ion binding; P:response to oxidative stress; F:oxidoreductase activity; P:metabolic process	AT1G05260	1e-73			4 anthesis; cotyledon; hypocotyl; E expanded cotyledon stage; root endodermis; plant sperm cell; seed; root; sepal; petal; flower; petal differentiation and expansion stage; collective leaf structure; stamen; inflorescence meristem
sp_v2.0_unigene397	1994	protein	3.30278e-106	0.735	-	C:plastid; F:protein binding; F:peptidase activity	AT4G17080	3e-102			4 leaf senescence stage; E expanded cotyledon stage; shoot apex; F mature embryo stage; vascular leaf; pollen; D bilateral stage; sepal; collective leaf structure; petal differentiation and expansion stage; LP.10 ten leaves visible; cotyledon; inflorescence meristem; cauline leaf; 4 anthesis; petiole; LP.02 two leaves visible; shoot system; stem; hypocotyl; pedicel; plant embryo; leaf lamina base…
sp_v2.0_unigene398	3047	endonuclease or glycosyl hydrolase	1.32953e-112	0.5015		F:zinc ion binding; F:carbonate dehydratase activity; P:carbon utilization; P:biological_process	#N/A
sp_v2.0_unigene399	885	protein	1.94848e-37	0.6705		F:molecular_function; P:biological_process; C:cellular_component	AT3G49601	2e-35
sp_v2.0_unigene400	1793	origin recognition complex subunit 2	7.58348e-123	0.722	-	P:chromatin silencing at silent mating-type cassette; C:nuclear origin of replication recognition complex; F:identical protein binding; F:DNA replication origin binding; P:DNA replication initiation; C:pre-replicative complex; P:pre-replicative complex assembly	AT2G37560	2e-117	Core DNA replication machinery		carpel; inflorescence meristem; petal; hypocotyl; LP.10 ten leaves visible; pedicel; LP.04 four leaves visible; plant sperm cell; stamen; shoot system; pollen; leaf apex; M germinated pollen stage; shoot system; flower; leaf lamina base; shoot apex; petiole; vascular leaf; seed; stem; cotyledon; C globular stage; root; root; stem; E expanded cotyledon stage; LP.02 two leaves visible; LP.08 eight …
sp_v2.0_unigene401	1981	swi snf-related matrix-associated actin-dependent regulator of chromatin subfamily a member 3-like 2-like	3.81025e-155	0.888	-	P:DNA mediated transformation; F:helicase activity; F:DNA binding; P:double-strand break repair via homologous recombination; F:ATP binding; F:transferase activity; F:zinc ion binding	AT5G22750	2e-155	Rad5/16-like gene family		seed; plant sperm cell; D bilateral stage; plant embryo; E expanded cotyledon stage
sp_v2.0_unigene402	2458	protein	0	0.7505	-	F:zinc ion binding; C:membrane	AT4G34100	0			leaf apex; D bilateral stage; M germinated pollen stage; hypocotyl; petal differentiation and expansion stage; C globular stage; 4 anthesis; LP.06 six leaves visible; vascular leaf; L mature pollen stage; 4 leaf senescence stage; inflorescence meristem; LP.04 four leaves visible; petiole; stem; F mature embryo stage; stamen; shoot system; root; plant sperm cell; sepal; E expanded cotyledon stage;…
sp_v2.0_unigene403	1411	unknown [Picea sitchensis]	6.97056e-17	0.43		F:ATP binding; F:protein kinase activity; P:protein amino acid phosphorylation; F:protein serine/threonine kinase activity	#N/A
sp_v2.0_unigene404	2780	protein	7.71196e-27	0.4765		C:cellular_component; F:molecular_function; P:biological_process; F:transferase activity; C:plastid	AT2G42370	2e-23
sp_v2.0_unigene405	1512	uncharacterized hydrolase yor131c-like	8.33334e-80	0.7605	EC:3.1.3.18	P:metabolic process; F:phosphoglycolate phosphatase activity; C:mitochondrion; C:chloroplast	AT2G33255	9e-78			seed; pollen; petal; cotyledon; shoot system; LP.02 two leaves visible; 4 anthesis; LP.12 twelve leaves visible; flower; E expanded cotyledon stage; LP.08 eight leaves visible; LP.10 ten leaves visible; carpel; M germinated pollen stage; sepal; plant embryo; leaf apex; LP.04 four leaves visible; F mature embryo stage; stamen; leaf lamina base; C globular stage; shoot apex; pedicel; stem; D bilate…
sp_v2.0_unigene406	2217	chloride channel protein clc-d	0	0.8255	-	P:transmembrane transport; F:voltage-gated chloride channel activity; P:response to metal ion; P:cellular anion homeostasis; C:integral to membrane; P:chloride transport; C:trans-Golgi network; P:unidimensional cell growth	AT5G26240	0	Ion Channel Families		pollen; LP.10 ten leaves visible; flower; LP.02 two leaves visible; inflorescence meristem; stamen; root; pedicel; LP.04 four leaves visible; plant sperm cell; leaf lamina base; seed; M germinated pollen stage; shoot system; E expanded cotyledon stage; petal differentiation and expansion stage; sepal; F mature embryo stage; cotyledon; pollen; plant embryo; LP.06 six leaves visible; 4 leaf senesce…
sp_v2.0_unigene408	1712	pinus taeda anonymous locus 0_12998_01 genomic sequence	2.5709e-72	0.5355		C:cytoplasm; F:mannosyl-glycoprotein endo-beta-N-acetylglucosaminidase activity; F:hydrolase activity; C:chloroplast; F:hydrolase activity, acting on glycosyl bonds; P:biological_process	AT5G05460	3e-52
sp_v2.0_unigene411	1399	lob domain-containing protein	2.86585e-47	0.781	-	P:nitrogen compound metabolic process; P:simple leaf morphogenesis	AT5G67420	2e-49
sp_v2.0_unigene412	2361	protein	4.33382e-108	0.747	-	F:kinase activity; P:phosphorylation; C:plastid; F:protein binding	AT4G17080	3e-102			4 leaf senescence stage; E expanded cotyledon stage; shoot apex; F mature embryo stage; vascular leaf; pollen; D bilateral stage; sepal; collective leaf structure; petal differentiation and expansion stage; LP.10 ten leaves visible; cotyledon; inflorescence meristem; cauline leaf; 4 anthesis; petiole; LP.02 two leaves visible; shoot system; stem; hypocotyl; pedicel; plant embryo; leaf lamina base…
sp_v2.0_unigene413	2044	protein	6.4789e-81	0.552		C:endomembrane system; F:molecular_function; C:chloroplast; P:biological_process	AT3G22970	5e-63
sp_v2.0_unigene415	1664	glutathione s-transferase domain-containing protein	5.38314e-92	0.558889		F:transferase activity; F:glutathione transferase activity	#N/A
sp_v2.0_unigene417	1772	amino acid permease	0	0.79	-	P:acidic amino acid transport; F:neutral amino acid transmembrane transporter activity; P:neutral amino acid transport; F:acidic amino acid transmembrane transporter activity; P:basic amino acid transport; F:protein kinase activity; C:integral to membrane; F:primary active transmembrane transporter activity	AT5G63850	1e-173	AAAP family; Organic Solute Cotransporters;		4 anthesis; cauline leaf; LP.02 two leaves visible; LP.04 four leaves visible; carpel; vascular leaf; pedicel; petal; sepal; petiole; 4 leaf senescence stage; LP.10 ten leaves visible; C globular stage; root; stem; inflorescence meristem; plant embryo; LP.08 eight leaves visible; flower; LP.12 twelve leaves visible; hypocotyl; F mature embryo stage; LP.06 six leaves visible; leaf lamina base; pet…
sp_v2.0_unigene418	2450	hexokinase 1	1.20501e-169	0.773	EC:2.7.1.1	F:hexokinase activity; C:plastid outer membrane; F:ATP binding; P:glycolysis; P:phosphorylation; C:chloroplast	AT4G29130	4e-170		PWY-842:starch degradation I; PWY-5661:GDP-glucose biosynthesis; PWY-621:sucrose degradation III; PWY-621:sucrose degradation III; PWY0-1182:trehalose degradation II (trehalase)	stem; 4 leaf senescence stage; LP.02 two leaves visible; root; pollen; petal differentiation and expansion stage; pollen; sepal; rosette leaf; seed; cultured plant cell; LP.04 four leaves visible; fruit; pedicel; cauline leaf; C globular stage; pollen tube cell; flower; pollen; flower; F mature embryo stage; inflorescence meristem; LP.06 six leaves visible; shoot system; petal; LP.10 ten leaves v…
sp_v2.0_unigene419	2209	leukotriene-a4 hydrolase	0	0.756	-	P:leukotriene biosynthetic process; P:proteolysis; F:zinc ion binding; F:metallopeptidase activity	AT5G13520	0			petiole; seed; root; collective leaf structure; sepal; petal; guard cell; C globular stage; flower; leaf lamina base; pedicel; F mature embryo stage; plant embryo; E expanded cotyledon stage; hypocotyl; cauline leaf; leaf apex; shoot apex; petal differentiation and expansion stage; 4 leaf senescence stage; 4 anthesis; vascular leaf; carpel; D bilateral stage; shoot system
sp_v2.0_unigene421	2069	at4g04770 t4b21_16	0	0.854	EC:2.7.7.6	C:mitochondrial respiratory chain; F:DNA-directed RNA polymerase activity; F:protein binding; P:cellular iron ion homeostasis; P:response to red light; P:regulation of transcription, DNA-dependent; P:transcription initiation; F:sigma factor activity; C:chloroplast; P:iron-sulfur cluster assembly; ; P:response to blue light; F:DNA binding; F:ATPase activity, coupled to transmembrane movement of su…	AT4G04770	0	ABC Superfamily		pollen; flower; 4 anthesis; plant sperm cell; inflorescence meristem; hypocotyl; petal differentiation and expansion stage; M germinated pollen stage; pedicel; petiole; root; LP.04 four leaves visible; pollen tube cell; LP.08 eight leaves visible; cotyledon; 4 leaf senescence stage; LP.02 two leaves visible; LP.10 ten leaves visible; pollen; plant embryo; seed; LP.06 six leaves visible; sepal; F …
sp_v2.0_unigene422	2199	grave disease carrier	3.35e-115	0.7145	-	F:binding; C:mitochondrial inner membrane; P:mitochondrial transport; F:transporter activity	AT1G14560	7e-103	Organic Solute Cotransporters		collective leaf structure; cauline leaf; petal; leaf apex; cotyledon; pollen; LP.08 eight leaves visible; F mature embryo stage; petiole; LP.06 six leaves visible; sepal; pollen; flower; petal differentiation and expansion stage; M germinated pollen stage; 4 leaf senescence stage; leaf lamina base; 4 anthesis; pedicel; LP.10 ten leaves visible; E expanded cotyledon stage; hypocotyl; inflorescence…
sp_v2.0_unigene423	1740	udp-glycosyltransferase 74e2-like	0	0.712	EC:2.4.1.0	F:transferase activity, transferring hexosyl groups; P:metabolic process	AT1G05675	4e-95		PWY-1187:glucosinolate biosynthesis from homomethionine; PWY-2821:glucosinolate biosynthesis from phenylalanine; PWY-601:glucosinolate biosynthesis from tryptophan; PWYQT-4471:glucosinolate biosynthesis from dihomomethionine; PWYQT-4472:glucosinolate biosynthesis from trihomomethionine; PWYQT-4473:glucosinolate biosynthesis from tetrahomomethionine; PWYQT-4474:glucosinolate biosynthesis from pent…
sp_v2.0_unigene424	1630	atp-dependent rna helicase dhx8	5.41534e-64	0.749	-	F:RNA helicase activity; F:ATP-dependent helicase activity; F:nucleic acid binding; F:ATP binding; P:metabolic process; C:plastid	AT1G26370	3e-119			LP.08 eight leaves visible; LP.12 twelve leaves visible; petal; C globular stage; shoot apex; cotyledon; stem; LP.06 six leaves visible; seed; LP.10 ten leaves visible; pedicel; shoot system; cauline leaf; LP.04 four leaves visible; 4 leaf senescence stage; plant embryo; pollen; E expanded cotyledon stage; root; carpel; D bilateral stage; LP.02 two leaves visible; leaf apex; inflorescence meriste…
sp_v2.0_unigene425	3000	f-box family protein	0	0.773	-	P:auxin mediated signaling pathway; F:receptor activity; F:inositol hexakisphosphate binding	AT3G62980	0			F mature embryo stage; flower; E expanded cotyledon stage; sepal; vascular leaf; shoot apex; seed; inflorescence meristem; root; collective leaf structure; cotyledon; LP.06 six leaves visible; pedicel; LP.10 ten leaves visible; cauline leaf; hypocotyl; plant embryo; pollen; leaf apex; shoot system; anther; D bilateral stage; C globular stage; LP.02 two leaves visible; LP.04 four leaves visible; L…
sp_v2.0_unigene427	1982	patatin-like phospholipase domain-containing protein	1.32129e-131	0.7795	-	F:hydrolase activity; C:mitochondrion; C:plastid; P:lipid metabolic process	AT1G33270	2e-124	Acyl Lipid Metabolism Family	LIPAS-PWY:triacylglycerol degradation	flower; 4 anthesis; petiole; LP.08 eight leaves visible; LP.06 six leaves visible; collective leaf structure; petal; cauline leaf; sepal; 4 leaf senescence stage; root; hypocotyl; cotyledon; stamen; seed; shoot system; stem; petal differentiation and expansion stage; shoot apex; pollen; pollen; pedicel; LP.02 two leaves visible; carpel; plant sperm cell; pollen tube cell; F mature embryo stage; D…
sp_v2.0_unigene428	2661	cyclin-dependent kinase e-1	1.92106e-176	0.7565	EC:2.7.11.0	F:protein binding; P:protein amino acid phosphorylation; F:ATP binding; F:protein serine/threonine kinase activity	AT5G63610	1e-168	Core Cell Cycle Genes		L mature pollen stage; petal; leaf apex; root; cauline leaf; shoot apex; pollen tube cell; pollen; plant embryo; flower; D bilateral stage; vascular leaf; collective leaf structure; LP.08 eight leaves visible; E expanded cotyledon stage; LP.02 two leaves visible; stamen; petiole; cotyledon; carpel; stem; LP.12 twelve leaves visible; seed; leaf lamina base; 4 leaf senescence stage; LP.04 four leav…
sp_v2.0_unigene429	1626	protein	2.16733e-97	0.808	EC:3.1.3.16	F:phosphoprotein phosphatase activity; C:plasma membrane; F:protein kinase activity; P:protein amino acid phosphorylation; F:ATP binding; C:nucleus	AT1G67060	4e-92			LP.08 eight leaves visible; pedicel; LP.04 four leaves visible; leaf lamina base; hypocotyl; carpel; LP.12 twelve leaves visible; inflorescence meristem; 4 anthesis; root; cauline leaf; LP.02 two leaves visible; shoot apex; LP.10 ten leaves visible; C globular stage; pollen; vascular leaf; F mature embryo stage; petal; LP.06 six leaves visible; sepal; stem; shoot system; cotyledon; 4 leaf senesce…
sp_v2.0_unigene430	1271	glycerol-3-phosphate acyltransferase	1.12315e-164	0.913	EC:2.3.1.15	P:diacylglycerol biosynthetic process; F:glycerol-3-phosphate O-acyltransferase activity; C:plasma membrane; P:triglyceride biosynthetic process; C:endoplasmic reticulum	AT5G60620	2e-146		TRIGLSYN-PWY:triacylglycerol biosynthesis; PWY-5667:CDP-diacylglycerol biosynthesis I; PWY0-1319:CDP-diacylglycerol biosynthesis II	pollen; leaf apex; pollen; shoot apex; LP.06 six leaves visible; LP.02 two leaves visible; hypocotyl; collective leaf structure; inflorescence meristem; cauline leaf; petal differentiation and expansion stage; pollen tube cell; L mature pollen stage; 4 leaf senescence stage; F mature embryo stage; C globular stage; plant embryo; leaf lamina base; LP.10 ten leaves visible; E expanded cotyledon sta…
sp_v2.0_unigene432	2428	adp-ribosylation factor gtpase-activating protein agd3	1.79143e-141	0.617	-	C:trans-Golgi network transport vesicle; F:protein binding; F:phosphoinositide binding; C:cytosol; P:xylem and phloem pattern formation; P:leaf morphogenesis; P:phloem or xylem histogenesis; C:plasma membrane; P:response to auxin stimulus; F:ARF GTPase activator activity	AT5G13300	7e-137			LP.06 six leaves visible; stamen; shoot apex; flower; petal; plant embryo; D bilateral stage; shoot system; E expanded cotyledon stage; cauline leaf; sepal; F mature embryo stage; pedicel; seed; collective leaf structure; C globular stage; root; LP.10 ten leaves visible; leaf apex; LP.12 twelve leaves visible; LP.02 two leaves visible; LP.04 four leaves visible; carpel; inflorescence meristem; 4 …
sp_v2.0_unigene433	2719	serine threonine protein	3.05564e-137	0.7485	EC:2.7.11.0	P:protein amino acid phosphorylation; F:ATP binding; F:protein serine/threonine kinase activity; C:mitochondrion	AT1G04700	6e-132	MAP Kinase Kinase Kinase (MAPKKK) Family		pedicel; inflorescence meristem; shoot apex; F mature embryo stage; 4 leaf senescence stage; leaf apex; pollen; LP.12 twelve leaves visible; stamen; pollen; pollen tube cell; flower; stem; petal; vascular leaf; leaf lamina base; seed; LP.08 eight leaves visible; M germinated pollen stage; 4 anthesis; LP.04 four leaves visible; petal differentiation and expansion stage; plant sperm cell; shoot sys…
sp_v2.0_unigene434	2039	xaa-pro dipeptidase	0	0.8025	EC:3.4.13.0; EC:3.4.11.0	P:cellular process; F:dipeptidase activity; F:manganese ion binding; C:chloroplast; F:aminopeptidase activity	AT4G29490	0			LP.08 eight leaves visible; leaf lamina base; leaf apex; F mature embryo stage; stamen; LP.10 ten leaves visible; cauline leaf; LP.06 six leaves visible; LP.12 twelve leaves visible; vascular leaf; shoot apex; C globular stage; 4 anthesis; collective leaf structure; D bilateral stage; LP.04 four leaves visible; seed; LP.02 two leaves visible; petal differentiation and expansion stage; 4 leaf sene…
sp_v2.0_unigene437	3177	nodulation receptor kinase	0	0.693	-	C:plasma membrane; P:phosphorylation; F:protein binding; F:protein kinase activity; F:nucleotide binding	AT2G26730	0			root; sepal; collective leaf structure; flower; hypocotyl; leaf lamina base; pollen; carpel; LP.06 six leaves visible; D bilateral stage; cauline leaf; stamen; F mature embryo stage; LP.10 ten leaves visible; petal; LP.08 eight leaves visible; petal differentiation and expansion stage; vascular leaf; cultured plant cell; LP.02 two leaves visible; 4 anthesis; shoot system; LP.04 four leaves visibl…
sp_v2.0_unigene438	1843	appr-1-p processing enzyme family protein	0	0.8135	-	C:mitochondrion; F:binding	AT1G69340	0			pollen; cotyledon; stem; D bilateral stage; flower; carpel; 4 leaf senescence stage; petal differentiation and expansion stage; guard cell; LP.02 two leaves visible; plant embryo; root; petiole; pollen; M germinated pollen stage; LP.06 six leaves visible; shoot system; pollen tube cell; L mature pollen stage; collective leaf structure; E expanded cotyledon stage; C globular stage; LP.10 ten leave…
sp_v2.0_unigene440	1545	probable exocyst complex component 4-like	4.51049e-97	0.789	-	C:cytosol; C:exocyst; P:pollen tube growth; P:pollen germination; P:mucilage biosynthetic process during seed coat development; P:vesicle docking during exocytosis; P:protein transport; C:plasma membrane	AT3G10380	5e-91			pedicel; shoot apex; C globular stage; petal differentiation and expansion stage; cultured plant cell; 4 leaf senescence stage; carpel; 4 anthesis; stamen; inflorescence meristem; LP.02 two leaves visible; cauline leaf; pollen tube cell; petal; cotyledon; D bilateral stage; LP.12 twelve leaves visible; LP.10 ten leaves visible; collective leaf structure; guard cell; sepal; LP.06 six leaves visibl…
sp_v2.0_unigene441	1641	protein	3.19876e-64	0.5405	-	F:catalytic activity	AT4G38040	7e-150			4 leaf senescence stage; LP.08 eight leaves visible; D bilateral stage; C globular stage; LP.04 four leaves visible; petal; pedicel; hypocotyl; leaf lamina base; petiole; E expanded cotyledon stage; sepal; seed; LP.02 two leaves visible; stamen; shoot system; LP.06 six leaves visible; F mature embryo stage; leaf apex; collective leaf structure; stem; cotyledon; flower; LP.10 ten leaves visible; p…
sp_v2.0_unigene442	2469	protein	6.72189e-27	0.7355		-	AT4G25670	9e-22
sp_v2.0_unigene444	1915	sorting nexin 1	0	0.8445	-	; P:positive gravitropism; P:root development; C:retromer complex; C:multivesicular body; P:protein targeting to vacuole; P:endosome to lysosome transport; F:phosphoinositide binding; P:Golgi to vacuole transport; C:microsome; P:auxin homeostasis; P:cell communication	AT5G06140	2e-162			cotyledon; stem; pollen; plant embryo; 4 leaf senescence stage; LP.06 six leaves visible; seed development stages; leaf apex; D bilateral stage; petiole; hypocotyl; F mature embryo stage; petal differentiation and expansion stage; E expanded cotyledon stage; inflorescence meristem; seed; vascular leaf; cultured plant cell; LP.10 ten leaves visible; flower; root; LP.12 twelve leaves visible; sepal…
sp_v2.0_unigene445	2562	ccaat enhancer-binding protein zeta-like	0	0.616	-	C:nucleolus; P:polar nucleus fusion	AT1G72440	0			cauline leaf; E expanded cotyledon stage; shoot apex; stem; pollen; leaf apex; meristem; pedicel; pollen; sepal; leaf lamina base; plant embryo; petiole; stamen; LP.06 six leaves visible; cotyledon; C globular stage; D bilateral stage; LP.04 four leaves visible; LP.12 twelve leaves visible; root; embryo sac; shoot system; LP.08 eight leaves visible; petal; LP.02 two leaves visible; seed; collecti…
sp_v2.0_unigene446	1364	apo protein 1	1.65216e-105	0.749	-	P:regulation of gene expression; F:RNA binding; P:chloroplast organization; P:Group II intron splicing; C:chloroplast; F:zinc ion binding; P:photosynthesis	AT1G64810	1e-103			inflorescence meristem; cotyledon; LP.06 six leaves visible; LP.04 four leaves visible; E expanded cotyledon stage; C globular stage; plant embryo; flower; 4 anthesis; leaf lamina base; LP.12 twelve leaves visible; leaf apex; LP.08 eight leaves visible; pedicel; shoot system; petal differentiation and expansion stage; D bilateral stage; stem; stamen; vascular leaf; collective leaf structure; carp…
sp_v2.0_unigene447	1797	tip41-like protein	1.67366e-162	0.743		F:molecular_function; P:biological_process; C:cellular_component	AT4G34270	7e-90			hypocotyl; collective leaf structure; leaf apex; stamen; shoot apex; carpel; LP.02 two leaves visible; LP.08 eight leaves visible; C globular stage; petiole; E expanded cotyledon stage; vascular leaf; 4 leaf senescence stage; cotyledon; petal; seed; stem; leaf lamina base; petal differentiation and expansion stage; plant embryo; cauline leaf; flower; LP.10 ten leaves visible; shoot system; root; …
sp_v2.0_unigene448	1619	protein	2.13265e-20	0.4575		F:ATP binding; F:hydrolase activity, acting on acid anhydrides, in phosphorus-containing anhydrides; C:nucleus	#N/A
sp_v2.0_unigene450	2518	dehydration responsive element binding protein	4.61214e-31	0.6175		P:regulation of transcription, DNA-dependent; P:transcription, DNA-dependent; C:nucleus; F:transcription factor activity; F:DNA binding	AT3G11020	5e-26
sp_v2.0_unigene452	1987	chaperone protein dnaj	0	0.583	-	P:protein folding; F:unfolded protein binding; F:iron ion binding; F:electron carrier activity; F:heat shock protein binding	AT5G23240	4e-78			C globular stage; collective leaf structure; flower; pedicel; hypocotyl; F mature embryo stage; seed; petal; LP.04 four leaves visible; LP.06 six leaves visible; LP.08 eight leaves visible; petal differentiation and expansion stage; LP.12 twelve leaves visible; leaf lamina base; cotyledon; plant embryo; stem; shoot apex; LP.02 two leaves visible; vascular leaf; petiole; cauline leaf; carpel; 4 an…
sp_v2.0_unigene454	2692	PREDICTED: uncharacterized protein LOC100796290 [Glycine max]	2.64175e-40	0.6		-	AT5G16720	6e-32
sp_v2.0_unigene459	1846	probable receptor-like protein kinase at1g80640-like	0	0.752	EC:2.7.11.0	F:signal transducer activity; P:protein amino acid phosphorylation; F:ATP binding; C:membrane; F:protein serine/threonine kinase activity	AT2G25220	6e-119			carpel; 4 anthesis; petal differentiation and expansion stage; flower; shoot apex; pollen; vascular leaf; root; LP.08 eight leaves visible; shoot system; LP.06 six leaves visible; inflorescence meristem
sp_v2.0_unigene462	1294	uvrb uvrc motif-containing protein	1.01565e-136	0.758	-	F:DNA binding; F:nuclease activity; P:nucleotide-excision repair; C:chloroplast; C:mitochondrion	AT2G03390	7e-87			petal differentiation and expansion stage; plant sperm cell; pollen tube cell; flower; petiole; sepal; cotyledon; petal; pedicel; LP.12 twelve leaves visible; plant embryo; vascular leaf; C globular stage; leaf apex; cultured plant cell; stem; LP.04 four leaves visible; 4 leaf senescence stage; F mature embryo stage; shoot apex; L mature pollen stage; hypocotyl; LP.10 ten leaves visible; LP.08 ei…
sp_v2.0_unigene463	1167	thylakoid lumenal 19 kda protein	1.2774e-95	0.796	-	C:oxygen evolving complex; F:calcium ion binding; C:plastid; P:photosynthesis; C:extrinsic to membrane	AT3G63540	1e-45
sp_v2.0_unigene467	2337	zinc c3hc4 type family protein	2.49674e-15	0.611		F:metal ion binding; F:zinc ion binding	AT3G58030	2e-31
sp_v2.0_unigene468	2772	protein	0	0.7025	-	F:binding	AT2G29200	0			cultured plant cell
sp_v2.0_unigene470	1637	unknown [Picea sitchensis]	2.03128e-10	0.635455		-	#N/A
sp_v2.0_unigene471	1446	aryl-alcohol dehydrogenase -like	0	0.884	-	C:plant-type cell wall; C:chloroplast envelope; F:aldo-keto reductase activity; C:chloroplast stroma; P:oxidation reduction	AT2G27680	2e-162		PWY-6786:detoxification of reactive carbonyls in chloroplasts	plant sperm cell; collective leaf structure; shoot apex; stem; petal; LP.10 ten leaves visible; vascular leaf; vascular leaf; vascular leaf; stem; LP.06 six leaves visible; cauline leaf; petal differentiation and expansion stage; carpel; seed; E expanded cotyledon stage; cotyledon; C globular stage; hypocotyl; LP.04 four leaves visible; pollen; flower; petiole; root; fruit; 4 leaf senescence stag…
sp_v2.0_unigene472	2246	e3 ubiquitin-protein ligase rnf167-like	0	0.629	-	F:metal ion binding	AT1G71980	1e-96			F mature embryo stage; pollen; D bilateral stage; LP.04 four leaves visible; stem; seed; petal; leaf lamina base; L mature pollen stage; plant embryo; C globular stage; root; inflorescence meristem; LP.02 two leaves visible; 4 leaf senescence stage; pedicel; vascular leaf; collective leaf structure; pollen tube cell; sepal; LP.12 twelve leaves visible; stamen; LP.10 ten leaves visible; cauline le…
sp_v2.0_unigene473	1237	gtp-binding protein	1.24234e-168	0.77	-	P:barrier septum formation; F:GTP binding; P:embryonic development ending in seed dormancy; C:mitochondrion	AT2G22870	4e-105			E expanded cotyledon stage; hypocotyl; C globular stage; pedicel; F mature embryo stage; root; cotyledon; petiole; petal differentiation and expansion stage; inflorescence meristem; LP.10 ten leaves visible; LP.04 four leaves visible; LP.06 six leaves visible; stamen; leaf apex; LP.12 twelve leaves visible; 4 anthesis; carpel; petal; shoot apex; leaf lamina base; cauline leaf; plant embryo; LP.02…
sp_v2.0_unigene474	993	mediator of rna polymerase ii transcription subunit 18	2.38702e-89	0.7995	-	C:mediator complex; P:regulation of transcription from RNA polymerase II promoter	AT2G22370	3e-65
sp_v2.0_unigene477	1651	global transcription factor group	3.65384e-100	0.7565	EC:2.3.1.48	F:DNA binding; P:chromatin remodeling; F:histone acetyltransferase activity; C:nucleus; P:histone acetylation	AT3G52280	8e-77
sp_v2.0_unigene478	1667	indole-3-glycerol phosphate synthase	0	0.816	EC:4.1.1.48	P:tryptophan metabolic process; C:chloroplast stroma; F:indole-3-glycerol-phosphate synthase activity	AT5G48220	2e-125		TRPSYN-PWY:tryptophan biosynthesis	pedicel; pollen; E expanded cotyledon stage; flower; carpel; collective leaf structure; stamen; sepal; petiole; 4 leaf senescence stage; plant embryo; inflorescence meristem; leaf lamina base; D bilateral stage; seed; cauline leaf; root; C globular stage; LP.12 twelve leaves visible; vascular leaf; shoot apex; 4 anthesis; vascular leaf; LP.08 eight leaves visible; LP.02 two leaves visible; hypoco…
sp_v2.0_unigene480	1637	impaired sucrose induction 1-like protein	3.95295e-131	0.586	-	F:binding; P:sucrose mediated signaling; P:regulation of carbohydrate metabolic process	AT4G27750	7e-50
sp_v2.0_unigene481	1686	rrna-processing protein utp23 homolog	6.31206e-108	0.6805	-	P:embryonic development ending in seed dormancy	AT2G34570	5e-57
sp_v2.0_unigene483	3685	protein iq-domain 32	0	0.4215	-	C:cell part	AT1G19870	2e-24
sp_v2.0_unigene484	2709	protein binding	0	0.5685	-	F:binding	AT5G60710	2e-165			LP.08 eight leaves visible; collective leaf structure; pollen; LP.02 two leaves visible; carpel; pollen tube cell; plant embryo; M germinated pollen stage; sepal; L mature pollen stage; shoot apex; LP.04 four leaves visible; vascular leaf; 4 anthesis; C globular stage; seed; 4 leaf senescence stage; cauline leaf; D bilateral stage; hypocotyl; stem; leaf apex; F mature embryo stage; LP.06 six leav…
sp_v2.0_unigene485	3316	protein vernalization insensitive 3-like	3.44262e-162	0.5905		-	AT4G30200	7e-103	PHD Gene Family		pollen; LP.04 four leaves visible; vascular leaf; LP.10 ten leaves visible; seed; root; leaf lamina base; E expanded cotyledon stage; petal differentiation and expansion stage; LP.08 eight leaves visible; inflorescence meristem; LP.12 twelve leaves visible; shoot system; D bilateral stage; L mature pollen stage; hypocotyl; M germinated pollen stage; leaf apex; carpel; collective leaf structure; 4…
sp_v2.0_unigene486	1338						#N/A
sp_v2.0_unigene488	1376	electron transfer flavoprotein subunit beta	3.0328e-110	0.884	-	P:chlorophyll catabolic process; F:electron carrier activity; P:leucine catabolic process; C:mitochondrion	AT5G43430	2e-109			shoot system; LP.02 two leaves visible; E expanded cotyledon stage; cotyledon; petiole; cauline leaf; leaf lamina base; leaf apex; LP.06 six leaves visible; LP.08 eight leaves visible; pollen; shoot apex; root; 4 anthesis; plant embryo; hypocotyl; LP.10 ten leaves visible; pedicel; stem; cultured plant cell; cultured plant cell; LP.12 twelve leaves visible; collective leaf structure; sepal; cultu…
sp_v2.0_unigene489	2475	guanylate kinase	2.2569e-123	0.704	EC:2.7.4.8	F:guanylate kinase activity; P:nucleotide metabolic process	AT3G57550	2e-111		DENOVOPURINE3-PWY:purine nucleotide metabolism (phosphotransfer and nucleotide modification)	LP.08 eight leaves visible; plant embryo; hypocotyl; inflorescence meristem; cotyledon; plant sperm cell; pollen; petal; petal differentiation and expansion stage; 4 anthesis; LP.04 four leaves visible; collective leaf structure; 4 leaf senescence stage; LP.02 two leaves visible; D bilateral stage; LP.12 twelve leaves visible; seed; cauline leaf; vascular leaf; M germinated pollen stage; L mature…
sp_v2.0_unigene492	1446	leucoanthocyanidin dioxygenase-like protein	1.97973e-99	0.6605	-	; F:oxidoreductase activity	AT3G11180	6e-102		PWY1F-FLAVSYN:flavonoid biosynthesis; PWY-5125:anthocyanin biosynthesis (pelargonidin 3-O-glucoside, cyanidin 3-O-glucoside); PWY-5152:leucodelphinidin biosynthesis; PWY1F-823:leucopelargonidin and leucocyanidin biosynthesis	pollen tube cell; pollen; inflorescence meristem; 4 anthesis; M germinated pollen stage; petal differentiation and expansion stage; pollen; flower; L mature pollen stage
sp_v2.0_unigene493	2224	protein	6.97879e-169	0.6265	-	P:ubiquitin-dependent protein catabolic process	AT5G01720	2e-151			petal differentiation and expansion stage; hypocotyl; shoot system; 4 anthesis; stamen; D bilateral stage; plant embryo; E expanded cotyledon stage; petal; LP.06 six leaves visible; stem; sepal; LP.04 four leaves visible; pollen; inflorescence meristem; flower; pedicel; root; C globular stage; shoot apex; carpel; collective leaf structure; F mature embryo stage; seed; vascular leaf
sp_v2.0_unigene497	1578	protein binding	1.32049e-176	0.6815	-	F:binding	AT5G60710	2e-165			LP.08 eight leaves visible; collective leaf structure; pollen; LP.02 two leaves visible; carpel; pollen tube cell; plant embryo; M germinated pollen stage; sepal; L mature pollen stage; shoot apex; LP.04 four leaves visible; vascular leaf; 4 anthesis; C globular stage; seed; 4 leaf senescence stage; cauline leaf; D bilateral stage; hypocotyl; stem; leaf apex; F mature embryo stage; LP.06 six leav…
sp_v2.0_unigene498	1698	salicylate 1-monooxygenase	0	0.527	-	F:monooxygenase activity; P:oxidation reduction	AT5G67030	0		PWY-5174:capsanthin and capsorubin biosynthesis; PWY-5945:antheraxanthin and violaxanthin biosynthesis; PWY-5945:antheraxanthin and violaxanthin biosynthesis	petal; cauline leaf; D bilateral stage; LP.02 two leaves visible; collective leaf structure; leaf apex; 4 leaf senescence stage; C globular stage; petiole; leaf lamina base; shoot system; LP.04 four leaves visible; plant embryo; shoot apex; sepal; flower; seed; pedicel; pollen; stamen; vascular leaf; cotyledon; hypocotyl; guard cell; LP.12 twelve leaves visible; F mature embryo stage; root; LP.10…
sp_v2.0_unigene499	2051	protein	4.12818e-152	0.772	-	C:membrane; F:prenylcysteine methylesterase activity; P:metabolic process; C:plastid	AT1G26120	2e-148	Carbohydrate Esterase Gene Families
sp_v2.0_unigene500	2791	protein gigantea	0	0.7015		-	AT1G22770	0			4 leaf senescence stage; petal; petiole; seed; D bilateral stage; pollen; carpel; 4 anthesis; inflorescence meristem; hypocotyl; flower; plant embryo; E expanded cotyledon stage; LP.10 ten leaves visible; leaf apex; whole plant; leaf lamina base; stem; cauline leaf; LP.08 eight leaves visible; stamen; collective leaf structure; F mature embryo stage; LP.06 six leaves visible; cotyledon; petal dif…
sp_v2.0_unigene501	3639	yth domain family protein	6.47402e-178	0.7645		-	AT3G13060	2e-85			leaf lamina base; flower; petal differentiation and expansion stage; root; sepal; LP.12 twelve leaves visible; pedicel; pollen; shoot system; seed; M germinated pollen stage; petiole; shoot apex; LP.02 two leaves visible; cauline leaf; pollen tube cell; 4 leaf senescence stage; collective leaf structure; LP.06 six leaves visible; petal; pollen; leaf apex; carpel; LP.08 eight leaves visible; stame…
sp_v2.0_unigene503	2437	lon protease homolog peroxisomal-like	0	0.8495	EC:3.4.21.0	P:growth; F:ATP-dependent peptidase activity; P:proteolysis; F:ATP binding; P:protein import into peroxisome matrix, docking; P:lateral root development; F:serine-type endopeptidase activity; C:peroxisomal matrix	AT5G47040	0			C globular stage; pollen; stamen; plant sperm cell; stem; inflorescence meristem; E expanded cotyledon stage; sepal; 4 anthesis; LP.10 ten leaves visible; LP.04 four leaves visible; shoot apex; LP.08 eight leaves visible; LP.12 twelve leaves visible; petiole; vascular leaf; plant embryo; seed; LP.02 two leaves visible; petal; root; 4 leaf senescence stage; F mature embryo stage; hypocotyl; flower…
sp_v2.0_unigene505	2614	PREDICTED: uncharacterized protein LOC100256039 [Vitis vinifera]	4.36288e-149	0.6955	-	C:plasma membrane; C:plastid	AT3G48860	3e-131			shoot system; stamen; petal; leaf apex; vascular leaf; collective leaf structure; flower; cotyledon; cauline leaf; pollen; 4 anthesis; sepal; seed; plant embryo; pedicel; shoot apex; LP.04 four leaves visible; leaf lamina base; carpel; E expanded cotyledon stage; LP.12 twelve leaves visible; D bilateral stage; inflorescence meristem; petal differentiation and expansion stage; stem; root; LP.02 tw…
sp_v2.0_unigene507	1972	yt521-b-like protein	1.85924e-77	0.6445	-	F:binding	AT4G11970	5e-71			cauline leaf; LP.04 four leaves visible; LP.06 six leaves visible; M germinated pollen stage; root; 4 anthesis; cotyledon; shoot system; stem; stamen; hypocotyl; collective leaf structure; leaf lamina base; C globular stage; plant embryo; flower; pollen; carpel; pollen tube cell; petiole; plant sperm cell; LP.10 ten leaves visible; leaf apex; F mature embryo stage; petal; LP.02 two leaves visible…
sp_v2.0_unigene508	1484	dual specificity protein phosphatase 12-like	3.30889e-78	0.623	EC:3.1.3.48	F:protein tyrosine phosphatase activity; F:protein tyrosine/serine/threonine phosphatase activity; P:peptidyl-tyrosine dephosphorylation	AT3G23610	8e-12
sp_v2.0_unigene513	1915	sugar transport protein 14	0	0.7835	EC:1.3.1.74	C:cytoplasmic membrane-bounded vesicle; C:plasma membrane; P:galactose transport; F:galactose transmembrane transporter activity; P:transmembrane transport; F:sugar:hydrogen symporter activity; C:integral to membrane; P:oxidation reduction; F:2-alkenal reductase activity	AT1G77210	0	Monosaccharide transporter-like gene family; Organic Solute Cotransporters;		stem; endosperm; 4 anthesis; root; LP.08 eight leaves visible; pedicel; hypocotyl; vascular leaf; LP.10 ten leaves visible; sepal; petiole; petal; leaf lamina base; cauline leaf; fruit; inflorescence meristem; LP.02 two leaves visible; collective leaf structure; C globular stage; plant embryo; petal differentiation and expansion stage; LP.12 twelve leaves visible; LP.06 six leaves visible; flower…
sp_v2.0_unigene514	1989	cytochrome p450	3.02272e-168	0.695	-	C:cytoplasmic membrane-bounded vesicle; F:monooxygenase activity; F:iron ion binding; C:membrane	AT2G45510	3e-131	Cytochrome P450		plant callus
sp_v2.0_unigene516	2428	protein	1.05918e-117	0.572	-	C:plasma membrane; P:phosphorylation; F:protein kinase activity; F:nucleotide binding	AT2G45590	4e-64
sp_v2.0_unigene517	2412	protein	0	0.8235	-	F:protein kinase activity; P:protein amino acid phosphorylation; F:ATP binding; C:chloroplast	AT3G24190	0			pedicel; flower; plant embryo; 4 leaf senescence stage; LP.02 two leaves visible; collective leaf structure; cotyledon; LP.10 ten leaves visible; petiole; stem; LP.12 twelve leaves visible; 4 anthesis; vascular leaf; LP.08 eight leaves visible; hypocotyl; inflorescence meristem; LP.06 six leaves visible; shoot system; petal; LP.04 four leaves visible; cauline leaf; D bilateral stage; seed; shoot …
sp_v2.0_unigene518	1585	protein	3.06643e-157	0.8025	-	F:serine-type peptidase activity; P:proteolysis	AT3G01690	3e-136			collective leaf structure; LP.12 twelve leaves visible; F mature embryo stage; petal; petiole; LP.06 six leaves visible; LP.04 four leaves visible; flower; seed; vascular leaf; D bilateral stage; cauline leaf; 4 leaf senescence stage; shoot system; stem; leaf lamina base; LP.02 two leaves visible; LP.08 eight leaves visible; inflorescence meristem; pollen; plant embryo; 4 anthesis; leaf apex; LP.…
sp_v2.0_unigene519	1240	protein	2.30559e-90	0.757	-	C:chloroplast	AT4G24750	6e-87	Sulfurtransferasese / Rhodanese Family		flower; carpel; pedicel; petal differentiation and expansion stage; stem; leaf lamina base; shoot apex; LP.12 twelve leaves visible; LP.06 six leaves visible; petal; leaf apex; LP.04 four leaves visible; cotyledon; collective leaf structure; C globular stage; seed; stamen; hypocotyl; inflorescence meristem; D bilateral stage; E expanded cotyledon stage; vascular leaf; 4 leaf senescence stage; sho…
sp_v2.0_unigene520	1490	tetratricopeptide repeat protein	4.66928e-168	0.607	-	F:binding	#N/A
sp_v2.0_unigene521	1859	protein	0	0.6935	-	C:extracellular vesicular exosome; C:plasma membrane; P:exocytosis; C:exocyst; C:cytosol	AT5G58430	8e-129	EXO70 exocyst subunit family		4 anthesis; shoot apex; E expanded cotyledon stage; LP.12 twelve leaves visible; plant sperm cell; LP.02 two leaves visible; collective leaf structure; F mature embryo stage; C globular stage; stamen; LP.06 six leaves visible; 4 leaf senescence stage; root; hypocotyl; pollen; pedicel; plant embryo; root endodermis; seed; petal differentiation and expansion stage; LP.10 ten leaves visible; inflore…
sp_v2.0_unigene522	2236	actin-related protein	0	0.862	-	C:nucleolus; P:pollen sperm cell differentiation; P:long-day photoperiodism, flowering; F:structural constituent of cytoskeleton; P:transcription, DNA-dependent; P:chromatin organization	AT1G18450	0			plant embryo; F mature embryo stage; D bilateral stage; collective leaf structure; pollen; gynoecium; root; seed; vascular leaf; gynoecium; inflorescence meristem; root; vascular leaf; seedling development stage; seedling development stage; stamen; fruit; vascular leaf; petal differentiation and expansion stage; sepal; cauline leaf; hypocotyl; carpel; C globular stage; vascular leaf; cotyledon; 4…
sp_v2.0_unigene524	1893	glycoside hydrolase family 47 protein	0	0.781	EC:3.2.1.24; EC:3.2.1.113	C:endomembrane system; F:alpha-mannosidase activity; F:mannosyl-oligosaccharide 1,2-alpha-mannosidase activity; F:calcium ion binding; C:membrane; P:protein amino acid N-linked glycosylation	AT1G27520	0	Glycoside Hydrolase Gene Families		hypocotyl; flower; petal differentiation and expansion stage; shoot system; stem; stamen; LP.04 four leaves visible; leaf apex; shoot apex; F mature embryo stage; LP.06 six leaves visible; cotyledon; collective leaf structure; 4 leaf senescence stage; C globular stage; root; pedicel; petiole; sepal; LP.12 twelve leaves visible; petal; LP.02 two leaves visible; pollen; vascular leaf; inflorescence…
sp_v2.0_unigene525	937						#N/A
sp_v2.0_unigene528	2128	f-box lrr-repeat protein 2-like	1.21712e-130	0.699	-	C:cytoplasmic membrane-bounded vesicle; C:plastid	AT5G23340	6e-118			leaf apex; cotyledon; stamen; 4 leaf senescence stage; stem; shoot apex; leaf lamina base; pedicel; hypocotyl; LP.04 four leaves visible; L mature pollen stage; D bilateral stage; M germinated pollen stage; pollen; pollen; C globular stage; LP.12 twelve leaves visible; petal; 4 anthesis; shoot system; cauline leaf; plant embryo; flower; LP.10 ten leaves visible; collective leaf structure; plant s…
sp_v2.0_unigene532	2439	yak1-like protein 1	0	0.521	-	P:phosphorylation; F:protein kinase activity; F:nucleotide binding	AT5G35980	1e-62
sp_v2.0_unigene534	1507	kh domain-containing protein at4g18375-like	5.99371e-171	0.6325	-	F:RNA binding	AT5G53060	1e-90			LP.02 two leaves visible; leaf apex; seed; stem; LP.06 six leaves visible; C globular stage; carpel; D bilateral stage; petal; shoot apex; root; LP.08 eight leaves visible; LP.10 ten leaves visible; flower; petiole; hypocotyl; leaf lamina base; cotyledon; F mature embryo stage; collective leaf structure; cauline leaf; petal differentiation and expansion stage; vascular leaf; sepal; inflorescence …
sp_v2.0_unigene536	1750	chaperone protein dnaj-like protein	0	0.7355	-	P:protein folding; F:heat shock protein binding; F:unfolded protein binding	AT2G38000	9e-138			hypocotyl; 4 anthesis; carpel; D bilateral stage; cotyledon; M germinated pollen stage; petal; stamen; L mature pollen stage; collective leaf structure; LP.12 twelve leaves visible; cauline leaf; E expanded cotyledon stage; 4 leaf senescence stage; LP.02 two leaves visible; LP.06 six leaves visible; root; plant embryo; pedicel; C globular stage; leaf apex; petal differentiation and expansion stag…
sp_v2.0_unigene538	1825	haloacid dehalogenase-like hydrolase-like	2.54043e-57	0.6875	-	F:metal ion binding; P:ribosome biogenesis; P:metabolic process; F:metallopeptidase activity; C:mitochondrion	AT2G25870	1e-54
sp_v2.0_unigene539	1071	peptide deformylase 1a	1.54669e-137	0.8085	EC:3.5.1.31; EC:3.5.1.88	P:co-translational protein modification; C:plant-type cell wall; F:formylmethionine deformylase activity; F:iron ion binding; C:chloroplast stroma; F:peptide deformylase activity; P:translation; C:mitochondrion	AT1G15390	3e-70			petiole; vascular leaf; plant sperm cell; LP.02 two leaves visible; leaf apex; M germinated pollen stage; petal; LP.10 ten leaves visible; shoot system; pedicel; E expanded cotyledon stage; flower; stem; collective leaf structure; root; sepal; fruit; vascular leaf; LP.04 four leaves visible; LP.06 six leaves visible; pollen; LP.12 twelve leaves visible; L mature pollen stage; 4 leaf senescence st…
sp_v2.0_unigene540	3118	duf246 domain-containing protein at1g04910-like	0	0.86		-	AT5G15740	0			petal differentiation and expansion stage; 4 leaf senescence stage; sepal; LP.04 four leaves visible; leaf lamina base; pollen; stem; E expanded cotyledon stage; LP.10 ten leaves visible; collective leaf structure; carpel; cotyledon; inflorescence meristem; D bilateral stage; F mature embryo stage; seed; flower; vascular leaf; cauline leaf; 4 anthesis; LP.06 six leaves visible; stamen; LP.08 eigh…
sp_v2.0_unigene541	1601	two-pore calcium channel	1.84304e-125	0.653	-	P:seed germination; P:regulation of jasmonic acid biosynthetic process; C:plant-type vacuole; F:voltage-gated calcium channel activity; P:regulation of stomatal movement; C:vacuolar membrane; P:calcium-mediated signaling; P:regulation of calcium ion transport via voltage-gated calcium channel activity; C:plasma membrane	AT4G03560	2e-114	EF-hand containing proteins; Ion Channel Families;		pollen; sepal; 4 anthesis; D bilateral stage; shoot apex; cauline leaf; root; E expanded cotyledon stage; stem; petal; shoot system; carpel; LP.06 six leaves visible; collective leaf structure; cultured plant cell; leaf lamina base; seed; LP.12 twelve leaves visible; stamen; leaf apex; hypocotyl; L mature pollen stage; C globular stage; LP.08 eight leaves visible; LP.04 four leaves visible; plant…
sp_v2.0_unigene542	1878	histone acetyltransferase	0	0.8315	-	P:flower development; F:H3 histone acetyltransferase activity; P:regulation of glucosinolate biosynthetic process; P:cellular response to sulfur starvation; P:response to gibberellin stimulus; F:protein binding; C:histone acetyltransferase complex; P:response to jasmonic acid stimulus; P:response to salicylic acid stimulus; P:root morphogenesis; F:DNA binding; P:response to light stimulus; P:hist…	AT3G54610	6e-163			seed; pedicel; cultured plant cell; 4 anthesis; root; fruit; E expanded cotyledon stage; collective leaf structure; plant embryo; shoot apex; flower; petal differentiation and expansion stage
sp_v2.0_unigene545	3067	acetolactate synthase	0	0.846	EC:2.2.1.6	F:FAD binding; P:response to herbicide; F:thiamin pyrophosphate binding; F:magnesium ion binding; F:acetolactate synthase activity; P:branched chain family amino acid biosynthetic process; F:lyase activity; C:chloroplast	AT3G48560	0		ILEUSYN-PWY:isoleucine biosynthesis I (from threonine); VALSYN-PWY:valine biosynthesis	cauline leaf; pedicel; stem; cotyledon; petal; shoot apex; root; pollen; 4 leaf senescence stage; inflorescence meristem; seed; flower; leaf lamina base; vascular leaf; LP.12 twelve leaves visible; shoot system; LP.08 eight leaves visible; sepal; LP.04 four leaves visible; LP.06 six leaves visible; plant embryo; LP.10 ten leaves visible; carpel; LP.02 two leaves visible; D bilateral stage; guard …
sp_v2.0_unigene546	1427	3 (2 ) -bisphosphate nucleotidase	8.99017e-113	0.7515	EC:3.1.3.7	P:response to water deprivation; P:positive regulation of unidimensional cell growth; P:regulation of jasmonic acid biosynthetic process; F:inositol or phosphatidylinositol phosphatase activity; P:negative regulation of signal transduction; P:miRNA catabolic process; P:photoperiodism, flowering; P:negative regulation of transcription, DNA-dependent; C:chloroplast stroma; P:phosphoinositide-mediat…	AT5G63980	3e-114		PWY-6363:D-<i>myo</i>-inositol (1,4,5)-trisphosphate degradation	LP.08 eight leaves visible; pollen; pedicel; LP.12 twelve leaves visible; vascular leaf; LP.06 six leaves visible; leaf lamina base; LP.02 two leaves visible; 4 leaf senescence stage; root; stem; petal differentiation and expansion stage; petal; seed; D bilateral stage; collective leaf structure; F mature embryo stage; cotyledon; vascular leaf; inflorescence meristem; stamen; sepal; LP.04 four le…
sp_v2.0_unigene547	1685	protein	8.87159e-126	0.6995	-	C:chloroplast; C:membrane	AT1G22850	1e-75			petal differentiation and expansion stage; 4 leaf senescence stage; seed; LP.10 ten leaves visible; cotyledon; LP.12 twelve leaves visible; petal; leaf lamina base; sepal; LP.04 four leaves visible; collective leaf structure; M germinated pollen stage; stem; E expanded cotyledon stage; D bilateral stage; pedicel; leaf apex; cauline leaf; pollen; vascular leaf; LP.08 eight leaves visible; flower; …
sp_v2.0_unigene550	1663	pinus taeda anonymous locus 2_5930_01 genomic sequence	1.01661e-57	0.5635		F:molecular_function; P:biological_process; C:cellular_component	AT4G29790	2e-40
sp_v2.0_unigene552	1028	nucleolar complex protein 2 homolog	1.52758e-99	0.689	-	F:metal ion binding; F:oxidoreductase activity	AT2G18220	1e-98			F mature embryo stage; petal; plant embryo; inflorescence meristem; petal differentiation and expansion stage; leaf apex; C globular stage; cauline leaf; vascular leaf; 4 anthesis; LP.04 four leaves visible; D bilateral stage; sepal; petiole; shoot system; hypocotyl; LP.02 two leaves visible; root; LP.06 six leaves visible; carpel; flower; pedicel; 4 leaf senescence stage; collective leaf structu…
sp_v2.0_unigene554	1585	pinus taeda anonymous locus 0_12238_01 genomic sequence	1.91342e-66	0.676	-	P:ATP biosynthetic process; C:intracellular part; P:proton transport; C:membrane	AT4G09650	9e-43
sp_v2.0_unigene555	1690	unknown [Picea sitchensis]	1.25441e-137	0.635		-	AT5G27830	8e-46
sp_v2.0_unigene556	2126	2-oxoglutarate and fe -dependent oxygenase-like protein	0	0.697	-	F:oxidoreductase activity; P:oxidation reduction	AT2G17970	1e-124			root; 4 leaf senescence stage; E expanded cotyledon stage; hypocotyl; vascular leaf; F mature embryo stage; shoot system; pedicel; petal differentiation and expansion stage; carpel; plant embryo; seed; sepal; collective leaf structure; stamen; D bilateral stage; petal; C globular stage; 4 anthesis; shoot apex; flower; stem
sp_v2.0_unigene558	1581	protein	1.07117e-101	0.7495	-	F:nucleic acid binding; C:cytoplasm; P:response to cadmium ion	AT2G32080	6e-90			petiole; shoot system; pollen; vascular leaf; LP.08 eight leaves visible; plant embryo; F mature embryo stage; stamen; stem; carpel; inflorescence meristem; cauline leaf; hypocotyl; seed; root; LP.10 ten leaves visible; LP.06 six leaves visible; vascular leaf; flower; 4 leaf senescence stage; E expanded cotyledon stage; LP.02 two leaves visible; vascular leaf; cultured plant cell; cotyledon; LP.0…
sp_v2.0_unigene560	2694	protein	0	0.8755	-	F:nucleic acid binding; C:nucleus; C:chloroplast	AT3G55200	0			guard cell; fruit; leaf; root; inflorescence
sp_v2.0_unigene561	1006	protein	9.11746e-28	0.5285		P:biological_process; C:cellular_component; F:molecular_function	AT1G44780	1e-23
sp_v2.0_unigene566	1761	trigger factor-like	1.24194e-129	0.7225	EC:5.2.1.8	P:protein folding; C:chloroplast envelope; C:chloroplast stroma; F:peptidyl-prolyl cis-trans isomerase activity	AT5G55220	3e-119			stem; vascular leaf; E expanded cotyledon stage; plant embryo; shoot system; cultured plant cell; hypocotyl; carpel; LP.10 ten leaves visible; fruit; LP.06 six leaves visible; petiole; LP.08 eight leaves visible; F mature embryo stage; sepal; petal; C globular stage; pedicel; leaf lamina base; cauline leaf; shoot apex; root; petal differentiation and expansion stage; seed; pollen; inflorescence m…
sp_v2.0_unigene568	3018	protein kinase	0	0.6565	EC:2.7.11.0	F:signal transducer activity; P:protein amino acid phosphorylation; F:ATP binding; P:signal transduction; F:protein serine/threonine kinase activity; P:regulation of transcription, DNA-dependent	AT5G49470	0	MAP Kinase Kinase Kinase (MAPKKK) Family		stem; E expanded cotyledon stage; seed; collective leaf structure; hypocotyl; petal differentiation and expansion stage; shoot apex; 4 anthesis; pollen; D bilateral stage; root; sepal; plant embryo; stamen; carpel; shoot system; flower; F mature embryo stage
sp_v2.0_unigene571	1497	auxin responsive family-like partial	2.17352e-72	0.7975	-	P:response to auxin stimulus	AT3G61900	3e-23
sp_v2.0_unigene572	1817	amp-binding protein	5.81453e-179	0.713	-	C:peroxisome; F:catalytic activity	AT5G16370	0		PWY-5143:fatty acid activation; PWY-5995:linoleate biosynthesis I (plants); PWY-5136:fatty acid &beta;-oxidation II (core pathway)	vascular leaf
sp_v2.0_unigene573	2765	phosphoinositide 4-kinase gamma 4	0	0.689	-	F:inositol or phosphatidylinositol kinase activity	AT2G46500	2e-175	Acyl Lipid Metabolism Family	PWY-6351:D-<i>myo</i>-inositol (1,4,5)-trisphosphate biosynthesis	vascular leaf; flower; cauline leaf; stamen; leaf apex; stem; petal differentiation and expansion stage; leaf lamina base; pedicel; pollen tube cell; pollen; petal; hypocotyl; root; petiole; plant embryo; 4 leaf senescence stage; LP.12 twelve leaves visible; carpel; LP.06 six leaves visible; E expanded cotyledon stage; L mature pollen stage; seed; plant sperm cell; LP.10 ten leaves visible; shoot…
sp_v2.0_unigene574	1429	unknown [Picea sitchensis]	1.50021e-83	0.6175	-	C:nucleus	AT1G73350	9e-45
sp_v2.0_unigene575	5391	eukaryotic translation initiation factor 4g	8.13955e-148	0.601		F:binding; P:RNA metabolic process; P:translational initiation; F:translation initiation factor activity	AT3G60240	1e-131	Eukaryotic Initiation Factor Gene Family		E expanded cotyledon stage; inflorescence meristem; F mature embryo stage; seed; stamen; petal differentiation and expansion stage; cultured plant cell; flower; collective leaf structure; pollen; cultured plant cell; petiole; pedicel; cultured plant cell; plant embryo; carpel; 4 leaf senescence stage; LP.10 ten leaves visible; hypocotyl; sepal; leaf lamina base; D bilateral stage; C globular stag…
sp_v2.0_unigene576	2305	o-fucosyltransferase family protein	0	0.6595	-	C:plant-type cell wall; C:Golgi apparatus	AT3G21190	3e-102			petiole; 4 leaf senescence stage; flower; F mature embryo stage; inflorescence meristem; LP.04 four leaves visible; LP.10 ten leaves visible; C globular stage; hypocotyl; leaf apex; pedicel; D bilateral stage; vascular leaf; shoot apex; LP.08 eight leaves visible; petal differentiation and expansion stage; LP.06 six leaves visible; LP.12 twelve leaves visible; root; cauline leaf; carpel; stamen; …
sp_v2.0_unigene577	1441	uncharacterized oxidoreductase at4g09670-like	4.04942e-153	0.7365	-	P:oxidation reduction; F:oxidoreductase activity; F:binding	AT4G09670	7e-115			4 anthesis; LP.08 eight leaves visible; F mature embryo stage; stamen; LP.02 two leaves visible; pedicel; stem; LP.12 twelve leaves visible; vascular leaf; vascular leaf; LP.10 ten leaves visible; root; E expanded cotyledon stage; LP.04 four leaves visible; vascular leaf; hypocotyl; plant embryo; cauline leaf; vascular leaf; cotyledon; flower; petiole; petal; carpel; 4 leaf senescence stage; seed…
sp_v2.0_unigene578	2653	pinus taeda anonymous locus 0_6449_01 genomic sequence	4.68683e-74	0.548		C:nucleus	AT4G28910	1e-29
sp_v2.0_unigene579	2563	soluble starch synthase iv-1	0	0.6795	EC:2.4.1.21	P:glycogen biosynthetic process; F:starch synthase activity; C:plastid	AT4G18240	7e-116	Glycosyltransferase Gene Families	PWY-622:starch biosynthesis	pollen; LP.12 twelve leaves visible; D bilateral stage; leaf lamina base; plant embryo; leaf apex; fruit; plant sperm cell; shoot system; petal differentiation and expansion stage; root; vascular leaf; E expanded cotyledon stage; stamen; seed; sepal; carpel; pedicel; flower; F mature embryo stage; hypocotyl; LP.08 eight leaves visible; petiole; 4 leaf senescence stage; LP.10 ten leaves visible; 4…
sp_v2.0_unigene581	1357	actin related protein 2	0	0.922	-	P:multidimensional cell growth; P:translation; C:Arp2/3 protein complex; P:actin filament organization; P:trichome morphogenesis; F:structural constituent of ribosome; F:ATP binding; F:structural constituent of cytoskeleton; C:membrane; C:cytosolic large ribosomal subunit	AT3G27000	0			fusiform initial; cotyledon; stem; flower; root; plant sperm cell; seedling development stage; pollen; vascular leaf; fruit; root
sp_v2.0_unigene582	3169	pinus taeda anonymous locus umn_4480_01 genomic sequence	2.64485e-87	0.5445		P:response to abscisic acid stimulus; F:molecular_function; P:response to cadmium ion; C:plasma membrane	AT2G32240	3e-42
sp_v2.0_unigene583	978	signal recognition particle 19 kda protein	2.03924e-61	0.8435	-	P:SRP-dependent cotranslational protein targeting to membrane; C:signal recognition particle, endoplasmic reticulum targeting; F:7S RNA binding	AT1G48160	9e-43
sp_v2.0_unigene584	1995	membrane protein	5.17603e-168	0.792	-	C:chloroplast inner membrane	AT1G32080	3e-164			seed; C globular stage; leaf lamina base; shoot apex; carpel; sepal; plant embryo; LP.02 two leaves visible; 4 leaf senescence stage; LP.10 ten leaves visible; 4 anthesis; E expanded cotyledon stage; petal differentiation and expansion stage; inflorescence meristem; vascular leaf; hypocotyl; F mature embryo stage; LP.08 eight leaves visible; cotyledon; stem; collective leaf structure; D bilateral…
sp_v2.0_unigene585	1735	mitochondrial phosphate carrier protein	5.2998e-166	0.779	-	C:mitochondrial inner membrane; C:integral to membrane; F:binding; P:transport	AT2G17270	7e-106	Chloroplast and Mitochondria gene families		cauline leaf; E expanded cotyledon stage; pedicel; stem; M germinated pollen stage; shoot apex; flower; inflorescence meristem; collective leaf structure; C globular stage; pollen; carpel; sepal; vascular leaf; D bilateral stage; petal; hypocotyl; stamen; 4 anthesis; shoot system; plant sperm cell; F mature embryo stage; leaf lamina base; petal differentiation and expansion stage; LP.04 four leav…
sp_v2.0_unigene587	2111	transcriptional adaptor	0	0.6365	-	C:nucleus; F:DNA binding	AT3G07740	2e-110	EF-hand containing proteins		shoot apex; LP.04 four leaves visible; inflorescence meristem; cotyledon; collective leaf structure; flower; carpel; E expanded cotyledon stage; F mature embryo stage; plant embryo; petal differentiation and expansion stage; pedicel; sepal; seed; stem; 4 anthesis; C globular stage; stamen; pollen; D bilateral stage; vascular leaf
sp_v2.0_unigene588	3637	zinc finger c-x8-c-x5-c-x3-h type family protein	9.07812e-57	0.6395	-	F:nucleic acid binding; F:zinc ion binding; C:plastid	AT2G02160	3e-34
sp_v2.0_unigene589	932	unknown [Picea sitchensis]	2.07409e-92	0.57	-	C:plastid	AT2G41950	3e-33
sp_v2.0_unigene590	3259	protein	3.6403e-15	0.507		P:oxidation reduction; F:scavenger receptor activity; F:thyroxine 5'-deiodinase activity; C:membrane	#N/A
sp_v2.0_unigene592	1919	s-adenosylmethionine-dependent methyltransferase domain-containing protein	6.33244e-107	0.7825	EC:2.1.1.0	F:methyltransferase activity; P:methylation	AT3G05100	5e-107			LP.06 six leaves visible; petiole; cauline leaf; leaf lamina base; petal; seed; LP.08 eight leaves visible; LP.12 twelve leaves visible; 4 anthesis; LP.10 ten leaves visible; vascular leaf; LP.04 four leaves visible; C globular stage; cotyledon; pollen; shoot system; inflorescence meristem; root; LP.02 two leaves visible; 4 leaf senescence stage; hypocotyl; F mature embryo stage; stem; E expanded…
sp_v2.0_unigene593	1312	upstream activation factor subunit spp27-like isoform 2	1.35431e-136	0.5925		-	AT4G22360	1e-52
sp_v2.0_unigene594	859	flowering time control protein	3.35388e-22	0.9		-	#N/A
sp_v2.0_unigene595	1687	protein	1.23506e-135	0.71	-	C:plastid; C:membrane	AT2G20920	2e-59
sp_v2.0_unigene597	2117	pectate lyase	0	0.8135	EC:4.2.2.2	F:pectate lyase activity	AT3G24670	2e-176			hypocotyl; stamen; LP.08 eight leaves visible; cauline leaf; LP.10 ten leaves visible; seed; leaf apex; plant embryo; root; D bilateral stage; LP.12 twelve leaves visible; F mature embryo stage; collective leaf structure; stem; cotyledon; sepal; L mature pollen stage; carpel; petal; 4 anthesis; pedicel; vascular leaf; C globular stage; LP.06 six leaves visible; plant sperm cell; E expanded cotyle…
sp_v2.0_unigene598	2406	helix-loop-helix protein 1 a	0	0.617	-	C:nucleus; F:transcription regulator activity	AT2G42280	6e-39
sp_v2.0_unigene602	1856	tonneau expressed	5.57384e-76	0.636		-	AT3G55000	3e-67			carpel; F mature embryo stage; pollen; petal differentiation and expansion stage; E expanded cotyledon stage; shoot system; LP.04 four leaves visible; hypocotyl; flower; petal; sepal; LP.08 eight leaves visible; stem; shoot apex; pollen tube cell; D bilateral stage; cotyledon; inflorescence meristem; M germinated pollen stage; C globular stage; plant sperm cell; plant embryo; cauline leaf; 4 anth…
sp_v2.0_unigene604	1271	protein rrp5 homolog	1.36418e-69	0.7135	-	C:nucleolus; C:plasma membrane; F:RNA binding; P:RNA processing	AT3G11964	2e-66
sp_v2.0_unigene605	1809	molybdopterin biosynthesis protein cnx1-like	0	0.7485	-	C:cytoplasmic membrane-bounded vesicle; F:molybdenum ion binding; P:Mo-molybdopterin cofactor biosynthetic process; P:auxin mediated signaling pathway	AT5G20990	0		PWY-5354-ARA:molybdenum cofactor biosynthesis; PWY-5354-ARA:molybdenum cofactor biosynthesis; PWY-6823:molybdenum cofactor biosynthesis II (eukaryotes); PWY-6823:molybdenum cofactor biosynthesis II (eukaryotes)	LP.08 eight leaves visible; LP.02 two leaves visible; LP.06 six leaves visible; E expanded cotyledon stage; sepal; cotyledon; vascular leaf; collective leaf structure; petal; LP.12 twelve leaves visible; D bilateral stage; plant embryo; carpel; stem; leaf lamina base; shoot apex; flower; petal differentiation and expansion stage; F mature embryo stage; C globular stage; hypocotyl; pedicel; 4 leaf…
sp_v2.0_unigene606	1811	protein	4.77995e-149	0.5775	-	C:mitochondrion	AT4G33380	2e-63
sp_v2.0_unigene607	1640	coiled-coil domain-containing protein 130-like	2.57461e-122	0.82	-	C:integral to membrane; F:amino acid transmembrane transporter activity; P:amino acid transmembrane transport	AT1G25682	4e-112			cotyledon
sp_v2.0_unigene609	2268	kinase interacting family protein	1.04105e-26	0.5045		C:mitochondrion; F:molecular_function; P:embryonic development ending in seed dormancy	AT1G58210	1e-22
sp_v2.0_unigene610	3500	calmodulin binding	2.9688e-63	0.427		-	AT2G26180	7e-24
sp_v2.0_unigene611	1524	protein	3.92163e-53	0.4965	-	F:metal ion binding	AT1G04790	2e-44
sp_v2.0_unigene613	4187	structural maintenance of chromosomes protein 4	0	0.689	-	C:cohesin complex; P:sister chromatid cohesion; F:ATP binding; C:nucleus; F:transporter activity	AT5G48600	0	ABC Superfamily		pollen; LP.06 six leaves visible; root; LP.02 two leaves visible; stamen; D bilateral stage; LP.04 four leaves visible; LP.08 eight leaves visible; LP.12 twelve leaves visible; vascular leaf; plant sperm cell; pedicel; petal differentiation and expansion stage; cotyledon; 4 leaf senescence stage; leaf lamina base; inflorescence meristem; cauline leaf; F mature embryo stage; collective leaf struct…
sp_v2.0_unigene614	3435	squamosa promoter-binding-like protein 7	0	0.5855	-	F:DNA binding; C:nucleus	AT5G18830	3e-99
sp_v2.0_unigene615	1523	f-box protein at1g67340-like	3.65604e-89	0.692	-	F:binding	AT1G67340	2e-111			leaf apex; pollen tube cell; petiole; sepal; shoot system; vascular leaf; shoot apex; carpel; LP.04 four leaves visible; seed; 4 leaf senescence stage; LP.02 two leaves visible; pedicel; LP.06 six leaves visible; D bilateral stage; F mature embryo stage; cauline leaf; pollen; inflorescence meristem; C globular stage; petal differentiation and expansion stage; flower; stem; LP.08 eight leaves visi…
sp_v2.0_unigene616	1869	probable serine protease eda2-like	0	0.757	-	C:cytoplasmic membrane-bounded vesicle; P:proteolysis; F:serine-type peptidase activity	AT4G36190	2e-162			M germinated pollen stage; L mature pollen stage; pollen; guard cell; pollen tube cell
sp_v2.0_unigene618	1603	mediator of rna polymerase ii transcription subunit 31	9.93518e-79	0.93	-	C:mediator complex; P:regulation of transcription, DNA-dependent	AT5G19910	5e-63
sp_v2.0_unigene619	1724	transcriptional corepressor leunig	5.07387e-177	0.774	-	P:flower development; P:mucilage extrusion from seed coat; F:protein heterodimerization activity; P:negative regulation of transcription, DNA-dependent; C:nucleus	AT4G32551	1e-165			shoot apex; vascular leaf; D bilateral stage; flower; cotyledon; C globular stage; cauline leaf; root; pedicel; stamen; leaf lamina base; pollen; sepal; inflorescence meristem; LP.04 four leaves visible; seed; collective leaf structure; hypocotyl; LP.10 ten leaves visible; petiole; carpel; whole plant; plant embryo; stem; F mature embryo stage; LP.12 twelve leaves visible; petal; shoot system; E …
sp_v2.0_unigene621	1415	auxin response factor 6-like	2.0016e-72	0.6275	-	P:response to hormone stimulus; P:transcription, DNA-dependent; F:binding; P:regulation of cellular process	AT1G30330	0	ARF Transcription Factor Family		flower; ovule primordium; LP.02 two leaves visible; petal; shoot system; LP.10 ten leaves visible; stamen; 4 anthesis; C globular stage; carpel; carpel; 4 leaf senescence stage; cotyledon; flower; petal; stem; portion of transmitting tissue; E expanded cotyledon stage; collective leaf structure; pedicel; ovary placenta; LP.12 twelve leaves visible; leaf lamina base; flower nectary; sepal; D bilat…
sp_v2.0_unigene623	1779	hypothetical protein CAEBREN_31568 [Caenorhabditis brenneri]	2.61296e-05	0.35		-	#N/A
sp_v2.0_unigene625	2180	protein trichome berefringence-like 7	1.06632e-122	0.735	-	C:cytoplasmic membrane-bounded vesicle	AT1G48880	3e-120			D bilateral stage; L mature pollen stage; pollen tube cell; shoot apex; 4 anthesis; root; stem; E expanded cotyledon stage; petal differentiation and expansion stage; pollen; sepal; petal; collective leaf structure; seed; flower; carpel; F mature embryo stage; plant embryo; pollen
sp_v2.0_unigene626	1637	endoxyloglucan transferase	1.24892e-76	0.664	-	F:hydrolase activity, acting on glycosyl bonds; P:metabolic process; F:transferase activity	AT5G13870	2e-135	Glycoside Hydrolase Gene Families		vascular leaf; shoot system; root tip; LP.04 four leaves visible; collective leaf structure; sepal; 4 anthesis; carpel; plant embryo; pedicel; root; shoot apex; hypocotyl; D bilateral stage; filament; stem; flower; hypocotyl; F mature embryo stage; petal differentiation and expansion stage; E expanded cotyledon stage; seed; root; petal
sp_v2.0_unigene628	3947	family 2 glycosyltransferase	0	0.794	EC:2.4.1.12	F:cellulose synthase (UDP-forming) activity; P:cellulose biosynthetic process; C:integral to membrane; F:zinc ion binding	AT5G17420	0	Plant Cell Wall Biosynthesis Families	PWY-1001:cellulose biosynthesis	carpel; plant embryo; C globular stage; hypocotyl vascular system; F mature embryo stage; pedicel; LP.02 two leaves visible; petiole; shoot system; 4 anthesis; gynoecium; trichome; LP.10 ten leaves visible; leaf vascular system; leaf apex; cotyledon; stem; LP.12 twelve leaves visible; flower; petal differentiation and expansion stage; leaf trichome; sepal; collective leaf structure; 4 leaf senesc…
sp_v2.0_unigene629	1680	probable l-type lectin-domain containing receptor kinase -like	5.50798e-35	0.453	-	F:binding; F:transferase activity	AT5G06740	2e-135			root
sp_v2.0_unigene630	2785	probable n -dimethylguanosine trna methyltransferase 1-like	0	0.809	EC:2.1.1.32	F:RNA binding; F:tRNA (guanine-N2-)-methyltransferase activity; P:tRNA processing	AT5G15810	0			shoot system; inflorescence meristem; D bilateral stage; seed; petiole; F mature embryo stage; LP.04 four leaves visible; plant sperm cell; collective leaf structure; shoot apex; flower; LP.12 twelve leaves visible; leaf lamina base; C globular stage; hypocotyl; petal; LP.10 ten leaves visible; LP.06 six leaves visible; root; plant embryo; pollen; pollen; cauline leaf; carpel; 4 leaf senescence s…
sp_v2.0_unigene632	1403	protein	0	0.603		F:molecular_function; P:biological_process; C:cellular_component	AT3G19920	7e-61
sp_v2.0_unigene634	2577	splicing factor 1	1.35621e-173	0.952	-	F:RNA binding; F:nucleotide binding; F:zinc ion binding; P:RNA splicing	AT5G51300	3e-168			LP.10 ten leaves visible; hypocotyl; cauline leaf; 4 leaf senescence stage; LP.04 four leaves visible; seed; C globular stage; LP.02 two leaves visible; pollen; collective leaf structure; flower; LP.08 eight leaves visible; shoot apex; 4 anthesis; leaf lamina base; inflorescence meristem; petiole; LP.06 six leaves visible; LP.12 twelve leaves visible; E expanded cotyledon stage; petal differentia…
sp_v2.0_unigene635	2861	acetyl- carboxylase	0	0.8125	EC:6.3.4.14; EC:6.4.1.2	P:fatty acid biosynthetic process; F:ATP binding; F:biotin carboxylase activity; F:acetyl-CoA carboxylase activity	AT1G36160	0	Acyl Lipid Metabolism Family	PWY0-1264:biotin-carboxyl carrier protein assembly; PWY0-1264:biotin-carboxyl carrier protein assembly; PWY-4381:fatty acid biosynthesis initiation I	stem; seedling development stage; LP.04 four leaves visible; collective leaf structure; petal differentiation and expansion stage; petiole; C globular stage; whole plant; carpel; LP.02 two leaves visible; flower; LP.12 twelve leaves visible; 4 anthesis; vascular leaf; shoot apex; pedicel; vascular leaf; pollen; stamen; leaf apex; leaf lamina base; hypocotyl; fruit; seed; plant embryo; petal; LP.1…
sp_v2.0_unigene637	3449	wapl (wings apart-like protein regulation of heterochromatin) protein	8.92158e-145	0.501		F:binding; C:mitochondrion; F:molecular_function; P:biological_process; C:cellular_component	AT1G11060	4e-122			petiole; shoot system; LP.06 six leaves visible; plant embryo; petal differentiation and expansion stage; 4 leaf senescence stage; LP.08 eight leaves visible; shoot apex; flower; leaf lamina base; stem; LP.10 ten leaves visible; stamen; pollen; D bilateral stage; inflorescence meristem; hypocotyl; E expanded cotyledon stage; seed; petal; LP.04 four leaves visible; root; LP.02 two leaves visible; …
sp_v2.0_unigene638	3154	ein3-binding f-box protein 1-like	9.02987e-155	0.5545		-	AT5G25350	7e-121			D bilateral stage; cauline leaf; plant sperm cell; inflorescence meristem; cauline leaf; pollen; LP.10 ten leaves visible; 4 anthesis; petal; petal differentiation and expansion stage; vascular leaf; hypocotyl; root; collective leaf structure; sepal; F mature embryo stage; leaf lamina base; leaf apex; C globular stage; 4 leaf senescence stage; LP.02 two leaves visible; stem; stem; root; E expande…
sp_v2.0_unigene639	2015	protein	0	0.689	-	P:iron-sulfur cluster assembly; P:embryonic development ending in seed dormancy; P:thylakoid membrane organization; F:protein binding; C:chloroplast	AT1G32500	9e-124	ABC Superfamily		stamen; C globular stage; shoot apex; petal; leaf lamina base; seed; 4 anthesis; inflorescence meristem; vascular leaf; petiole; collective leaf structure; shoot system; LP.08 eight leaves visible; cotyledon; petal differentiation and expansion stage; hypocotyl; plant embryo; D bilateral stage; LP.10 ten leaves visible; sepal; LP.12 twelve leaves visible; cauline leaf; carpel; E expanded cotyledo…
sp_v2.0_unigene640	1131	protein	7.4348e-178	0.7595	EC:3.4.11.0	F:metal ion binding; P:N-terminal protein amino acid modification; F:metalloexopeptidase activity; F:aminopeptidase activity; P:response to abscisic acid stimulus; C:chloroplast; P:proteolysis	AT4G37040	1e-120			hypocotyl; LP.04 four leaves visible; cauline leaf; root; shoot apex; 4 anthesis; flower; pollen; sepal; plant embryo; leaf apex; collective leaf structure; carpel; stamen; LP.12 twelve leaves visible; seed; D bilateral stage; LP.06 six leaves visible; pedicel; shoot system; stem; LP.10 ten leaves visible; E expanded cotyledon stage; cotyledon; F mature embryo stage; C globular stage; leaf lamina…
sp_v2.0_unigene642	1147	photosystem ii reaction center psb28 protein	8.6335e-81	0.831	-	C:photosystem II reaction center; C:chloroplast stroma; P:photosynthesis; C:chloroplast thylakoid membrane; C:oxygen evolving complex	AT4G28660	2e-52
sp_v2.0_unigene643	775						#N/A
sp_v2.0_unigene644	1713	beta-adaptin-like protein a	4.72638e-159	0.729	-	C:membrane coat; P:cellular process; F:protein histidine kinase binding; P:protein transport	AT5G11490	3e-145			shoot system; cauline leaf; D bilateral stage; cotyledon; petiole; plant embryo; inflorescence meristem; hypocotyl; sepal; C globular stage; collective leaf structure; pollen; stamen; pedicel; flower; leaf apex; L mature pollen stage; vascular leaf; stem; LP.12 twelve leaves visible; F mature embryo stage; E expanded cotyledon stage; 4 anthesis; 4 leaf senescence stage; LP.02 two leaves visible; …
sp_v2.0_unigene645	4499	acyl- n-acyltransferase with ring fyve phd-type zinc finger protein	1.11569e-118	0.6225	-	F:nucleic acid binding; P:metabolic process; C:nucleus	AT1G05380	2e-112	PHD Transcription Factor Family		shoot apex; pollen tube cell; collective leaf structure; inflorescence meristem; shoot system; stem; D bilateral stage; carpel; cotyledon; M germinated pollen stage; LP.08 eight leaves visible; plant embryo; F mature embryo stage; plant sperm cell; pedicel; hypocotyl; LP.04 four leaves visible; 4 leaf senescence stage; C globular stage; petal; petiole; root; pollen; 4 anthesis; LP.06 six leaves v…
sp_v2.0_unigene646	1610	protein	3.76851e-102	0.6775	-	C:membrane	AT5G11960	2e-102			collective leaf structure; pedicel; cauline leaf; hypocotyl; LP.08 eight leaves visible; LP.02 two leaves visible; vascular leaf; L mature pollen stage; inflorescence meristem; stamen; D bilateral stage; petal; flower; leaf lamina base; sepal; pollen tube cell; plant embryo; pollen; LP.04 four leaves visible; shoot apex; E expanded cotyledon stage; petal differentiation and expansion stage; M ger…
sp_v2.0_unigene648	1595	aspartate glutamate uridylate kinase-like protein	2.78467e-65	0.5745	-	C:cytoplasm; P:small molecule biosynthetic process; P:cellular nitrogen compound biosynthetic process; F:transferase activity; P:primary metabolic process	AT3G10030	1e-16
sp_v2.0_unigene649	1173	exosome complex component rrp43-like	5.17715e-145	0.7225	-	F:RNA binding; P:RNA processing; F:3'-5'-exoribonuclease activity	AT1G60080	9e-85			shoot system; C globular stage; petal differentiation and expansion stage; seed; hypocotyl; carpel; LP.06 six leaves visible; 4 leaf senescence stage; 4 anthesis; root; LP.10 ten leaves visible; stamen; E expanded cotyledon stage; leaf lamina base; plant embryo; cauline leaf; shoot apex; vascular leaf; pedicel; F mature embryo stage; LP.02 two leaves visible; flower; LP.04 four leaves visible; LP…
sp_v2.0_unigene650	2546	nucleic acid binding	2.09734e-31	0.545		F:molecular_function; P:biological_process; C:cellular_component	AT3G62200	6e-29
sp_v2.0_unigene652	2275	type i inositol- -trisphosphate 5-phosphatase 2-like	1.8269e-164	0.63	-	F:catalytic activity	AT4G18010	2e-144		PWY-6363:D-<i>myo</i>-inositol (1,4,5)-trisphosphate degradation	collective leaf structure; sepal; shoot system; LP.12 twelve leaves visible; plant embryo; petiole; C globular stage; LP.04 four leaves visible; leaf apex; 4 leaf senescence stage; stem; hypocotyl; pollen; LP.10 ten leaves visible; carpel; cotyledon; LP.02 two leaves visible; petal; shoot apex; LP.06 six leaves visible; root; LP.08 eight leaves visible; 4 anthesis; vascular leaf; cauline leaf; pe…
sp_v2.0_unigene653	3801	tpx2 (targeting protein for xklp2)-like protein	1.99075e-44	0.6135	-	C:plastid	AT2G35880	6e-42
sp_v2.0_unigene654	1292	folate-binding protein	7.30528e-31	0.6565	EC:2.1.2.10	P:glycine catabolic process; F:aminomethyltransferase activity; C:chloroplast	AT1G60990	2e-31
sp_v2.0_unigene656	1134	pinus taeda anonymous locus 2_8173_01 genomic sequence	3.5498e-95	0.547368	-	C:mitochondrial inner membrane; F:protein transporter activity; C:integral to membrane; P:protein transport	AT3G25120	7e-18
sp_v2.0_unigene657	1306	receptor protein kinase clavata1	6.48414e-06	0.543		F:ATP binding; F:protein kinase activity; C:integral to membrane; C:membrane; P:protein amino acid phosphorylation; P:phosphorylation; F:protein serine/threonine kinase activity; F:kinase activity; F:receptor activity; F:transferase activity; F:2-alkenal reductase activity; P:oxidation reduction; F:oxidoreductase activity; F:MAP kinase kinase kinase activity; C:cytoplasmic membrane-bounded vesicle	#N/A
sp_v2.0_unigene658	846	unknown [Picea sitchensis]	1.76552e-68	0.78		-	#N/A
sp_v2.0_unigene659	1220	protein	8.43109e-162	0.488		F:ligase activity	AT5G01720	2e-151			petal differentiation and expansion stage; hypocotyl; shoot system; 4 anthesis; stamen; D bilateral stage; plant embryo; E expanded cotyledon stage; petal; LP.06 six leaves visible; stem; sepal; LP.04 four leaves visible; pollen; inflorescence meristem; flower; pedicel; root; C globular stage; shoot apex; carpel; collective leaf structure; F mature embryo stage; seed; vascular leaf
sp_v2.0_unigene662	1765	udp-glycosyltransferase 1	0	0.564	-	P:response to salt stress; P:xenobiotic catabolic process; P:response to toxin; F:UDP-glucosyltransferase activity	AT4G01070	7e-97	Glycosyltransferase Gene Families	PWY-5320:kaempferol glucoside biosynthesis (Arabidopsis); PWY-5321:quercetin glucoside biosynthesis (Arabidopsis)	flower; 4 leaf senescence stage; shoot system; plant embryo; LP.04 four leaves visible; sepal; cauline leaf; E expanded cotyledon stage; C globular stage; cotyledon; hypocotyl; D bilateral stage; stamen; vascular leaf; pollen; 4 anthesis; LP.06 six leaves visible; petal; LP.02 two leaves visible; LP.08 eight leaves visible; L mature pollen stage; root; leaf apex; pedicel; petal differentiation an…
sp_v2.0_unigene663	1895	calmodulin-binding heat-shock	3.13317e-175	0.7605	EC:3.1.1.3	F:calmodulin binding; F:triglyceride lipase activity; P:lipid metabolic process	AT3G49050	6e-169	Acyl Lipid Metabolism Family; CB-HSPs; Miscellaneous Membrane Protein Families		E expanded cotyledon stage; D bilateral stage; LP.04 four leaves visible; C globular stage; seed; 4 anthesis; stem; root; plant embryo; stamen; shoot apex; flower; pedicel; LP.06 six leaves visible; leaf apex; LP.12 twelve leaves visible; petal differentiation and expansion stage; 4 leaf senescence stage; shoot system; sepal; leaf lamina base; F mature embryo stage; collective leaf structure; cau…
sp_v2.0_unigene665	916	protein	4.53699e-52	0.6285		C:endomembrane system; F:molecular_function; P:biological_process	AT3G17350	1e-45
sp_v2.0_unigene666	1328	protein	7.79386e-156	0.485		F:DNA binding; P:regulation of transcription, DNA-dependent; F:transcription factor activity; C:cellular_component	AT2G33550	2e-64
sp_v2.0_unigene667	2414	ribonucleic acid binding protein	1.44057e-66	0.7695	-	F:nucleic acid binding; F:nucleotide binding; C:plastid	AT1G16610	2e-43
sp_v2.0_unigene668	2621	probable s-acyltransferase at3g26935-like	0	0.735	-	F:oxidoreductase activity; F:zinc ion binding; C:plasma membrane	AT3G26935	9e-156			pollen; root; LP.06 six leaves visible; flower; LP.10 ten leaves visible; petiole; hypocotyl; sepal; LP.08 eight leaves visible; shoot system; stem; plant embryo; LP.04 four leaves visible; F mature embryo stage; inflorescence meristem; shoot apex; LP.02 two leaves visible; stamen; cultured plant cell; collective leaf structure; guard cell; carpel; cauline leaf; seed; vascular leaf; leaf lamina b…
sp_v2.0_unigene671	1463	efr3-like protein	1.27199e-60	0.5985	-	C:plasma membrane	AT1G05960	2e-42
sp_v2.0_unigene672	1361	probable protein phosphatase 2c 10-like	3.56825e-114	0.8615	-	P:red light signaling pathway; F:protein serine/threonine phosphatase activity; C:plasma membrane; P:protein amino acid dephosphorylation; C:nucleus	AT1G22280	1e-102	PP2C-type phosphatases		cultured plant cell; stamen; shoot apex; E expanded cotyledon stage; hypocotyl; pollen; LP.10 ten leaves visible; carpel; vascular leaf; M germinated pollen stage; petiole; flower; sepal; LP.04 four leaves visible; cultured plant cell; stem; pollen; inflorescence meristem; shoot system; leaf lamina base; cotyledon; LP.08 eight leaves visible; plant callus; petal differentiation and expansion stag…
sp_v2.0_unigene674	3492	protein	0	0.7815	-	C:membrane	AT3G21620	0			flower; petal differentiation and expansion stage
sp_v2.0_unigene677	2264	hypothetical protein POPTRDRAFT_561815 [Populus trichocarpa]	2.65092e-14	0.435		-	#N/A
sp_v2.0_unigene678	1936	unnamed protein product [Vitis vinifera]	0	0.7665	-	C:plasma membrane	AT1G34320	2e-179			plant embryo; leaf lamina base; 4 leaf senescence stage; LP.12 twelve leaves visible; inflorescence meristem; LP.06 six leaves visible; pollen; shoot apex; flower; root; vascular leaf; 4 anthesis; collective leaf structure; stem; cauline leaf; carpel; E expanded cotyledon stage; petal differentiation and expansion stage; petal; C globular stage; LP.10 ten leaves visible; cotyledon; leaf apex; LP.…
sp_v2.0_unigene679	1926	n-acetyl-gamma-glutamyl-phosphate reductase	0	0.8555	EC:1.2.1.38	F:NAD or NADH binding; F:copper ion binding; P:oxidation reduction; P:arginine biosynthetic process; C:nucleolus; F:N-acetyl-gamma-glutamyl-phosphate reductase activity; F:protein dimerization activity; C:chloroplast stroma; P:response to cadmium ion; C:membrane	AT2G19940	7e-158		ARGSYNBSUB-PWY:arginine biosynthesis II (acetyl cycle); ARGSYNBSUB-PWY:arginine biosynthesis II (acetyl cycle); GLUTORN-PWY:ornithine biosynthesis; GLUTORN-PWY:ornithine biosynthesis	flower; plant embryo; petal; D bilateral stage; root; pollen tube cell; collective leaf structure; hypocotyl; vascular leaf; seed; cauline leaf; F mature embryo stage; guard cell; LP.02 two leaves visible; pollen; stamen; LP.04 four leaves visible; LP.10 ten leaves visible; cotyledon; pedicel; vascular leaf; shoot apex; 4 anthesis; C globular stage; LP.12 twelve leaves visible; LP.06 six leaves v…
sp_v2.0_unigene680	2522	ethylene receptor	0	0.8445	-	F:two-component response regulator activity; C:integral to membrane; P:peptidyl-histidine phosphorylation; F:metal ion binding; P:regulation of transcription, DNA-dependent; F:receptor activity; F:ATP binding; F:two-component sensor activity; C:endoplasmic reticulum membrane; P:ethylene mediated signaling pathway	AT1G66340	0	Histidine Kinase; Miscellaneous Membrane Protein Families;		carpel; petal differentiation and expansion stage; LP.06 six leaves visible; flower; collective leaf structure; whole plant; leaf lamina base; pedicel; LP.12 twelve leaves visible; LP.08 eight leaves visible; C globular stage; vascular leaf; seed; cotyledon; cauline leaf; root; hypocotyl; fruit; leaf apex; sepal; petal; inflorescence meristem; stem; stem; stamen; LP.04 four leaves visible; root; …
sp_v2.0_unigene682	2250	probable peptide nitrate transporter at1g59740-like	0	0.738	-	C:integral to membrane; P:oligopeptide transport; P:response to nematode; C:plasma membrane; F:transporter activity	AT1G59740	0	Organic Solute Cotransporters		shoot apex; stem; 4 leaf senescence stage; hypocotyl; LP.06 six leaves visible; root; collective leaf structure; root; cotyledon; seed; LP.04 four leaves visible; E expanded cotyledon stage; inflorescence meristem; LP.12 twelve leaves visible; cauline leaf; petiole; flower; leaf lamina base; stamen; LP.10 ten leaves visible; sepal; petal differentiation and expansion stage; 4 anthesis; LP.02 two …
sp_v2.0_unigene685	2136	general transcription factor iie subunit 1-like	0	0.657	-	F:RNA polymerase II transcription factor activity; P:transcription initiation from RNA polymerase II promoter	AT1G03280	2e-118			root; collective leaf structure; LP.02 two leaves visible; leaf apex; D bilateral stage; shoot system; LP.08 eight leaves visible; cotyledon; carpel; inflorescence meristem; pollen tube cell; pollen; plant sperm cell; LP.12 twelve leaves visible; stem; F mature embryo stage; LP.10 ten leaves visible; 4 anthesis; C globular stage; LP.04 four leaves visible; M germinated pollen stage; stamen; E exp…
sp_v2.0_unigene686	1601	protein	1.33622e-83	0.594	-	C:cell part	AT1G11915	5e-85			root
sp_v2.0_unigene688	1466	f-box protein at1g67340-like	1.77046e-95	0.5895	-	C:nucleus	AT1G67340	2e-111			leaf apex; pollen tube cell; petiole; sepal; shoot system; vascular leaf; shoot apex; carpel; LP.04 four leaves visible; seed; 4 leaf senescence stage; LP.02 two leaves visible; pedicel; LP.06 six leaves visible; D bilateral stage; F mature embryo stage; cauline leaf; pollen; inflorescence meristem; C globular stage; petal differentiation and expansion stage; flower; stem; LP.08 eight leaves visi…
sp_v2.0_unigene689	2958						#N/A
sp_v2.0_unigene690	2173	math domain-containing protein at5g43560-like	1.20272e-32	0.4175		F:ATP binding; F:mismatched DNA binding; P:mismatch repair; C:nucleus	#N/A
sp_v2.0_unigene691	3132	chloride channel protein clc-f-like	0	0.6865	-	C:Golgi apparatus; F:voltage-gated chloride channel activity; C:chloroplast; C:membrane; P:chloride transport	AT1G55620	0			pedicel; LP.02 two leaves visible; stem; 4 leaf senescence stage; vascular leaf; E expanded cotyledon stage; pollen tube cell; hypocotyl; leaf apex; petal; F mature embryo stage; pollen; petal differentiation and expansion stage; LP.06 six leaves visible; seed; root; plant embryo; shoot apex; D bilateral stage; shoot system; stamen; LP.08 eight leaves visible; 4 anthesis; LP.12 twelve leaves visi…
sp_v2.0_unigene693	3730	dna topoisomerase ii	0	0.7895	EC:5.99.1.3	P:regulation of transcription, DNA-dependent; C:DNA topoisomerase complex (ATP-hydrolyzing); P:chromosome segregation; F:ATP binding; F:transcription factor activity; F:DNA topoisomerase (ATP-hydrolyzing) activity; F:DNA-dependent ATPase activity; C:chromosome; P:DNA topological change; C:nucleus	AT3G23890	0			4 anthesis; petal; shoot apex; leaf apex; plant sperm cell; petiole; leaf lamina base; shoot system; flower; C globular stage; LP.12 twelve leaves visible; 4 leaf senescence stage; seed; pedicel; plant embryo; E expanded cotyledon stage; petal differentiation and expansion stage; vascular leaf; hypocotyl; LP.04 four leaves visible; sepal; LP.02 two leaves visible; root; collective leaf structure;…
sp_v2.0_unigene695	2554	apoptosis inhibitory protein 5	0	0.73	-	P:anti-apoptosis; F:binding	AT2G34040	6e-175			LP.08 eight leaves visible; E expanded cotyledon stage; pollen; vascular leaf; D bilateral stage; petal differentiation and expansion stage; petal; shoot apex; shoot system; 4 anthesis; hypocotyl; F mature embryo stage; cotyledon; LP.02 two leaves visible; LP.04 four leaves visible; LP.06 six leaves visible; plant embryo; carpel; pedicel; C globular stage; LP.12 twelve leaves visible; leaf lamina…
sp_v2.0_unigene697	1988	solute carrier family 25 member 39-like	8.89734e-128	0.7165	-	C:membrane; P:transport	AT4G27940	2e-112			stamen; E expanded cotyledon stage; plant sperm cell; vascular leaf; collective leaf structure; 4 anthesis; F mature embryo stage; seed; petal; flower; sepal; shoot apex; pedicel; C globular stage; pollen; stem; pollen tube cell; leaf lamina base; L mature pollen stage; shoot system; plant embryo; D bilateral stage; carpel; LP.04 four leaves visible; pollen; root; hypocotyl; petal differentiation…
sp_v2.0_unigene698	3073	protein	0	0.7345	EC:2.4.1.0	C:membrane; F:transferase activity, transferring hexosyl groups; C:mitochondrion	AT5G04500	0	Glycosyltransferase Gene Families		plant sperm cell; plant embryo; flower; collective leaf structure; 4 anthesis; C globular stage
sp_v2.0_unigene699	1175	urea hydro-lyase cyanamide hydratase	8.61312e-116	0.5595	-	F:catalytic activity; P:metabolic process	#N/A
sp_v2.0_unigene700	1699	mate efflux family protein	1.05431e-113	0.63	-	C:membrane	AT1G51340	4e-109
sp_v2.0_unigene702	1504	mitochondrial carrier	9.56446e-161	0.7555	-	F:binding; C:mitochondrial inner membrane; P:transmembrane transport; P:mitochondrial transport; C:integral to membrane; F:transporter activity	AT1G07030	2e-96	Chloroplast and Mitochondria gene families		collective leaf structure; 4 leaf senescence stage; LP.02 two leaves visible; petiole; L mature pollen stage; LP.12 twelve leaves visible; shoot apex; leaf lamina base; hypocotyl; F mature embryo stage; M germinated pollen stage; E expanded cotyledon stage; D bilateral stage; LP.04 four leaves visible; pedicel; C globular stage; seed; flower; petal; carpel; cauline leaf; root; stem; pollen; plant…
sp_v2.0_unigene705	1771	protein	0	0.5795	EC:2.4.1.0	F:transferase activity, transferring hexosyl groups; P:metabolic process	AT2G22590	2e-73	Glycosyltransferase Gene Families	PWY-5272:abscisic acid glucose ester biosynthesis; PWY-5313-ARA:superpathway of anthocyanin biosynthesis (from cyanidin and cyanidin 3-<i>O</i>-glucoside); PWY-5125:anthocyanin biosynthesis (pelargonidin 3-O-glucoside, cyanidin 3-O-glucoside); PWY-5125:anthocyanin biosynthesis (pelargonidin 3-O-glucoside, cyanidin 3-O-glucoside); PWY-5153:anthocyanin biosynthesis (delphinidin 3-O-glucoside)
sp_v2.0_unigene706	1139	protein	7.81522e-50	0.558	-	F:catalytic activity	AT1G73320	2e-24
sp_v2.0_unigene708	1387	protein	8.38408e-100	0.842	-	C:mitochondrion; C:chloroplast	AT1G63610	5e-72			LP.10 ten leaves visible; seed; C globular stage; LP.04 four leaves visible; pollen; collective leaf structure; E expanded cotyledon stage; root; LP.12 twelve leaves visible; vascular leaf; F mature embryo stage; LP.08 eight leaves visible; carpel; stem; stamen; pedicel; shoot apex; inflorescence meristem; sepal; cauline leaf; 4 anthesis; plant embryo; leaf apex; cotyledon; LP.02 two leaves visib…
sp_v2.0_unigene709	1559	beta-glucan-binding protein	4.50681e-137	0.7365	-	F:hydrolase activity, acting on glycosyl bonds	AT5G15870	9e-129	Glycoside Hydrolase Gene Families		LP.04 four leaves visible; flower; petiole; carpel; inflorescence meristem; F mature embryo stage; C globular stage; collective leaf structure; leaf lamina base; petal differentiation and expansion stage; LP.06 six leaves visible; cauline leaf; E expanded cotyledon stage; stem; 4 anthesis; LP.12 twelve leaves visible; 4 leaf senescence stage; root; leaf apex; LP.08 eight leaves visible; LP.02 two…
sp_v2.0_unigene710	3081	receptor-like serine threonine-protein kinase ale2-like	0	0.6465	EC:2.7.11.0	P:organ formation; C:plasma membrane; P:protein amino acid autophosphorylation; F:protein binding; P:protoderm histogenesis; P:shoot development; P:cuticle development; F:protein serine/threonine kinase activity	AT5G56890	0	Receptor kinase-like protein family
sp_v2.0_unigene714	1509	snare-like protein	1.63013e-67	0.8015	-	P:ER to Golgi vesicle-mediated transport; C:cis-Golgi network	AT1G51160	5e-68			LP.10 ten leaves visible; cauline leaf; shoot system; LP.08 eight leaves visible; stamen; sepal; vascular leaf; LP.04 four leaves visible; collective leaf structure; plant embryo; 4 anthesis; carpel; LP.12 twelve leaves visible; stem; petiole; pollen; petal differentiation and expansion stage; D bilateral stage; seed; F mature embryo stage; shoot apex; pedicel; leaf lamina base; C globular stage;…
sp_v2.0_unigene715	1315	protein	9.56507e-82	0.6855	-	C:nuclear envelope; F:protein binding	AT4G32910	3e-83			LP.06 six leaves visible; petiole; cotyledon; hypocotyl; leaf lamina base; pedicel; inflorescence meristem; plant sperm cell; root; D bilateral stage; pollen; E expanded cotyledon stage; leaf apex; shoot apex; LP.02 two leaves visible; stamen; seed; stem; LP.10 ten leaves visible; 4 leaf senescence stage; carpel; vascular leaf; sepal; plant embryo; collective leaf structure; flower; 4 anthesis; s…
sp_v2.0_unigene716	2495	atp binding protein	0	0.718	EC:2.7.11.0	F:signal transducer activity; P:phosphorylation; C:membrane; F:protein serine/threonine kinase activity; F:nucleotide binding	AT5G62710	0			petiole; petal differentiation and expansion stage; F mature embryo stage; E expanded cotyledon stage; C globular stage; root; vascular leaf; LP.06 six leaves visible; shoot system; collective leaf structure; plant embryo; pedicel; hypocotyl; cotyledon; stamen; 4 leaf senescence stage; inflorescence meristem; LP.04 four leaves visible; flower; sepal; D bilateral stage; petal; 4 anthesis; LP.02 tw…
sp_v2.0_unigene718	1790	unknown [Picea sitchensis]	0	0.83	-	F:DNA binding	#N/A
sp_v2.0_unigene720	2059	e3 ubiquitin-protein ligase rhf2a	0	0.6185	-	P:microgametogenesis; C:plasma membrane; P:regulation of cell cycle; P:megagametogenesis; F:zinc ion binding; P:proteolysis involved in cellular protein catabolic process	AT5G22000	9e-84			F mature embryo stage; LP.12 twelve leaves visible; LP.06 six leaves visible; plant embryo; stamen; E expanded cotyledon stage; M germinated pollen stage; 4 leaf senescence stage; stem; LP.08 eight leaves visible; flower; root; cauline leaf; shoot apex; D bilateral stage; leaf lamina base; L mature pollen stage; LP.10 ten leaves visible; pedicel; inflorescence meristem; shoot system; LP.04 four l…
sp_v2.0_unigene721	1264	rcc1 and btb domain-containing protein	1.16049e-129	0.8075	-	F:Ran GTPase binding	AT3G02300	2e-121			cotyledon; vascular leaf; cauline leaf; sepal; seed; inflorescence meristem; 4 anthesis; leaf lamina base; LP.12 twelve leaves visible; plant sperm cell; stem; F mature embryo stage; petal differentiation and expansion stage; leaf apex; L mature pollen stage; E expanded cotyledon stage; carpel; shoot apex; plant embryo; pollen tube cell; LP.02 two leaves visible; LP.06 six leaves visible; pollen;…
sp_v2.0_unigene723	2174	ric1 rop-interactive crib motif-containing protein ric1	6.31846e-66	0.6445	-	C:membrane	AT4G28556	5e-11
sp_v2.0_unigene724	3124	transcription factor bhlh143	1.88135e-53	0.765	-	C:nucleus; F:transcription regulator activity	AT5G50011	8e-18
sp_v2.0_unigene725	2314	rio kinase 2	6.03049e-147	0.6645	EC:2.7.11.0	F:ATP binding; P:protein amino acid phosphorylation; F:protein serine/threonine kinase activity	AT3G51270	3e-136			4 leaf senescence stage; petal; shoot system; D bilateral stage; hypocotyl; inflorescence meristem; cotyledon; LP.08 eight leaves visible; E expanded cotyledon stage; root; petal differentiation and expansion stage; leaf lamina base; F mature embryo stage; LP.04 four leaves visible; LP.06 six leaves visible; petiole; seed; C globular stage; stem; 4 anthesis; collective leaf structure; LP.12 twelv…
sp_v2.0_unigene728	2152	bpi lbp family protein at3g20270-like	6.80546e-113	0.6115	-	C:vacuolar membrane	AT1G04970	1e-109			4 anthesis; inflorescence meristem; C globular stage; flower; 4 leaf senescence stage; LP.12 twelve leaves visible; pollen tube cell; seed; D bilateral stage; cauline leaf; LP.06 six leaves visible; L mature pollen stage; shoot system; petiole; shoot apex; hypocotyl; pollen; root; carpel; petal differentiation and expansion stage; leaf lamina base; cultured plant cell; plant sperm cell; sepal; pe…
sp_v2.0_unigene729	2484	uncharacterized cdp-alcohol phosphatidyltransferase class-i family protein 3-like	3.94954e-160	0.7715	-	C:membrane; C:mitochondrion; F:phosphatidyltransferase activity; P:phospholipid biosynthetic process	AT1G13560	1e-156	Acyl Lipid Metabolism Family; Miscellaneous Membrane Protein Families;	PWY-6804:diacylglycerol biosynthesis (PUFA enrichment in oilseed); PWY-3561:choline biosynthesis III; PWY3O-450:phosphatidylcholine biosynthesis I; PWY4FS-2:phosphatidylcholine biosynthesis II; PWY4FS-6:phosphatidylethanolamine biosynthesis II	LP.06 six leaves visible; root; pollen tube cell; shoot apex; LP.02 two leaves visible; petal; flower; cotyledon; E expanded cotyledon stage; LP.08 eight leaves visible; plant sperm cell; LP.04 four leaves visible; pollen; inflorescence meristem; cauline leaf; petiole; seed; C globular stage; F mature embryo stage; M germinated pollen stage; pollen; vascular leaf; 4 leaf senescence stage; hypocot…
sp_v2.0_unigene730	1223	gibberellin receptor	4.1637e-76	0.6075	EC:3.1.1.0		AT2G45600	3e-71			LP.04 four leaves visible; seed; petal; cotyledon; plant embryo; pollen; stamen; stem; shoot apex; cauline leaf; collective leaf structure; 4 leaf senescence stage; pedicel; shoot system; inflorescence meristem; 4 anthesis; D bilateral stage; leaf lamina base; F mature embryo stage; pollen tube cell; C globular stage; guard cell; E expanded cotyledon stage; carpel; petal differentiation and expan…
sp_v2.0_unigene731	1354	dimethyladenosine transferase	0	0.808	EC:2.1.1.48	C:cytoplasm; P:rRNA methylation; F:rRNA (adenine-N6-)-methyltransferase activity; C:nucleus; F:rRNA (adenine-N6,N6-)-dimethyltransferase activity	AT2G47420	2e-136			inflorescence meristem; pedicel; petiole; plant embryo; plant sperm cell; LP.04 four leaves visible; LP.08 eight leaves visible; cotyledon; stem; C globular stage; petal; LP.10 ten leaves visible; stamen; LP.06 six leaves visible; 4 leaf senescence stage; E expanded cotyledon stage; root; collective leaf structure; cauline leaf; petal differentiation and expansion stage; leaf apex; 4 anthesis; sh…
sp_v2.0_unigene732	1674	histone deacetylase	0	0.8015	-	F:histone deacetylase activity; P:histone deacetylation	AT1G08460	2e-141			inflorescence meristem; F mature embryo stage; LP.02 two leaves visible; petiole; L mature pollen stage; D bilateral stage; sepal; vascular leaf; C globular stage; cotyledon; leaf apex; leaf lamina base; pollen tube cell; petal; petal differentiation and expansion stage; plant embryo; stem; M germinated pollen stage; pollen; LP.08 eight leaves visible; pollen; 4 leaf senescence stage; carpel; LP.…
sp_v2.0_unigene733	1832	pentatricopeptide repeat-containing protein	3.04266e-117	0.6155	-	C:chloroplast thylakoid membrane	AT2G37230	2e-108			seedling development stage
sp_v2.0_unigene734	3150	subtilisin-like serine protease	0	0.7235	-	C:cytoplasmic membrane-bounded vesicle; C:middle lamella-containing extracellular matrix; F:serine-type peptidase activity; P:proteolysis	AT2G19170	0	Subtilisin-like Serine Proteases		LP.12 twelve leaves visible; LP.10 ten leaves visible; leaf lamina base; flower; D bilateral stage; cotyledon; collective leaf structure; sepal; shoot system; root; stem; petal differentiation and expansion stage; LP.08 eight leaves visible; inflorescence meristem; 4 anthesis; E expanded cotyledon stage; leaf apex; C globular stage; seed; pedicel; F mature embryo stage; LP.02 two leaves visible; …
sp_v2.0_unigene735	2437	bel1-like homeodomain 4	9.82905e-156	0.651	-	P:leaf morphogenesis; F:DNA binding; P:metabolic process; C:plastid	AT2G23760	6e-88	Homeobox Transcription Factor Family		petal differentiation and expansion stage; pedicel; collective leaf structure; 4 leaf senescence stage; portion of transmitting tissue; filament; shoot system; vascular leaf; hypocotyl; F mature embryo stage; leaf apex; 4 anthesis; LP.02 two leaves visible; vascular leaf; cotyledon; inflorescence meristem; seed; root; D bilateral stage; plant embryo; stem; plant embryo; petiole; leaf lamina base;…
sp_v2.0_unigene736	1990	guanine nucleotide-binding 3 homolog	0	0.726	-	C:nucleolus; C:cytosol; F:GTP binding	AT3G07050	4e-150			F mature embryo stage; inflorescence meristem; LP.04 four leaves visible; seed; petal differentiation and expansion stage; root; C globular stage; E expanded cotyledon stage; LP.12 twelve leaves visible; flower; vascular leaf; LP.02 two leaves visible; collective leaf structure; D bilateral stage; stem; sepal; 4 leaf senescence stage; plant sperm cell; LP.10 ten leaves visible; cauline leaf; shoo…
sp_v2.0_unigene739	3172	zinc finger	0	0.7135	EC:6.3.2.19	F:histone binding; F:zinc ion binding; F:methyl-CpNpN binding; P:positive regulation of methylation-dependent chromatin silencing; P:centromeric heterochromatin formation; P:DNA methylation on cytosine within a CG sequence; P:cell division; C:chromocenter; F:ubiquitin-protein ligase activity; P:protein ubiquitination; F:double-stranded methylated DNA binding; F:methyl-CpG binding; F:chromatin bin…	AT1G57820	0			root; petal; petal differentiation and expansion stage; LP.02 two leaves visible; petiole; C globular stage; F mature embryo stage; flower meristem; 4 anthesis; cauline leaf; D bilateral stage; pedicel; flower; shoot apex; LP.12 twelve leaves visible; LP.04 four leaves visible; hypocotyl; seed; 4 leaf senescence stage; E expanded cotyledon stage; sepal; LP.10 ten leaves visible; leaf lamina base;…
sp_v2.0_unigene740	1383	copper-transporting atpase 3-like	4.84889e-110	0.8305	EC:3.6.3.4	F:copper ion binding; F:copper-exporting ATPase activity; C:integral to membrane; C:plastid; P:ATP biosynthetic process; F:ATP binding; P:copper ion export	AT1G63440	8e-158	Primary Pumps (ATPases) Gene Families	PWY-6137:copper transport II	stamen; pollen; flower; M germinated pollen stage; hypocotyl; flower; carpel; root; pollen; root; L mature pollen stage; petal differentiation and expansion stage; 4 anthesis; plant sperm cell; stem
sp_v2.0_unigene741	3310	c2 domain-containing protein	0	0.8645	-	C:cell wall; C:endoplasmic reticulum	AT3G57880	0	Lipid Metabolism Gene Families		sepal; E expanded cotyledon stage; D bilateral stage; LP.02 two leaves visible; root; petal differentiation and expansion stage; leaf apex; C globular stage; 4 leaf senescence stage; LP.06 six leaves visible; petal; F mature embryo stage; shoot system; leaf lamina base; plant sperm cell; plant callus; cauline leaf; LP.10 ten leaves visible; flower; pollen; LP.12 twelve leaves visible; plant embry…
sp_v2.0_unigene742	2127	dentine matrix protein 1	7.91176e-05	0.396667		P:extracellular matrix organization; P:ossification; F:molecular_function; P:biological_process; C:cellular_component	#N/A
sp_v2.0_unigene744	1649	signal recognition particle 68 kda	8.87394e-139	0.7135		P:biological_process	AT5G61970	6e-136			leaf lamina base; LP.02 two leaves visible; LP.10 ten leaves visible; cultured plant cell; petiole; F mature embryo stage; stamen; petal differentiation and expansion stage; pollen; E expanded cotyledon stage; stem; root; shoot apex; pollen tube cell; petal; 4 leaf senescence stage; C globular stage; shoot system; D bilateral stage; collective leaf structure; seed; carpel; LP.04 four leaves visib…
sp_v2.0_unigene746	2533	chloroplast protease	0	0.87	EC:3.4.24.0	F:protein binding; F:ATP-dependent peptidase activity; C:thylakoid lumen; P:cell division; C:integral to membrane; F:metal ion binding; F:metalloendopeptidase activity; P:PSII associated light-harvesting complex II catabolic process; P:photosystem II repair; C:chloroplast membrane; P:proteolysis; C:chloroplast thylakoid membrane; P:ATP catabolic process; F:ATP binding; P:cell cycle; P:photoinhibi…	AT5G42270	0	FtsH: AAA ATP-dependent zinc metallopeptidase		LP.04 four leaves visible; plant embryo; pedicel; LP.10 ten leaves visible; hypocotyl; vascular leaf; leaf lamina base; sepal; petiole; C globular stage; stem; shoot apex; whole plant; guard cell; D bilateral stage; stamen; inflorescence meristem; 4 leaf senescence stage; petal; F mature embryo stage; root; shoot system; LP.02 two leaves visible; cotyledon; leaf apex; seed; LP.08 eight leaves vis…
sp_v2.0_unigene747	2644	probable phosphatidylinositol 4-kinase type 2-beta at1g26270-like	0	0.6865	EC:2.7.1.0	F:inositol or phosphatidylinositol kinase activity; F:phosphotransferase activity, alcohol group as acceptor; P:phosphorylation; C:plastid	AT2G03890	1e-177	Acyl Lipid Metabolism Family	PWY-6351:D-<i>myo</i>-inositol (1,4,5)-trisphosphate biosynthesis	stem; root; E expanded cotyledon stage; leaf apex; LP.08 eight leaves visible; seed; cultured plant cell; sepal; plant embryo; petal; pedicel; petiole; petal differentiation and expansion stage; D bilateral stage; LP.02 two leaves visible; stamen; LP.12 twelve leaves visible; carpel; LP.10 ten leaves visible; cauline leaf; hypocotyl; LP.06 six leaves visible; shoot apex; LP.04 four leaves visible…
sp_v2.0_unigene750	2414	transcription initiation factor tfiid subunit d5	0	0.733	-	; F:nucleic acid binding; P:transcription initiation; P:pollen tube growth; C:nucleus	AT1G04950	2e-172			hypocotyl; root; LP.06 six leaves visible; pedicel; flower; fruit; cultured plant cell; sepal; petal differentiation and expansion stage; cultured plant cell; cultured plant cell; LP.02 two leaves visible; shoot system; vascular leaf; seed; vascular leaf; F mature embryo stage; petal; petiole; LP.08 eight leaves visible; inflorescence; LP.10 ten leaves visible; root; shoot apex; 4 anthesis; polle…
sp_v2.0_unigene751	1631	apo protein 2	1.20637e-111	0.6905	-	P:embryonic development ending in seed dormancy; C:plastid	AT5G57930	7e-110			LP.04 four leaves visible; stem; shoot apex; collective leaf structure; leaf lamina base; LP.08 eight leaves visible; vascular leaf; plant embryo; stamen; pedicel; cauline leaf; hypocotyl; petal; 4 leaf senescence stage; petal differentiation and expansion stage; C globular stage; shoot system; F mature embryo stage; LP.12 twelve leaves visible; cotyledon; flower; LP.10 ten leaves visible; carpel…
sp_v2.0_unigene753	2242	protein	2.58092e-107	0.6415	-	C:membrane; C:nucleus	AT1G67570	7e-103			shoot apex; seed; F mature embryo stage; plant embryo; sepal; 4 leaf senescence stage; petal; petiole; D bilateral stage; carpel; C globular stage; cauline leaf; LP.04 four leaves visible; LP.12 twelve leaves visible; stamen; petal differentiation and expansion stage; cotyledon; leaf apex; plant sperm cell; LP.02 two leaves visible; shoot system; inflorescence meristem; pedicel; pollen; hypocotyl…
sp_v2.0_unigene755	2010	forever young oxidoreductase	0	0.7995	EC:1.3.1.33	F:protochlorophyllide reductase activity; P:meristem maintenance; F:binding; P:oxidation reduction	AT4G27760	8e-130			cotyledon; LP.08 eight leaves visible; LP.06 six leaves visible; LP.10 ten leaves visible; seed; LP.04 four leaves visible; root; petal differentiation and expansion stage; D bilateral stage; petal; flower; shoot apex; inflorescence meristem; E expanded cotyledon stage; plant embryo; stem; stamen; vascular leaf; shoot system; leaf apex; cauline leaf; carpel; F mature embryo stage; pedicel; C glob…
sp_v2.0_unigene757	1365	unknown [Picea sitchensis]	3.93939e-09	0.73		-	#N/A
sp_v2.0_unigene761	1689	protein brittle- chloroplastic amyloplastic-like	1.09477e-107	0.7175	-	C:membrane; P:transport	AT3G20240	4e-96	Organic Solute Cotransporters		hypocotyl; E expanded cotyledon stage; C globular stage; LP.04 four leaves visible; LP.12 twelve leaves visible; leaf lamina base; collective leaf structure; stamen; seed; D bilateral stage; petal differentiation and expansion stage; root; petal; LP.02 two leaves visible; petiole; plant embryo; 4 leaf senescence stage; vascular leaf; shoot apex; F mature embryo stage; stem; LP.10 ten leaves visib…
sp_v2.0_unigene764	1946	tryptophan aminotransferase-related protein 4-like	4.3054e-119	0.6275	-	F:lyase activity	AT1G34060	4e-106
sp_v2.0_unigene765	2525	2-hydroxyacyl- lyase-like	0	0.8505	EC:4.1.1.8; EC:4.1.1.1	P:metabolic process; F:oxalyl-CoA decarboxylase activity; F:magnesium ion binding; F:transferase activity; F:thiamin pyrophosphate binding; F:pyruvate decarboxylase activity	AT5G17380	0			cauline leaf; seed; F mature embryo stage; LP.02 two leaves visible; LP.12 twelve leaves visible; C globular stage; E expanded cotyledon stage; LP.10 ten leaves visible; D bilateral stage; inflorescence meristem; pedicel; leaf lamina base; petal; stem; vascular leaf; collective leaf structure; hypocotyl; shoot apex; plant embryo; LP.06 six leaves visible; root; LP.04 four leaves visible; guard ce…
sp_v2.0_unigene766	1779	protein kinase	1.15215e-30	0.4605	-	F:transferase activity	AT5G14720	3e-29
sp_v2.0_unigene767	2009	probable aminotransferase	9.16611e-72	0.4965	-	F:catalytic activity	AT1G08490	0		PWY0-1021:alanine biosynthesis III; PWY-6823:molybdenum cofactor biosynthesis II (eukaryotes)	plant embryo; stem; carpel; C globular stage; F mature embryo stage; LP.08 eight leaves visible; shoot apex; LP.02 two leaves visible; hypocotyl; stamen; plant sperm cell; petal differentiation and expansion stage; D bilateral stage; flower; vascular leaf; inflorescence meristem; LP.04 four leaves visible; E expanded cotyledon stage; 4 leaf senescence stage; pedicel; leaf lamina base; LP.10 ten l…
sp_v2.0_unigene770	2531	protein	0	0.752	-	C:cytoplasmic membrane-bounded vesicle; P:pollen exine formation	AT5G58100	0			hypocotyl; leaf lamina base; F mature embryo stage; pedicel; shoot system; petal differentiation and expansion stage; root; petal; stem; collective leaf structure; guard cell; vascular leaf; seed; LP.04 four leaves visible; inflorescence meristem; C globular stage; carpel; flower; sepal; E expanded cotyledon stage; leaf apex; plant embryo; 4 leaf senescence stage; 4 anthesis; plant callus; D bila…
sp_v2.0_unigene771	1910	pheromone receptor-like protein	1.05626e-162	0.5105		F:molecular_function; P:biological_process; C:cellular_component	AT3G62630	1e-55
sp_v2.0_unigene774	2057	protein	6.45226e-121	0.6695	-	F:calcium ion binding; C:plasma membrane	AT5G08580	6e-118	EF-hand containing proteins		LP.12 twelve leaves visible; carpel; hypocotyl; leaf apex; petal differentiation and expansion stage; shoot system; E expanded cotyledon stage; LP.10 ten leaves visible; cauline leaf; flower; plant embryo; root; sepal; LP.08 eight leaves visible; F mature embryo stage; petiole; 4 leaf senescence stage; cotyledon; stamen; pedicel; LP.04 four leaves visible; D bilateral stage; petal; inflorescence …
sp_v2.0_unigene775	2245	udp-sulfoquinovose synthase	0	0.892	EC:2.8.2.0; EC:3.13.1.1	F:sulfotransferase activity; P:glycolipid biosynthetic process; P:sulfolipid biosynthetic process; P:cellular response to phosphate starvation; F:UDPsulfoquinovose synthase activity; C:chloroplast stroma; F:coenzyme binding; F:zinc ion binding	AT4G33030	0	Acyl Lipid Metabolism Family	PWYQT-4427:sulfolipid biosynthesis	sepal; C globular stage; cotyledon; stem; 4 leaf senescence stage; LP.12 twelve leaves visible; plant embryo; 4 anthesis; root; petiole; petal differentiation and expansion stage; seedling development stage; cultured plant cell; stamen; E expanded cotyledon stage; seed; pollen; shoot system; carpel; shoot apex; petal; inflorescence meristem; LP.10 ten leaves visible; LP.02 two leaves visible; cau…
sp_v2.0_unigene776	1380	g-type lectin s-receptor-like serine threonine-protein kinase sd2-5-like	3.83425e-129	0.711	EC:2.7.11.0	F:sugar binding; F:ubiquitin protein ligase binding; C:plasma membrane; P:protein amino acid autophosphorylation; F:ATP binding; F:protein serine/threonine kinase activity; C:mitochondrion	AT4G32300	3e-90			LP.06 six leaves visible; D bilateral stage; L mature pollen stage; LP.02 two leaves visible; LP.10 ten leaves visible; shoot apex; E expanded cotyledon stage; petal differentiation and expansion stage; F mature embryo stage; pollen; leaf apex; pollen; LP.08 eight leaves visible; 4 leaf senescence stage; collective leaf structure; leaf lamina base; cultured plant cell; cauline leaf; cotyledon; po…
sp_v2.0_unigene779	2036	inter-alpha-trypsin inhibitor heavy chain h3	1.20657e-103	0.669	-	F:metal ion binding	AT2G38970	2e-123			LP.08 eight leaves visible; inflorescence meristem; sepal; flower; stamen; D bilateral stage; 4 leaf senescence stage; carpel; E expanded cotyledon stage; LP.12 twelve leaves visible; LP.06 six leaves visible; leaf apex; petiole; petal; LP.10 ten leaves visible; cauline leaf; vascular leaf; stem; pollen; 4 anthesis; C globular stage; petal differentiation and expansion stage; LP.02 two leaves vis…
sp_v2.0_unigene781	793	protein	8.10354e-33	0.674	-	C:mitochondrion	AT2G33585	5e-25
sp_v2.0_unigene783	2698	probable receptor-like protein kinase at5g15080-like	0	0.801	EC:2.7.10.0; EC:2.7.11.25	F:protein tyrosine kinase activity; P:protein amino acid phosphorylation; F:ATP binding; F:MAP kinase kinase kinase activity	AT5G15080	5e-176
sp_v2.0_unigene784	1131	protein	7.37016e-93	0.746		-	AT5G19855	3e-43
sp_v2.0_unigene787	1439	protein	5.11002e-31	0.505		F:molecular_function; P:biological_process; C:cellular_component; P:oxidation reduction; F:heme binding; F:electron carrier activity; F:iron ion binding; F:monooxygenase activity	AT1G08760	6e-44
sp_v2.0_unigene788	1880	protein	0	0.521667	-	F:protein binding	AT4G32570	2e-20
sp_v2.0_unigene789	1848	protein	2.50922e-44	0.569	-	F:DNA binding; P:cellular response to zinc ion; F:protein binding	AT4G35040	8e-34
sp_v2.0_unigene791	2287	nuclear matrix constituent protein 1-like	7.76614e-30	0.411		-	AT1G67230	1e-86			seed; root; stamen; flower; LP.06 six leaves visible; collective leaf structure; shoot apex; LP.04 four leaves visible; leaf lamina base; petal differentiation and expansion stage; LP.08 eight leaves visible; cotyledon; petiole; sepal; D bilateral stage; petal; guard cell; pedicel; plant sperm cell; 4 anthesis; pollen; C globular stage; plant embryo; LP.12 twelve leaves visible; inflorescence mer…
sp_v2.0_unigene792	1412	pheophorbide a oxygenase	0	0.8605	EC:3.5.99.7; EC:1.13.12.14; EC:1.3.1.33; EC:4.4.1.15	F:1-aminocyclopropane-1-carboxylate deaminase activity; P:oxidation reduction; P:ethylene biosynthetic process; F:2 iron, 2 sulfur cluster binding; P:cell death; C:mitochondrion; F:cobalt ion binding; F:chlorophyllide a oxygenase activity; P:fruit development; P:flower development; F:protochlorophyllide reductase activity; F:D-cysteine desulfhydrase activity; P:chlorophyll catabolic process; C:ch…	AT3G44880	0		PWY-5098:chlorophyll <i>a</i> degradation; PWY-6927:chlorophyll <i>a</i> degradation II	collective leaf structure; sepal; vascular leaf; 4 anthesis; flower; LP.10 ten leaves visible; leaf lamina base; seed; F mature embryo stage; leaf apex; stem; inflorescence meristem; C globular stage; stamen; LP.12 twelve leaves visible; pollen; shoot system; hypocotyl; shoot apex; E expanded cotyledon stage; flower; cotyledon; LP.04 four leaves visible; carpel; LP.02 two leaves visible; pedicel;…
sp_v2.0_unigene796	1728	n-alpha-acetyltransferase 60-like	2.12799e-74	0.715	-	F:N-acetyltransferase activity; P:metabolic process	AT5G16800	2e-66
sp_v2.0_unigene797	1182	protein	6.93565e-119	0.694	EC:3.4.22.0	C:vacuole; F:oxidoreductase activity; P:proteolysis; F:cysteine-type endopeptidase activity	AT4G35350	1e-76
sp_v2.0_unigene798	1525	ribosome production factor	1.69538e-155	0.784	-	F:aminoacyl-tRNA ligase activity; P:embryonic development ending in seed dormancy; F:ATP binding; P:translation	AT4G01560	1e-124			4 anthesis; pollen; petal differentiation and expansion stage; LP.08 eight leaves visible; petiole; shoot apex; plant embryo; flower; F mature embryo stage; seed; sepal; leaf apex; cauline leaf; D bilateral stage; C globular stage; cotyledon; pedicel; LP.06 six leaves visible; hypocotyl; collective leaf structure; LP.02 two leaves visible; LP.04 four leaves visible; 4 leaf senescence stage; petal…
sp_v2.0_unigene799	1730	formin 2b	1.26143e-159	0.798	EC:5.99.1.2	F:DNA topoisomerase type I activity; F:actin binding; C:myosin complex; F:ATP binding; C:chromosome; F:motor activity; P:DNA topological change; P:actin cytoskeleton organization	AT1G31810	5e-146	FH2 proteins		leaf lamina base; LP.06 six leaves visible; shoot system; stem; plant embryo; cotyledon; seed; cultured plant cell; petal; LP.08 eight leaves visible; petiole; 4 anthesis; hypocotyl; sepal; F mature embryo stage; L mature pollen stage; pollen; root; pollen tube cell; petal differentiation and expansion stage; inflorescence meristem; M germinated pollen stage; collective leaf structure; leaf apex;…
sp_v2.0_unigene800	2765	splicing factor 3b subunit 1-like	0	0.9415	-	P:mRNA processing; F:binding; C:chloroplast	AT5G64270	0			shoot apex; pedicel; hypocotyl; vascular leaf; shoot system; carpel; 4 anthesis; stem; petal differentiation and expansion stage; 4 leaf senescence stage; sepal; leaf apex; E expanded cotyledon stage; LP.04 four leaves visible; cauline leaf; petal; cotyledon; seed; inflorescence meristem; LP.02 two leaves visible; guard cell; stamen; plant embryo; F mature embryo stage; LP.12 twelve leaves visibl…
sp_v2.0_unigene802	1443	trihelix transcription factor gt-2-like	4.05162e-36	0.7155	-	F:DNA binding	AT1G76880	1e-33
sp_v2.0_unigene804	4778	coatomer alpha	0	0.8695	EC:2.7.11.7	C:CUL4 RING ubiquitin ligase complex; C:COPI vesicle coat; C:mitochondrion; F:myosin heavy chain kinase activity; F:protein binding; P:ER to Golgi vesicle-mediated transport; F:transporter activity; P:intracellular protein transport; F:structural molecule activity; C:plasma membrane	AT1G62020	0			LP.04 four leaves visible; plant sperm cell; leaf apex; inflorescence meristem; guard cell; flower; LP.08 eight leaves visible; shoot apex; M germinated pollen stage; cauline leaf; cotyledon; shoot system; stamen; sepal; 4 anthesis; D bilateral stage; hypocotyl; F mature embryo stage; vascular leaf; E expanded cotyledon stage; plant embryo; LP.02 two leaves visible; 4 leaf senescence stage; seed;…
sp_v2.0_unigene805	2626	brassinosteroid insensitive 1-associated receptor kinase 1 expressed	0	0.7305	EC:2.7.11.0	C:plasma membrane; P:protein amino acid phosphorylation; F:ATP binding; F:protein serine/threonine kinase activity; C:mitochondrion	AT5G10290	0	Receptor kinase-like protein family		collective leaf structure; seed; D bilateral stage; LP.06 six leaves visible; 4 anthesis; carpel; pedicel; cauline leaf; plant embryo; hypocotyl; sepal; inflorescence meristem; cotyledon; leaf lamina base; vascular leaf; leaf apex; LP.04 four leaves visible; petiole; F mature embryo stage; stem; petal; flower; C globular stage; stamen; petal differentiation and expansion stage; LP.08 eight leaves…
sp_v2.0_unigene807	1216	pgr5-like protein 1a	2.19106e-77	0.8435	-	P:photosynthetic electron transport in photosystem I; C:chloroplast thylakoid membrane	AT4G22890	8e-55
sp_v2.0_unigene808	1403	trna-splicing endonuclease positive effector-related protein	1.45942e-83	0.7365	-	F:endonuclease activity	AT4G30100	2e-68
sp_v2.0_unigene809	1470	meiotically up-regulated gene 66 protein	1.40447e-108	0.7755	-	F:protein kinase activity; F:nucleotide binding	AT5G66930	8e-79			seed; LP.12 twelve leaves visible; plant sperm cell; stamen; hypocotyl; 4 leaf senescence stage; LP.04 four leaves visible; collective leaf structure; LP.08 eight leaves visible; petal; plant embryo; cotyledon; F mature embryo stage; vascular leaf; LP.02 two leaves visible; flower; pedicel; sepal; carpel; M germinated pollen stage; pollen tube cell; shoot system; C globular stage; petal different…
sp_v2.0_unigene810	1883	udp-glycosyltransferase 73c3	0	0.61	EC:2.4.1.0	P:metabolic process; F:transferase activity, transferring hexosyl groups	AT2G15490	3e-64
sp_v2.0_unigene811	1601	alpha-n-acetylglucosaminidase	3.88779e-83	0.714	EC:3.2.1.50	F:alpha-N-acetylglucosaminidase activity; C:cytoplasmic membrane-bounded vesicle; C:vacuole	AT5G13690	1e-81			leaf apex; LP.08 eight leaves visible; pollen; F mature embryo stage; endosperm; petal differentiation and expansion stage; stem; embryo sac; anther; LP.12 twelve leaves visible; shoot apex; C globular stage; seed; petal; cauline leaf; LP.10 ten leaves visible; flower; LP.02 two leaves visible; E expanded cotyledon stage; pedicel; sepal; suspensor; stamen; vascular leaf; 4 anthesis; carpel; inflo…
sp_v2.0_unigene813	1684	e3 ubiquitin-protein ligase atl6-like	2.90576e-177	0.521	-	F:zinc ion binding	AT1G72200	2e-38
sp_v2.0_unigene814	1388	alpha-l-fucosidase 1	1.22343e-82	0.732	EC:3.2.1.51	C:vacuole; F:protein binding; P:glycoprotein catabolic process; P:primary metabolic process; F:alpha-L-fucosidase activity	AT2G28100	8e-139			shoot apex; petiole; cauline leaf; LP.02 two leaves visible; F mature embryo stage; LP.04 four leaves visible; vascular leaf; flower; sepal; shoot system; hypocotyl; LP.08 eight leaves visible; E expanded cotyledon stage; 4 leaf senescence stage; seed; carpel; petal differentiation and expansion stage; stem; 4 anthesis; D bilateral stage; LP.10 ten leaves visible; petal; C globular stage; root; p…
sp_v2.0_unigene818	1850	af439832_1 at2g47010	0	0.7555	-	C:endomembrane system	AT2G47010	0			plant embryo; LP.08 eight leaves visible; cauline leaf; LP.06 six leaves visible; collective leaf structure; cotyledon; hypocotyl; seed; root; inflorescence meristem; F mature embryo stage; shoot apex; C globular stage; E expanded cotyledon stage; sepal; flower; stamen; 4 leaf senescence stage; shoot system; petal differentiation and expansion stage; D bilateral stage; vascular leaf; petal; pedic…
sp_v2.0_unigene821	1795	atp synthase subunit beta	7.2829e-53	0.6655		-	#N/A
sp_v2.0_unigene822	1634	protein	1.2179e-39	0.6755	-	C:endomembrane system	AT1G06980	2e-28
sp_v2.0_unigene823	2197	dymeclin-like isoform 1	0	0.7415		F:molecular_function; C:cellular_component	AT1G04200	0			plant embryo; LP.08 eight leaves visible; C globular stage; LP.04 four leaves visible; root; vascular leaf; cotyledon; stamen; shoot apex; cauline leaf; 4 leaf senescence stage; flower; D bilateral stage; LP.06 six leaves visible; LP.10 ten leaves visible; sepal; carpel; leaf lamina base; inflorescence meristem; E expanded cotyledon stage; shoot system; LP.12 twelve leaves visible; seed; leaf ape…
sp_v2.0_unigene824	1340	nucleolar protein 6-like	4.81674e-20	0.5555		F:molecular_function; P:biological_process; C:cellular_component	AT1G63810	8e-14
sp_v2.0_unigene825	1968	pectin methylesterase-like protein	0	0.6965	EC:3.1.1.11	P:cell wall modification; C:cytoplasmic membrane-bounded vesicle; C:cell wall; F:pectinesterase activity; F:aspartyl esterase activity; F:enzyme inhibitor activity; P:negative regulation of catalytic activity	AT1G53830	4e-161	Carbohydrate Esterase Gene Families	PWY-1081:homogalacturonan degradation	4 anthesis; flower; petal differentiation and expansion stage; carpel; sepal; root
sp_v2.0_unigene826	1802	protein	9.3932e-134	0.7105	-	C:membrane; P:transmembrane transport; F:transmembrane transporter activity	AT3G59030	8e-154			leaf apex; petal differentiation and expansion stage; vascular leaf; E expanded cotyledon stage; pedicel; cauline leaf; cotyledon; sepal; 4 anthesis; endothelium; leaf lamina base; shoot system; shoot apex; D bilateral stage; flower; petal; collective leaf structure; seed; plant embryo; LP.04 four leaves visible; endothelium; seed coat; 4 leaf senescence stage; C globular stage; LP.02 two leaves …
sp_v2.0_unigene827	1647	pantoate-beta-alanine ligase	1.748e-102	0.737	EC:6.3.2.1	C:cytosol; P:pantothenate biosynthetic process; F:nucleotide binding; F:pantoate-beta-alanine ligase activity; F:protein homodimerization activity; P:embryonic development ending in seed dormancy	AT5G48840	9e-100		PWY-3921:pantothenate biosynthesis	sepal; pollen; plant sperm cell; carpel; leaf apex; inflorescence meristem; root; E expanded cotyledon stage; stamen; LP.06 six leaves visible; LP.08 eight leaves visible; collective leaf structure; root; shoot apex; vascular leaf; petiole; leaf lamina base; shoot system; LP.12 twelve leaves visible; seed; 4 leaf senescence stage; C globular stage; stigma; 4 anthesis; flower; cotyledon; LP.10 ten…
sp_v2.0_unigene828	1787	60s ribosomal protein	1.02513e-103	0.57	-	F:zinc ion binding	AT3G02290	2e-36
sp_v2.0_unigene830	1880	histidine kinase	3.15228e-143	0.664	EC:3.1.3.16	F:phosphoprotein phosphatase activity; P:cellular response to phosphate starvation; P:cellular response to sucrose stimulus; F:osmosensor activity; P:response to water deprivation; F:protein histidine kinase binding; P:defense response to bacterium; P:regulation of meristem development; P:regulation of shoot development; P:embryonic root morphogenesis; P:protein amino acid phosphorylation; F:cyto…	AT2G01830	7e-134	Histidine Kinase		4 leaf senescence stage; hypocotyl; root lateral meristem; F mature embryo stage; seed; cauline leaf; root vascular system; petal; carpel; sepal; leaf lamina base; plant sperm cell; cotyledon; flower; petal differentiation and expansion stage; plant embryo; shoot procambium; LP.08 eight leaves visible; D bilateral stage; E expanded cotyledon stage; LP.04 four leaves visible; shoot system; stem; s…
sp_v2.0_unigene834	1525	protein	3.94901e-29	0.4695	-	C:cell part	AT3G08600	2e-24
sp_v2.0_unigene838	2398	rna helicase like protein	0	0.849	-	F:nucleic acid binding; F:ATP binding; F:ATP-dependent helicase activity	AT4G16630	0			cultured plant cell
sp_v2.0_unigene839	2378	heat shock transcription factor 1	1.37576e-69	0.6185	-	C:cytoplasmic membrane-bounded vesicle	AT5G16820	2e-75	Heat Shock Transcription Factor Family; HSF Transcription Factor Family;		petal; flower; stamen; pedicel; sepal; F mature embryo stage; 4 anthesis; D bilateral stage; pollen; petal differentiation and expansion stage; stem; root; C globular stage; carpel; seed; collective leaf structure; hypocotyl; inflorescence meristem; E expanded cotyledon stage; plant embryo
sp_v2.0_unigene841	1457	protein	1.04999e-140	0.6865	-	C:mitochondrion; C:nucleus; C:chloroplast	AT3G55250	1e-57
sp_v2.0_unigene842	1167	nfx1-type zinc finger-containing protein 1	5.77404e-72	0.4835	-	F:binding	#N/A
sp_v2.0_unigene843	1830	protein	0	0.7725	EC:5.4.2.1	F:metal ion binding; P:metabolic process; F:phosphoglycerate mutase activity	AT3G30841	0		GLUCONEO-PWY:gluconeogenesis I; PWY-5723:Rubisco shunt; GLYCOLYSIS:glycolysis I; PWY-1042:glycolysis IV (plant cytosol)
sp_v2.0_unigene845	3487	protein	0	0.75	-	C:vacuolar membrane; C:cytoplasmic membrane-bounded vesicle; C:endoplasmic reticulum; F:catalytic activity; C:plasma membrane	AT5G11560	0			plant embryo; vascular leaf; petal differentiation and expansion stage; 4 anthesis; LP.04 four leaves visible; LP.06 six leaves visible; inflorescence meristem; flower; carpel; LP.08 eight leaves visible; petal; stem; seed; E expanded cotyledon stage; plant callus; pollen; cauline leaf; cultured plant cell; leaf lamina base; LP.02 two leaves visible; cultured plant cell; collective leaf structure…
sp_v2.0_unigene846	2499	mitochondrial carrier	1.03073e-99	0.657	-	F:NAD transporter activity; P:NAD transport; C:chloroplast membrane; P:cellular process; C:mitochondrion	AT1G25380	9e-94	Chloroplast and Mitochondria gene families		pollen; LP.12 twelve leaves visible; 4 leaf senescence stage; flower; pollen; carpel; petal vascular system; vascular leaf; pollen tube cell; stem; plant sperm cell; pedicel; L mature pollen stage; petal differentiation and expansion stage; LP.08 eight leaves visible; collective leaf structure; E expanded cotyledon stage; petal; shoot apex; seed; stamen; sepal; plant embryo; cotyledon; shoot apic…
sp_v2.0_unigene847	2010	protein	0	0.7985	EC:3.1.3.57; EC:3.1.3.7	F:inositol-1,4-bisphosphate 1-phosphatase activity; F:3'(2'),5'-bisphosphate nucleotidase activity; P:sulfur metabolic process; C:plastid	AT5G54390	1e-122			stem; C globular stage; pollen tube cell; cauline leaf; seed; stamen; root; 4 leaf senescence stage; shoot system; D bilateral stage; cotyledon; L mature pollen stage; petal; pollen; LP.06 six leaves visible; leaf lamina base; M germinated pollen stage; carpel; LP.02 two leaves visible; E expanded cotyledon stage; vascular leaf; LP.08 eight leaves visible; inflorescence meristem; shoot apex; pedi…
sp_v2.0_unigene849	1650	proline transporter	6.47072e-139	0.6865	-	F:L-proline transmembrane transporter activity; P:proline transport; C:plasma membrane	AT2G39890	7e-137	AAAP family; Organic Solute Cotransporters;		hypocotyl; vascular leaf; LP.08 eight leaves visible; 4 anthesis; stem; L mature pollen stage; root; shoot system; flower; leaf lamina base; cauline leaf; vascular leaf; carpel; shoot apex; LP.10 ten leaves visible; M germinated pollen stage; collective leaf structure; seed; inflorescence meristem; F mature embryo stage; flower; E expanded cotyledon stage; LP.06 six leaves visible; LP.12 twelve l…
sp_v2.0_unigene850	1721	ndr1 hin1-like protein	1.62927e-58	0.604	-	P:defense response to virus	AT3G11660	3e-34
sp_v2.0_unigene851	1879	aldo-keto reductase family 4 member c9-like	1.15557e-125	0.692	-	C:cytosol; F:oxidoreductase activity; C:nucleus; P:oxidation reduction	AT2G37790	3e-71			LP.02 two leaves visible; inflorescence meristem; seed; root; cotyledon; shoot system; leaf apex; cauline leaf; C globular stage; LP.06 six leaves visible; stem; carpel; cultured plant cell; F mature embryo stage; leaf lamina base; pedicel; petal differentiation and expansion stage; 4 anthesis; LP.08 eight leaves visible; cultured plant cell; seedling development stage; vascular leaf; LP.04 four …
sp_v2.0_unigene853	1909	vacuolar invertase	0	0.773	EC:3.2.1.26	F:beta-fructofuranosidase activity; P:metabolic process	AT1G62660	0	Glycoside Hydrolase Gene Families	PWY-621:sucrose degradation III	D bilateral stage; F mature embryo stage; leaf lamina base; shoot apex; vascular leaf; LP.08 eight leaves visible; shoot system; sepal; stamen; petiole; cauline leaf; LP.06 six leaves visible; plant sperm cell; hypocotyl; inflorescence meristem; LP.10 ten leaves visible; cotyledon; C globular stage; petal differentiation and expansion stage; flower; seed; pedicel; pollen; leaf apex; LP.12 twelve …
sp_v2.0_unigene855	1645	arogenate dehydratase prephenate dehydratase chloroplastic-like	1.49571e-162	0.7195	EC:4.2.1.91; EC:4.2.1.51	P:tyrosine biosynthetic process; F:arogenate dehydratase activity; P:L-phenylalanine biosynthetic process; C:chloroplast; C:cytosol; F:prephenate dehydratase activity; ; P:response to low fluence blue light stimulus by blue low-fluence system	AT1G08250	2e-159		PWY-3462:phenylalanine biosynthesis II	pedicel; LP.04 four leaves visible; sepal; carpel; 4 anthesis; leaf lamina base; LP.08 eight leaves visible; leaf apex; plant embryo; LP.10 ten leaves visible; petal differentiation and expansion stage; vascular leaf; cotyledon; D bilateral stage; 4 leaf senescence stage; petal; LP.12 twelve leaves visible; flower; inflorescence meristem; LP.02 two leaves visible; stamen; root; hypocotyl; collect…
sp_v2.0_unigene856	1709	glycoprotease m22 family protein	0	0.892	EC:3.4.24.0	F:metal ion binding; F:metalloendopeptidase activity; P:proteolysis; P:tRNA processing	AT4G22720	2e-172			petal; hypocotyl; LP.12 twelve leaves visible; LP.08 eight leaves visible; LP.10 ten leaves visible; stamen; sepal; plant sperm cell; petiole; petal differentiation and expansion stage; guard cell; seed; shoot system; flower; stem; vascular leaf; shoot apex; LP.02 two leaves visible; root; plant embryo; carpel; collective leaf structure; cotyledon; 4 leaf senescence stage; D bilateral stage; 4 an…
sp_v2.0_unigene857	4004	heat shock protein 91	0	0.7275	-	P:protein folding; F:oxidoreductase activity; P:response to cadmium ion; C:plasma membrane; C:cell wall; F:ATP binding; C:nucleus; C:cytosol; P:response to heat	AT1G79930	0			vascular leaf; vascular leaf; cultured plant cell; seed; seedling development stage; cultured plant cell; vascular leaf; cultured plant cell; cultured plant cell; seedling development stage; fruit; seed; fruit; cotyledon; vascular leaf; cotyledon; guard cell
sp_v2.0_unigene858	2167	serine threonine-protein kinase at5g01020-like	1.78585e-153	0.8455	EC:2.7.11.0; EC:2.7.10.2	F:ATP binding; P:protein amino acid phosphorylation; F:protein serine/threonine kinase activity; F:non-membrane spanning protein tyrosine kinase activity	AT5G01020	3e-139			vascular leaf; petiole; petal differentiation and expansion stage; LP.10 ten leaves visible; petal; flower; inflorescence meristem; LP.02 two leaves visible; pollen; cauline leaf; collective leaf structure; cotyledon; root; shoot apex; LP.12 twelve leaves visible; shoot system; F mature embryo stage; LP.04 four leaves visible; D bilateral stage; E expanded cotyledon stage; stamen; stem; leaf apex…
sp_v2.0_unigene859	2141	protein	1.73043e-92	0.508	-	F:nucleotide binding	AT4G39680	4e-77			pollen tube cell; pollen; sepal; collective leaf structure; petiole; F mature embryo stage; cultured plant cell; flower; pollen; M germinated pollen stage; 4 leaf senescence stage; LP.10 ten leaves visible; cultured plant cell; LP.04 four leaves visible; pedicel; inflorescence meristem; C globular stage; shoot system; LP.12 twelve leaves visible; cotyledon; stamen; leaf apex; cauline leaf; root; …
sp_v2.0_unigene860	3275	protein	2.42782e-168	0.772	-	P:response to cadmium ion; P:embryonic development ending in seed dormancy	AT4G09630	3e-160			LP.02 two leaves visible; seed; 4 anthesis; pollen; F mature embryo stage; cauline leaf; root; petiole; vascular leaf; plant embryo; 4 leaf senescence stage; LP.06 six leaves visible; hypocotyl; flower; LP.04 four leaves visible; petal; stamen; E expanded cotyledon stage; leaf lamina base; LP.10 ten leaves visible; shoot apex; collective leaf structure; pedicel; C globular stage; shoot system; le…
sp_v2.0_unigene861	3992	protein	8.85612e-128	0.518		-	AT5G53620	2e-60
sp_v2.0_unigene862	1202	unknown [Picea sitchensis]	3.24155e-41	0.79	-	F:ribonuclease activity; P:tRNA processing	#N/A
sp_v2.0_unigene863	3023	protein	0	0.875	-	F:protein transporter activity; F:binding; C:nuclear pore; C:chloroplast; P:protein import into nucleus, docking	AT5G53480	0			plant embryo; pollen tube cell; guard cell; stamen; C globular stage; petal; D bilateral stage; LP.10 ten leaves visible; LP.06 six leaves visible; plant sperm cell; petiole; root; cotyledon; petal differentiation and expansion stage; F mature embryo stage; carpel; sepal; inflorescence meristem; 4 leaf senescence stage; LP.08 eight leaves visible; cauline leaf; leaf apex; seed; E expanded cotyled…
sp_v2.0_unigene864	1936	nodulin-like protein	7.83548e-105	0.7125	-	C:membrane	AT5G07050	2e-127	Nodulin-like protein family
sp_v2.0_unigene866	1104	auxin-induced protein	3.27125e-61	0.6105		C:membrane	AT3G30340	2e-42
sp_v2.0_unigene868	1690	protein	2.56973e-157	0.5415	-	F:catalytic activity	AT1G01500	2e-61
sp_v2.0_unigene870	1425	gpi inositol-deacylase	1.49919e-95	0.6015	-	C:vacuolar membrane; P:cellular process; C:endoplasmic reticulum	AT3G27325	1e-61
sp_v2.0_unigene871	2112	protein binding	9.56779e-27	0.589	-	C:mitochondrion; F:zinc ion binding	AT5G41350	6e-25
sp_v2.0_unigene873	3403	global transcription factor group e4	1.28369e-103	0.555	-	P:DNA mediated transformation; P:root development; P:cell cycle	AT1G06230	2e-93			LP.08 eight leaves visible; cauline leaf; sepal; petal; stamen; stem; LP.04 four leaves visible; plant embryo; LP.02 two leaves visible; root; petal differentiation and expansion stage; hypocotyl; C globular stage; F mature embryo stage; LP.12 twelve leaves visible; petiole; LP.06 six leaves visible; collective leaf structure; D bilateral stage; E expanded cotyledon stage; LP.10 ten leaves visibl…
sp_v2.0_unigene875	1433	low molecular weight protein-tyrosine-phosphatase slr0328	8.76046e-108	0.817	EC:3.1.3.48	F:protein tyrosine phosphatase activity; C:chloroplast stroma; P:peptidyl-tyrosine dephosphorylation	AT3G44620	7e-67	Protein tyrosine phosphatase (PTP) family		flower; E expanded cotyledon stage; M germinated pollen stage; stamen; LP.04 four leaves visible; 4 leaf senescence stage; hypocotyl; plant sperm cell; inflorescence meristem; LP.02 two leaves visible; F mature embryo stage; C globular stage; leaf apex; petal differentiation and expansion stage; pollen; 4 anthesis; root; pollen; vascular leaf; LP.08 eight leaves visible; cauline leaf; L mature po…
sp_v2.0_unigene876	1880	probable u3 small nucleolar rna-associated protein 7-like	8.56324e-152	0.716		-	AT3G10530	2e-129			collective leaf structure; shoot apex; LP.02 two leaves visible; leaf lamina base; sepal; LP.04 four leaves visible; LP.10 ten leaves visible; 4 leaf senescence stage; D bilateral stage; flower; seed; petal; C globular stage; petal differentiation and expansion stage; cotyledon; pedicel; root; LP.06 six leaves visible; leaf apex; LP.08 eight leaves visible; plant embryo; petiole; stem; E expanded…
sp_v2.0_unigene878	2020	transparent testa 12	3.19628e-157	0.7355	-	P:transmembrane transport; P:maintenance of seed dormancy; P:proanthocyanidin biosynthetic process; C:plant-type vacuole membrane; F:solute:hydrogen antiporter activity	AT3G59030	8e-154			leaf apex; petal differentiation and expansion stage; vascular leaf; E expanded cotyledon stage; pedicel; cauline leaf; cotyledon; sepal; 4 anthesis; endothelium; leaf lamina base; shoot system; shoot apex; D bilateral stage; flower; petal; collective leaf structure; seed; plant embryo; LP.04 four leaves visible; endothelium; seed coat; 4 leaf senescence stage; C globular stage; LP.02 two leaves …
sp_v2.0_unigene879	1321	dual-specificity phosphatase 3	8.85748e-152	0.8375	-	F:protein tyrosine/serine/threonine phosphatase activity; P:protein amino acid dephosphorylation; C:chloroplast	AT3G10940	3e-94	Protein tyrosine phosphatase (PTP) family		plant embryo; hypocotyl; leaf apex; LP.08 eight leaves visible; C globular stage; LP.02 two leaves visible; sepal; petal differentiation and expansion stage; shoot system; 4 leaf senescence stage; vascular leaf; E expanded cotyledon stage; cauline leaf; LP.12 twelve leaves visible; stem; inflorescence meristem; petiole; pollen; collective leaf structure; cotyledon; root; stamen; leaf lamina base;…
sp_v2.0_unigene880	1154	ac079280_6 transposon	2.66913e-29	0.537895	-	C:plasma membrane	AT1G27850	1e-19
sp_v2.0_unigene882	1775						#N/A
sp_v2.0_unigene883	938	wd repeat-containing protein 44-like	3.92103e-123	0.809	-	F:signal transducer activity; P:signal transduction; C:heterotrimeric G-protein complex	AT5G54200	5e-122			stem; petiole; seed; carpel; LP.12 twelve leaves visible; C globular stage; E expanded cotyledon stage; leaf apex; plant embryo; LP.02 two leaves visible; leaf lamina base; pollen; LP.06 six leaves visible; stamen; petal differentiation and expansion stage; F mature embryo stage; D bilateral stage; vascular leaf; shoot apex; root; inflorescence meristem; LP.10 ten leaves visible; collective leaf …
sp_v2.0_unigene886	1947	ring u-box domain-containing protein	1.79314e-32	0.5065	-	F:metal ion binding	AT3G07120	1e-26
sp_v2.0_unigene887	1937	protein	1.76906e-173	0.8025	-	C:eukaryotic translation initiation factor 2B complex; P:translational initiation; F:GTP binding; F:translation initiation factor activity	AT1G72340	8e-125	Eukaryotic Initiation Factor Gene Family		LP.10 ten leaves visible; root; carpel; collective leaf structure; flower; pollen tube cell; pollen; seed; cotyledon; shoot apex; LP.04 four leaves visible; sepal; F mature embryo stage; inflorescence meristem; plant embryo; cultured plant cell; leaf lamina base; pollen; stamen; E expanded cotyledon stage; petiole; D bilateral stage; stem; 4 anthesis; LP.12 twelve leaves visible; L mature pollen …
sp_v2.0_unigene889	965	hypothetical protein ARALYDRAFT_493280 [Arabidopsis lyrata subsp. lyrata]	1.36876e-94	0.82	-	C:chloroplast stroma	AT4G16060	2e-96			LP.08 eight leaves visible; LP.12 twelve leaves visible; sepal; stem; LP.06 six leaves visible; leaf apex; stamen; petal; 4 leaf senescence stage; cauline leaf; LP.02 two leaves visible; LP.04 four leaves visible; leaf lamina base; C globular stage; plant embryo; E expanded cotyledon stage; hypocotyl; shoot system; carpel; petal differentiation and expansion stage; petiole; pedicel; F mature embr…
sp_v2.0_unigene893	2044	dna binding	6.24904e-84	0.673		C:nucleus; F:DNA binding	AT5G08520	3e-71			LP.12 twelve leaves visible; LP.02 two leaves visible; cauline leaf; cotyledon; leaf lamina base; shoot apex; vascular leaf; LP.06 six leaves visible; D bilateral stage; petal; seed; root; LP.10 ten leaves visible; C globular stage; plant embryo; sepal; stem; LP.08 eight leaves visible; 4 anthesis; E expanded cotyledon stage; pollen; F mature embryo stage; pollen tube cell; inflorescence meristem…
sp_v2.0_unigene901	3012	protein	5.84416e-44	0.524		F:receptor activity; C:plastid; F:molecular_function	AT2G35880	6e-42
sp_v2.0_unigene902	2224	beta- -mannosyltransferase	1.28803e-177	0.6535	-	C:mitochondrion; P:biosynthetic process; F:transferase activity, transferring glycosyl groups	AT1G16570	2e-160	Glycosyltransferase Gene Families	MANNOSYL-CHITO-DOLICHOL-BIOSYNTHESIS:dolichyl-diphosphooligosaccharide biosynthesis	shoot apex; 4 anthesis; stamen; stem; C globular stage; collective leaf structure; LP.08 eight leaves visible; shoot system; sepal; 4 leaf senescence stage; LP.02 two leaves visible; pollen; inflorescence meristem; leaf apex; petiole; LP.10 ten leaves visible; petal; cauline leaf; F mature embryo stage; E expanded cotyledon stage; pedicel; D bilateral stage; petal differentiation and expansion st…
sp_v2.0_unigene903	2288	branched-chain-amino-acid aminotransferase-like protein 2	0	0.772	EC:2.6.1.42	P:metabolic process; F:branched-chain-amino-acid transaminase activity	AT5G27410	0			carpel; petal differentiation and expansion stage; stem; hypocotyl; plant embryo; shoot apex; leaf lamina base; LP.06 six leaves visible; cauline leaf; sepal; petal; D bilateral stage; collective leaf structure; C globular stage; E expanded cotyledon stage; seed; LP.04 four leaves visible; F mature embryo stage; 4 leaf senescence stage; shoot system; LP.10 ten leaves visible; root; flower; stamen…
sp_v2.0_unigene905	2607	pinus taeda anonymous locus umn_3754_02 genomic sequence	0	0.5755		C:plastid	AT2G26920	4e-65
sp_v2.0_unigene906	1422	rop guanine nucleotide exchange factor	1.67176e-34	0.64	-	F:Rho guanyl-nucleotide exchange factor activity	AT5G05940	5e-67
sp_v2.0_unigene907	1901	probable protein phosphatase 2c 52-like	8.6677e-133	0.7135	-	C:plasma membrane; F:protein serine/threonine phosphatase activity	AT4G03415	2e-127
sp_v2.0_unigene908	2260	subtilisin-like protease	0	0.68	EC:3.4.21.0	F:identical protein binding; C:plant-type cell wall; F:serine-type endopeptidase activity; P:mucilage metabolic process during seed coat development; P:mucilage extrusion from seed coat; P:proteolysis; P:negative regulation of catalytic activity; C:apoplast	AT5G67360	0	Subtilisin-like Serine Proteases		vascular leaf; vascular leaf; flower; petiole; pollen; carpel; stem; seed development stages; petal differentiation and expansion stage; LP.06 six leaves visible; vascular leaf; dry seed stage; LP.08 eight leaves visible; E expanded cotyledon stage; seed; F mature embryo stage; shoot apex; pedicel; stem; C globular stage; rosette leaf; plant embryo; stamen; inflorescence meristem; LP.02 two leave…
sp_v2.0_unigene909	1663	f-box kelch-repeat protein	0	0.4885		F:molecular_function; P:biological_process; C:nucleus	AT5G60570	3e-120			F mature embryo stage; LP.12 twelve leaves visible; E expanded cotyledon stage; sepal; vascular leaf; LP.10 ten leaves visible; 4 anthesis; pedicel; 4 leaf senescence stage; D bilateral stage; shoot apex; LP.06 six leaves visible; seed; carpel; shoot system; LP.04 four leaves visible; inflorescence meristem; collective leaf structure; cotyledon; plant sperm cell; LP.08 eight leaves visible; hypoc…
sp_v2.0_unigene910	1174	anthocyanidin synthase	1.5836e-166	0.657	-	F:oxidoreductase activity; P:oxidation reduction	AT3G11180	6e-102		PWY1F-FLAVSYN:flavonoid biosynthesis; PWY-5125:anthocyanin biosynthesis (pelargonidin 3-O-glucoside, cyanidin 3-O-glucoside); PWY-5152:leucodelphinidin biosynthesis; PWY1F-823:leucopelargonidin and leucocyanidin biosynthesis	pollen tube cell; pollen; inflorescence meristem; 4 anthesis; M germinated pollen stage; petal differentiation and expansion stage; pollen; flower; L mature pollen stage
sp_v2.0_unigene912	3754	rna-binding protein	2.23884e-48	0.663	-	F:binding	AT3G18610	3e-41
sp_v2.0_unigene914	1085	plastid ribosomal protein	2.6517e-84	0.8635	-	C:ribosome; F:structural constituent of ribosome; P:ribosome biogenesis; P:translation; F:rRNA binding; C:chloroplast thylakoid membrane	AT1G64510	1e-46
sp_v2.0_unigene915	1614	2-methyl-3-buten-2-ol synthase	4.07928e-12	0.6405		-	#N/A
sp_v2.0_unigene916	3382	protein	1.66074e-111	0.5525		F:molecular_function; P:biological_process; C:cytoplasm; C:nucleus; P:embryonic development	AT2G39950	2e-85			cotyledon; LP.06 six leaves visible; LP.02 two leaves visible; LP.12 twelve leaves visible; pedicel; hypocotyl; sepal; L mature pollen stage; petiole; cauline leaf; root; seed; pollen; vascular leaf; 4 anthesis; pollen tube cell; E expanded cotyledon stage; M germinated pollen stage; flower; shoot apex; C globular stage; leaf apex; LP.04 four leaves visible; inflorescence meristem; stamen; petal;…
sp_v2.0_unigene917	735	predicted protein [Populus trichocarpa]	6.79193e-12	0.659474	-	C:plastid	AT5G66810	6e-49
sp_v2.0_unigene918	2235	nucleotide-diphospho-sugar transferase domain-containing protein	0	0.78	EC:2.4.1.80	F:ceramide glucosyltransferase activity; C:membrane	AT2G19880	0			sepal; M germinated pollen stage; cauline leaf; leaf lamina base; shoot system; hypocotyl; shoot apex; LP.06 six leaves visible; petiole; E expanded cotyledon stage; plant embryo; leaf apex; seed; F mature embryo stage; C globular stage; LP.02 two leaves visible; plant sperm cell; root; stem; LP.10 ten leaves visible; LP.08 eight leaves visible; 4 leaf senescence stage; pedicel; petal; infloresce…
sp_v2.0_unigene919	1281	peptidyl-trna hydrolase	5.38455e-90	0.735	EC:3.1.1.29	P:translation; F:aminoacyl-tRNA hydrolase activity	AT4G32900	1e-50
sp_v2.0_unigene920	1669	cytochrome p450	0	0.8655	EC:1.14.14.1	F:electron carrier activity; F:heme binding; C:chloroplast membrane; C:chloroplast stroma; F:oxygen binding; F:aromatase activity; P:oxidation reduction	AT4G15110	0	Cytochrome P450		sepal; LP.02 two leaves visible; collective leaf structure; seed; cauline leaf; plant embryo; LP.06 six leaves visible; leaf lamina base; root; LP.12 twelve leaves visible; inflorescence meristem; D bilateral stage; shoot apex; petal; 4 anthesis; petal differentiation and expansion stage; vascular leaf; cotyledon; stamen; flower; leaf apex; F mature embryo stage; LP.08 eight leaves visible; polle…
sp_v2.0_unigene921	2097	ran-binding protein 1 domain-containing protein	5.5299e-160	0.6535	-	F:protein binding; C:nucleus; C:cytosol	AT1G52380	8e-38
sp_v2.0_unigene922	2158	trna (adenine-n1-)-methyltransferase	7.55081e-112	0.7295	EC:2.1.1.36	P:tRNA methylation; F:tRNA (adenine-N1-)-methyltransferase activity	AT5G14600	2e-114			F mature embryo stage; stem; 4 leaf senescence stage; LP.12 twelve leaves visible; seed; cauline leaf; leaf lamina base; sepal; pedicel; leaf apex; 4 anthesis; vascular leaf; collective leaf structure; root; flower; LP.10 ten leaves visible; shoot system; hypocotyl; LP.04 four leaves visible; stamen; cotyledon; petiole; D bilateral stage; inflorescence meristem; petal differentiation and expansio…
sp_v2.0_unigene923	913	pinus taeda anonymous locus 0_5352_01 genomic sequence	4.85163e-30	0.6355	-	F:transferase activity	AT1G14790	9e-38
sp_v2.0_unigene927	3943	protein	1.80147e-48	0.4475	-	P:gene expression	AT4G24680	2e-41
sp_v2.0_unigene928	1799	protein	4.80441e-101	0.5425	-	C:membrane	AT5G20660	8e-76			stem; LP.04 four leaves visible; leaf lamina base; D bilateral stage; LP.12 twelve leaves visible; leaf apex; petal differentiation and expansion stage; plant sperm cell; E expanded cotyledon stage; LP.08 eight leaves visible; pedicel; petiole; cotyledon; hypocotyl; C globular stage; inflorescence meristem; 4 anthesis; shoot apex; carpel; LP.10 ten leaves visible; seed; plant embryo; cauline leaf…
sp_v2.0_unigene929	2388	zinc finger ccch domain-containing protein	8.13823e-147	0.5415	-	F:binding	AT2G41900	2e-176			shoot apex; flower; cauline leaf; cotyledon; 4 anthesis; C globular stage; leaf apex; collective leaf structure; 4 leaf senescence stage; stamen; pedicel; inflorescence meristem; LP.10 ten leaves visible; E expanded cotyledon stage; seed; leaf lamina base; carpel; pollen; petal; LP.08 eight leaves visible; sepal; shoot system; hypocotyl; LP.12 twelve leaves visible; root; vascular leaf; plant emb…
sp_v2.0_unigene932	1304	ribonuclease h2 subunit a	2.88885e-147	0.792	EC:3.1.26.4	P:RNA metabolic process; F:RNA binding; F:ribonuclease H activity	AT2G25100	2e-107	Core DNA replication machinery		C globular stage; plant embryo; inflorescence meristem; shoot system; cotyledon; LP.12 twelve leaves visible; flower; vascular leaf; E expanded cotyledon stage; LP.02 two leaves visible; leaf apex; seed; 4 anthesis; LP.06 six leaves visible; petal differentiation and expansion stage; plant sperm cell; LP.04 four leaves visible; stamen; carpel; 4 leaf senescence stage; F mature embryo stage; hypoc…
sp_v2.0_unigene933	1377	smad fha domain-containing protein	1.11008e-19	0.543		P:regulation of transcription, DNA-dependent; C:nucleus; F:DNA binding; P:biological_process	AT3G02400	4e-20
sp_v2.0_unigene934	3531	dna binding	9.4673e-126	0.584	-	F:nucleic acid binding	AT1G68580	1e-72			plant embryo; pollen; carpel; 4 anthesis; hypocotyl; cotyledon; flower; LP.04 four leaves visible; pedicel; sepal; inflorescence meristem; D bilateral stage; petal differentiation and expansion stage; L mature pollen stage; seed; LP.06 six leaves visible; root; LP.02 two leaves visible; E expanded cotyledon stage; pollen tube cell; M germinated pollen stage; petal; collective leaf structure; stem…
sp_v2.0_unigene935	1504	copper-transporting atpase ran1-like isoform 3	4.12752e-172	0.8495	EC:3.6.3.4	F:copper ion binding; F:copper-exporting ATPase activity; C:integral to membrane; P:ATP biosynthetic process; F:ATP binding; P:copper ion export	AT5G44790	1e-130	Primary Pumps (ATPases) Gene Families	PWY-6137:copper transport II	plant embryo; LP.12 twelve leaves visible; root; cotyledon; inflorescence meristem; stem; petal differentiation and expansion stage; collective leaf structure; pedicel; stamen; vascular leaf; LP.06 six leaves visible; leaf apex; C globular stage; LP.04 four leaves visible; F mature embryo stage; sepal; LP.02 two leaves visible; seed; L mature pollen stage; LP.08 eight leaves visible; D bilateral …
sp_v2.0_unigene937	1426	pinus taeda anonymous locus 0_12959_02 genomic sequence	7.28651e-147	0.647	EC:2.4.1.0	F:transferase activity, transferring hexosyl groups	AT4G01070	7e-97	Glycosyltransferase Gene Families	PWY-5320:kaempferol glucoside biosynthesis (Arabidopsis); PWY-5321:quercetin glucoside biosynthesis (Arabidopsis)	flower; 4 leaf senescence stage; shoot system; plant embryo; LP.04 four leaves visible; sepal; cauline leaf; E expanded cotyledon stage; C globular stage; cotyledon; hypocotyl; D bilateral stage; stamen; vascular leaf; pollen; 4 anthesis; LP.06 six leaves visible; petal; LP.02 two leaves visible; LP.08 eight leaves visible; L mature pollen stage; root; leaf apex; pedicel; petal differentiation an…
sp_v2.0_unigene942	2068	pinus taeda anonymous locus 0_13398_02 genomic sequence	1.47182e-64	0.693	-	F:catalytic activity	AT2G38800	1e-13
sp_v2.0_unigene943	2318	diacylglycerol kinase	1.33533e-178	0.7585	EC:2.7.1.107	F:diacylglycerol kinase activity; P:root development; P:leaf development; P:activation of protein kinase C activity by G-protein coupled receptor protein signaling pathway; C:plasma membrane	AT4G30340	8e-166	Acyl Lipid Metabolism Family		shoot apex; LP.10 ten leaves visible; cotyledon; root; rosette leaf; LP.04 four leaves visible; pollen; shoot system; leaf lamina base; flower; 4 anthesis; collective leaf structure; hypocotyl; LP.06 six leaves visible; seed; flower; stem; sepal; seedling development stage; stem; LP.12 twelve leaves visible; carpel; 4 leaf senescence stage; pedicel; leaf apex; cauline leaf; petal differentiation …
sp_v2.0_unigene944	3162	leucine-rich repeat receptor-like protein kinase pxl2-like	0	0.6705	-	P:protein amino acid phosphorylation; F:protein kinase activity; F:ATP binding; P:xylem development; F:protein binding; P:procambium histogenesis; C:plasma membrane	AT5G61480	0			LP.02 two leaves visible; LP.08 eight leaves visible; LP.10 ten leaves visible; cauline leaf; leaf apex; cambium; F mature embryo stage; root; 4 leaf senescence stage; D bilateral stage; 4 anthesis; hypocotyl; plant embryo; seed; inflorescence meristem; E expanded cotyledon stage; leaf lamina base; C globular stage; shoot apex; shoot system; flower; stem; sepal; petal differentiation and expansio…
sp_v2.0_unigene945	1894	protein	0	0.6875		-	AT3G59580	1e-31
sp_v2.0_unigene947	1408	trna (guanine-n -)-methyltransferase subunit wdr4-like	8.86775e-97	0.6015	-	P:tRNA modification; P:7-methylguanosine metabolic process	AT1G03110	8e-97			inflorescence meristem; cauline leaf; sepal; collective leaf structure; petal; shoot apex; flower; LP.10 ten leaves visible; vascular leaf; leaf apex; cotyledon; stem; D bilateral stage; pedicel; hypocotyl; E expanded cotyledon stage; seed; petiole; L mature pollen stage; LP.04 four leaves visible; LP.12 twelve leaves visible; pollen tube cell; petal differentiation and expansion stage; 4 anthesi…
sp_v2.0_unigene948	3464	rna binding	7.57818e-128	0.601	-	C:intracellular part; F:nucleic acid binding	AT2G44710	3e-133			inflorescence meristem; seed; F mature embryo stage; cultured plant cell; sepal; D bilateral stage; pollen; stem; petiole; shoot system; 4 leaf senescence stage; LP.10 ten leaves visible; root; shoot apex; carpel; C globular stage; flower; stamen; pedicel; 4 anthesis; E expanded cotyledon stage; cotyledon; hypocotyl; collective leaf structure; LP.02 two leaves visible; leaf apex; plant embryo; va…
sp_v2.0_unigene951	1024	protein	3.78088e-61	0.698		F:molecular_function; P:biological_process; C:cellular_component	AT1G66080	3e-76			stamen; pollen; vascular leaf; carpel; collective leaf structure; 4 leaf senescence stage; D bilateral stage; LP.02 two leaves visible; pedicel; seed; petal differentiation and expansion stage; petal; cauline leaf; stem; F mature embryo stage; flower; petiole; shoot apex; 4 anthesis; sepal; root; C globular stage; LP.08 eight leaves visible; leaf lamina base; LP.04 four leaves visible; plant embr…
sp_v2.0_unigene954	1989	angio-associated migratory cell	0	0.7265	-	F:nucleotide binding; C:heterotrimeric G-protein complex	AT1G71840	2e-122			LP.02 two leaves visible; LP.08 eight leaves visible; seed; C globular stage; LP.04 four leaves visible; inflorescence meristem; 4 anthesis; stem; shoot system; cauline leaf; LP.06 six leaves visible; sepal; stamen; leaf apex; LP.10 ten leaves visible; leaf lamina base; petiole; collective leaf structure; guard cell; F mature embryo stage; vascular leaf; LP.12 twelve leaves visible; carpel; pedic…
sp_v2.0_unigene956	2442	beta-xylosidase alpha-l-arabinofuranosidase 2-like	0	0.7665	EC:3.2.1.37	F:xylan 1,4-beta-xylosidase activity; C:cytoplasmic membrane-bounded vesicle; C:cell wall; C:apoplast; P:xylan catabolic process	AT5G64570	0	Glycoside Hydrolase Gene Families	PWY-5176:coumarin biosynthesis (via 2-coumarate); PWY-6717:(1,4)-&beta;-xylan degradation	collective leaf structure; D bilateral stage; stem; root; flower; ovule; LP.04 four leaves visible; cauline leaf; LP.08 eight leaves visible; cotyledon; E expanded cotyledon stage; C globular stage; plant embryo; leaf apex; sepal; 4 anthesis; 4 leaf senescence stage; hypocotyl; vascular leaf; petal differentiation and expansion stage; LP.12 twelve leaves visible; stamen; stem; fruit; shoot apex; …
sp_v2.0_unigene959	1820	uracil phosphoribosyltransferase	2.4188e-148	0.8605	EC:2.4.2.9; EC:2.7.1.48; EC:2.7.1.0	F:uracil phosphoribosyltransferase activity; F:uridine kinase activity; F:phosphotransferase activity, alcohol group as acceptor; F:ATP binding; P:UMP biosynthetic process; P:phosphorylation; C:cytoplasm	AT5G40870	8e-147	Phosphoribosyltransferases (PRT)	PWYQT-4445:pyrimidine salvage pathway; PWYQT-4445:pyrimidine salvage pathway	LP.06 six leaves visible; 4 anthesis; LP.02 two leaves visible; petal; LP.10 ten leaves visible; leaf lamina base; hypocotyl; shoot apex; petal differentiation and expansion stage; F mature embryo stage; LP.08 eight leaves visible; C globular stage; petiole; collective leaf structure; stem; cauline leaf; flower; LP.04 four leaves visible; root; E expanded cotyledon stage; LP.12 twelve leaves visi…
sp_v2.0_unigene960	1499	protein	4.0144e-143	0.665	-	F:transcription regulator activity; P:regulation of transcription, DNA-dependent; F:sequence-specific DNA binding; F:transcription factor activity; C:nucleus	AT3G01470	1e-46
sp_v2.0_unigene961	2399	dna repair protein reca homolog mitochondrial-like	0	0.8155	EC:3.6.3.8	F:calcium-transporting ATPase activity; F:damaged DNA binding; P:DNA recombination; P:DNA repair; P:SOS response; C:mitochondrion; F:ATP binding; F:single-stranded DNA binding; F:DNA-dependent ATPase activity	AT2G19490	3e-140
sp_v2.0_unigene964	1055	at4g17010 dl4535w	1.81356e-82	0.613	-	C:plastid	AT4G17010	4e-24
sp_v2.0_unigene966	2508	protein	0	0.8635	-	C:nucleolus; C:chloroplast envelope; F:RNA helicase activity; F:ATP-dependent helicase activity; F:nucleic acid binding; F:ATP binding; C:membrane	AT3G62310	0			shoot apex; leaf apex; sepal; shoot system; C globular stage; pollen; cauline leaf; LP.02 two leaves visible; LP.04 four leaves visible; hypocotyl; carpel; pedicel; vascular leaf; E expanded cotyledon stage; seed; plant sperm cell; stamen; F mature embryo stage; collective leaf structure; plant embryo; LP.08 eight leaves visible; root; L mature pollen stage; leaf lamina base; pollen; M germinated…
sp_v2.0_unigene968	2328	abc transporter c family member 5-like	0	0.8545	EC:1.3.1.74	P:transmembrane transport; F:sulfonylurea receptor activity; P:oxidation reduction; C:mitochondrion; P:response to salt stress; C:integral to membrane; F:ATPase activity, coupled to transmembrane movement of substances; C:plant-type vacuole; F:2-alkenal reductase activity; P:ATP catabolic process; C:vacuolar membrane; F:ATP binding; P:cellular potassium ion homeostasis	AT1G04120	0	ABC Superfamily; ABC transporters; ABC transporters		LP.10 ten leaves visible; collective leaf structure; hypocotyl; plant callus; pollen tube cell; cultured plant cell; sepal; inflorescence meristem; shoot apex; F mature embryo stage; stamen; flower; pollen; cauline leaf; LP.12 twelve leaves visible; LP.08 eight leaves visible; stem; 4 anthesis; leaf apex; pedicel; plant embryo; petiole; root; 4 leaf senescence stage; leaf lamina base; cotyledon; …
sp_v2.0_unigene969	2007	f-box protein at2g32560-like	2.97568e-147	0.704	-	C:cytoplasmic membrane-bounded vesicle; F:unfolded protein binding; F:ATP binding	AT2G32560	1e-112			root; leaf apex; petiole; inflorescence meristem; stem; C globular stage; F mature embryo stage; LP.04 four leaves visible; cotyledon; plant embryo; 4 leaf senescence stage; petal; stamen; shoot apex; shoot system; carpel; LP.02 two leaves visible; petal differentiation and expansion stage; LP.12 twelve leaves visible; leaf lamina base; cauline leaf; sepal; pollen; collective leaf structure; LP.0…
sp_v2.0_unigene970	1931	histidyl-trna synthetase	0	0.8065	EC:6.1.1.21	P:histidyl-tRNA aminoacylation; F:ATP binding; C:chloroplast; F:histidine-tRNA ligase activity	AT3G02760	2e-171		TRNA-CHARGING-PWY:tRNA charging	collective leaf structure; LP.10 ten leaves visible; LP.04 four leaves visible; inflorescence meristem; LP.06 six leaves visible; pedicel; shoot system; vascular leaf; plant embryo; leaf lamina base; E expanded cotyledon stage; seed; hypocotyl; D bilateral stage; C globular stage; petal; stem; LP.12 twelve leaves visible; sepal; root; cauline leaf; cotyledon; petal differentiation and expansion s…
sp_v2.0_unigene971	995	peroxisomal membrane protein 11a	6.05611e-101	0.659	-	F:identical protein binding; C:integral to peroxisomal membrane; P:peroxisome fission	AT1G47750	2e-58
sp_v2.0_unigene972	1424	purine permease	1.11815e-155	0.678	-	C:integral to membrane	AT1G28230	1e-85	Organic Solute Cotransporters		4 leaf senescence stage; vascular leaf; inflorescence meristem; D bilateral stage; sepal; collective leaf structure; LP.06 six leaves visible; epithem cell; pedicel; cauline leaf; LP.04 four leaves visible; petiole; root; E expanded cotyledon stage; petal differentiation and expansion stage; stem; LP.02 two leaves visible; shoot apex; LP.12 twelve leaves visible; hydathode; flower; petal; seed; s…
sp_v2.0_unigene973	2435	protein	0	0.774		-	AT2G03820	3e-97			stem; stamen; sepal; 4 leaf senescence stage; E expanded cotyledon stage; seed; LP.10 ten leaves visible; LP.04 four leaves visible; M germinated pollen stage; petal; shoot system; cauline leaf; plant sperm cell; LP.08 eight leaves visible; LP.02 two leaves visible; plant embryo; flower; cotyledon; inflorescence meristem; LP.12 twelve leaves visible; pedicel; leaf lamina base; guard cell; C globu…
sp_v2.0_unigene978	1431	flavonol synthase	1.84997e-166	0.7315	EC:1.14.11.23	F:flavonol synthase activity; F:iron ion binding; P:flavonol biosynthetic process; P:oxidation reduction	AT5G08640	1e-90		PWY-3101:flavonol biosynthesis; PWY-3101:flavonol biosynthesis	F mature embryo stage; vascular leaf; 4 leaf senescence stage; 4 anthesis; stamen; LP.08 eight leaves visible; plant embryo; shoot apex; seed; petal; LP.04 four leaves visible; carpel; pedicel; petal differentiation and expansion stage; root; LP.10 ten leaves visible; LP.02 two leaves visible; pollen; collective leaf structure; flower; leaf apex; LP.12 twelve leaves visible; cauline leaf; sepal; …
sp_v2.0_unigene980	4203	transducin wd-40 repeat-containing protein	2.69864e-167	0.835	-	C:CUL4 RING ubiquitin ligase complex; C:heterotrimeric G-protein complex	AT1G78070	5e-139			root; carpel; LP.12 twelve leaves visible; cotyledon; sepal; shoot apex; LP.10 ten leaves visible; petal differentiation and expansion stage; petal; D bilateral stage; LP.06 six leaves visible; plant embryo; leaf lamina base; E expanded cotyledon stage; 4 leaf senescence stage; C globular stage; collective leaf structure; leaf apex; LP.04 four leaves visible; pollen; pollen tube cell; stamen; 4 a…
sp_v2.0_unigene981	1959	mitochondrial import inner membrane translocase subunit tim22	2.51545e-50	0.6885	-	C:mitochondrial inner membrane; P:embryonic development ending in seed dormancy; F:protein transporter activity; C:membrane part	AT3G10110	1e-46
sp_v2.0_unigene983	2571	translocon tic40	0	0.6195	-	P:chloroplast organization; C:chloroplast inner membrane; F:protein binding; C:chloroplast thylakoid membrane; P:protein import into chloroplast stroma; C:nucleus	AT5G16620	3e-91			sepal; collective leaf structure; seed; LP.12 twelve leaves visible; shoot apex; LP.06 six leaves visible; leaf lamina base; 4 leaf senescence stage; stamen; D bilateral stage; carpel; vascular leaf; LP.02 two leaves visible; E expanded cotyledon stage; hypocotyl; cauline leaf; leaf apex; root; petiole; pedicel; shoot system; plant embryo; vascular leaf; cotyledon; flower; inflorescence meristem;…
sp_v2.0_unigene984	2318	bifunctional fucokinase fucose pyrophosphorylase-like	0	0.6845	EC:2.7.1.52; EC:2.7.7.30	F:fucokinase activity; P:GDP-L-fucose salvage; F:fucose-1-phosphate guanylyltransferase activity; F:nucleotide binding	AT1G01220	0		PWY-6:GDP-L-fucose biosynthesis II (from L-fucose); PWY-6:GDP-L-fucose biosynthesis II (from L-fucose)	petiole; D bilateral stage; collective leaf structure; flower; stem; 4 anthesis; pollen; shoot system; LP.06 six leaves visible; E expanded cotyledon stage; cotyledon; vascular leaf; cauline leaf; 4 leaf senescence stage; LP.04 four leaves visible; stamen; inflorescence meristem; hypocotyl; LP.08 eight leaves visible; petal; LP.02 two leaves visible; petal differentiation and expansion stage; sep…
sp_v2.0_unigene985	2315	atp binding	1.10907e-07	0.3875		-	#N/A
sp_v2.0_unigene986	1110	ring fyve phd zinc finger-containing protein	3.39825e-58	0.64	-	F:zinc ion binding	AT3G47550	2e-69			pollen; shoot apex; pedicel; M germinated pollen stage; petiole; leaf lamina base; plant embryo; stem; flower; petal; inflorescence meristem; collective leaf structure; LP.12 twelve leaves visible; LP.06 six leaves visible; leaf apex; pollen tube cell; 4 leaf senescence stage; F mature embryo stage; LP.08 eight leaves visible; carpel; root; vascular leaf; sepal; D bilateral stage; LP.04 four leav…
sp_v2.0_unigene987	1763	ring finger protein	5.77036e-67	0.5545	-	C:plastid	AT5G45290	5e-52
sp_v2.0_unigene988	2962	coronatine-insensitive 1	0	0.7485		-	AT2G39940	0			LP.06 six leaves visible; D bilateral stage; sepal; leaf apex; cotyledon; C globular stage; inflorescence meristem; LP.04 four leaves visible; LP.12 twelve leaves visible; seed; pedicel; vascular leaf; collective leaf structure; plant embryo; shoot system; stem; leaf lamina base; shoot apex; 4 leaf senescence stage; E expanded cotyledon stage; LP.02 two leaves visible; pollen; carpel; petal; hypo…
sp_v2.0_unigene989	1265	protein	1.99129e-121	0.8985	EC:2.8.1.8	F:metal ion binding; F:lipoate synthase activity; F:4 iron, 4 sulfur cluster binding; C:chloroplast; P:lipoate biosynthetic process	AT5G08415	5e-119		PWY0-501:lipoate biosynthesis and incorporation I	shoot apex; L mature pollen stage; E expanded cotyledon stage; cauline leaf; seed; cotyledon; leaf apex; M germinated pollen stage; LP.10 ten leaves visible; stamen; petal differentiation and expansion stage; sepal; 4 leaf senescence stage; root; leaf lamina base; plant sperm cell; LP.12 twelve leaves visible; pollen; pollen; LP.04 four leaves visible; pollen tube cell; carpel; hypocotyl; vascula…
sp_v2.0_unigene992	1410	protein	7.42449e-19	0.5525		C:plastid	#N/A
sp_v2.0_unigene994	1184	metacaspase 1	0	0.671	EC:3.4.22.0	F:cysteine-type endopeptidase activity; P:proteolysis	AT1G02170	6e-149			root; cauline leaf; pedicel; shoot apex; vascular leaf; pollen tube cell; seed; D bilateral stage; leaf apex; carpel; E expanded cotyledon stage; LP.08 eight leaves visible; petal; shoot system; cotyledon; flower; pollen; LP.12 twelve leaves visible; L mature pollen stage; F mature embryo stage; 4 leaf senescence stage; stem; petal differentiation and expansion stage; inflorescence meristem; peti…
sp_v2.0_unigene995	1008	protein sgt1 homolog at5g65490-like	3.45456e-36	0.6455	-	F:transferase activity; C:membrane; C:plastid; C:mitochondrion	AT5G65490	2e-33
sp_v2.0_unigene997	1004	nuclear transport factor 2b	2.90436e-42	0.8225	-	P:protein import into nucleus; C:plasma membrane; F:Ran GTPase binding; C:nuclear envelope; F:protein transporter activity	AT1G27970	2e-57
sp_v2.0_unigene1000	1415	abhydrolase domain-containing protein 11-like	3.74e-103	0.7065	-	F:hydrolase activity; F:ATP binding; P:cellular process; P:metabolic process; C:mitochondrion	AT3G52570	1e-103			4 anthesis; LP.12 twelve leaves visible; hypocotyl; pedicel; E expanded cotyledon stage; collective leaf structure; inflorescence meristem; cauline leaf; 4 leaf senescence stage; root; carpel; sepal; stamen; pollen; petal; vascular leaf; leaf apex; D bilateral stage; stem; cotyledon; LP.06 six leaves visible; shoot system; F mature embryo stage; shoot apex; flower; plant embryo; petal differentia…
sp_v2.0_unigene1003	2076	protein	1.67072e-100	0.632		-	AT4G23790	2e-93
sp_v2.0_unigene1005	3242	chaperone protein dnaj	0	0.5915	-	P:protein folding; C:membrane; F:unfolded protein binding; F:heat shock protein binding	AT5G49580	5e-132	Miscellaneous Membrane Protein Families		LP.08 eight leaves visible; seed; LP.12 twelve leaves visible; collective leaf structure; F mature embryo stage; carpel; plant embryo; stamen; E expanded cotyledon stage; leaf lamina base; pollen; leaf apex; shoot system; sepal; stem; D bilateral stage; inflorescence meristem; petiole; pollen tube cell; LP.06 six leaves visible; flower; pedicel; vascular leaf; 4 leaf senescence stage; hypocotyl; …
sp_v2.0_unigene1007	927	unknown [Picea sitchensis]	1.87357e-77	0.5555		-	AT5G61490	8e-11
sp_v2.0_unigene1009	1791	histone deacetylase	0	0.934	EC:3.5.1.98	F:histone deacetylase activity (H3-K16 specific); P:regulation of transcription, DNA-dependent; P:histone deacetylation; F:NAD-dependent histone deacetylase activity (H3-K14 specific); F:NAD-dependent histone deacetylase activity (H4-K16 specific); F:NAD-dependent histone deacetylase activity (H3-K9 specific); C:nucleus	AT3G44680	0			4 anthesis; vascular leaf; petal differentiation and expansion stage; carpel; plant embryo; cauline leaf; pollen; petal; petiole; C globular stage; LP.02 two leaves visible; plant sperm cell; sepal; LP.06 six leaves visible; leaf lamina base; LP.10 ten leaves visible; root; leaf apex; flower; pedicel; F mature embryo stage; stem; E expanded cotyledon stage; shoot apex; collective leaf structure; …
sp_v2.0_unigene1010	2169	protein	5.20809e-145	0.6775	-	C:mitochondrion	AT5G60050	1e-19
sp_v2.0_unigene1011	1999	serine-rich platelet-type	0	0.3995		C:cell wall; C:cell surface; F:peptidase activity; F:chitin binding; P:chitin metabolic process; C:extracellular region; F:calcium ion binding; C:membrane; F:hydrolase activity	#N/A
sp_v2.0_unigene1012	1269	superkiller viralicidic activity 2-like 2-like	0	0.822	-	F:nucleic acid binding; F:ATP binding; C:mitochondrion; F:ATP-dependent helicase activity	AT1G59760	8e-135			LP.02 two leaves visible; leaf lamina base; LP.10 ten leaves visible; petal differentiation and expansion stage; vascular leaf; LP.06 six leaves visible; LP.04 four leaves visible; LP.08 eight leaves visible; cotyledon; petiole; D bilateral stage; collective leaf structure; F mature embryo stage; cauline leaf; leaf apex; shoot system; pollen; 4 leaf senescence stage; carpel; LP.12 twelve leaves v…
sp_v2.0_unigene1013	1202						#N/A
sp_v2.0_unigene1016	2637	asymmetric leaves1 and rough	9.46149e-160	0.7715	-	C:nucleus; F:DNA binding	AT2G37630	5e-53
sp_v2.0_unigene1017	1609	protein	7.04148e-133	0.673	EC:2.3.1.0	F:transferase activity, transferring acyl groups other than amino-acyl groups	AT1G27620	1e-113			pollen tube cell; synergid
sp_v2.0_unigene1019	1373	mitochondrial inner membrane protease subunit 1	2.20197e-52	0.7045	-	C:membrane; P:proteolysis; F:peptidase activity	AT1G53530	8e-46
sp_v2.0_unigene1020	3121	homeobox-leucine zipper protein athb-6-like	8.76997e-35	0.646	-	F:transcription factor activity; F:transcription regulator activity; F:sequence-specific DNA binding; C:nucleus; P:regulation of transcription, DNA-dependent	AT2G22430	1e-31
sp_v2.0_unigene1021	2313	protein arc5	0	0.767	-	P:peroxisome fission; C:peroxisome; F:identical protein binding; P:circadian rhythm; P:GTP catabolic process; F:GTPase activity; P:chloroplast fission; C:chloroplast outer membrane; F:GTP binding	AT3G19720	0			vascular leaf; stem; inflorescence meristem; collective leaf structure; pedicel; stamen; LP.04 four leaves visible; petal differentiation and expansion stage; leaf apex; petal; D bilateral stage; F mature embryo stage; flower; 4 anthesis; root; shoot apex; LP.10 ten leaves visible; E expanded cotyledon stage; 4 leaf senescence stage; plant sperm cell; LP.02 two leaves visible; LP.12 twelve leaves…
sp_v2.0_unigene1022	1601	predicted protein [Physcomitrella patens subsp. patens]	1.11874e-05	0.43		F:DNA binding	#N/A
sp_v2.0_unigene1023	904	protein	6.86664e-13	0.4785		-	#N/A
sp_v2.0_unigene1024	1762	unknown [Picea sitchensis]	0	0.7775	-	C:cytoplasmic membrane-bounded vesicle	AT5G64020	7e-130
sp_v2.0_unigene1026	2701	zinc finger ccch domain-containing protein 30-like	0	0.626	-	F:zinc ion binding; F:nucleic acid binding	AT2G41900	2e-176			shoot apex; flower; cauline leaf; cotyledon; 4 anthesis; C globular stage; leaf apex; collective leaf structure; 4 leaf senescence stage; stamen; pedicel; inflorescence meristem; LP.10 ten leaves visible; E expanded cotyledon stage; seed; leaf lamina base; carpel; pollen; petal; LP.08 eight leaves visible; sepal; shoot system; hypocotyl; LP.12 twelve leaves visible; root; vascular leaf; plant emb…
sp_v2.0_unigene1027	2106	serine-threonine protein plant-	0	0.577	-	P:response to stimulus; C:cell wall; P:cellular process	AT5G23400	6e-126			inflorescence meristem; flower; petiole; petal differentiation and expansion stage; C globular stage; leaf lamina base; petal; pedicel; sepal; seed; hypocotyl; shoot system; LP.04 four leaves visible; F mature embryo stage; plant embryo; root; vascular leaf; 4 leaf senescence stage; carpel; E expanded cotyledon stage; collective leaf structure; 4 anthesis; LP.10 ten leaves visible; shoot apex; LP…
sp_v2.0_unigene1028	1177	protein	3.01387e-68	0.8155		F:molecular_function; P:biological_process; C:cellular_component	AT1G48170	2e-42
sp_v2.0_unigene1030	1428	transcription repressor kan1-like	3.04884e-44	0.5915	-	F:DNA binding	AT1G32240	8e-41
sp_v2.0_unigene1031	903	unknown [Picea sitchensis]	1.61928e-46	0.725	-	P:metal ion transport; F:metal ion binding	AT1G71050	1e-37
sp_v2.0_unigene1032	1345	50s ribosomal protein l21	1.12499e-109	0.6005	-	P:translation; C:ribosome; P:organelle organization; C:mitochondrion; P:gametophyte development; F:rRNA binding; F:structural constituent of ribosome; F:DNA binding	AT4G30930	1e-34
sp_v2.0_unigene1033	2130	polyamine oxidase	0	0.725	-	C:cytoplasmic membrane-bounded vesicle	AT5G13700	1e-132		PWY-6441:spermine and spermidine degradation III	pollen; collective leaf structure; pollen; sepal; petal differentiation and expansion stage; 4 anthesis; vascular leaf; vascular leaf; M germinated pollen stage; root; plant sperm cell; hypocotyl; flower; pollen tube cell; inflorescence; stem; shoot apex; L mature pollen stage
sp_v2.0_unigene1036	1545	ubiquitin-related protein	7.18442e-103	0.575		F:molecular_function; C:plastid	AT1G68185	1e-36
sp_v2.0_unigene1039	1998	cell division	0	0.823	-	P:regulation of DNA endoreduplication; F:binding; C:cytoplasmic membrane-bounded vesicle; P:phloem or xylem histogenesis; C:membrane; P:cell division	AT1G78770	0			D bilateral stage; F mature embryo stage; collective leaf structure; shoot apex; LP.10 ten leaves visible; leaf lamina base; plant embryo; petiole; petal; E expanded cotyledon stage; sepal; LP.12 twelve leaves visible; shoot system; seed; carpel; LP.06 six leaves visible; pedicel; hypocotyl; petal differentiation and expansion stage; vascular leaf; plant sperm cell; stem; 4 anthesis; C globular s…
sp_v2.0_unigene1040	2391	enolase chloroplastic-like	0	0.902	EC:4.2.1.11	P:oxidation reduction; P:trichome morphogenesis; C:phosphopyruvate hydratase complex; C:cell surface; F:monooxygenase activity; F:magnesium ion binding; P:glycolysis; C:chloroplast; F:phosphopyruvate hydratase activity	AT1G74030	0		GLUCONEO-PWY:gluconeogenesis I; PWY-5723:Rubisco shunt; GLYCOLYSIS:glycolysis I; PWY-1042:glycolysis IV (plant cytosol)	root; trichome; petal; seed; flower; D bilateral stage; primary root elongation zone; carpel; seed; hypocotyl; pedicel; root cortex; shoot apex; cauline leaf; E expanded cotyledon stage; stamen; cultured plant cell; LP.06 six leaves visible; shoot apex; F mature embryo stage; petiole; LP.12 twelve leaves visible; petal differentiation and expansion stage; LP.10 ten leaves visible; vascular leaf; …
sp_v2.0_unigene1041	1289	zinc finger	5.35758e-126	0.6	-	F:hydrolase activity, acting on ester bonds; P:lipid metabolic process	AT5G03810	6e-73
sp_v2.0_unigene1043	2290	o-glucosyltransferase rumi-like	3.84064e-162	0.6875		C:mitochondrion; F:molecular_function; P:biological_process	AT1G07220	1e-164			carpel; E expanded cotyledon stage; cotyledon; collective leaf structure; LP.02 two leaves visible; pedicel; shoot apex; D bilateral stage; sepal; hypocotyl; vascular leaf; LP.10 ten leaves visible; pollen; petal differentiation and expansion stage; root; stem; plant embryo; leaf apex; petal; LP.08 eight leaves visible; stamen; C globular stage; leaf lamina base; 4 anthesis; inflorescence meriste…
sp_v2.0_unigene1046	2100	protein	1.61188e-159	0.8575	EC:1.1.1.41	F:NAD or NADH binding; F:magnesium ion binding; P:tricarboxylic acid cycle; F:isocitrate dehydrogenase (NAD+) activity; C:mitochondrion	AT4G35260	2e-156		PWY-6549:glutamine biosynthesis III; PWY-5690:TCA cycle variation III (eukaryotic); PWYQT-4481:TCA cycle variation V (plant)	LP.04 four leaves visible; pollen tube cell; guard cell; LP.02 two leaves visible; shoot system; inflorescence meristem; petal; pedicel; cotyledon; vascular leaf; stamen; LP.08 eight leaves visible; leaf apex; seed; stem; LP.12 twelve leaves visible; plant embryo; petal differentiation and expansion stage; M germinated pollen stage; F mature embryo stage; C globular stage; LP.10 ten leaves visibl…
sp_v2.0_unigene1047	1278	hypothetical protein SELMODRAFT_161680 [Selaginella moellendorffii]	7.06175e-11	0.52		C:mitochondrial outer membrane; P:anion transport; F:voltage-gated anion channel activity; P:transmembrane transport; P:regulation of anion transport	#N/A
sp_v2.0_unigene1048	1220	chaperone protein dnaj 6-like	1.00289e-138	0.772	EC:2.7.11.0	P:protein folding; F:electron carrier activity; F:monooxygenase activity; P:response to stress; F:heat shock protein binding; F:heme binding; P:protein amino acid phosphorylation; F:ATP binding; F:unfolded protein binding; C:nucleus; F:protein serine/threonine kinase activity	AT3G12170	3e-85			D bilateral stage; plant embryo; LP.04 four leaves visible; stamen; leaf lamina base; vascular leaf; pollen tube cell; stem; leaf apex; LP.02 two leaves visible; pollen; sepal; collective leaf structure; inflorescence meristem; petal differentiation and expansion stage; C globular stage; LP.12 twelve leaves visible; petal; root; seed; 4 leaf senescence stage; shoot system; pedicel; LP.06 six leav…
sp_v2.0_unigene1049	2782	magnesium chelatase subunit d	0	0.8065	EC:6.6.1.1; EC:3.6.1.15	F:magnesium chelatase activity; P:chlorophyll biosynthetic process; F:ATP binding; C:chloroplast stroma; C:magnesium chelatase complex; F:nucleoside-triphosphatase activity; P:photosynthesis	AT1G08520	0		CHLOROPHYLL-SYN:chlorophyllide <i>a</i> biosynthesis I; CHLOROPHYLL-SYN:chlorophyllide <i>a</i> biosynthesis I	hypocotyl; cauline leaf; shoot apex; D bilateral stage; petal differentiation and expansion stage; pollen; LP.10 ten leaves visible; petal; leaf apex; collective leaf structure; leaf lamina base; LP.02 two leaves visible; plant embryo; vascular leaf; LP.08 eight leaves visible; seed; plant sperm cell; LP.04 four leaves visible; guard cell; petiole; F mature embryo stage; inflorescence meristem; c…
sp_v2.0_unigene1052	2888	retrotransposon unclassified	3.9146e-73	0.54	-	F:binding	AT4G23160	6e-107	Receptor kinase-like protein family
sp_v2.0_unigene1053	1460	non-lysosomal glucosylceramidase-like	0	0.7935	EC:3.2.1.45	P:glucosylceramide catabolic process; C:plasma membrane; F:glucosylceramidase activity; C:integral to membrane	AT3G24180	0			pollen; petal; seed; stem; cotyledon; LP.12 twelve leaves visible; 4 anthesis; LP.08 eight leaves visible; vascular leaf; C globular stage; E expanded cotyledon stage; leaf lamina base; L mature pollen stage; pedicel; D bilateral stage; cultured plant cell; inflorescence meristem; pollen tube cell; cultured plant cell; stamen; hypocotyl; sepal; carpel; collective leaf structure; shoot system; cau…
sp_v2.0_unigene1056	1120	monooxygenase	2.05514e-111	0.881	-	P:oxidation reduction; F:monooxygenase activity	AT4G38540	2e-78	Miscellaneous Membrane Protein Families		LP.12 twelve leaves visible; LP.08 eight leaves visible; shoot apex; collective leaf structure; pollen; LP.04 four leaves visible; vascular leaf; LP.02 two leaves visible; 4 leaf senescence stage; root; LP.10 ten leaves visible; petal differentiation and expansion stage; hypocotyl; carpel; 4 anthesis; stem; sepal; stamen; inflorescence meristem; cauline leaf; cotyledon; shoot system; flower; LP.0…
sp_v2.0_unigene1061	1769	f-box protein	1.1734e-51	0.5815		P:proteolysis; F:cysteine-type peptidase activity; F:molecular_function; P:biological_process; C:cellular_component	AT4G35930	5e-44
sp_v2.0_unigene1062	1981	protease do-like 14-like	0	0.749	EC:3.4.21.0	F:oxidoreductase activity; P:proteolysis; F:serine-type endopeptidase activity	AT5G27660	1e-112			E expanded cotyledon stage; pedicel; collective leaf structure; shoot apex; stamen; flower; F mature embryo stage; 4 anthesis; D bilateral stage; C globular stage; plant embryo; petal differentiation and expansion stage; vascular leaf; stem; seed; sepal; hypocotyl; root
sp_v2.0_unigene1068	2555	syntaxin family protein	0	0.559	-	P:Golgi vesicle transport; C:membrane	AT2G18860	5e-28
sp_v2.0_unigene1071	1791	protein	1.09505e-121	0.7495	-	F:hydrolase activity; C:plasma membrane	AT4G35470	2e-118			stamen; C globular stage; LP.06 six leaves visible; cauline leaf; 4 leaf senescence stage; stem; pedicel; guard cell; 4 anthesis; cotyledon; vascular leaf; D bilateral stage; LP.04 four leaves visible; LP.08 eight leaves visible; leaf lamina base; shoot apex; sepal; hypocotyl; LP.12 twelve leaves visible; LP.02 two leaves visible; LP.10 ten leaves visible; carpel; F mature embryo stage; petal; E …
sp_v2.0_unigene1074	1160	peptidyl-prolyl cis-trans isomerase-like 3	2.93444e-76	0.8785	EC:5.2.1.8	P:protein folding; P:protein peptidyl-prolyl isomerization; F:peptidyl-prolyl cis-trans isomerase activity	AT1G01940	1e-78			LP.08 eight leaves visible; petiole; E expanded cotyledon stage; sepal; stamen; inflorescence meristem; pollen; D bilateral stage; seed; cauline leaf; plant sperm cell; carpel; 4 anthesis; leaf apex; 4 leaf senescence stage; leaf lamina base; F mature embryo stage; collective leaf structure; shoot system; C globular stage; LP.10 ten leaves visible; hypocotyl; flower; plant embryo; shoot apex; cot…
sp_v2.0_unigene1075	1358	protein	4.13713e-152	0.645		C:endomembrane system; P:biological_process	AT3G54260	7e-89			leaf apex; LP.08 eight leaves visible; vascular leaf; C globular stage; flower; 4 leaf senescence stage; petiole; cauline leaf; petal; LP.12 twelve leaves visible; LP.10 ten leaves visible; shoot system; inflorescence meristem; root; leaf lamina base; petal differentiation and expansion stage; LP.06 six leaves visible; cotyledon; hypocotyl; shoot apex; E expanded cotyledon stage; LP.04 four leave…
sp_v2.0_unigene1077	1896	protein	9.76236e-169	0.6075		F:molecular_function; P:biological_process; C:cellular_component	AT1G13310	8e-58
sp_v2.0_unigene1078	1786	s1 rna-binding domain-containing protein	8.3803e-73	0.56	-	C:chloroplast	AT1G12800	8e-72
sp_v2.0_unigene1079	1777	hydrolase-like protein	0	0.734	-	C:plastid	AT1G29120	5e-130			shoot apex; carpel; 4 leaf senescence stage; LP.02 two leaves visible; flower; LP.12 twelve leaves visible; cauline leaf; pollen; stamen; stem; C globular stage; cotyledon; pedicel; vascular leaf; leaf apex; hypocotyl; collective leaf structure; seed; root; 4 anthesis; LP.08 eight leaves visible; petiole; shoot system; sepal; leaf lamina base; plant embryo; inflorescence meristem; LP.04 four leav…
sp_v2.0_unigene1080	1573	multidrug resistance	2.67136e-145	0.6535	-	C:membrane; P:transmembrane transport; F:transmembrane transporter activity	AT5G65380	6e-135			4 leaf senescence stage; LP.06 six leaves visible; LP.08 eight leaves visible; D bilateral stage; C globular stage; LP.10 ten leaves visible; collective leaf structure; cauline leaf; petal; LP.02 two leaves visible; pollen; cotyledon; plant embryo; 4 anthesis; carpel; hypocotyl; stamen; sepal; F mature embryo stage; LP.12 twelve leaves visible; flower; inflorescence meristem; shoot system; root; …
sp_v2.0_unigene1081	1648	mitochondrial substrate carrier family protein	1.0036e-174	0.8225	-	F:binding; C:mitochondrial inner membrane; P:transmembrane transport; P:mitochondrial transport; C:integral to membrane; F:transporter activity	AT5G48970	4e-133			shoot system; leaf lamina base; petal differentiation and expansion stage; LP.02 two leaves visible; M germinated pollen stage; plant embryo; LP.04 four leaves visible; pollen; sepal; pedicel; stem; flower; shoot apex; root; inflorescence meristem; 4 leaf senescence stage; cauline leaf; stamen; cotyledon; leaf apex; petal; LP.06 six leaves visible; plant sperm cell; LP.12 twelve leaves visible; E…
sp_v2.0_unigene1082	1967	methionine aminopeptidase 2b	0	0.8975	EC:3.4.11.0	C:membrane; F:metal ion binding; P:protein processing; C:cytoplasm; P:cellular process; P:proteolysis; F:metalloexopeptidase activity; F:aminopeptidase activity	AT3G59990	0			guard cell; stamen; vascular leaf; shoot system; petal differentiation and expansion stage; LP.08 eight leaves visible; pedicel; 4 anthesis; LP.10 ten leaves visible; 4 leaf senescence stage; sepal; LP.04 four leaves visible; plant embryo; LP.12 twelve leaves visible; cotyledon; D bilateral stage; F mature embryo stage; flower; petal; root; seed; cauline leaf; leaf lamina base; hypocotyl; pollen;…
sp_v2.0_unigene1085	2941	tpx2 (targeting protein for xklp2) protein family	4.52655e-25	0.548		F:receptor activity; F:molecular_function; P:biological_process; C:cellular_component	AT4G32330	5e-31
sp_v2.0_unigene1086	1842	protein	0	0.795	EC:2.4.2.26	P:carbohydrate biosynthetic process; C:membrane; F:protein xylosyltransferase activity; F:acetylglucosaminyltransferase activity	AT5G15050	5e-173	Glycosyltransferase Gene Families		plant sperm cell; LP.04 four leaves visible; leaf apex; pollen; petal differentiation and expansion stage; plant embryo; cotyledon; vascular leaf; flower; LP.06 six leaves visible; stem; root; E expanded cotyledon stage; LP.02 two leaves visible; cauline leaf; leaf lamina base; LP.08 eight leaves visible; LP.10 ten leaves visible; petal; hypocotyl; shoot system; LP.12 twelve leaves visible; 4 ant…
sp_v2.0_unigene1090	1992	potassium transporter 7-like	8.35894e-152	0.69	-	C:plant-type vacuole; C:vacuolar membrane; P:potassium ion transport	AT5G09400	2e-142	Inorganic Solute Cotransporters		stem; LP.02 two leaves visible; plant callus; 4 anthesis; shoot system; root; carpel; cotyledon; cultured plant cell; stamen; shoot apex; E expanded cotyledon stage; flower; F mature embryo stage; LP.10 ten leaves visible; cultured plant cell; LP.04 four leaves visible; petal; collective leaf structure; seed; 4 leaf senescence stage; sepal; D bilateral stage; leaf lamina base; petal differentiati…
sp_v2.0_unigene1091	2563	mau2 chromatid cohesion factor homolog	0	0.7485	-	F:binding	AT5G51340	0			LP.04 four leaves visible; inflorescence meristem; D bilateral stage; carpel; cotyledon; stem; plant embryo; F mature embryo stage; seed; pedicel; collective leaf structure; stamen; 4 leaf senescence stage; petal differentiation and expansion stage; petal; vascular leaf; petiole; pollen; shoot apex; C globular stage; LP.10 ten leaves visible; root; LP.06 six leaves visible; hypocotyl; cauline lea…
sp_v2.0_unigene1092	991	arid bright dna-binding domain-containing protein	1.30594e-79	0.8815	-	F:zinc ion binding; C:intracellular; F:DNA binding	AT3G43240	6e-74	ARID Transcription Factor Family		collective leaf structure; pedicel; E expanded cotyledon stage; shoot system; hypocotyl; F mature embryo stage; pollen; shoot apex; root; leaf lamina base; carpel; petal differentiation and expansion stage; leaf apex; C globular stage; D bilateral stage; cauline leaf; inflorescence meristem; 4 leaf senescence stage; LP.02 two leaves visible; seed; plant embryo; LP.10 ten leaves visible; 4 anthesi…
sp_v2.0_unigene1093	1136	auxin efflux carrier component	7.99738e-71	0.9065	-	P:transmembrane transport; P:response to glucose stimulus; P:positive gravitropism; C:basal plasma membrane; C:lytic vacuole; C:integral to membrane; P:auxin polar transport; F:auxin efflux transmembrane transporter activity; F:auxin:hydrogen symporter activity; P:response to ethylene stimulus; P:auxin efflux	AT5G57090	3e-74	Organic Solute Cotransporters		primary root apical meristem; root hair cell; root tip; root
sp_v2.0_unigene1100	1990	serine threonine-protein kinase tor-like isoform 2	0	0.847	EC:2.7.1.0	F:kinase activity; F:ATP binding; F:phosphotransferase activity, alcohol group as acceptor; P:phosphorylation	AT1G50030	0			pollen; plant embryo; E expanded cotyledon stage; inflorescence meristem; carpel; pollen; plant egg cell; petal differentiation and expansion stage; seed; stamen; LP.04 four leaves visible; meristem; LP.10 ten leaves visible; stem; hypocotyl; root; 4 anthesis; shoot system; LP.12 twelve leaves visible; pedicel; pollen tube cell; LP.08 eight leaves visible; plant sperm cell; LP.06 six leaves visib…
sp_v2.0_unigene1102	956	phytol kinase chloroplast	6.84875e-123	0.763	EC:2.7.7.41	; P:carpel development; C:mitochondrion; P:farnesol metabolic process; ; P:response to abscisic acid stimulus; F:phosphatidate cytidylyltransferase activity; ; C:chloroplast; P:phospholipid biosynthetic process; C:membrane	AT5G58560	4e-77		PWY-6577:farnesylcysteine salvage pathway	C globular stage; 4 anthesis; LP.12 twelve leaves visible; sepal; inflorescence meristem; LP.10 ten leaves visible; D bilateral stage; vascular leaf; flower; F mature embryo stage; cauline leaf; plant embryo; collective leaf structure; root; stem; E expanded cotyledon stage; petiole; petal differentiation and expansion stage; cotyledon; carpel; LP.02 two leaves visible; 4 leaf senescence stage; l…
sp_v2.0_unigene1104	2049	eukaryotic translation initiation factor 4g	0	0.5835	-	F:binding	AT3G60240	1e-131	Eukaryotic Initiation Factor Gene Family		E expanded cotyledon stage; inflorescence meristem; F mature embryo stage; seed; stamen; petal differentiation and expansion stage; cultured plant cell; flower; collective leaf structure; pollen; cultured plant cell; petiole; pedicel; cultured plant cell; plant embryo; carpel; 4 leaf senescence stage; LP.10 ten leaves visible; hypocotyl; sepal; leaf lamina base; D bilateral stage; C globular stag…
sp_v2.0_unigene1105	1603	pinus taeda anonymous locus 0_1129_01 genomic sequence	3.8798e-99	0.6905	-	P:mRNA processing; C:plastid	AT1G60200	6e-86			sepal; leaf apex; 4 leaf senescence stage; plant sperm cell; shoot system; pedicel; LP.10 ten leaves visible; LP.08 eight leaves visible; guard cell; flower; vascular leaf; cauline leaf; inflorescence meristem; F mature embryo stage; cotyledon; carpel; stem; leaf lamina base; D bilateral stage; LP.12 twelve leaves visible; petal; LP.04 four leaves visible; stamen; plant embryo; root; seed; shoot …
sp_v2.0_unigene1106	1792	mac perforin domain containing protein	0	0.7345		-	AT4G24290	0			hypocotyl; petal differentiation and expansion stage; root; plant embryo; petal; LP.08 eight leaves visible; shoot apex; vascular leaf; stamen; flower; stem; collective leaf structure; pollen; pedicel; 4 anthesis; E expanded cotyledon stage; inflorescence meristem; LP.10 ten leaves visible; seed; sepal; F mature embryo stage; 4 leaf senescence stage; D bilateral stage; carpel; C globular stage; s…
sp_v2.0_unigene1107	1614	unknown [Picea sitchensis]	2.9683e-22	0.68		-	#N/A
sp_v2.0_unigene1110	1897	mediator of rna polymerase ii transcription subunit	2.8869e-112	0.522		C:mediator complex; P:regulation of transcription from RNA polymerase II promoter	AT4G00450	2e-83			inflorescence meristem; sepal; shoot system; E expanded cotyledon stage; stamen; 4 anthesis; cotyledon; carpel; LP.06 six leaves visible; petal; cauline leaf; M germinated pollen stage; hypocotyl; flower; vascular leaf; F mature embryo stage; seed; D bilateral stage; 4 leaf senescence stage; collective leaf structure; pollen; LP.08 eight leaves visible; pedicel; C globular stage; root; leaf lamin…
sp_v2.0_unigene1112	3981	golgin candidate 5	0	0.6875	-	C:Golgi apparatus; C:nucleus; F:protein binding	AT1G79830	0			shoot system; seed; LP.10 ten leaves visible; cotyledon; petiole; sepal; pollen; E expanded cotyledon stage; petal; shoot apex; LP.12 twelve leaves visible; cultured plant cell; cauline leaf; leaf lamina base; F mature embryo stage; D bilateral stage; petal differentiation and expansion stage; hypocotyl; LP.04 four leaves visible; pollen; C globular stage; 4 leaf senescence stage; flower; stamen;…
sp_v2.0_unigene1113	1700	1 domain-containing protein	6.54793e-153	0.5795	-	P:intracellular transport	AT4G11790	7e-60
sp_v2.0_unigene1114	2258	cyclic nucleotide gated channel	3.07628e-180	0.7345	-	P:cellular process; F:calmodulin binding; F:cyclic nucleotide binding; P:ion transport; F:transferase activity; P:response to cadmium ion; C:plasma membrane; F:potassium channel activity	AT2G23980	2e-178	CNGCs; Ion Channel Families;		plant sperm cell; petal; 4 anthesis; inflorescence meristem; leaf apex; LP.10 ten leaves visible; petiole; LP.02 two leaves visible; plant embryo; carpel; hypocotyl; collective leaf structure; cauline leaf; shoot apex; root; cotyledon; flower; pedicel; pollen; LP.06 six leaves visible; LP.12 twelve leaves visible; stem; E expanded cotyledon stage; LP.04 four leaves visible; shoot system; C globul…
sp_v2.0_unigene1116	2890	protein	0	0.7335	-	F:lipase activity	AT1G73920	0	Lipid Metabolism Gene Families		petiole; pollen tube cell; 4 leaf senescence stage; L mature pollen stage; pollen; flower; LP.10 ten leaves visible; pollen; D bilateral stage; root; stamen; F mature embryo stage; plant embryo; petal differentiation and expansion stage; LP.12 twelve leaves visible; LP.04 four leaves visible; leaf lamina base; hypocotyl; C globular stage; cauline leaf; leaf apex; carpel; LP.08 eight leaves visibl…
sp_v2.0_unigene1117	1813	nuclease harbi1-like	3.88475e-66	0.566		F:hydrolase activity, acting on ester bonds; C:chloroplast; C:cellular_component	AT3G19120	4e-109			stem; root; seed; E expanded cotyledon stage; hypocotyl; inflorescence meristem; leaf lamina base; leaf apex; shoot apex; F mature embryo stage; flower; petal differentiation and expansion stage; carpel; C globular stage; collective leaf structure; petal; D bilateral stage; pedicel; plant embryo; 4 anthesis; vascular leaf; sepal
sp_v2.0_unigene1119	2215	10-formyltetrahydrofolate synthetase	0	0.8485	EC:6.3.4.3	F:copper ion binding; P:folic acid and derivative biosynthetic process; P:response to cadmium ion; C:plasma membrane; F:formate-tetrahydrofolate ligase activity; P:one-carbon metabolic process; F:ATP binding; C:chloroplast; C:apoplast	AT1G50480	0		PWY-2161:folate polyglutamylation; PWY-3742:tetrahydrofolate biosynthesis II; PWY-3841:folate transformations II	cotyledon; vascular leaf; root; seedling development stage; seed; cultured plant cell; guard cell; vascular leaf; cultured plant cell
sp_v2.0_unigene1121	763	u3 ribonucleo protein	8.79773e-10	0.6975		C:small-subunit processome; P:rRNA processing; F:molecular_function	#N/A
sp_v2.0_unigene1123	1957	PREDICTED: uncharacterized protein LOC100250137 [Vitis vinifera]	8.56852e-75	0.659	-	C:cytoplasmic membrane-bounded vesicle	AT5G50290	7e-76
sp_v2.0_unigene1126	1197	1-phosphatidylinositol phosphodiesterase-related protein	3.92045e-164	0.7645	-	F:phospholipase C activity; C:plastid; ; P:lipid metabolic process	AT4G38690	3e-111	Acyl Lipid Metabolism Family		vascular leaf; D bilateral stage; carpel; petiole; guard cell; LP.12 twelve leaves visible; seed; collective leaf structure; pollen; hypocotyl; shoot apex; LP.10 ten leaves visible; pedicel; cotyledon; C globular stage; flower; stem; stamen; leaf apex; E expanded cotyledon stage; root; inflorescence meristem; 4 leaf senescence stage; plant embryo; LP.02 two leaves visible; 4 anthesis; LP.08 eight…
sp_v2.0_unigene1128	2583	transport inhibitor response 1	0	0.759	EC:6.3.2.19	P:ubiquitin-dependent protein catabolic process; C:SCF ubiquitin ligase complex; F:inositol hexakisphosphate binding; F:receptor activity; F:auxin binding; P:lateral root formation; F:ubiquitin-protein ligase activity; P:protein ubiquitination; F:protein binding; P:stamen development; P:response to molecule of bacterial origin; P:pollen maturation; P:auxin mediated signaling pathway; P:cellular r…	AT3G62980	0			F mature embryo stage; flower; E expanded cotyledon stage; sepal; vascular leaf; shoot apex; seed; inflorescence meristem; root; collective leaf structure; cotyledon; LP.06 six leaves visible; pedicel; LP.10 ten leaves visible; cauline leaf; hypocotyl; plant embryo; pollen; leaf apex; shoot system; anther; D bilateral stage; C globular stage; LP.02 two leaves visible; LP.04 four leaves visible; L…
sp_v2.0_unigene1129	2024	nak-like ser thr protein kinase	1.83461e-128	0.7115	-	C:plasma membrane; P:phosphorylation; F:protein kinase activity; C:mitochondrion; F:nucleotide binding	AT4G02010	3e-126	Receptor kinase-like protein family		LP.02 two leaves visible; vascular leaf; petiole; cotyledon; shoot apex; LP.08 eight leaves visible; stamen; C globular stage; hypocotyl; cauline leaf; petal; stem; plant embryo; collective leaf structure; sepal; LP.12 twelve leaves visible; root; flower; inflorescence meristem; leaf apex; cultured plant cell; pedicel; 4 leaf senescence stage; F mature embryo stage; D bilateral stage; seed; shoot…
sp_v2.0_unigene1130	1139	acyl- n-acyltransferase with ring fyve phd-type zinc finger domain-containing protein	2.71109e-18	0.7855	-	F:N-acetyltransferase activity; F:DNA binding; C:nucleus; F:zinc ion binding; P:regulation of transcription, DNA-dependent	AT2G27980	1e-18
sp_v2.0_unigene1131	2889	amidase family protein	5.53417e-177	0.6795	-	C:mitochondrion; C:integral to chloroplast outer membrane; P:protein targeting to mitochondrion; F:protein binding; F:hydrolase activity	AT3G17970	0			petal; LP.06 six leaves visible; LP.02 two leaves visible; leaf lamina base; LP.04 four leaves visible; root; petal differentiation and expansion stage; flower bud; LP.12 twelve leaves visible; LP.10 ten leaves visible; 4 leaf senescence stage; vascular leaf; cotyledon; rosette leaf; carpel; leaf apex; shoot system; root; petiole; pollen; guard cell; stamen; LP.08 eight leaves visible; shoot apex…
sp_v2.0_unigene1132	1183	ubiquitin carboxyl-terminal hydrolase 22-like	2.56593e-75	0.744	EC:3.1.2.15	P:ubiquitin-dependent protein catabolic process; F:ubiquitin thiolesterase activity; F:zinc ion binding; C:plastid; C:mitochondrion; F:cysteine-type peptidase activity	AT5G10790	7e-53
sp_v2.0_unigene1134	1518	proteophosphoglycan ppg4	1.23558e-06	0.36		F:RNA binding; F:methyltransferase activity; P:tRNA methylation; C:cytoplasm; F:tRNA methyltransferase activity; F:S-adenosylmethionine-dependent methyltransferase activity; P:translational initiation; P:translation; F:ATP binding; F:methionyl-tRNA formyltransferase activity; C:myosin complex; F:motor activity; ; C:nucleosome; F:Rho guanyl-nucleotide exchange factor activity; P:regulation of Rho …	#N/A
sp_v2.0_unigene1142	2845	choline transporter-like protein 2-like	0	0.7675	-	C:plasma membrane; C:integral to membrane	AT3G15380	0			carpel; F mature embryo stage; seed; root; petiole; LP.06 six leaves visible; 4 leaf senescence stage; E expanded cotyledon stage; sepal; collective leaf structure; 4 anthesis; LP.12 twelve leaves visible; cauline leaf; stem; vascular leaf; shoot system; stamen; shoot apex; leaf lamina base; pollen; cotyledon; hypocotyl; inflorescence meristem; LP.08 eight leaves visible; leaf apex; pedicel; peta…
sp_v2.0_unigene1143	1897	f-box lrr-repeat protein 4-like	0	0.7645	EC:6.3.2.19	F:ubiquitin-protein ligase activity; P:ubiquitin-dependent protein catabolic process	AT4G15475	0			LP.08 eight leaves visible; hypocotyl; M germinated pollen stage; pedicel; petiole; sepal; inflorescence meristem; leaf apex; E expanded cotyledon stage; collective leaf structure; LP.02 two leaves visible; LP.06 six leaves visible; plant sperm cell; root; petal differentiation and expansion stage; 4 anthesis; cotyledon; stamen; L mature pollen stage; plant embryo; LP.04 four leaves visible; poll…
sp_v2.0_unigene1145	2519	unknown [Picea sitchensis]	1.17768e-135	0.8965	EC:2.1.1.0	F:methyltransferase activity; P:methylation	AT5G01710	3e-139			pollen; plant sperm cell; M germinated pollen stage; L mature pollen stage; pollen tube cell
sp_v2.0_unigene1146	1346	pinus taeda anonymous locus 0_10618_01 genomic sequence	2.23148e-49	0.7055	-	F:metal ion binding; C:cytoplasmic membrane-bounded vesicle; F:protein binding; P:protein ubiquitination	AT5G64920	1e-46
sp_v2.0_unigene1147	1082	pinus taeda anonymous locus 0_10868_01 genomic sequence	1.16371e-31	0.648		F:molecular_function; P:biological_process; C:cellular_component	AT1G44414	1e-30
sp_v2.0_unigene1148	2976	60s ribosomal protein	1.97573e-52	0.5045		F:structural constituent of ribosome; P:translation; C:ribosome; C:intracellular	AT5G39785	5e-44
sp_v2.0_unigene1149	2110	probable bifunctional methylthioribulose-1-phosphate dehydratase enolase-phosphatase e1-like	0	0.7955	EC:4.2.1.109; EC:3.1.3.18; EC:3.1.3.77	F:5-methylthioribulose-1-phosphate 4-dehydratase activity; P:L-methionine salvage from methylthioadenosine; F:phosphoglycolate phosphatase activity; F:metal ion binding; F:acireductone synthase activity; C:chloroplast stroma	AT5G53850	0			pollen; LP.12 twelve leaves visible; shoot apex; stamen; E expanded cotyledon stage; LP.02 two leaves visible; carpel; pedicel; LP.04 four leaves visible; F mature embryo stage; guard cell; vascular leaf; seed; petal; 4 leaf senescence stage; cotyledon; vascular leaf; root; petiole; hypocotyl; LP.08 eight leaves visible; flower; LP.06 six leaves visible; collective leaf structure; petal different…
sp_v2.0_unigene1152	1340	protein	1.87561e-165	0.561	-	F:zinc ion binding; F:nucleic acid binding; C:intracellular	AT3G20880	2e-12
sp_v2.0_unigene1154	1378	pinus taeda anonymous locus 0_18587_01 genomic sequence	2.17031e-124	0.722	-	C:plastid	AT5G39530	5e-56
sp_v2.0_unigene1155	845	death-inducer obliterator 1 isoform 2	4.02303e-81	0.515	-	F:zinc ion binding	#N/A
sp_v2.0_unigene1156	2088	protein	4.95128e-177	0.498		C:integral to membrane; C:membrane	#N/A
sp_v2.0_unigene1157	1145	pwwp domain-containing protein	3.56253e-26	0.4975		F:molecular_function; P:biological_process; C:cellular_component	AT3G03140	2e-17
sp_v2.0_unigene1158	2268	histone-lysine n-methyltransferase ashh2-like	5.68981e-33	0.5805	EC:2.1.1.43	P:flower development; F:histone-lysine N-methyltransferase activity; P:organ development; P:regulation of cellular process; P:histone lysine methylation; C:nucleus	AT1G77300	5e-27
sp_v2.0_unigene1162	1468	splicing factor 3b subunit 2	1.19191e-95	0.8155	-	C:nucleoplasm; F:nucleic acid binding; F:protein binding; C:U12-type spliceosomal complex; P:nuclear mRNA splicing, via spliceosome; P:interspecies interaction between organisms; C:catalytic step 2 spliceosome	AT4G21660	1e-122
sp_v2.0_unigene1163	1758	eyes absent-like protein	0	0.7225	-	P:protein amino acid dephosphorylation; F:protein tyrosine phosphatase activity, metal-dependent; P:multicellular organismal development	AT2G35320	6e-94	Protein tyrosine phosphatase (PTP) family		flower; LP.06 six leaves visible; D bilateral stage; leaf lamina base; seed; sepal; inflorescence meristem; C globular stage; pollen; shoot apex; 4 anthesis; vascular leaf; LP.02 two leaves visible; petiole; stem; LP.04 four leaves visible; root; hypocotyl; cauline leaf; cotyledon; collective leaf structure; stamen; LP.10 ten leaves visible; leaf apex; LP.08 eight leaves visible; shoot system; pe…
sp_v2.0_unigene1165	3070	glutamyl-trna synthetase	0	0.7975	EC:6.1.1.18; EC:6.1.1.17	F:glutamine-tRNA ligase activity; F:glutamate-tRNA ligase activity; P:glutamyl-tRNA aminoacylation; F:ATP binding; C:plastid	AT5G26710	0		TRNA-CHARGING-PWY:tRNA charging; PWY-5188:tetrapyrrole biosynthesis I	C globular stage; petiole; 4 leaf senescence stage; LP.06 six leaves visible; inflorescence meristem; LP.02 two leaves visible; LP.10 ten leaves visible; sepal; hypocotyl; shoot system; collective leaf structure; petal; plant sperm cell; cotyledon; LP.08 eight leaves visible; cauline leaf; leaf lamina base; pollen; plant embryo; stamen; leaf apex; 4 anthesis; LP.12 twelve leaves visible; vascular…
sp_v2.0_unigene1167	762	protein	1.04828e-10	0.816		-	AT2G29125	1e-10
sp_v2.0_unigene1168	942						#N/A
sp_v2.0_unigene1169	3574	atp-binding cassette transporter	0	0.76	-	F:ATPase activity, coupled to transmembrane movement of substances; F:substrate-specific transmembrane transporter activity; F:nucleotide binding; C:membrane	AT1G15520	0	ABC Superfamily; ABC transporters; ABC transporters (Smart Lab)		stamen; vascular leaf; root; vascular leaf; LP.04 four leaves visible; cauline leaf; LP.08 eight leaves visible; hypocotyl; LP.02 two leaves visible; LP.12 twelve leaves visible; petal; sepal; carpel; stem; 4 anthesis; pollen; guard cell; 4 leaf senescence stage; petal differentiation and expansion stage; leaf lamina base; LP.06 six leaves visible; collective leaf structure; flower
sp_v2.0_unigene1170	936	protein	6.97746e-72	0.7235		F:molecular_function; P:biological_process; C:cellular_component	AT4G21720	2e-42
sp_v2.0_unigene1171	2136	nitrite transporter	0	0.7835	-	C:integral to membrane; F:glycolipid transporter activity; C:cytoplasm; P:oligopeptide transport; F:glycolipid binding; P:glycolipid transport	AT1G68570	0	Organic Solute Cotransporters		LP.12 twelve leaves visible; 4 leaf senescence stage; inflorescence meristem; sepal; LP.02 two leaves visible; carpel; LP.10 ten leaves visible; leaf lamina base; F mature embryo stage; plant sperm cell; hypocotyl; stamen; cotyledon; collective leaf structure; vascular leaf; stem; flower; shoot apex; D bilateral stage; LP.08 eight leaves visible; LP.06 six leaves visible; plant embryo; C globular…
sp_v2.0_unigene1176	2593	ethylene-responsive element binding factor-like protein	3.92805e-17	0.687	-	P:transcription, DNA-dependent	AT3G20310	1e-19
sp_v2.0_unigene1177	2448	acylamino-acid-releasing enzyme	0	0.7015	-	C:vacuole; P:proteolysis; F:serine-type aminopeptidase activity; C:chloroplast	AT4G14570	0			shoot apex; guard cell; leaf apex; cauline leaf; stamen; collective leaf structure; 4 leaf senescence stage; root; LP.04 four leaves visible; D bilateral stage; shoot system; plant embryo; leaf lamina base; petiole; LP.10 ten leaves visible; LP.08 eight leaves visible; LP.06 six leaves visible; seed; 4 anthesis; C globular stage; LP.02 two leaves visible; LP.12 twelve leaves visible; inflorescenc…
sp_v2.0_unigene1178	1681	protein	3.7526e-84	0.672	EC:1.1.1.0	F:binding; F:oxidoreductase activity, acting on the CH-OH group of donors, NAD or NADP as acceptor; P:oxidation reduction	AT4G29120	3e-119			LP.02 two leaves visible; shoot system; guard cell; E expanded cotyledon stage; shoot apex; C globular stage; petal differentiation and expansion stage; petal; M germinated pollen stage; cauline leaf; LP.06 six leaves visible; LP.10 ten leaves visible; seed; LP.12 twelve leaves visible; plant embryo; carpel; root; leaf apex; petiole; LP.04 four leaves visible; stem; flower; cotyledon; stamen; cul…
sp_v2.0_unigene1179	2271	protein	0	0.73	EC:3.4.24.0	F:metal ion binding; F:metalloendopeptidase activity; C:chloroplast stroma; P:proteolysis; C:mitochondrion	AT5G42390	0			root; hypocotyl; LP.12 twelve leaves visible; LP.06 six leaves visible; flower; D bilateral stage; pollen; L mature pollen stage; vascular leaf; petiole; M germinated pollen stage; LP.02 two leaves visible; guard cell; inflorescence meristem; pedicel; carpel; seed; leaf lamina base; leaf apex; stem; LP.10 ten leaves visible; 4 leaf senescence stage; collective leaf structure; shoot system; LP.08 …
sp_v2.0_unigene1181	962	3-ketoacyl- reductase	1.90375e-88	0.7635	-	F:oxidoreductase activity; P:oxidation reduction; F:binding	AT3G50560	4e-77			4 anthesis; 4 leaf senescence stage; flower; stem; LP.02 two leaves visible; cauline leaf; shoot apex; LP.08 eight leaves visible; C globular stage; collective leaf structure; leaf apex; LP.06 six leaves visible; petal differentiation and expansion stage; shoot system; hypocotyl; pedicel; carpel; plant embryo; petal; sepal; LP.10 ten leaves visible; vascular leaf; petiole; LP.04 four leaves visib…
sp_v2.0_unigene1182	1378						#N/A
sp_v2.0_unigene1184	2134	fha domain-containing protein ddl	3.10065e-134	0.7155	-	P:regulation of developmental growth; P:cell proliferation; F:RNA binding; F:protein binding; P:production of miRNAs involved in gene silencing by miRNA; C:chloroplast; C:nucleus; C:cytosol	AT3G20550	6e-84			LP.08 eight leaves visible; collective leaf structure; carpel; pedicel; E expanded cotyledon stage; pollen; 4 leaf senescence stage; hypocotyl; vascular leaf; shoot apex; flower; leaf lamina base; LP.02 two leaves visible; shoot system; inflorescence meristem; cotyledon; petal; cauline leaf; plant embryo; cultured plant cell; C globular stage; LP.06 six leaves visible; 4 anthesis; stamen; seed; L…
sp_v2.0_unigene1185	2679	nucleic acid binding	2.9648e-84	0.601	-	F:hydrolase activity; F:nucleic acid binding	AT2G25970	2e-80			pedicel; shoot system; LP.08 eight leaves visible; stamen; LP.02 two leaves visible; root; 4 anthesis; petiole; guard cell; D bilateral stage; vascular leaf; 4 leaf senescence stage; LP.12 twelve leaves visible; sepal; petal; LP.10 ten leaves visible; leaf lamina base; F mature embryo stage; inflorescence meristem; shoot apex; petal differentiation and expansion stage; seed development stages; ca…
sp_v2.0_unigene1186	890	solute carrier family 35 member f1	6.01336e-38	0.712	-	C:mitochondrion; C:membrane	AT3G59310	2e-31
sp_v2.0_unigene1187	1756	auxin-induced protein 5ng4	1.22805e-85	0.6		C:membrane	AT1G21890	7e-74	Nodulin-like protein family		inflorescence meristem; petal differentiation and expansion stage; flower
sp_v2.0_unigene1188	2183	protein	1.73675e-164	0.72	-	P:protein folding; F:unfolded protein binding; F:heat shock protein binding	AT2G20560	5e-124			plant embryo; pedicel; carpel; M germinated pollen stage; C globular stage; flower; 4 anthesis; plant sperm cell; stem; stamen; pollen tube cell; petal differentiation and expansion stage; pollen; pollen; root
sp_v2.0_unigene1189	1153	protein phosphatase 2c 70	2.30596e-73	0.7525	-	P:protein amino acid dephosphorylation; F:metal ion binding; C:protein serine/threonine phosphatase complex; C:cytoplasmic membrane-bounded vesicle; F:protein serine/threonine phosphatase activity; P:regulation of meristem structural organization; P:signal transduction; F:protein kinase binding; C:plasma membrane	AT5G19280	1e-66
sp_v2.0_unigene1192	1780	protein	0	0.74	-	C:nucleus	AT5G18420	9e-125			cauline leaf; D bilateral stage; petal differentiation and expansion stage; C globular stage; collective leaf structure; cotyledon; sepal; root; carpel; pollen tube cell; M germinated pollen stage; E expanded cotyledon stage; leaf lamina base; cultured plant cell; shoot apex; flower; cultured plant cell; plant sperm cell; hypocotyl; stem; F mature embryo stage; vascular leaf; leaf apex; petiole; …
sp_v2.0_unigene1193	1120	pinus taeda anonymous locus cl647contig1_04 genomic sequence	3.37185e-130	0.524	-	F:zinc ion binding	AT1G49850	2e-19
sp_v2.0_unigene1194	1472	btb poz domain-containing protein	5.14536e-119	0.6915	-	F:protein binding	AT4G08455	2e-66
sp_v2.0_unigene1195	2954	viral a-type inclusion protein	9.48397e-23	0.404	-	P:cellular process; F:catalytic activity	AT5G41790	1e-13
sp_v2.0_unigene1196	2888	zinc finger ccch domain-containing protein 48	6.39092e-141	0.691	-	F:nucleic acid binding; F:zinc ion binding	AT5G51980	4e-138			petal; stamen; pedicel; root; shoot system; 4 leaf senescence stage; cauline leaf; flower; plant sperm cell; shoot apex; E expanded cotyledon stage; C globular stage; leaf apex; petal differentiation and expansion stage; leaf lamina base; D bilateral stage; inflorescence meristem; LP.02 two leaves visible; LP.06 six leaves visible; carpel; hypocotyl; sepal; LP.12 twelve leaves visible; 4 anthesis…
sp_v2.0_unigene1198	1893	conserved hypothetical protein [Ricinus communis]	1.21899e-133	0.6065	-	C:cell part	AT5G55960	7e-131			seed; LP.06 six leaves visible; flower; 4 leaf senescence stage; root; pedicel; C globular stage; shoot apex; petiole; LP.12 twelve leaves visible; vascular leaf; petal; leaf lamina base; L mature pollen stage; pollen; shoot system; pollen tube cell; LP.02 two leaves visible; carpel; inflorescence meristem; guard cell; plant embryo; stem; plant sperm cell; cauline leaf; pollen; D bilateral stage;…
sp_v2.0_unigene1199	1682	cyclin-related protein	1.31099e-36	0.435		F:molecular_function; P:biological_process; C:cellular_component	AT3G19650	1e-28
sp_v2.0_unigene1201	1543	protein	8.73827e-109	0.7895	-	C:endoplasmic reticulum	AT4G17420	7e-104			F mature embryo stage; LP.10 ten leaves visible; stamen; D bilateral stage; root; petal differentiation and expansion stage; shoot apex; plant sperm cell; 4 leaf senescence stage; cauline leaf; 4 anthesis; hypocotyl; LP.08 eight leaves visible; collective leaf structure; flower; cotyledon; petiole; LP.02 two leaves visible; seed; LP.06 six leaves visible; E expanded cotyledon stage; inflorescence…
sp_v2.0_unigene1204	1993	protein	6.34196e-158	0.5355	-	F:DNA binding	AT4G34340	3e-43
sp_v2.0_unigene1205	2951	transformation transcription domain-associated protein	0	0.858	EC:2.7.1.0	F:inositol or phosphatidylinositol kinase activity; P:phosphorylation; F:phosphotransferase activity, alcohol group as acceptor; F:binding	AT2G17930	0			leaf apex; petiole; leaf lamina base; seed; sepal; plant sperm cell; petal; inflorescence meristem; flower; F mature embryo stage; stem; D bilateral stage; LP.02 two leaves visible; shoot apex; collective leaf structure; cotyledon; LP.10 ten leaves visible; pollen; hypocotyl; carpel; root; cauline leaf; C globular stage; shoot system; LP.08 eight leaves visible; 4 leaf senescence stage; guard cel…
sp_v2.0_unigene1206	1185	PREDICTED: uncharacterized protein LOC100241772 [Vitis vinifera]	1.48431e-06	0.462222		-	#N/A
sp_v2.0_unigene1208	2481	protein	0	0.5745		-	AT5G12300	7e-54
sp_v2.0_unigene1209	2463	binding protein	2.43693e-178	0.773	-	C:mitochondrial outer membrane translocase complex; P:protein import into mitochondrial outer membrane	AT5G41950	1e-169			hypocotyl; plant embryo; stem; pollen; seed; carpel; LP.02 two leaves visible; sepal; leaf apex; cotyledon; pedicel; petiole; collective leaf structure; stamen; M germinated pollen stage; cultured plant cell; pollen; E expanded cotyledon stage; LP.08 eight leaves visible; LP.12 twelve leaves visible; root; vascular leaf; petal; LP.04 four leaves visible; LP.10 ten leaves visible; C globular stage…
sp_v2.0_unigene1210	1723	short-chain type	1.46004e-99	0.735	-	F:oxidoreductase activity; F:binding; P:oxidation reduction; P:response to arsenic	AT3G03980	2e-75			plant sperm cell; leaf lamina base; sepal; petiole; cauline leaf; L mature pollen stage; hypocotyl; plant embryo; cotyledon; F mature embryo stage; vascular leaf; D bilateral stage; stem; M germinated pollen stage; 4 anthesis; fruit; flower; LP.08 eight leaves visible; LP.02 two leaves visible; LP.10 ten leaves visible; pollen; C globular stage; root; carpel; pedicel; leaf apex; LP.12 twelve leav…
sp_v2.0_unigene1215	3119	protein	0	0.8015	EC:3.1.4.3	C:endomembrane system; F:phosphatidylcholine phospholipase C activity	AT3G48610	0	Acyl Lipid Metabolism Family	LIPASYN-PWY:phospholipases	flower; pollen; leaf lamina base; cauline leaf; E expanded cotyledon stage; LP.02 two leaves visible; vascular leaf; LP.08 eight leaves visible; LP.12 twelve leaves visible; LP.06 six leaves visible; petiole; 4 anthesis; D bilateral stage; F mature embryo stage; shoot system; shoot apex; petal; sepal; pedicel; root; plant embryo; seed; 4 leaf senescence stage; petal differentiation and expansion …
sp_v2.0_unigene1217	741						#N/A
sp_v2.0_unigene1220	2490	probable polygalacturonase-like	3.45922e-172	0.797	EC:3.2.1.67; EC:3.2.1.15	F:galacturan 1,4-alpha-galacturonidase activity; P:carbohydrate metabolic process; C:vacuole; F:polygalacturonase activity; P:cellular cell wall organization	AT3G62110	2e-159	Glycoside Hydrolase Gene Families		leaf apex; LP.12 twelve leaves visible; cotyledon; pollen tube cell; 4 leaf senescence stage; D bilateral stage; petal differentiation and expansion stage; petiole; LP.06 six leaves visible; LP.08 eight leaves visible; shoot apex; vascular leaf; flower; sepal; 4 anthesis; plant sperm cell; shoot system; LP.10 ten leaves visible; petal; plant embryo; cauline leaf; seed; M germinated pollen stage; …
sp_v2.0_unigene1221	1697	phox domain-containing protein	2.60474e-101	0.5335	-	P:cellular process	AT1G15240	9e-82
sp_v2.0_unigene1222	1386	glycinamide ribonucleotide transformylase	4.92249e-84	0.768	EC:2.1.2.2; EC:3.5.1.10; EC:2.1.1.0	F:ligase activity; F:phosphoribosylglycinamide formyltransferase activity; F:formyltetrahydrofolate deformylase activity; P:'de novo' IMP biosynthetic process; P:methylation; C:chloroplast; F:methyltransferase activity; C:mitochondrion	AT1G31220	6e-76		PWY-6121:5-aminoimidazole ribonucleotide biosynthesis I	shoot system; flower; stamen; 4 leaf senescence stage; LP.04 four leaves visible; D bilateral stage; leaf apex; hypocotyl; root; pedicel; LP.10 ten leaves visible; collective leaf structure; LP.06 six leaves visible; leaf lamina base; inflorescence meristem; stem; E expanded cotyledon stage; F mature embryo stage; shoot apex; C globular stage; sepal; vascular leaf; petiole; seed; LP.12 twelve lea…
sp_v2.0_unigene1225	952	lipid-binding start domain-containing protein	4.33077e-53	0.6575	-	C:membrane	AT3G13062	1e-51
sp_v2.0_unigene1226	2069	kynurenine 3-monooxygenase	0	0.4895	-	F:monooxygenase activity; P:oxidation reduction	#N/A
sp_v2.0_unigene1227	1838	glucan -beta-glucosidase	3.35137e-156	0.7145	EC:3.2.1.0	F:hydrolase activity, hydrolyzing O-glycosyl compounds; P:carbohydrate metabolic process; F:protein binding; F:cation binding	#N/A
sp_v2.0_unigene1229	4695	f-box lrr-repeat protein 15-like	0	0.7735	EC:6.3.2.19	P:organ formation; F:protein binding; P:ubiquitin-dependent protein catabolic process; F:ubiquitin-protein ligase activity; P:auxin homeostasis	AT4G33210	0			C globular stage; leaf lamina base; shoot system; vascular leaf; petiole; flower; 4 anthesis; LP.06 six leaves visible; stamen; LP.08 eight leaves visible; D bilateral stage; F mature embryo stage; E expanded cotyledon stage; inflorescence meristem; pedicel; root; plant embryo; hypocotyl; shoot apex; LP.10 ten leaves visible; collective leaf structure; cauline leaf; pollen; seed; cotyledon; polle…
sp_v2.0_unigene1230	1872	pseudo response regulator	3.79932e-52	0.6795	-	P:two-component signal transduction system (phosphorelay); F:DNA binding; F:two-component response regulator activity; C:nucleus; P:regulation of transcription, DNA-dependent	AT4G18020	3e-36
sp_v2.0_unigene1231	1550	mitogen-activated protein kinase kinase kinase 1-like	1.60114e-110	0.615	-	F:protein kinase activity; P:cellular metabolic process; P:primary metabolic process; F:nucleotide binding	AT4G08500	1e-91	MAP Kinase Kinase Kinase (MAPKKK) Family		carpel; F mature embryo stage; stem; LP.08 eight leaves visible; petiole; pollen tube cell; cotyledon; stamen; collective leaf structure; LP.06 six leaves visible; 4 anthesis; leaf apex; pedicel; vascular leaf; petal; LP.10 ten leaves visible; shoot system; flower; shoot apex; E expanded cotyledon stage; leaf lamina base; seed; sepal; petal differentiation and expansion stage; cultured plant cell…
sp_v2.0_unigene1232	1422	syne-1b-like protein	2.67947e-08	0.442		C:focal adhesion; C:actin cap; C:actin cytoskeleton; C:cytoplasm; F:actin binding; P:muscle contraction; C:myofibril; C:membrane fraction; F:calmodulin binding; F:myosin binding; C:plasma membrane; F:Rho guanyl-nucleotide exchange factor activity; P:regulation of Rho protein signal transduction; C:intracellular; F:ligase activity; P:tRNA aminoacylation for protein translation; F:tryptophan-tRNA l…	#N/A
sp_v2.0_unigene1236	1563	30s ribosomal protein s5	1.92517e-87	0.5595	-	P:response to cold; P:response to cadmium ion; C:chloroplast stroma; C:ribonucleoprotein complex; C:nucleus; C:chloroplast thylakoid membrane	AT2G33800	8e-45
sp_v2.0_unigene1238	3455	ankyrin repeat and regulator of chromosome condensation domain-containing protein	0	0.638	-	C:plastid	AT3G03790	0			D bilateral stage; root; flower; cauline leaf; stem; vascular leaf; LP.04 four leaves visible; plant embryo; 4 anthesis; C globular stage; collective leaf structure; pedicel; petal differentiation and expansion stage; F mature embryo stage; stamen; pollen tube cell; shoot system; petiole; LP.10 ten leaves visible; LP.08 eight leaves visible; hypocotyl; inflorescence meristem; LP.06 six leaves vis…
sp_v2.0_unigene1240	1320	ubiquitin family protein	1.60736e-60	0.819		F:molecular_function	AT2G35360	1e-57
sp_v2.0_unigene1242	1000	beclin 1 protein	1.16154e-59	0.6315		P:autophagy	AT3G61710	9e-91			petal; LP.04 four leaves visible; 4 anthesis; carpel; plant sperm cell; plant embryo; E expanded cotyledon stage; LP.12 twelve leaves visible; root; shoot apex; leaf lamina base; flower; LP.10 ten leaves visible; stem; collective leaf structure; shoot system; LP.06 six leaves visible; C globular stage; vascular leaf; pollen; petiole; LP.08 eight leaves visible; seed; LP.02 two leaves visible; pet…
sp_v2.0_unigene1244	2144	leucine carboxyl methyltransferase	3.19429e-171	0.8035	EC:2.1.1.0	F:methyltransferase activity; P:methylation	AT1G02100	7e-119			LP.10 ten leaves visible; inflorescence meristem; LP.04 four leaves visible; F mature embryo stage; 4 anthesis; cotyledon; petal differentiation and expansion stage; petal; hypocotyl; leaf lamina base; C globular stage; plant embryo; M germinated pollen stage; LP.02 two leaves visible; pollen; root; shoot apex; cauline leaf; leaf apex; pollen; LP.06 six leaves visible; E expanded cotyledon stage;…
sp_v2.0_unigene1246	1970	eukaryotic release factor 1 family protein	2.62319e-156	0.8005	-	P:translational termination; P:meiosis; F:translation release factor activity; C:membrane	AT4G27650	7e-158			hypocotyl; plant embryo; vascular leaf; LP.10 ten leaves visible; cotyledon; inflorescence meristem; 4 leaf senescence stage; pollen; shoot apex; seed; LP.02 two leaves visible; petiole; sepal; leaf apex; leaf lamina base; stamen; petal differentiation and expansion stage; LP.08 eight leaves visible; petal; LP.12 twelve leaves visible; pollen tube cell; shoot system; F mature embryo stage; carpel…
sp_v2.0_unigene1248	1297	probable adp-ribosylation factor gtpase-activating protein agd11-like	4.2301e-74	0.857	-	F:ARF GTPase activator activity; P:regulation of ARF GTPase activity; F:zinc ion binding	AT3G07940	1e-57
sp_v2.0_unigene1249	1424	exosome complex component rrp46	4.33857e-83	0.76	-	F:RNA binding; P:RNA processing; F:3'-5'-exoribonuclease activity	AT3G46210	2e-77			LP.04 four leaves visible; shoot apex; LP.02 two leaves visible; flower; sepal; shoot system; leaf apex; LP.06 six leaves visible; plant embryo; cauline leaf; pedicel; carpel; root; LP.10 ten leaves visible; collective leaf structure; petiole; seed; stamen; F mature embryo stage; D bilateral stage; petal; hypocotyl; 4 leaf senescence stage; petal differentiation and expansion stage; inflorescence…
sp_v2.0_unigene1252	2418	ibr domain containing protein	2.42698e-114	0.566	-	F:binding	AT5G60250	8e-90			F mature embryo stage; seed; M germinated pollen stage; petal differentiation and expansion stage; collective leaf structure; stamen; pollen; sepal; inflorescence meristem; stem; plant embryo; pollen; L mature pollen stage; LP.04 four leaves visible; plant sperm cell; D bilateral stage; 4 anthesis; petal; vascular leaf; shoot apex; flower; E expanded cotyledon stage; pollen tube cell
sp_v2.0_unigene1253	782						#N/A
sp_v2.0_unigene1254	4177	leucine rich repeat family expressed	0	0.6465	-	P:defense response; P:apoptosis; F:ATP binding; C:apoplast	AT4G33300	3e-136			E expanded cotyledon stage; petal differentiation and expansion stage; carpel; C globular stage; pollen; inflorescence meristem; flower; cotyledon; cauline leaf; sepal; stamen; pedicel; 4 anthesis; LP.08 eight leaves visible; collective leaf structure; seed; F mature embryo stage; vascular leaf; petal; root; LP.04 four leaves visible; leaf lamina base; LP.02 two leaves visible; stem; 4 leaf senes…
sp_v2.0_unigene1257	1872	nramp transporter	0	0.8575	-	P:cadmium ion transport; P:defense response to bacterium; P:manganese ion transport; P:lead ion transport; P:iron ion homeostasis; P:response to zinc ion; C:vacuolar membrane; F:manganese ion transmembrane transporter activity; F:inorganic anion transmembrane transporter activity; P:cellular metal ion homeostasis	AT2G23150	0	Inorganic Solute Cotransporters		4 anthesis; root; shoot axis vascular system; inflorescence meristem; seed; F mature embryo stage; leaf vascular system; LP.08 eight leaves visible; LP.06 six leaves visible; LP.04 four leaves visible; plant embryo; root stele; cauline leaf; E expanded cotyledon stage; cultured plant cell; leaf lamina base; pedicel; root stele; petiole; leaf vascular system; shoot apex; cotyledon; leaf apex; shoo…
sp_v2.0_unigene1259	2032	sh3 domain-containing protein	6.07135e-164	0.731	-	C:cytosol; C:nucleus; C:plasma membrane	AT2G07360	5e-145			collective leaf structure; 4 anthesis; inflorescence meristem; plant embryo; stem; pollen; flower; sepal; LP.02 two leaves visible; petiole; guard cell; plant sperm cell; pollen; pollen tube cell; D bilateral stage; pedicel; E expanded cotyledon stage; vascular leaf; LP.06 six leaves visible; stamen; carpel; 4 leaf senescence stage; seed; leaf apex; shoot apex; LP.08 eight leaves visible; vascula…
sp_v2.0_unigene1260	982	heavy-metal-associated domain--containing protein	3.52174e-37	0.56		F:metal ion binding; P:metal ion transport; C:cellular_component	AT5G50740	3e-36
sp_v2.0_unigene1262	2008	arginine-trna-protein transferase 1 homolog	1.27546e-119	0.6345	EC:2.3.2.8	P:leaf senescence; P:regulation of lipid catabolic process; F:arginyltransferase activity; P:response to abscisic acid stimulus; P:regulation of seed germination; P:xylem development	AT5G05700	8e-106			cauline leaf; sepal; flower; LP.12 twelve leaves visible; LP.06 six leaves visible; LP.02 two leaves visible; petal differentiation and expansion stage; D bilateral stage; 4 anthesis; E expanded cotyledon stage; shoot apex; seed; leaf apex; pollen; LP.10 ten leaves visible; petiole; carpel; collective leaf structure; plant sperm cell; pedicel; hypocotyl; inflorescence meristem; root; C globular s…
sp_v2.0_unigene1263	1827	nhl domain-containing protein	7.7869e-115	0.655		C:endomembrane system; F:molecular_function; P:biological_process	AT1G23890	8e-49
sp_v2.0_unigene1265	914	abscisic acid receptor pyr1	6.5117e-51	0.6645	-	F:receptor activity; ; F:protein homodimerization activity; P:abscisic acid mediated signaling pathway; F:abscisic acid binding	AT4G17870	8e-54
sp_v2.0_unigene1267	1104	nadp-specific glutamate dehydrogenase-like	4.59502e-23	0.778	EC:1.4.1.4	P:cellular amino acid metabolic process; F:binding; P:oxidation reduction; F:glutamate dehydrogenase (NADP+) activity	AT1G51720	2e-28
sp_v2.0_unigene1268	1365	unknown [Picea sitchensis]	1.32598e-81	0.61125		-	#N/A
sp_v2.0_unigene1271	1199	serine carboxypeptidase-like enzyme	1.31937e-135	0.665	EC:3.4.16.0	C:cytoplasmic membrane-bounded vesicle; F:serine-type carboxypeptidase activity; P:proteolysis	AT1G15000	3e-60
sp_v2.0_unigene1273	3237	protein	0	0.663	-	C:cytosol	AT3G03570	3e-176			D bilateral stage; collective leaf structure; carpel; LP.06 six leaves visible; C globular stage; LP.08 eight leaves visible; E expanded cotyledon stage; cultured plant cell; plant embryo; LP.02 two leaves visible; sepal; LP.12 twelve leaves visible; flower; inflorescence meristem; petiole; petal; pollen; shoot apex; leaf lamina base; seed; 4 anthesis; 4 leaf senescence stage; petal differentiati…
sp_v2.0_unigene1276	1711	vesicle-associated protein 4-2-like	9.79164e-56	0.645	-	P:response to gibberellin stimulus; C:plastid	AT5G54110	2e-60
sp_v2.0_unigene1277	2891	protein binding	6.01694e-123	0.5615	-	C:vacuole	AT1G78230	1e-98
sp_v2.0_unigene1278	2150	zinc finger ccch domain-containing protein 40-like	0	0.817	-	F:zinc ion binding; F:nucleotide binding; F:RNA binding	AT2G29580	2e-168			shoot apex; F mature embryo stage; plant embryo; D bilateral stage; sepal; flower; seed; petal differentiation and expansion stage; leaf lamina base; shoot system; E expanded cotyledon stage; C globular stage; collective leaf structure; stem
sp_v2.0_unigene1279	1540	protein	2.10815e-54	0.604		C:endoplasmic reticulum	AT3G10915	1e-40
sp_v2.0_unigene1282	1042	protein	5.07024e-21	0.5455		C:endomembrane system; F:molecular_function; P:biological_process	AT4G21310	1e-21
sp_v2.0_unigene1285	1526	cytochrome c oxidase copper chaperone	4.52875e-17	0.864	-	C:mitochondrial intermembrane space; P:copper ion transport; P:response to copper ion; P:response to bacterium; F:copper chaperone activity; C:plastid	AT1G53030	6e-15
sp_v2.0_unigene1287	1359	protein	2.8518e-169	0.7685	-	F:nucleic acid binding; F:nucleotide binding	AT2G32980	2e-92			F mature embryo stage; stem; root; pollen; petal differentiation and expansion stage; pollen; LP.12 twelve leaves visible; petal; L mature pollen stage; LP.02 two leaves visible; carpel; leaf lamina base; seed; stamen; LP.04 four leaves visible; M germinated pollen stage; D bilateral stage; plant embryo; 4 leaf senescence stage; 4 anthesis; sepal; cotyledon; E expanded cotyledon stage; plant sper…
sp_v2.0_unigene1288	1392	serine racemase	1.2347e-167	0.7765	-	F:pyridoxal phosphate binding; F:serine racemase activity; F:lyase activity; P:serine family amino acid metabolic process	AT4G11640	2e-121		PWY-6196:serine racemization; PWY-6196:serine racemization	shoot system; leaf apex; LP.08 eight leaves visible; LP.12 twelve leaves visible; seed; shoot system; pedicel; rosette leaf; sepal; plant sperm cell; inflorescence; root; pollen; stem; LP.10 ten leaves visible; cotyledon; shoot apex; inflorescence meristem; E expanded cotyledon stage; F mature embryo stage; root; carpel; stamen; collective leaf structure; petal; leaf lamina base; LP.02 two leaves…
sp_v2.0_unigene1289	2912	zinc finger family protein	5.31644e-114	0.4925		F:metal ion binding; F:zinc ion binding; P:biological_process; C:plasma membrane	AT4G15080	6e-102
sp_v2.0_unigene1290	1024	pinus taeda anonymous locus 2_2934_01 genomic sequence	4.65409e-35	0.553		C:endomembrane system; F:molecular_function; P:biological_process	AT4G23930	3e-24
sp_v2.0_unigene1291	1440	arabinogalactan-like protein	1.96794e-99	0.601		-	AT5G60490	3e-38
sp_v2.0_unigene1292	1474	transcription factor asg4-like	1.9259e-65	0.595		C:nucleus; F:DNA binding	AT5G52660	3e-78			cotyledon; sepal; carpel; shoot system; LP.08 eight leaves visible; pedicel; leaf lamina base; shoot apex; pollen; plant embryo; seed; plant sperm cell; LP.04 four leaves visible; petal differentiation and expansion stage; LP.10 ten leaves visible; LP.12 twelve leaves visible; leaf apex; C globular stage; F mature embryo stage; flower; E expanded cotyledon stage; petal; 4 anthesis; hypocotyl; roo…
sp_v2.0_unigene1295	2463	protein	6.93159e-141	0.7855	EC:2.7.10.2; EC:2.7.11.0	F:non-membrane spanning protein tyrosine kinase activity; P:defense response to insect; P:defense response to fungus; P:protein amino acid phosphorylation; F:ATP binding; F:protein serine/threonine kinase activity; C:plastid	AT2G28930	1e-143			LP.08 eight leaves visible; 4 anthesis; shoot system; carpel; seed; leaf apex; stem; inflorescence meristem; 4 leaf senescence stage; plant embryo; flower; pollen; LP.10 ten leaves visible; cauline leaf; D bilateral stage; pedicel; root; petal differentiation and expansion stage; vascular leaf; sepal; stamen; petal; LP.12 twelve leaves visible; leaf lamina base; shoot apex; petiole; collective le…
sp_v2.0_unigene1296	1358	triacylglycerol lipase sdp1-like	5.6336e-08	0.502308		P:lipid metabolic process; F:GTP binding; F:hydrolase activity; P:metabolic process; P:triglyceride catabolic process; C:monolayer-surrounded lipid storage body; F:triglyceride lipase activity	#N/A
sp_v2.0_unigene1297	1562	remorin family protein	2.08455e-158	0.6325	-	F:DNA binding	AT3G57540	2e-21
sp_v2.0_unigene1298	2537	histone-arginine methyltransferase carm1	0	0.829	EC:2.1.1.125; EC:2.1.1.126	P:histone H3-R17 methylation; P:histone H3-R2 methylation; P:regulation of flower development; F:protein-arginine omega-N monomethyltransferase activity; P:peptidyl-arginine methylation, to asymmetrical-dimethyl arginine; P:vegetative to reproductive phase transition of meristem; P:histone H3-R26 methylation; F:histone-arginine N-methyltransferase activity; F:protein heterodimerization activity; …	AT3G06930	0			petal differentiation and expansion stage; inflorescence; LP.08 eight leaves visible; fruit; petal; pollen; 4 leaf senescence stage; carpel; root; shoot apical meristem; sepal; D bilateral stage; LP.02 two leaves visible; root; vascular leaf; cauline leaf; LP.10 ten leaves visible; shoot apex; stem; petiole; shoot system; A vegetative growth; hypocotyl; leaf lamina base; cotyledon; B reproductive…
sp_v2.0_unigene1301	2441	adagio protein 1	0	0.8175	EC:6.3.2.19	C:cytosol; P:blue light signaling pathway; P:response to red light; P:regulation of transcription, DNA-dependent; C:SCF ubiquitin ligase complex; P:flower development; P:entrainment of circadian clock by photoperiod; F:ubiquitin-protein ligase activity; F:protein binding; F:scavenger receptor activity; F:blue light photoreceptor activity; P:SCF-dependent proteasomal ubiquitin-dependent protein ca…	AT5G57360	0			hypocotyl; petal differentiation and expansion stage; LP.06 six leaves visible; LP.10 ten leaves visible; plant embryo; leaf lamina base; flower; LP.02 two leaves visible; leaf apex; cotyledon; LP.08 eight leaves visible; stamen; seed; shoot system; E expanded cotyledon stage; stem; petal; fruit; LP.12 twelve leaves visible; vascular leaf; 4 anthesis; LP.04 four leaves visible; pollen; F mature e…
sp_v2.0_unigene1302	1882	spermidine synthase	6.27294e-124	0.817	EC:2.1.1.53; EC:2.5.1.16	F:putrescine N-methyltransferase activity; F:spermidine synthase activity; P:methylation; P:spermidine biosynthetic process	AT1G23820	8e-122		BSUBPOLYAMSYN-PWY:spermidine biosynthesis I	pollen tube cell; 4 leaf senescence stage; hypocotyl; M germinated pollen stage; leaf apex; flower; pedicel; shoot system; stamen; pollen; carpel; E expanded cotyledon stage; leaf lamina base; petal differentiation and expansion stage; D bilateral stage; LP.10 ten leaves visible; pollen; seed; C globular stage; seed development stages; vascular leaf; stem; root; sepal; vascular leaf; petal; cauli…
sp_v2.0_unigene1303	1267	protein trs120	1.67322e-43	0.752	-	P:cell plate assembly	AT5G11040	3e-42
sp_v2.0_unigene1304	1520	rossmann-fold nad -binding domain-containing protein	1.59355e-147	0.7115	-	P:metabolic process; F:catalytic activity; F:binding; C:chloroplast stroma	AT2G39080	1e-101			4 anthesis; petal; E expanded cotyledon stage; pollen tube cell; LP.06 six leaves visible; hypocotyl; stem; carpel; cauline leaf; petiole; LP.10 ten leaves visible; shoot system; pollen; root; cotyledon; D bilateral stage; F mature embryo stage; collective leaf structure; flower; leaf lamina base; 4 leaf senescence stage; vascular leaf; LP.08 eight leaves visible; stamen; leaf apex; shoot apex; p…
sp_v2.0_unigene1305	1117	splicing factor subunit 4	6.84546e-75	0.4385		F:nucleic acid binding; F:nucleotide binding; C:nucleus; C:intracellular; F:DNA binding; F:calcium ion binding; F:calcium-dependent phospholipid binding; C:COPII vesicle coat; P:ER to Golgi vesicle-mediated transport; F:zinc ion binding; P:intracellular protein transport; P:protein transport; P:transport; F:metal ion binding; F:RNA binding; P:proteolysis; F:cysteine-type endopeptidase activity	#N/A
sp_v2.0_unigene1308	1836	homogentisate phytyltransferase vte2-1	2.98469e-114	0.7545	-	F:prenyltransferase activity; C:integral to membrane	AT2G18950	2e-110		PWY-1422:vitamin E biosynthesis	petiole; LP.02 two leaves visible; plant sperm cell; LP.12 twelve leaves visible; 4 leaf senescence stage; cotyledon; pollen; shoot apex; seed; sepal; cauline leaf; LP.08 eight leaves visible; vascular leaf; D bilateral stage; inflorescence meristem; leaf apex; plant embryo; petal; stem; stamen; LP.06 six leaves visible; root; 4 anthesis; LP.04 four leaves visible; flower; F mature embryo stage; …
sp_v2.0_unigene1309	917						#N/A
sp_v2.0_unigene1313	1758	pinus taeda anonymous locus cl725contig1_02 genomic sequence	2.9622e-164	0.608		C:membrane; F:molecular_function; P:biological_process; C:cellular_component	AT3G11810	4e-43
sp_v2.0_unigene1314	1488	propyzamide-htpersensitive 1	1.3014e-85	0.867	EC:1.1.1.193; EC:2.7.1.0; EC:3.1.3.48; EC:2.4.1.1	P:FAD metabolic process; P:peptidyl-tyrosine dephosphorylation; F:zinc ion binding; P:response to water deprivation; F:5-amino-6-(5-phosphoribosylamino)uracil reductase activity; P:regulation of gene expression; P:response to temperature stimulus; F:phosphotransferase activity, alcohol group as acceptor; P:regulation of stomatal movement; P:chloroplast organization; F:protein tyrosine phosphatase…	AT5G23720	8e-82	Protein tyrosine phosphatase (PTP) family		petal; stamen; stem; petal differentiation and expansion stage; root; fruit; cauline leaf; LP.10 ten leaves visible; pollen; cotyledon; L mature pollen stage; sepal; flower; root; cotyledon; cotyledon; leaf apex; LP.08 eight leaves visible; 4 leaf senescence stage; petiole; hypocotyl; shoot apex; cotyledon; 4 anthesis; LP.06 six leaves visible; plant embryo; collective leaf structure; F mature em…
sp_v2.0_unigene1315	2501	trypsin-like serine and cysteine proteases	0	0.754	-	F:catalytic activity; P:metabolic process	AT2G35155	0			root; LP.12 twelve leaves visible; flower; petal; cauline leaf; 4 anthesis; collective leaf structure; LP.06 six leaves visible; leaf lamina base; seed; stem; stamen; vascular leaf; 4 leaf senescence stage; D bilateral stage; petiole; pedicel; plant embryo; petal differentiation and expansion stage; carpel; shoot system; LP.04 four leaves visible; pollen; E expanded cotyledon stage; inflorescence…
sp_v2.0_unigene1316	3116	e3 ubiquitin-protein ligase ubr4	0	0.687	-	F:binding; P:root development; P:auxin polar transport; P:photomorphogenesis; C:cytoplasmic membrane-bounded vesicle; P:response to auxin stimulus; P:indeterminate inflorescence morphogenesis; F:catalytic activity; C:membrane	AT3G02260	0			LP.10 ten leaves visible; stamen; vascular leaf; pollen; leaf apex; LP.08 eight leaves visible; cultured plant cell; F mature embryo stage; LP.02 two leaves visible; inflorescence meristem; stem; LP.12 twelve leaves visible; hypocotyl; cauline leaf; root; sepal; petal differentiation and expansion stage; C globular stage; stem; 4 leaf senescence stage; collective leaf structure; 4 anthesis; carpe…
sp_v2.0_unigene1320	4310	ran-binding protein	0	0.841	-	F:binding; P:embryonic development ending in seed dormancy; C:cell wall; F:protein transporter activity; P:intracellular protein transport; F:lyase activity; C:phycobilisome	AT5G19820	0			LP.06 six leaves visible; flower; LP.08 eight leaves visible; pollen; 4 anthesis; D bilateral stage; M germinated pollen stage; hypocotyl; petal; guard cell; plant embryo; shoot system; F mature embryo stage; carpel; stem; root; sepal; cotyledon; LP.12 twelve leaves visible; pollen; LP.10 ten leaves visible; petiole; cauline leaf; LP.02 two leaves visible; vascular leaf; petal differentiation and…
sp_v2.0_unigene1321	2433	respiratory burst oxidase homolog protein h-like	0	0.7615	-	C:membrane; P:electron transport chain; F:oxidoreductase activity; F:calcium ion binding	AT1G64060	0	EF-hand containing proteins; Miscellaneous Membrane Protein Families;		LP.12 twelve leaves visible; pedicel; stem; C globular stage; vascular leaf; seed; leaf apex; pollen; LP.10 ten leaves visible; cotyledon; cauline leaf; LP.08 eight leaves visible; inflorescence meristem; F mature embryo stage; LP.06 six leaves visible; petal; sepal; collective leaf structure; LP.02 two leaves visible; leaf lamina base; stamen; D bilateral stage; petal differentiation and expansi…
sp_v2.0_unigene1324	1241	phospholipid-transporting atpase 1-like	1.34429e-91	0.6985	EC:3.6.3.0	P:cellular biosynthetic process; F:ATPase activity, coupled to movement of substances; F:substrate-specific transporter activity; C:mitochondrion; C:cytoplasmic membrane-bounded vesicle; F:hydrolase activity, acting on acid anhydrides, catalyzing transmembrane movement of substances; F:nucleotide binding; P:nucleobase, nucleoside, nucleotide and nucleic acid metabolic process; C:membrane	AT5G04930	5e-58
sp_v2.0_unigene1326	1568	catalytic coenzyme binding protein	6.75729e-149	0.846	-	C:plastoglobule; P:response to oxidative stress; P:cellular metabolic process; F:coenzyme binding; F:isomerase activity; C:thylakoid	AT1G32220	5e-103			4 anthesis; seed; LP.02 two leaves visible; cotyledon; D bilateral stage; shoot system; pollen tube cell; petiole; stamen; leaf apex; shoot apex; stem; pollen; F mature embryo stage; LP.04 four leaves visible; sepal; E expanded cotyledon stage; LP.10 ten leaves visible; carpel; vascular leaf; collective leaf structure; inflorescence meristem; M germinated pollen stage; pollen; petal differentiati…
sp_v2.0_unigene1327	888						#N/A
sp_v2.0_unigene1328	2395	dynamin-related protein 1e-like isoform 1	0	0.897	-	F:GTP binding; P:GTP catabolic process; F:GTPase activity	AT3G60190	0			leaf lamina base; 4 leaf senescence stage; pedicel; stamen; petal; LP.10 ten leaves visible; LP.06 six leaves visible; C globular stage; petiole; LP.08 eight leaves visible; leaf apex; hypocotyl; collective leaf structure; petal differentiation and expansion stage; root; cauline leaf; shoot system; E expanded cotyledon stage; carpel; pollen; LP.02 two leaves visible; cultured plant cell; stem; LP…
sp_v2.0_unigene1329	2247	f-box lrr-repeat protein 15-like	5.97776e-168	0.675	-	P:organ formation; F:protein binding; P:ubiquitin-dependent protein catabolic process; P:auxin homeostasis	AT4G33210	0			C globular stage; leaf lamina base; shoot system; vascular leaf; petiole; flower; 4 anthesis; LP.06 six leaves visible; stamen; LP.08 eight leaves visible; D bilateral stage; F mature embryo stage; E expanded cotyledon stage; inflorescence meristem; pedicel; root; plant embryo; hypocotyl; shoot apex; LP.10 ten leaves visible; collective leaf structure; cauline leaf; pollen; seed; cotyledon; polle…
sp_v2.0_unigene1331	1447	type a response regulator	4.34455e-46	0.715	EC:2.7.11.0	P:red light signaling pathway; P:protein amino acid autophosphorylation; P:two-component signal transduction system (phosphorelay); F:two-component response regulator activity; F:protein serine/threonine kinase activity; P:regulation of circadian rhythm; F:protein binding; C:cytoplasm; P:response to stress; P:cytokinin mediated signaling pathway; C:nucleus; P:embryonic development ending in seed …	AT1G59940	1e-38
sp_v2.0_unigene1333	1095	haloacid dehalogenase-like hydrolase domain-containing protein	2.68141e-108	0.708	-	F:hydrolase activity; C:chloroplast	AT1G79790	1e-65
sp_v2.0_unigene1334	1833	protein	3.73334e-133	0.5645		F:molecular_function; P:biological_process	AT5G13090	1e-11
sp_v2.0_unigene1335	2266	upf0667 protein c1orf55 homolog	6.30621e-133	0.492		F:molecular_function; C:cellular_component	AT4G01000	8e-39
sp_v2.0_unigene1336	1048	ap2-like ethylene-responsive transcription factor at2g41710-like	7.95572e-14	0.4325		P:regulation of transcription, DNA-dependent; P:transcription, DNA-dependent; C:nucleus; F:transcription factor activity; F:DNA binding; C:plastid	#N/A
sp_v2.0_unigene1339	1805	conserved hypothetical protein [Ricinus communis]	1.02676e-117	0.8345	-	F:binding; C:plastid	AT1G27595	3e-119			4 anthesis; sepal; inflorescence meristem; LP.04 four leaves visible; vascular leaf; cotyledon; stem; root; cauline leaf; stamen; pollen; petal differentiation and expansion stage; shoot system; M germinated pollen stage; LP.02 two leaves visible; pedicel; leaf apex; carpel; LP.10 ten leaves visible; L mature pollen stage; flower; leaf lamina base; shoot apex; E expanded cotyledon stage; hypocoty…
sp_v2.0_unigene1340	3130	alanyl-trna synthetase	0	0.8605	EC:6.1.1.7	F:alanine-tRNA ligase activity; P:alanyl-tRNA aminoacylation; F:nucleic acid binding; P:response to cadmium ion; F:ATP binding; C:chloroplast; C:mitochondrion	AT1G50200	0		TRNA-CHARGING-PWY:tRNA charging	plant embryo; seed; petal differentiation and expansion stage; E expanded cotyledon stage; guard cell; stem; D bilateral stage; LP.12 twelve leaves visible; carpel; 4 leaf senescence stage; leaf lamina base; root; C globular stage; flower; hypocotyl; collective leaf structure; F mature embryo stage; LP.06 six leaves visible; pedicel; petiole; cotyledon; LP.02 two leaves visible; inflorescence mer…
sp_v2.0_unigene1342	1938	protein	0	0.727	EC:1.1.1.205	F:IMP dehydrogenase activity; P:GMP biosynthetic process; F:metal ion binding; P:oxidation reduction	AT1G79470	3e-152		DENOVOPURINE3-PWY:purine nucleotide metabolism (phosphotransfer and nucleotide modification); PWY-5695:urate biosynthesis/inosine 5'-phosphate degradation; PWY-6596:adenosine nucleotides degradation I	stamen; C globular stage; E expanded cotyledon stage; plant embryo; shoot apex; D bilateral stage; flower; plant sperm cell; pollen tube cell; 4 anthesis; collective leaf structure; root; seed; pollen; pedicel; petal differentiation and expansion stage; F mature embryo stage; vascular leaf; petiole; hypocotyl; shoot system; sepal; M germinated pollen stage; petal; LP.04 four leaves visible
sp_v2.0_unigene1344	1994	protein	1.85912e-16	0.44		F:binding; C:ubiquitin ligase complex; P:protein ubiquitination; F:ubiquitin-protein ligase activity; F:ligase activity	#N/A
sp_v2.0_unigene1345	1755	tpx2 (targeting protein for xklp2) family protein	9.84389e-43	0.4825		F:molecular_function; P:biological_process; C:cellular_component; C:chloroplast	AT1G70100	2e-38
sp_v2.0_unigene1346	3843	rho gtpase activation protein	0	0.687	-	C:chloroplast thylakoid membrane; P:regulation of cellular process; F:GTPase activator activity	AT5G19390	0			cultured plant cell; cultured plant cell; guard cell; cultured plant cell; cultured plant cell
sp_v2.0_unigene1348	2954	leucine-rich repeat-containing	0	0.5835	-	P:microgametogenesis	AT5G05850	9e-107			4 leaf senescence stage; LP.12 twelve leaves visible; stamen; shoot apex; seed; F mature embryo stage; LP.10 ten leaves visible; leaf lamina base; inflorescence meristem; petal differentiation and expansion stage; collective leaf structure; stem; LP.02 two leaves visible; cotyledon; LP.08 eight leaves visible; LP.04 four leaves visible; plant embryo; vascular leaf; pollen tube cell; carpel; D bil…
sp_v2.0_unigene1349	2302	ethylene-responsive element binding factor-like partial	7.87874e-14	0.666	-	P:transcription, DNA-dependent	AT3G20310	1e-19
sp_v2.0_unigene1350	2917	abc transporter d family member	0	0.7815	EC:3.6.3.44	P:transmembrane transport; C:mitochondrion; F:xenobiotic-transporting ATPase activity; C:integral to membrane; P:ATP catabolic process; F:ATP binding	AT4G39850	1e-155	ABC Superfamily; Acyl Lipid Metabolism Family;		vascular leaf; LP.04 four leaves visible; LP.06 six leaves visible; LP.10 ten leaves visible; stem; sepal; stamen; cauline leaf; LP.08 eight leaves visible; pedicel; pollen; seed; 4 anthesis; pollen; 4 leaf senescence stage; LP.02 two leaves visible; petal; M germinated pollen stage; E expanded cotyledon stage; D bilateral stage; L mature pollen stage; collective leaf structure; leaf lamina base;…
sp_v2.0_unigene1352	2167	lob domain-containing protein 41-like	1.45241e-54	0.756	-	P:response to gibberellin stimulus	AT1G67100	2e-52
sp_v2.0_unigene1354	1852	hpp integral membrane domain-containing protein	2.96982e-53	0.672	-	C:integral to membrane; C:chloroplast inner membrane	AT5G62720	2e-51
sp_v2.0_unigene1355	981	e3 ufm1-protein ligase 1-like protein	2.21613e-23	0.619		P:biological_process	AT3G46220	5e-24
sp_v2.0_unigene1357	1229	protein ruptured pollen grain	5.63072e-97	0.701	-	C:integral to membrane; C:plasma membrane; P:carbohydrate transport	AT3G14770	4e-63
sp_v2.0_unigene1358	2546	beta- - partial	6.11317e-140	0.767	EC:3.2.1.0	P:carbohydrate metabolic process; F:hydrolase activity, hydrolyzing O-glycosyl compounds; F:cation binding	AT5G24318	1e-140
sp_v2.0_unigene1359	1691	dna binding protein	2.3201e-49	0.6245	-	P:transcription, DNA-dependent	AT3G19184	5e-46
sp_v2.0_unigene1360	3169	probable nadh dehydrogenase-like	0	0.8215	EC:1.6.5.3	F:FAD binding; C:intrinsic to mitochondrial inner membrane; F:NADH dehydrogenase (ubiquinone) activity; P:oxidation reduction	AT2G29990	0		PWY-5083:NAD/NADH phosphorylation and dephosphorylation; PWY-3781:aerobic respiration (cytochrome c); PWY-4302:aerobic respiration (alternative oxidase pathway)	inflorescence meristem; inflorescence; petal differentiation and expansion stage; sepal; D bilateral stage; flower; cotyledon; C globular stage; LP.08 eight leaves visible; 4 leaf senescence stage; vascular leaf; E expanded cotyledon stage; cotyledon; root; flower; LP.12 twelve leaves visible; seed; F mature embryo stage; leaf lamina base; 4 anthesis; LP.06 six leaves visible; petiole; hypocotyl;…
sp_v2.0_unigene1363	1733	gtpase era-like	0	0.783	-	F:SSU rRNA binding; P:small GTPase mediated signal transduction; P:ribosomal small subunit biogenesis; P:GTP catabolic process; F:GTPase activity; C:chloroplast; F:GTP binding; C:plasma membrane	AT5G66470	4e-124			hypocotyl; inflorescence meristem; LP.10 ten leaves visible; cotyledon; sepal; collective leaf structure; 4 leaf senescence stage; LP.06 six leaves visible; LP.08 eight leaves visible; pedicel; vascular leaf; shoot apex; LP.04 four leaves visible; petiole; carpel; stem; LP.02 two leaves visible; plant embryo; shoot system; F mature embryo stage; flower; stamen; LP.12 twelve leaves visible; leaf a…
sp_v2.0_unigene1364	1407	pinus taeda anonymous locus 0_15690_01 genomic sequence	8.56922e-100	0.5965	-	C:endoplasmic reticulum; P:vesicle-mediated transport	AT4G27540	2e-38
sp_v2.0_unigene1365	2003	protein	8.14445e-121	0.809		P:biological_process; C:cellular_component	AT5G19680	7e-121			E expanded cotyledon stage; pollen; 4 leaf senescence stage; F mature embryo stage; plant embryo; stamen; pedicel; 4 anthesis; hypocotyl; stem; inflorescence meristem; seed; D bilateral stage; leaf apex; LP.08 eight leaves visible; LP.04 four leaves visible; leaf lamina base; cauline leaf; LP.02 two leaves visible; petal differentiation and expansion stage; carpel; shoot system; flower; vascular …
sp_v2.0_unigene1366	1732	pinus taeda anonymous locus 0_17701_01 genomic sequence	1.43738e-62	0.5095	-	C:cell part	AT4G39840	3e-43
sp_v2.0_unigene1367	2523	dna binding	7.52554e-74	0.678	-	F:DNA binding	AT2G33620	6e-56
sp_v2.0_unigene1369	1958	feronia receptor-like kinase	1.48124e-143	0.5985	EC:2.7.10.0	P:protein amino acid autophosphorylation; C:filiform apparatus; F:protein tyrosine kinase activity; P:pollen tube reception; P:post-embryonic development; F:nucleotide binding; P:defense response to fungus; C:plasma membrane	AT3G51550	7e-148	Receptor kinase-like protein family		F mature embryo stage; vascular leaf; flower bud; pollen; root; LP.08 eight leaves visible; LP.06 six leaves visible; carpel; LP.04 four leaves visible; ovule primordium; C globular stage; leaf lamina base; vascular leaf; cultured plant cell; cauline leaf; cultured plant cell; LP.12 twelve leaves visible; shoot system; seed; synergid; LP.02 two leaves visible; 4 leaf senescence stage; leaf apex; …
sp_v2.0_unigene1370	1975	atp-dependent helicase rhp16-like	0	0.7415	-	F:ATP binding; F:helicase activity; F:DNA binding; F:zinc ion binding; F:transferase activity	AT1G05120	0	Rad5/16-like gene family		LP.06 six leaves visible; LP.10 ten leaves visible; LP.04 four leaves visible; cauline leaf; petiole; 4 leaf senescence stage; LP.12 twelve leaves visible; leaf lamina base; plant embryo; M germinated pollen stage; pollen; petal differentiation and expansion stage; LP.08 eight leaves visible; F mature embryo stage; C globular stage; collective leaf structure; shoot system; L mature pollen stage; …
sp_v2.0_unigene1371	1784	udp-glucoronosyl udp-glucosyl transferase family protein	0	0.667	-	P:metabolic process; F:quercetin 4'-O-glucosyltransferase activity; F:quercetin 7-O-glucosyltransferase activity; F:quercetin 3-O-glucosyltransferase activity	AT1G73880	8e-96	Glycosyltransferase Gene Families	PWY-6623:salicylate glucosides biosynthesis II; PWY-5321:quercetin glucoside biosynthesis (Arabidopsis); PWY-5321:quercetin glucoside biosynthesis (Arabidopsis)
sp_v2.0_unigene1372	894	soss complex subunit b1	1.06514e-66	0.7675	-	C:plastid	AT5G63690	6e-40
sp_v2.0_unigene1374	2042	protein	1.37929e-115	0.5345		C:mediator complex; P:regulation of transcription from RNA polymerase II promoter	AT5G20170	2e-97			D bilateral stage; LP.10 ten leaves visible; collective leaf structure; stamen; stem; petal differentiation and expansion stage; C globular stage; shoot system; petiole; LP.02 two leaves visible; leaf apex; inflorescence meristem; cotyledon; 4 leaf senescence stage; 4 anthesis; LP.08 eight leaves visible; carpel; pedicel; flower; LP.12 twelve leaves visible; sepal; vascular leaf; E expanded cotyl…
sp_v2.0_unigene1376	923	predicted protein [Physcomitrella patens subsp. patens]	1.58926e-28	0.6475	-	C:membrane	AT1G73240	9e-18
sp_v2.0_unigene1379	1766	protein binding	5.67716e-131	0.8105	-	C:chloroplast envelope; P:response to wounding; F:RNA binding; C:chloroplast stroma; C:chloroplast thylakoid membrane	AT1G55480	9e-85			vascular leaf; C globular stage; stem; shoot system; carpel; E expanded cotyledon stage; LP.08 eight leaves visible; stamen; LP.10 ten leaves visible; petiole; fruit; cauline leaf; petal differentiation and expansion stage; vascular leaf; D bilateral stage; vascular leaf; sepal; LP.04 four leaves visible; petal; LP.06 six leaves visible; seed development stages; 4 leaf senescence stage; plant emb…
sp_v2.0_unigene1380	1561	protein	3.0452e-117	0.7425		F:molecular_function; P:biological_process	AT1G02330	6e-71			petal; vascular leaf; shoot system; LP.02 two leaves visible; LP.10 ten leaves visible; cauline leaf; carpel; LP.08 eight leaves visible; F mature embryo stage; stamen; seed; hypocotyl; petal differentiation and expansion stage; cotyledon; petiole; pollen; pollen; L mature pollen stage; inflorescence meristem; collective leaf structure; D bilateral stage; sepal; LP.12 twelve leaves visible; plant…
sp_v2.0_unigene1381	1470	ferroportin protein family	7.82444e-77	0.702	-	C:chloroplast envelope; P:cellular iron ion homeostasis; P:iron ion transport; F:transporter activity; F:hydrolase activity; C:membrane	AT5G26820	1e-70
sp_v2.0_unigene1382	1941	abhydrolase domain-containing protein fam108c1-like	6.89183e-101	0.834	-	F:serine-type peptidase activity; P:proteolysis	AT4G31020	1e-97			D bilateral stage; shoot system; petal differentiation and expansion stage; stem; stamen; vascular leaf; LP.04 four leaves visible; pedicel; E expanded cotyledon stage; leaf lamina base; pollen tube cell; seed; F mature embryo stage; petal; LP.10 ten leaves visible; hypocotyl; sepal; LP.08 eight leaves visible; inflorescence meristem; plant embryo; C globular stage; collective leaf structure; lea…
sp_v2.0_unigene1384	1589	protein	7.93026e-121	0.6975	-	C:CUL4 RING ubiquitin ligase complex; F:nucleotide binding	AT2G47790	4e-111			plant embryo; stem; plant sperm cell; E expanded cotyledon stage; vascular leaf; cauline leaf; pollen; stamen; LP.02 two leaves visible; LP.08 eight leaves visible; petal; petiole; D bilateral stage; pedicel; LP.06 six leaves visible; flower; leaf apex; collective leaf structure; C globular stage; cotyledon; inflorescence meristem; shoot apex; seed; carpel; F mature embryo stage; shoot system; 4 …
sp_v2.0_unigene1385	1488	(+)-neomenthol dehydrogenase-like	1.56078e-139	0.6435	-	F:oxidoreductase activity; P:oxidation reduction; F:binding	AT5G51030	6e-66
sp_v2.0_unigene1386	1753	transcription factor bhlh30	6.57254e-47	0.6665	-	P:regulation of transcription, DNA-dependent	AT1G68810	4e-44
sp_v2.0_unigene1388	1451	wd40 repeat compass complex protein	8.17529e-178	0.867	EC:2.7.11.7	C:MLL1 complex; C:Set1C/COMPASS complex; F:histone methyltransferase activity (H3-K4 specific); P:regulation of transcription, DNA-dependent; P:histone H3-K4 methylation; P:skeletal system development; F:myosin heavy chain kinase activity; P:histone H3 acetylation; F:protein binding; C:Ada2/Gcn5/Ada3 transcription activator complex	AT3G49660	4e-133			plant embryo; F mature embryo stage; endosperm; E expanded cotyledon stage; leaf vascular system; collective leaf structure; flower; embryo proper; shoot apex; D bilateral stage; root apical meristem; plant sperm cell; shoot apex; petal differentiation and expansion stage; seed
sp_v2.0_unigene1389	1387	e3 ubiquitin-protein ligase at3g02290-like	1.11456e-27	0.599	-	F:metal ion binding	AT5G15790	3e-46
sp_v2.0_unigene1390	1352	autophagy-related protein 18-like	6.6233e-118	0.7415		F:molecular_function; P:biological_process	AT4G30510	2e-98			vascular leaf; flower; shoot system; root
sp_v2.0_unigene1391	1965	mevalonate kinase	0	0.68	EC:2.7.1.36	C:cytoplasm; P:phosphorylation; P:isoprenoid biosynthetic process; F:mevalonate kinase activity; F:ATP binding	AT5G27450	2e-98		PWY-922:mevalonate pathway I	seed; pedicel; F mature embryo stage; stem; M germinated pollen stage; pollen; petal; vascular leaf; stamen; shoot apex; petiole; sepal; E expanded cotyledon stage; plant embryo; petal; inflorescence; LP.12 twelve leaves visible; fruit; hypocotyl; anther; root; filament; flower; petal differentiation and expansion stage; D bilateral stage; LP.04 four leaves visible; inflorescence meristem; embryo…
sp_v2.0_unigene1392	1855	protein	0	0.7735	-	C:mitochondrion	AT1G69380	5e-95			4 anthesis; stamen; cotyledon; C globular stage; shoot apex; LP.08 eight leaves visible; leaf apex; petiole; pollen; hypocotyl; stem; E expanded cotyledon stage; seed; 4 leaf senescence stage; root; LP.02 two leaves visible; sepal; pedicel; petal; leaf lamina base; plant sperm cell; LP.06 six leaves visible; collective leaf structure; cauline leaf; plant embryo; shoot system; inflorescence merist…
sp_v2.0_unigene1396	1046	calcium-binding pollen allergen	1.93657e-36	0.7055	-	C:cytoplasm; P:root hair elongation; P:response to cold; C:nucleus	AT1G24620	2e-40
sp_v2.0_unigene1397	2387	nucleic acid binding protein	5.70164e-108	0.5315	-	F:binding	AT5G38600	2e-34
sp_v2.0_unigene1398	1767	dynamin-related protein 3a-like	9.42258e-118	0.678	-	P:metabolic process; F:catalytic activity; F:nucleotide binding	AT4G33650	0			petiole; seed; inflorescence meristem; F mature embryo stage; pollen; LP.06 six leaves visible; LP.04 four leaves visible; 4 leaf senescence stage; leaf epidermis; C globular stage; LP.10 ten leaves visible; shoot apex; collective leaf structure; cultured plant cell; leaf apex; leaf lamina base; cotyledon; vascular leaf; cauline leaf; flower; D bilateral stage; shoot system; LP.02 two leaves visi…
sp_v2.0_unigene1399	1531	proteasome activator complex subunit 4-like isoform 2	5.26808e-90	0.6905	-	F:binding	AT3G13330	3e-85			petal differentiation and expansion stage; 4 anthesis; LP.10 ten leaves visible; flower; leaf lamina base; leaf apex; cauline leaf; inflorescence meristem; C globular stage; LP.08 eight leaves visible; carpel; hypocotyl; LP.04 four leaves visible; F mature embryo stage; petiole; seed; E expanded cotyledon stage; plant embryo; stamen; petal; 4 leaf senescence stage; cotyledon; stem; shoot system; …
sp_v2.0_unigene1400	1712	protein	7.61612e-125	0.791	-	C:mitochondrion	AT5G41970	1e-143			4 leaf senescence stage; leaf lamina base; D bilateral stage; shoot system; flower; cultured plant cell; F mature embryo stage; LP.04 four leaves visible; carpel; shoot apex; guard cell; E expanded cotyledon stage; stem; LP.02 two leaves visible; vascular leaf; collective leaf structure; LP.08 eight leaves visible; pedicel; petal; LP.12 twelve leaves visible; petiole; LP.10 ten leaves visible; ca…
sp_v2.0_unigene1401	2332	galactose-binding protein	0	0.5735	-	C:cell part	AT1G71360	3e-116
sp_v2.0_unigene1402	2018	inositol-tetrakisphosphate 1-kinase 4-like	3.76163e-116	0.632	-	F:binding; F:kinase activity; P:metabolic process; C:mitochondrion	AT2G43980	9e-102		PWY-4562:lipid-dependent phytate biosynthesis II (via Ins(1,3,4)P<sub>3</sub>); PWY-4562:lipid-dependent phytate biosynthesis II (via Ins(1,3,4)P<sub>3</sub>); PWY-4661:1D-<i>myo</i>-inositol hexakisphosphate biosynthesis III (<i>Spirodela polyrrhiza</i>); PWY-6554:1D-<i>myo</i>-inositol hexakisphosphate biosynthesis V (from Ins(1,3,4)P3); PWY-6554:1D-<i>myo</i>-inositol hexakisphosphate biosynth…	collective leaf structure; petal differentiation and expansion stage; 4 leaf senescence stage; LP.10 ten leaves visible; LP.12 twelve leaves visible; F mature embryo stage; flower; pollen; LP.02 two leaves visible; LP.04 four leaves visible; leaf apex; shoot system; seed; sepal; pedicel; LP.08 eight leaves visible; stem; petal; hypocotyl; LP.06 six leaves visible; 4 anthesis; carpel; stamen; E ex…
sp_v2.0_unigene1403	2470	long chain acyl- synthetase 4	0	0.75	EC:6.2.1.3	P:fatty acid biosynthetic process; F:long-chain-fatty-acid-CoA ligase activity; C:plasma membrane	AT4G23850	0	Acyl Lipid Metabolism Family	PWY-5143:fatty acid activation; PWY-5995:linoleate biosynthesis I (plants); PWY-6351:D-<i>myo</i>-inositol (1,4,5)-trisphosphate biosynthesis; PWY-5136:fatty acid &beta;-oxidation II (core pathway)	LP.04 four leaves visible; stamen; LP.02 two leaves visible; F mature embryo stage; pedicel; LP.06 six leaves visible; petal differentiation and expansion stage; plant sperm cell; 4 leaf senescence stage; LP.12 twelve leaves visible; seed; 4 anthesis; shoot system; root; vascular leaf; hypocotyl; E expanded cotyledon stage; LP.10 ten leaves visible; cultured plant cell; cotyledon; cauline leaf; s…
sp_v2.0_unigene1404	2390	abscisic insensitive 1b	1.11447e-103	0.614	EC:3.1.3.16	F:phosphoprotein phosphatase activity	AT4G26080	2e-90	EF-hand containing proteins; PP2C-type phosphatases;		petal; shoot system; inflorescence meristem; 4 anthesis; hypocotyl; leaf lamina base; pedicel; stem; F mature embryo stage; plant embryo; E expanded cotyledon stage; pollen; 4 leaf senescence stage; C globular stage; LP.02 two leaves visible; collective leaf structure; root tip; LP.08 eight leaves visible; vascular leaf; cauline leaf; seed; 0 seed germination stage; carpel; pollen; stamen; root; …
sp_v2.0_unigene1406	2078	phospholipase d	0	0.834	EC:3.1.4.4	P:response to cadmium ion; P:lipid catabolic process; F:protein binding; F:NAPE-specific phospholipase D activity; F:calcium ion binding; F:phospholipase D activity; C:membrane; P:phosphatidylcholine metabolic process; P:defense response to bacterium, incompatible interaction; F:phosphatidylinositol-4,5-bisphosphate binding	AT2G42010	0	Acyl Lipid Metabolism Family; Phospholipase D; Phospholipase D (Zarsky group)	PWY-3561:choline biosynthesis III; LIPASYN-PWY:phospholipases	cultured plant cell; 4 leaf senescence stage; inflorescence meristem; pollen tube cell; seed; leaf apex; stamen; root; flower; plant embryo; stem; M germinated pollen stage; LP.04 four leaves visible; E expanded cotyledon stage; cultured plant cell; cauline leaf; petal; collective leaf structure; D bilateral stage; pollen; pedicel; cultured plant cell; petal differentiation and expansion stage; s…
sp_v2.0_unigene1407	960	serine protease	4.42549e-37	0.77	EC:3.4.24.0	F:metalloendopeptidase activity; P:chloroplast organization; P:proteolysis; C:chloroplast inner membrane	AT1G05140	2e-31
sp_v2.0_unigene1408	1462	mitochondrial substrate carrier family protein	4.458e-123	0.834	-	F:binding; C:mitochondrial inner membrane; P:transmembrane transport; P:mitochondrial transport; C:integral to membrane; C:plastid; F:transporter activity	AT5G64970	7e-122	Organic Solute Cotransporters		LP.12 twelve leaves visible; plant embryo; seed; petal differentiation and expansion stage; LP.08 eight leaves visible; carpel; 4 leaf senescence stage; F mature embryo stage; LP.04 four leaves visible; root; E expanded cotyledon stage; petal; hypocotyl; cotyledon; inflorescence meristem; sepal; LP.10 ten leaves visible; leaf apex; flower; 4 anthesis; LP.02 two leaves visible; collective leaf str…
sp_v2.0_unigene1411	2502	protein	1.88184e-106	0.775	-	C:intracellular; C:plasma membrane; P:intracellular protein transport	AT2G38410	8e-97
sp_v2.0_unigene1414	1949	pentatricopeptide repeat-containing protein	1.75147e-120	0.603	-	C:cell part	AT4G21880	2e-104			pedicel; petiole; petal; plant embryo; shoot system; vascular leaf; shoot apex; petal differentiation and expansion stage; D bilateral stage; flower; carpel; root; LP.04 four leaves visible; sepal; leaf lamina base; hypocotyl; C globular stage; stamen; 4 anthesis; seed; F mature embryo stage; cauline leaf; collective leaf structure; E expanded cotyledon stage
sp_v2.0_unigene1416	1431	cytochrome p450	1.12234e-163	0.693	-	F:heme binding; F:monooxygenase activity; P:oxidation reduction; F:electron carrier activity	AT4G36220	2e-111	Cytochrome P450; Monolignol Biosynthesis;	PWY-361:phenylpropanoid biosynthesis; PWY-2181:free phenylpropanoid acid biosynthesis; PWY-5168:ferulate and sinapate biosynthesis; PWY-5060:luteolin biosynthesis; PWY-5060:luteolin biosynthesis; PWY-3101:flavonol biosynthesis; PWY-5152:leucodelphinidin biosynthesis; PWY1F-823:leucopelargonidin and leucocyanidin biosynthesis ;	seed; 4 leaf senescence stage; LP.08 eight leaves visible; LP.04 four leaves visible; cauline leaf; LP.06 six leaves visible; LP.02 two leaves visible; leaf apex; cotyledon; stamen; D bilateral stage; LP.10 ten leaves visible; leaf lamina base; vascular leaf; inflorescence meristem; pedicel; stem; plant callus; E expanded cotyledon stage; sepal; 4 anthesis; collective leaf structure; petiole; sho…
sp_v2.0_unigene1417	2290	multi-copper oxidase type i family protein	0	0.774	EC:1.10.3.0	F:oxidoreductase activity, acting on diphenols and related substances as donors, oxygen as acceptor; F:copper ion binding; C:cell wall; P:oxidation reduction; P:root development; P:auxin polar transport; P:photomorphogenesis; P:meristem maintenance; P:response to auxin stimulus; P:indeterminate inflorescence morphogenesis; P:cellular response to phosphate starvation; ; C:membrane; C:endoplasmic r…	AT1G23010	0			pollen; pedicel; LP.08 eight leaves visible; stamen; E expanded cotyledon stage; flower; shoot apex; root; stem; seed; F mature embryo stage; LP.10 ten leaves visible; D bilateral stage; cauline leaf; LP.04 four leaves visible; plant embryo; inflorescence meristem; LP.06 six leaves visible; petal differentiation and expansion stage; petal; C globular stage; shoot system; vascular leaf; carpel; pl…
sp_v2.0_unigene1418	2008	protein	6.86997e-141	0.7315	-	P:embryonic morphogenesis; P:protein import into peroxisome matrix; C:peroxisomal membrane; P:fatty acid beta-oxidation	AT3G04460	2e-131			inflorescence meristem; sepal; collective leaf structure; flower; seed; petal differentiation and expansion stage; cauline leaf; leaf lamina base; inflorescence; 4 leaf senescence stage; E expanded cotyledon stage; petal; pollen; flower; D bilateral stage; seed; shoot apex; stem; hypocotyl; root; plant embryo; 4 anthesis; shoot system; ovary; vascular leaf; stamen; carpel; F mature embryo stage; …
sp_v2.0_unigene1420	1831	dna-damage-repair toleration protein drt111	3.11126e-71	0.8045	-	F:nucleic acid binding; C:chloroplast; C:nucleus; F:nucleotide binding; P:DNA repair	AT1G30480	3e-65
sp_v2.0_unigene1421	2027	dead-box atp-dependent rna helicase 38-like	0	0.7845	-	F:nucleic acid binding; P:response to cold; F:ATP-dependent helicase activity; P:response to heat; F:RNA-dependent ATPase activity; F:ATP binding; P:response to abscisic acid stimulus; C:nuclear envelope; C:cytoplasm; P:poly(A)+ mRNA export from nucleus; F:RNA helicase activity; C:plasma membrane	AT3G53110	2e-152			D bilateral stage; seed; inflorescence meristem; cotyledon; cauline leaf; carpel; vascular leaf; collective leaf structure; E expanded cotyledon stage; LP.04 four leaves visible; LP.06 six leaves visible; root; sepal; leaf lamina base; stamen; plant embryo; LP.12 twelve leaves visible; pedicel; petal; leaf apex; shoot system; petiole; LP.10 ten leaves visible; 4 leaf senescence stage; petal diffe…
sp_v2.0_unigene1422	2112	nucleotidyltransferase family protein	4.61864e-67	0.5945	-	C:plastid	AT3G45750	3e-55
sp_v2.0_unigene1423	1377	protein	1.58789e-85	0.7975	-	C:chloroplast thylakoid membrane; C:chloroplast envelope; C:chloroplast stroma	AT4G30620	1e-47
sp_v2.0_unigene1426	2449	calvin cycle protein cp12	1.09301e-45	0.762	-	C:plastid	AT2G47400	1e-21
sp_v2.0_unigene1427	1767	sarcosine oxidase	3.45825e-118	0.6565	EC:1.5.3.1	F:sarcosine oxidase activity; P:oxidation reduction	AT2G24580	1e-105			LP.04 four leaves visible; LP.12 twelve leaves visible; inflorescence meristem; carpel; collective leaf structure; leaf lamina base; seed; flower; LP.08 eight leaves visible; petiole; stamen; shoot system; pedicel; vascular leaf; root; 4 leaf senescence stage; leaf apex; cauline leaf; petal differentiation and expansion stage; shoot apex; stem; C globular stage; LP.06 six leaves visible; plant em…
sp_v2.0_unigene1428	1987	unknown [Picea sitchensis]	2.17748e-33	0.645		P:defense response; P:apoptosis; F:ATP binding	#N/A
sp_v2.0_unigene1432	1631	thioredoxin family protein	6.8626e-168	0.7735	-	F:electron carrier activity; P:cell redox homeostasis; F:protein disulfide oxidoreductase activity; C:chloroplast thylakoid membrane; C:mitochondrion	AT5G03880	5e-113			flower; LP.02 two leaves visible; LP.06 six leaves visible; C globular stage; LP.04 four leaves visible; petiole; 4 leaf senescence stage; petal; M germinated pollen stage; pedicel; shoot apex; D bilateral stage; inflorescence meristem; E expanded cotyledon stage; carpel; vascular leaf; shoot system; cauline leaf; leaf apex; leaf lamina base; sepal; LP.12 twelve leaves visible; root; 4 anthesis; …
sp_v2.0_unigene1433	1301	mip nip subfamily	9.9406e-132	0.6935	-	P:boron transmembrane transport; F:boron uptake transmembrane transporter activity; C:lateral plasma membrane; P:arsenite transport; ; F:boron transmembrane transporter activity; F:glycerol transmembrane transporter activity; P:response to arsenic; F:arsenite transmembrane transporter activity; F:urea transmembrane transporter activity; C:integral to membrane; F:water channel activity; P:glycerol…	AT1G80760	3e-84	Aquaporin Families; MIP family;		hypocotyl; cauline leaf; leaf apex; rosette leaf; petal; root; sepal; inflorescence node; LP.08 eight leaves visible; vascular bundle; collective leaf structure; petal differentiation and expansion stage; shoot apex; pollen; inflorescence meristem; flower; LP.06 six leaves visible; carpel; 4 anthesis; LP.04 four leaves visible; phloem; vascular leaf; stamen; stem; petiole; 4 leaf senescence stage…
sp_v2.0_unigene1434	1708	protein	3.7122e-63	0.6965	-	F:DNA binding	AT3G07565	1e-50
sp_v2.0_unigene1437	1151	glycosyl transferase family 1 protein	7.55645e-109	0.7235	-	C:endoplasmic reticulum membrane; F:transferase activity, transferring glycosyl groups; P:response to osmotic stress; P:response to abscisic acid stimulus; P:plant-type cell wall biogenesis; P:protein amino acid N-linked glycosylation	AT2G40190	5e-104		MANNOSYL-CHITO-DOLICHOL-BIOSYNTHESIS:dolichyl-diphosphooligosaccharide biosynthesis	whole plant
sp_v2.0_unigene1438	1225	f-box protein at4g35930-like	8.63425e-106	0.5155		P:proteolysis; F:cysteine-type peptidase activity	AT4G35930	5e-44
sp_v2.0_unigene1439	2322	pentatricopeptide repeat-containing protein	2.84104e-112	0.568	-	F:binding	AT3G49240	6e-61
sp_v2.0_unigene1441	1815	map 4 kinase alpha1	2.19568e-77	0.505	-	F:kinase activity; P:response to osmotic stress	AT1G53165	5e-59
sp_v2.0_unigene1444	800	lipid-binding start domain-containing protein	6.84084e-96	0.7345		F:molecular_function; P:biological_process	AT5G49800	3e-58
sp_v2.0_unigene1450	2897	e3 ubiquitin-protein ligase upl3-like	0	0.689	EC:6.3.2.0	P:DNA endoreduplication; P:protein modification process; C:intracellular; F:acid-amino acid ligase activity; P:trichome branching; C:plasma membrane	AT4G38600	0			vascular leaf; petal differentiation and expansion stage; collective leaf structure; petiole; pedicel; pollen; L mature pollen stage; LP.04 four leaves visible; shoot system; LP.10 ten leaves visible; plant embryo; pollen; 4 anthesis; hypocotyl; F mature embryo stage; cotyledon; D bilateral stage; M germinated pollen stage; leaf lamina base; stem; C globular stage; carpel; petal; seed; LP.06 six …
sp_v2.0_unigene1451	2175	protein	5.99676e-16	0.64		C:integral to membrane	#N/A
sp_v2.0_unigene1453	1749	asc1-like protein	5.78145e-144	0.709	-	C:cytoplasmic membrane-bounded vesicle; C:integral to membrane; C:endoplasmic reticulum; C:Golgi apparatus; C:plasma membrane; P:response to molecule of fungal origin	AT3G19260	7e-90			collective leaf structure; LP.10 ten leaves visible; pollen; E expanded cotyledon stage; shoot apex; hypocotyl; LP.04 four leaves visible; L mature pollen stage; D bilateral stage; cotyledon; shoot system; C globular stage; M germinated pollen stage; sepal; plant sperm cell; petiole; petal differentiation and expansion stage; cultured plant cell; 4 anthesis; LP.02 two leaves visible; carpel; leaf…
sp_v2.0_unigene1454	1544	pinus taeda anonymous locus 2_8709_01 genomic sequence	9.42306e-79	0.619		F:molecular_function; P:biological_process	AT3G24740	2e-74			petiole; seed; carpel; plant embryo; shoot apex; C globular stage; 4 leaf senescence stage; E expanded cotyledon stage; pedicel; F mature embryo stage; leaf lamina base; pollen tube cell; plant sperm cell; inflorescence meristem; sepal; flower; leaf apex; L mature pollen stage; root; petal differentiation and expansion stage; D bilateral stage; pollen; collective leaf structure; LP.06 six leaves …
sp_v2.0_unigene1455	878	pinus taeda anonymous locus 2_6463_01 genomic sequence	8.36308e-77	0.752		-	AT3G23590	2e-131			4 anthesis; shoot system; stamen; LP.08 eight leaves visible; cotyledon; LP.02 two leaves visible; inflorescence meristem; LP.06 six leaves visible; carpel; sepal; F mature embryo stage; stem; collective leaf structure; E expanded cotyledon stage; plant embryo; hypocotyl; petiole; LP.10 ten leaves visible; LP.04 four leaves visible; LP.12 twelve leaves visible; leaf apex; vascular leaf; petal dif…
sp_v2.0_unigene1456	1449	protein	5.2618e-76	0.719	-	C:mitochondrion; C:nucleus	AT2G27230	2e-66
sp_v2.0_unigene1458	1898	protein	3.55491e-133	0.643	-	F:ligase activity; P:ubiquitin-dependent protein catabolic process	AT1G51550	5e-105
sp_v2.0_unigene1459	2817	zinc ion binding protein	0	0.606	-	F:translation repressor activity; C:cytosol; P:negative regulation of translation; P:DNA endoreduplication; P:negative regulation of transcription, DNA-dependent; C:phragmoplast; C:nucleus	AT1G17210	0			flower; petal differentiation and expansion stage; vascular leaf; shoot apex; LP.02 two leaves visible; stem; leaf apex; petiole; shoot system; sepal; C globular stage; LP.06 six leaves visible; E expanded cotyledon stage; LP.12 twelve leaves visible; D bilateral stage; F mature embryo stage; inflorescence meristem; petal; 4 anthesis; cultured plant cell; collective leaf structure; leaf lamina ba…
sp_v2.0_unigene1461	1676	manganese-dependent adp-ribose cdp-alcohol diphosphatase-like	4.81045e-140	0.806	-	F:protein serine/threonine phosphatase activity	AT4G24730	1e-127			sepal; petal; petiole; inflorescence meristem; LP.04 four leaves visible; pedicel; pollen tube cell; cotyledon; C globular stage; shoot system; carpel; F mature embryo stage; flower; stamen; 4 leaf senescence stage; collective leaf structure; E expanded cotyledon stage; petal differentiation and expansion stage; LP.12 twelve leaves visible; LP.06 six leaves visible; leaf apex; seed; M germinated …
sp_v2.0_unigene1463	2624	plectin-related protein	6.80635e-153	0.7375		F:molecular_function; P:biological_process; C:cellular_component	AT2G26770	1e-143			4 anthesis; E expanded cotyledon stage; C globular stage; leaf apex; D bilateral stage; LP.08 eight leaves visible; collective leaf structure; 4 leaf senescence stage; LP.12 twelve leaves visible; pedicel; pollen; vascular leaf; petal differentiation and expansion stage; stem; inflorescence meristem; shoot apex; cauline leaf; LP.06 six leaves visible; LP.02 two leaves visible; leaf lamina base; s…
sp_v2.0_unigene1464	1109	pentapeptide repeat-containing protein	1.99627e-151	0.886	-	C:chloroplast thylakoid membrane; C:chloroplast thylakoid lumen	AT1G12250	1e-99			stamen; LP.02 two leaves visible; collective leaf structure; vascular leaf; plant embryo; hypocotyl; E expanded cotyledon stage; pollen; leaf apex; LP.12 twelve leaves visible; LP.08 eight leaves visible; guard cell; pedicel; carpel; shoot system; inflorescence meristem; shoot apex; stem; seed; LP.10 ten leaves visible; F mature embryo stage; flower; cotyledon; C globular stage; LP.06 six leaves …
sp_v2.0_unigene1468	1400	protein	4.70197e-66	0.5735	-	C:nucleolus	AT3G16810	1e-59
sp_v2.0_unigene1469	2549	threonine synthase	0	0.8265	EC:4.2.3.1	P:threonine biosynthetic process; F:pyridoxal phosphate binding; F:threonine synthase activity; C:chloroplast	AT4G29840	0		HOMOSER-THRESYN-PWY:threonine biosynthesis from homoserine	sepal; LP.10 ten leaves visible; LP.04 four leaves visible; leaf apex; plant embryo; pollen tube cell; carpel; cauline leaf; stamen; cotyledon; guard cell; leaf lamina base; LP.08 eight leaves visible; pollen; pollen; petiole; vascular leaf; D bilateral stage; E expanded cotyledon stage; C globular stage; stem; collective leaf structure; F mature embryo stage; M germinated pollen stage; LP.12 twe…
sp_v2.0_unigene1471	1430	molybdenum cofactor sulfurase family protein	1.73152e-164	0.7635	-	F:pyridoxal phosphate binding; F:Mo-molybdopterin cofactor sulfurase activity; P:metabolic process; F:molybdenum ion binding	AT1G30910	6e-105			LP.02 two leaves visible; petiole; inflorescence meristem; C globular stage; shoot apex; collective leaf structure; seed; pollen; plant embryo; petal differentiation and expansion stage; LP.12 twelve leaves visible; stamen; cauline leaf; shoot system; petal; leaf lamina base; vascular leaf; cotyledon; 4 leaf senescence stage; LP.04 four leaves visible; E expanded cotyledon stage; pedicel; flower;…
[truncated: 19,339 more rows]
