# Supplementary material for: Transcriptomic analysis highlights epigenetic and transcriptional regulation during zygotic embryo development of Pinus pinaster
Source: BMC Plant Biol. 2013 Aug 30;13:123. doi: 10.1186/1471-2229-13-123 (PMC3844413; doi:10.1186/1471-2229-13-123)
Supplement: Additional file 5 — Functional annotation, specificity, clustering results and statistical analysis of the differentially expressed transcripts. [file 1471-2229-13-123-S5.xls]

## Sheet: DE GENES
SPOT	SPOT EST ACCESSION	P PINASTER UNIGENE	CLUSTER	PVAL	GYMNOSPERMS-SPECIFIC	ARABIDOPSIS ID	ARABIDOPSIS GENE	NCBI BLASTX	GENE ONTOLOGY	KEGG
5.4.10.11	RTAL1_22_G06_A029	sp_v2.0_unigene10278	1	0.00342891	gymnosperms-specific			unknown [Picea sitchensis]
5.4.17.24	RTDR3_6_F05_A022	sp_v2.0_unigene1309	1	0.000120772	gymnosperms-specific			lipoxygenase 1
6.1.5.14	RTNIT1_26_G05_A029	sp_v2.0_unigene16267	1	0.00699132	gymnosperms-specific			unknown [Picea sitchensis]
6.4.16.16	RTDS2_3_B09_A021	sp_v2.0_unigene17280	1	7.74e-05	gymnosperms-specific			unknown [Picea sitchensis]
11.1.20.22	NDL1_59_A08_A029	sp_v2.0_unigene23340	1	0.000401915	gymnosperms-specific			unknown [Picea sitchensis]
5.1.12.16	RTWW3_15_F04_A022	sp_v2.0_unigene24409;sp_v2.0_unigene5859	1	0.000280883	gymnosperms-specific
4.2.22.8	FLD1_46_D09_A029	sp_v2.0_unigene28221	1	6.41e-05	gymnosperms-specific			unknown [Picea sitchensis]
11.3.23.13	FLD1_14_B01_A029	sp_v2.0_unigene3252	1	0.00755343	gymnosperms-specific			unknown [Picea sitchensis]
12.4.6.20	RTMNUT1_25_B12_A029	sp_v2.0_unigene32850	1	0.000185799	gymnosperms-specific			unknown [Picea sitchensis]
12.4.17.11	RTDR1_12_A09_A015	sp_v2.0_unigene48629	1	0.00064421	gymnosperms-specific			unknown [Picea sitchensis]
2.2.14.16	RTNACL1_6_C01_A029	sp_v2.0_unigene55841	1	4.63e-06	gymnosperms-specific			unknown [Picea sitchensis]
7.4.9.16	RTCU1_16_H09_A029	sp_v2.0_unigene62831	1	0.000222921	gymnosperms-specific			unknown [Picea sitchensis]
7.2.17.24	RTDR3_5_B08_A022	sp_v2.0_unigene67514	1	0.00261527	gymnosperms-specific			rna polymerase beta subunit
4.1.22.14	FLD1_60_H11_A029	sp_v2.0_unigene757	1	0.00759474	gymnosperms-specific			unknown [Picea sitchensis]
9.2.5.22	RTPHOS1_19_G09_A029	sp_v2.0_unigene757	1	4.38e-06	gymnosperms-specific			unknown [Picea sitchensis]
3.1.4.15	RTPQ1_40_B04_A032		1	5.64e-09	gymnosperms-specific			lycopene beta cyclase
11.1.6.21	RTMNUT1_39_H08_A029		1	3.24e-08	gymnosperms-specific			unknown [Picea sitchensis]
4.3.11.20	HEAT1_12_G02_A029		1	0.000592956	gymnosperms-specific			unknown [Picea sitchensis]
5.2.18.12	RTCNT1_50_E12_A029		1	7.76e-08	gymnosperms-specific			unknown [Picea sitchensis]
6.2.4.16	RTPQ1_36_E10_A032		1	0.000312419	gymnosperms-specific			unknown [Picea sitchensis]
8.3.12.16	RTWW3_13_A04_A022		1	9.28e-06	gymnosperms-specific			unknown [Picea sitchensis]
8.3.16.3	RTDR3_12_A10_A022	sp_v2.0_unigene12804	2	4.23e-05	gymnosperms-specific			hypothetical chloroplast protein
4.3.22.2	FLD1_39_E11_A029	sp_v2.0_unigene15157	2	0.000579127	gymnosperms-specific			unknown [Picea sitchensis]
6.1.3.1	STRR1_8_C12_A033	sp_v2.0_unigene15943	2	0.00197093	gymnosperms-specific			unknown [Picea sitchensis]
7.1.18.17	RTCNT1_63_F09_A029	sp_v2.0_unigene16186	2	0.000107817	gymnosperms-specific			unknown [Picea sitchensis]
6.4.23.13	FLD1_17_C11_A029	sp_v2.0_unigene16389;sp_v2.0_unigene23962	2	9.38e-05	gymnosperms-specific			unknown [Picea sitchensis]
10.2.17.10	RTDR1_13_A11_A015	sp_v2.0_unigene17119	2	0.00624775	gymnosperms-specific			unknown [Picea sitchensis]
12.1.18.13	RTCNT1_53_D03_A029	sp_v2.0_unigene19180	2	0.000130482	gymnosperms-specific			carboxy-terminal binding protein
4.4.20.24	RTAL1_1_A09_A029	sp_v2.0_unigene22937	2	0.00541914	gymnosperms-specific			unknown [Picea sitchensis]
6.2.13.23	RTWW2_3_F09_A021	sp_v2.0_unigene23962	2	4.33e-06	gymnosperms-specific			unknown [Picea sitchensis]
3.2.5.7	RTNACL1_58_A07_A029	sp_v2.0_unigene24500	2	1.38e-05	gymnosperms-specific			unknown [Picea sitchensis]
2.1.16.10	RTDS1_14_D10_A015	sp_v2.0_unigene27467	2	0.000124349	gymnosperms-specific			water-stress inducible protein 1
3.1.16.2	RTDR3_17_E09_A022	sp_v2.0_unigene30879	2	6.87e-06	gymnosperms-specific			maturase k
7.1.20.21	NDL1_61_D12_A029	sp_v2.0_unigene30879	2	5.13e-08	gymnosperms-specific			maturase k
7.2.3.4	STRR1_8_B11_A033	sp_v2.0_unigene31672	2	7.1e-05	gymnosperms-specific			ribulose- -bisphosphate carboxylase oxygenase large subunit
9.1.19.18	RTCNT1_16_B10_A029	sp_v2.0_unigene3537	2	0.00469082	gymnosperms-specific			unknown [Picea sitchensis]
3.2.7.3	RTHG1_15_E10_A029	sp_v2.0_unigene7527	2	0.00699169	gymnosperms-specific			unknown [Picea sitchensis]
7.4.19.10	RTCNT1_2_B01_A029		2	1.14e-06	gymnosperms-specific			callose synthase
5.2.17.5	RTDR1_7_G01_A015		2	2.35e-05	gymnosperms-specific			unknown [Picea sitchensis]
7.4.17.7	RTDR1_6_D09_A015		2	0.0046563	gymnosperms-specific			unknown [Picea sitchensis]
5.4.8.21	RTFEPL1_28_E03_A029	sp_v2.0_unigene12774	3	2.64e-08	gymnosperms-specific			nadh dehydrogenase subunit 7
4.2.9.20	RTCU1_29_E03_A029	sp_v2.0_unigene18303;sp_v2.0_unigene2210	3	3.06e-16	gymnosperms-specific			unknown [Picea sitchensis]
10.1.2.6	STRR1_79_D08_A033	sp_v2.0_unigene2210	3	7.31e-05	gymnosperms-specific			unknown [Picea sitchensis]
8.3.12.7	RTWW2_19_A06_A021	sp_v2.0_unigene2210	3	5.76e-09	gymnosperms-specific			unknown [Picea sitchensis]
3.1.15.20	RTFEPL1_7_D09_A029	sp_v2.0_unigene23736	3	3.39e-09	gymnosperms-specific			unknown [Picea sitchensis]
8.3.11.21	HEAT1_20_A11_A029	sp_v2.0_unigene24409	3	0.000264663	gymnosperms-specific			unknown [Picea sitchensis]
4.4.8.16	RTFE1_44_F06_A029	sp_v2.0_unigene29645	3	4.79e-07	gymnosperms-specific			phytochrome a signal transduction 1
7.3.22.1	FLD1_37_G12_A029	sp_v2.0_unigene41321	3	4.18e-08	gymnosperms-specific			pinus taeda anonymous locus 2_7581_01 genomic sequence
3.2.14.2	RTK1_3_A10_A029	sp_v2.0_unigene67416;sp_v2.0_unigene60728	3	2.39e-06	gymnosperms-specific			unknown [Picea sitchensis]
1.3.4.13	RTS1_13_C07_A029	sp_v2.0_unigene69645	3	6.88e-06	gymnosperms-specific			pinus taeda anonymous locus umn_2818_01 genomic sequence
7.2.10.1	NDL2_2_F08_A029	sp_v2.0_unigene82366	3	5.27e-06	gymnosperms-specific			unknown [Picea sitchensis]
1.3.6.5	RTMG1_24_E07_A029	sp_v2.0_unigene92415	3	5.36e-09	gymnosperms-specific			arabinogalactan-like protein
10.1.8.13	RTFE1_22_A10_A029		3	5.29e-08	gymnosperms-specific			isoflavone reductase-like protein
4.2.23.17	FLD1_25_G10_A029		3	5.91e-07	gymnosperms-specific			pinus taeda anonymous locus 0_1897_01 genomic sequence
10.3.11.6	COLD1_41_H04_A029		3	0.000168842	gymnosperms-specific			unknown [Picea sitchensis]
12.4.6.9	RTMG1_25_H04_A029		3	9.26e-07	gymnosperms-specific			unknown [Picea sitchensis]
2.2.19.8	RTBOR1_6_B11_A029		3	1.06e-06	gymnosperms-specific			unknown [Picea sitchensis]
2.2.23.19	FLD1_27_C05_A029		3	7.13e-06	gymnosperms-specific			unknown [Picea sitchensis]
4.1.18.3	RTCNT1_35_D12_A029		3	3.03e-07	gymnosperms-specific			unknown [Picea sitchensis]
4.2.12.24	COLD1_18_D12_A029		3	3.37e-06	gymnosperms-specific			unknown [Picea sitchensis]
7.3.18.8	RTCNT1_41_F01_A029		3	3.81e-08	gymnosperms-specific			unknown [Picea sitchensis]
4.2.4.19	RTS1_20_H10_A029	sp_v2.0_unigene10326	4	4.09e-06	gymnosperms-specific			3-deoxy-d-arabino-heptulosonate 7-phosphate synthase
4.1.20.14	NDL1_43_B01_A029	sp_v2.0_unigene21429	4	0.000500849	gymnosperms-specific			af101791_1 arabinogalactan protein
10.1.12.3	RTWW2_9_F04_A021	sp_v2.0_unigene30987	4	2.27e-05	gymnosperms-specific			unknown [Picea sitchensis]
12.3.10.20	RTBOR1_19_B02_A029	sp_v2.0_unigene3265	4	0.000697562	gymnosperms-specific			unknown [Picea sitchensis]
7.3.16.21	RTDS2_23_F01_A021	sp_v2.0_unigene33307	4	0.000557774	gymnosperms-specific			unknown [Picea sitchensis]
6.1.17.11	RTDR1_16_E10_A015	sp_v2.0_unigene33590	4	1.14e-08	gymnosperms-specific			pinus taeda anonymous locus cl2046contig1_03 genomic sequence
1.4.8.4	RTDK1_22_A07_A029	sp_v2.0_unigene9884	4	1.18e-07	gymnosperms-specific			unknown [Picea sitchensis]
4.2.18.18	RTCNT1_73_E03_A029		4	2.76e-09	gymnosperms-specific			cysteine protease
10.1.16.23	RTDS2_22_B06_A021		4	2.58e-06	gymnosperms-specific			hypothetical chloroplast rf2
8.4.16.12	RTDS1_11_B06_A015		4	7.8e-06	gymnosperms-specific			pinus taeda anonymous locus umn_7370_01 genomic sequence
1.1.4.3	RTPQ1_3_G11_A032		4	4.82e-06	gymnosperms-specific			unknown [Picea sitchensis]
9.2.22.13	FLD1_56_G08_A029		4	1.09e-08	gymnosperms-specific			unknown [Picea sitchensis]
9.2.4.7	RTPQ1_6_E04_A032		4	0.000546522	gymnosperms-specific			unknown [Picea sitchensis]
9.3.19.12	RTCNT1_1_C01_A029		4	0.000322848	gymnosperms-specific			unknown [Picea sitchensis]
7.3.22.8	FLD1_44_H12_A029	sp_v2.0_unigene10597	5	9.93e-06	gymnosperms-specific			unknown [Picea sitchensis]
4.1.12.24	COLD1_18_D11_A029		5	0.000690274	gymnosperms-specific			thaumatin-like protein l2
5.4.21.18	HEAT1_7_A07_A029	sp_v2.0_unigene26778	6	6.61e-09	gymnosperms-specific			unknown [Picea sitchensis]
1.2.8.2	RTDK1_21_C01_A029	sp_v2.0_unigene3265	6	1.41e-09	gymnosperms-specific			unknown [Picea sitchensis]
2.1.6.6	RTMG1_23_D11_A029	sp_v2.0_unigene36807	6	7.27e-07	gymnosperms-specific			hypothetical protein Pssivw_p067 (chloroplast) [Pseudotsuga sinensis var. wilsoniana]
2.3.4.16	RTS1_13_B10_A029	sp_v2.0_unigene56824	6	0.000435452	gymnosperms-specific			unknown [Picea sitchensis]
3.1.22.18	GEO1_1_E07_A029	sp_v2.0_unigene757	6	3.88e-05	gymnosperms-specific			unknown [Picea sitchensis]
1.1.10.20	RTBOR1_29_A05_A029	sp_v2.0_unigene9773	6	2.41e-05	gymnosperms-specific			pinus taeda anonymous locus cl4003contig1_03 genomic sequence
8.1.21.12	GEO1_2_G10_A029	sp_v2.0_unigene10016	1	0.00154735		AT1G70280	NHL domain-containing protein	nhl repeat-containing protein	C:endomembrane system; F:molecular_function; P:biological_process	-
3.1.21.21	NDL1_7_D10_A029	sp_v2.0_unigene1009	1	0.00584107		AT3G44680	histone deacetylase 9; HDA09; HDA9; HISTONE DEACETYLASE	histone deacetylase	F:histone deacetylase activity (H3-K16 specific); P:regulation of transcription, DNA-dependent; P:histone deacetylation; F:NAD-dependent histone deacetylase activity (H3-K14 specific); F:NAD-dependent histone deacetylase activity (H4-K16 specific); F:NAD-dependent histone deacetylase activity (H3-K9 specific); C:nucleus	EC:3.5.1.98
10.4.3.21	STRR1_59_B09_A033	sp_v2.0_unigene10125	1	1.89e-05		AT3G15010	RNA-binding (RRM/RBD/RNP motifs) family protein	rna recognition motif-containing protein	C:nucleolus; P:leaf senescence; P:ethylene biosynthetic process; P:defense response; F:nucleic acid binding; F:protein binding; P:cell death; F:nucleotide binding	-
7.1.2.19	STRS1_29_F09_A034	sp_v2.0_unigene10126	1	0.000897464
8.1.23.1	COLD1_3_B03_A029	sp_v2.0_unigene1016	1	0.00505547		AT2G37630	myb-like HTH transcriptional regulator family prot; AS1; ASYMMETRIC LEAVES 1; MYB91	asymmetric leaves1 and rough	C:nucleus; F:DNA binding	-
7.2.9.14	RTCU1_16_C04_A029	sp_v2.0_unigene10224	1	0.00219968		AT3G09850	D111/G-patch domain-containing protein	zinc finger	P:transcription, DNA-dependent; F:transcription factor activity; F:DNA binding; C:nucleus	-
4.3.7.13	RTK1_24_E05_A029	sp_v2.0_unigene10255	1	0.00282856		AT4G13350	NSP (nuclear shuttle protein)-interacting GTPase	arf-gap domain and fg repeats-containing protein	P:response to virus; C:cytosol; F:ARF GTPase activator activity; P:regulation of ARF GTPase activity; F:zinc ion binding; P:nucleocytoplasmic transport; F:GTPase activity; F:GTP binding	-
4.4.16.16	RTDS2_4_F01_A021	sp_v2.0_unigene10276	1	0.00909133		AT1G04910	O-fucosyltransferase family protein	duf246 domain-containing protein at1g-491--like	C:mitochondrion; C:plastid; C:Golgi apparatus	-
6.2.18.10	RTCNT1_49_D12_A029	sp_v2.0_unigene10282	1	1.28e-06		AT3G13840	GRAS family transcription factor	nodulation signaling pathway 1 protein	P:transcription, DNA-dependent	-
2.4.10.4	NDL2_7_F07_A029	sp_v2.0_unigene10314	1	0.00522465				ring finger	F:zinc ion binding	-
4.1.13.23	RTWW2_5_A04_A021	sp_v2.0_unigene1041	1	0.00550242		AT5G03810	GDSL-like Lipase/Acylhydrolase family protein; carboxylic ester hydrolase	zinc finger	F:hydrolase activity, acting on ester bonds; P:lipid metabolic process	-
11.1.16.15	RTDS1_17_B07_A015	sp_v2.0_unigene10490	1	0.00231677		AT5G27710		unknown [Picea sitchensis]	C:cytoplasmic membrane-bounded vesicle	-
4.4.20.7	NDL1_26_B08_A029	sp_v2.0_unigene10500	1	0.00170511		AT2G19810	CCCH-type zinc finger family protein	protein	P:leaf senescence; P:cell wall modification; P:jasmonic acid mediated signaling pathway; F:nucleic acid binding; C:cell wall; F:pectinesterase activity; F:aspartyl esterase activity; C:nucleus; F:zinc ion binding	EC:3.1.1.11
5.3.18.15	RTCNT1_58_B02_A029	sp_v2.0_unigene10508	1	0.00925848				embryo sac development arrest 6 protein	P:megagametogenesis; F:molecular_function; P:embryonic development ending in seed dormancy; C:cellular_component	-
12.1.9.8	RTCA1_23_A11_A029	sp_v2.0_unigene1068	1	0.00258964		AT2G18860	Syntaxin/t-SNARE family protein	syntaxin family protein	P:Golgi vesicle transport; C:membrane	-
2.3.4.12	RTPQ1_28_H08_A032	sp_v2.0_unigene10705	1	0.000757743		AT5G67360	Subtilase family protein; ARA12	subtilisin-like protease-like	F:serine-type endopeptidase activity; C:cytoplasmic membrane-bounded vesicle; P:proteolysis	EC:3.4.21
8.3.5.7	RTNACL1_40_B05_A029	sp_v2.0_unigene10705	1	0.000103983		AT5G67360	Subtilase family protein; ARA12	subtilisin-like protease-like	F:serine-type endopeptidase activity; C:cytoplasmic membrane-bounded vesicle; P:proteolysis	EC:3.4.21
10.4.16.20	RTDS2_8_F03_A021	sp_v2.0_unigene10727	1	0.000192686				unknown [Picea sitchensis]		-
7.2.17.23	RTDR3_5_A10_A022	sp_v2.0_unigene10793	1	0.00143657		AT3G58030	RING/U-box superfamily protein	ring u-box domain-containing protein	F:metal ion binding; F:zinc ion binding	-
11.4.17.22	RTDR3_2_F03_A022	sp_v2.0_unigene1093;sp_v2.0_unigene28179	1	0.00161345		AT5G57090	Auxin efflux carrier family protein; AGR; AGR1; AGRAVITROPIC; AGRAVITROPIC 1; ATPIN2; AUXIN TRANSPORT PROTEIN EIR1; EIR1; ETHYLENE INSENSITIVE ROOT 1; ETHYLENE INSENSITIVE ROOT1; PIN-FORMED 2; PIN2; POLAR-AUXIN-TRANSPORT EFFLUX COMPONENT AGRAVITROPIC 1; WAV6; WAVY ROOTS 6	auxin efflux carrier component / auxin efflux carrier component	P:transmembrane transport; P:response to glucose stimulus; P:positive gravitropism; C:basal plasma membrane; C:lytic vacuole; C:integral to membrane; P:auxin polar transport; F:auxin efflux transmembrane transporter activity; F:auxin:hydrogen symporter activity; P:response to ethylene stimulus; P:auxin efflux; C:integral to membrane; P:transmembrane transport	-
3.2.19.4	RTAL1_7_A08_A029	sp_v2.0_unigene1110	1	0.00332772		AT4G00450	RNA polymerase II transcription mediators; CRP; CRYPTIC PRECOCIOUS	mediator of rna polymerase ii transcription subunit	C:mediator complex; P:regulation of transcription from RNA polymerase II promoter	-
5.1.10.17	RTBOR1_24_H05_A029	sp_v2.0_unigene11119	1	0.000578413		AT4G19110	Protein kinase superfamily protein	cyclin-dependent kinase f-4-like	P:glutamine metabolic process; P:biosynthetic process; P:protein amino acid phosphorylation; F:ATP binding; F:protein serine/threonine kinase activity; F:anthranilate synthase activity	EC:2.7.11; EC:4.1.3.27
11.2.5.2	RTNACL1_13_F05_A029	sp_v2.0_unigene11161	1	0.000183732		AT1G27680	ADPGLC-PPase large subunit; ADP GLUCOSE PYROPHOSPHORYLASE 2 LARGE SUBUNIT; ADP-GLUCOSE PYROPHOSPHORYLASE; AGP; AGP2; APL2; glucose-1-phosphate adenylyltransferase	protein	P:glycogen biosynthetic process; P:cell wall modification; C:cell wall; F:pectinesterase activity; F:aspartyl esterase activity; C:chloroplast; F:glucose-1-phosphate adenylyltransferase activity	EC:3.1.1.11; EC:2.7.7.27
1.3.19.15	RTCNT1_13_E09_A029	sp_v2.0_unigene11218	1	0.00463772		AT5G05350	PLAC8 family protein	plac8 family protein	F:protein binding; C:plasma membrane	-
12.3.11.9	COLD1_50_E10_A029	sp_v2.0_unigene11236;sp_v2.0_unigene12284	1	0.000665121		AT3G08640	Protein of unknown function (DUF3411)	protein / subtilisin-like protease-like	C:chloroplast envelope; F:identical protein binding; F:serine-type endopeptidase activity; C:cytoplasmic membrane-bounded vesicle; P:proteolysis; P:negative regulation of catalytic activity; C:apoplast	EC:3.4.21
3.2.17.10	RTDR1_19_A07_A015	sp_v2.0_unigene1126	1	0.0022415		AT4G38690	PLC-like phosphodiesterases superfamily protein; PHOSPHOLIPASE C (3.1.4.3); phospholipase C	1-phosphatidylinositol phosphodiesterase-related protein	F:phospholipase C activity; C:plastid; ; P:lipid metabolic process	-
6.3.7.4	RTHG1_13_E11_A029	sp_v2.0_unigene11308	1	0.0010259		AT2G15480	UDP-glucosyl transferase 73B5; GLUCOSYLTRANSFERASE; UDP-glycosyltransferase	udp-glycosyltransferase 92a1-like	F:transferase activity, transferring hexosyl groups	EC:2.4.1
7.3.16.16	RTDS2_2_D04_A021	sp_v2.0_unigene11355	1	0.0025255		AT5G42220	Ubiquitin-like superfamily protein; phosphatidylinositol 3-kinase	protein		-
6.3.1.4	STRS1_51_E02_A034	sp_v2.0_unigene11421	1	0.000311194		AT4G36520	Chaperone DnaJ-domain superfamily protein	auxilin-like protein	F:heat shock protein binding	-
3.2.4.5	RTPQ1_12_B09_A032	sp_v2.0_unigene11433	1	0.00010046		AT1G70940	Auxin efflux carrier family protein; PIN-FORMED 3; PIN3	auxin efflux carrier component	P:transmembrane transport; C:integral to membrane	-
6.2.4.14	RTPQ1_36_B09_A032	sp_v2.0_unigene11433	1	0.000103048		AT1G70940	Auxin efflux carrier family protein; PIN-FORMED 3; PIN3	auxin efflux carrier component	P:transmembrane transport; C:integral to membrane	-
9.4.15.17	RTFEPL1_4_E02_A029	sp_v2.0_unigene11549	1	2.33e-06		AT2G35450	catalytics;hydrolases	catalytic hydrolase	P:metabolic process; F:hydrolase activity; C:chloroplast	-
10.2.22.3	FLD1_36_D06_A029	sp_v2.0_unigene1155	1	3.42e-08				death-inducer obliterator 1 isoform 2	F:zinc ion binding	-
5.3.8.15	RTFE1_43_G05_A029	sp_v2.0_unigene11582	1	0.00137483				unknown [Picea sitchensis]	F:binding	-
6.2.2.1	STRR1_71_D09_A033	sp_v2.0_unigene11586	1	2.03e-05		AT1G19800	trigalactosyldiacylglycerol 1; TGD1; TRIGALACTOSYLDIACYLGLYCEROL 1	trigalactosyldiacylglycerol 1	F:lipid transporter activity; C:chloroplast outer membrane; P:lipid transport; F:ATP binding; C:chloroplast inner membrane	-
1.1.6.6	RTMG1_24_F07_A029	sp_v2.0_unigene11707;sp_v2.0_unigene13779	1	0.00523416		AT4G14950	SNARE associated Golgi protein family; TUBULIN ALPHA-6 TUA6	snare associated golgi protein / protein	C:membrane; C:endoplasmic reticulum; P:biological_process; C:cellular_component	-
10.1.7.18	RTK1_29_E01_A029	sp_v2.0_unigene1182	1	6.84e-07
7.3.19.23	RTCNT1_26_F03_A029	sp_v2.0_unigene1185	1	0.00196726		AT2G25970	KH domain-containing protein	nucleic acid binding	F:hydrolase activity; F:nucleic acid binding	-
6.4.15.5	RTDS3_23_F06_A022	sp_v2.0_unigene12087	1	0.000448709		AT3G57610	adenylosuccinate synthase; ADENYLOSUCCINATE SYNTHETASE; adenylosuccinate synthase	adenylosuccinate synthetase	C:cytosol; F:adenylosuccinate synthase activity; P:AMP biosynthetic process; F:magnesium ion binding; C:chloroplast stroma; P:response to cadmium ion; C:membrane; F:GTP binding; C:apoplast	EC:6.3.4.4
3.4.9.12	RTCNT2_8_E12_A029	sp_v2.0_unigene12304	1	0.00140697		AT2G45510	cytochrome P450, family 704, subfamily A, polypept; CYP704A2; CYTOCHROME P450	cytochrome p45-	F:metal ion binding; P:electron transport chain; F:oxidoreductase activity	-
9.3.6.8	RTMG1_17_G01_A029	sp_v2.0_unigene12304	1	0.00128482		AT2G45510	cytochrome P450, family 704, subfamily A, polypept; CYP704A2; CYTOCHROME P450	cytochrome p45-	F:metal ion binding; P:electron transport chain; F:oxidoreductase activity	-
10.1.5.5	RTNACL1_37_A04_A029	sp_v2.0_unigene12476	1	0.00690718		AT5G48740	Leucine-rich repeat protein kinase family protein; kinase	lrr receptor-like serine threonine-protein kinase	P:defense response to bacterium; F:protein kinase activity	-
12.2.5.5	RTNACL1_35_D09_A029	sp_v2.0_unigene127	1	0.00207085		AT5G03280	NRAMP metal ion transporter family protein; CKR1; CYTOKININ RESISTANT 1; EIN2; EIN2-NRAMP; ERA3; ETHYLENE INSENSITIVE 2; ORE2; ORE3; ORESARA 3; PIR2	ethylene insensitive	P:negative regulation of defense response; F:protein binding; P:regulation of stomatal movement; P:ethylene mediated signaling pathway; P:response to salt stress; P:callose deposition in cell wall during defense response; P:response to jasmonic acid stimulus; P:defense response to fungus; P:defense response to bacterium; P:establishment of planar polarity; P:root hair cell differentiation; P:leaf…	-
5.1.5.7	RTNACL1_43_C11_A029	sp_v2.0_unigene131	1	1.36e-05		AT5G61380	CCT motif -containing response regulator protein; APRR1; PSEUDO-RESPONSE REGULATOR 1; TIMING OF CAB EXPRESSION 1; TIMING OF CAB1 1; TOC1	pinus taeda anonymous locus 2_6538_-1 genomic sequence	P:regulation of transcription, DNA-dependent; P:two-component signal transduction system (phosphorelay); F:two-component response regulator activity; F:kinase activity; P:phosphorylation	-
2.3.2.4	STRR1_75_E04_A033	sp_v2.0_unigene1313	1	0.00770933		AT3G11810		pinus taeda anonymous locus cl725contig1_-2 genomic sequence	C:membrane; F:molecular_function; P:biological_process; C:cellular_component	-
5.1.14.4	RTK1_2_C08_A029	sp_v2.0_unigene1313	1	0.000211524		AT3G11810		pinus taeda anonymous locus cl725contig1_-2 genomic sequence	C:membrane; F:molecular_function; P:biological_process; C:cellular_component	-
6.1.3.23	STRR1_62_D09_A033	sp_v2.0_unigene1313	1	0.00412759		AT3G11810		pinus taeda anonymous locus cl725contig1_-2 genomic sequence	C:membrane; F:molecular_function; P:biological_process; C:cellular_component	-
3.1.3.21	STRR1_63_H03_A033	sp_v2.0_unigene1324	1	4.57e-05		AT5G04930	aminophospholipid ATPase 1; ALA1; ATPase, coupled to transmembrane movement of ions, phosphorylative mechanism	phospholipid-transporting atpase 1-like	P:cellular biosynthetic process; F:ATPase activity, coupled to movement of substances; F:substrate-specific transporter activity; C:mitochondrion; C:cytoplasmic membrane-bounded vesicle; F:hydrolase activity, acting on acid anhydrides, catalyzing transmembrane movement of substances; F:nucleotide binding; P:nucleobase, nucleoside, nucleotide and nucleic acid metabolic process; C:membrane	EC:3.6.3
1.4.5.5	RTNACL1_59_H06_A029	sp_v2.0_unigene1326	1	0.00622703		AT1G32220	NAD(P)-binding Rossmann-fold superfamily protein	catalytic coenzyme binding protein	C:plastoglobule; P:response to oxidative stress; P:cellular metabolic process; F:coenzyme binding; F:isomerase activity; C:thylakoid	-
11.4.16.4	RTDR3_10_B09_A022	sp_v2.0_unigene133	1	0.00158622		AT1G66460	Protein kinase superfamily protein	kinase family protein	P:phosphorylation; F:protein serine/threonine kinase activity; F:nucleotide binding	EC:2.7.11
9.4.20.22	NDL1_60_C07_A029	sp_v2.0_unigene1345;sp_v2.0_unigene8014	1	0.000129266		AT1G70100		tpx2 (targeting protein for xklp2) family protein / tpx2 (targeting protein for xklp2) protein family	F:molecular_function; P:biological_process; C:cellular_component; C:chloroplast; C:plastid	-
1.4.6.12	RTMNUT1_10_G10_A029	sp_v2.0_unigene13531	1	0.000755028		AT4G32500	K+ transporter 5; AKT5	potassium channel	F:voltage-gated potassium channel activity; P:transport	-
2.1.9.5	RTCA1_32_F09_A029	sp_v2.0_unigene13668;sp_v2.0_unigene50845	1	6.49e-05		AT5G37850	pfkB-like carbohydrate kinase family protein; PYRIDOXAL KINASE; SALT OVERLY SENSITIVE 4; SOS4	pyridoxal kinase / potassium transporter	P:trichoblast differentiation; F:pyridoxal kinase activity; P:hyperosmotic salinity response; P:pyridoxal 5'-phosphate salvage; P:phosphorylation; C:chloroplast; F:potassium ion transmembrane transporter activity; C:cytoplasmic membrane-bounded vesicle; ; C:membrane	EC:2.7.1.35
6.4.13.2	RTPHOS1_5_H06_A029	sp_v2.0_unigene13709	1	0.00833769		AT2G24360	Protein kinase superfamily protein	serine thronine protein	P:protein amino acid phosphorylation; F:ATP binding; F:MAP kinase kinase kinase activity	EC:2.7.11.25
6.1.10.3	NDL2_3_E10_A029	sp_v2.0_unigene13778	1	0.00695596		AT1G71500	Rieske (2Fe-2S) domain-containing protein; oxidoreductase	rieske domain containing expressed	C:chloroplast envelope; F:oxidoreductase activity; F:2 iron, 2 sulfur cluster binding; C:chloroplast thylakoid membrane; P:oxidation reduction	-
1.4.4.12	RTPQ1_31_B07_A032	sp_v2.0_unigene13790;sp_v2.0_unigene7695	1	0.00109678		AT5G47910	respiratory burst oxidase homologue D; RBOHD; RESPIRATORY BURST OXIDASE; RESPIRATORY BURST OXIDASE PROTEIN D; RESPIRATORY OXIDASE; superoxide-generating NADPH oxidase	respiratory burst oxidase-like protein / nadph oxidase	F:FAD binding; F:NAD(P)H oxidase activity; C:integral to membrane; F:iron ion binding; F:peroxidase activity; F:electron carrier activity; F:calcium ion binding; P:oxidation reduction; F:FAD binding; C:integral to membrane; F:iron ion binding; F:peroxidase activity; F:electron carrier activity; F:calcium ion binding; P:oxidation reduction; F:oxidoreductase activity, acting on NADH or NADPH, with …	EC:1.6.3.1; EC:1.11.1.7; EC:1.11.1.7; EC:1.6.3
8.4.16.20	RTDS2_9_H05_A021	sp_v2.0_unigene13816	1	0.003229		AT1G29400	MEI2-like protein 5; AML5; ARABIDOPSIS MEI2-LIKE PROTEIN 5; MEI2	protein mei2-like 2-like	F:binding	-
9.4.6.10	RTMG1_28_F02_A029	sp_v2.0_unigene13913	1	3.77e-07		AT5G62500	end binding protein 1B; ATEB1B	microtubule-associated protein rp eb family member 1-like isoform 2	C:phragmoplast; P:positive gravitropism; F:microtubule binding; C:cortical microtubule, transverse to long axis; C:microtubule organizing center; C:preprophase band; P:thigmotropism; C:nucleus; C:spindle microtubule	-
3.3.2.15	STRS1_22_B04_A034	sp_v2.0_unigene14068	1	5.79e-05		AT5G07990	Cytochrome P450 superfamily protein; CYP75B1; D501; F3'H; FLAVONOID 3'-HYDROXYLASE; TRANSPARENT TESTA 7; TT7; flavonoid 3'-monooxygenase; flavonoid 3-hydroxylase	flavonoid 3 -hydroxylase	F:heme binding; F:monooxygenase activity; P:oxidation reduction; F:electron carrier activity	-
3.1.12.13	RTWW3_16_D11_A022	sp_v2.0_unigene1417	1	0.00259623		AT1G23010	Cupredoxin superfamily protein	multi-copper oxidase type i family protein	F:oxidoreductase activity, acting on diphenols and related substances as donors, oxygen as acceptor; F:copper ion binding; C:cell wall; P:oxidation reduction; P:root development; P:auxin polar transport; P:photomorphogenesis; P:meristem maintenance; P:response to auxin stimulus; P:indeterminate inflorescence morphogenesis; P:cellular response to phosphate starvation; ; C:membrane; C:endoplasmic r…	EC:1.1-.3
9.4.17.10	RTDR1_13_G10_A015	sp_v2.0_unigene14200	1	8.04e-05		AT5G48820	inhibitor/interactor with cyclin-dependent kinase; ICK6; Kip-related protein 3; KRP3	cyclin-dependent kinase inhibitor 3	P:cellular process	-
7.2.23.17	FLD1_23_H10_A029	sp_v2.0_unigene14201	1	0.00907195				unknown [Picea sitchensis]		-
6.1.17.20	RTDR2_18_D05_A021	sp_v2.0_unigene1426	1	0.0090758		AT2G47400	CP12 domain-containing protein 1; CHLOROPLAST	calvin cycle protein cp12	C:plastid	-
4.2.21.21	NDL1_7_A01_A029	sp_v2.0_unigene1432	1	0.00711617		AT5G03880	Thioredoxin family protein	thioredoxin family protein	F:electron carrier activity; P:cell redox homeostasis; F:protein disulfide oxidoreductase activity; C:chloroplast thylakoid membrane; C:mitochondrion	-
5.3.15.17	RTFEPL1_6_C12_A029	sp_v2.0_unigene14394	1	0.000181513		AT4G00570	NAD-dependent malic enzyme 2; MALATE OXIDOREDUCTASE; disulfide oxidoreductase; disulfide oxidoreductase//malic enzyme	malic enzyme	F:malate dehydrogenase (decarboxylating) activity; F:oxaloacetate decarboxylase activity; F:cobalt ion binding; F:NAD or NADH binding; P:malate metabolic process; F:ATP binding; F:oxidoreductase activity, acting on NADH or NADPH, NAD or NADP as acceptor; C:chloroplast; F:zinc ion binding; C:mitochondrion; F:protein homodimerization activity; P:oxidation reduction	EC:1.1.1.39; EC:4.1.1.3; EC:1.6.1
4.1.4.19	RTS1_20_G12_A029	sp_v2.0_unigene14436	1	0.000661546		AT4G35640	serine acetyltransferase 3;2; SERINE O-ACETYLTRANSFERASE	serine acetyltransferase	F:serine O-acetyltransferase activity; P:cysteine biosynthetic process from serine; C:cytosol; P:sulfate assimilation	EC:2.3.1.3-
2.2.2.19	STRS1_34_C02_A034	sp_v2.0_unigene14504	1	0.002726		AT1G34340	alpha/beta-Hydrolases superfamily protein	embryogenesis-associated protein emb8-like	F:catalytic activity	-
9.4.21.9	FLD1_66_C03_A029	sp_v2.0_unigene14528	1	0.00672657		AT3G11400	eukaryotic translation initiation factor 3G1; ATEIF3G1; EIF3G1	initiation factor 3g	C:eukaryotic translation initiation factor 3 complex; P:translational initiation; C:plasma membrane; F:translation initiation factor activity; F:zinc ion binding; F:nucleotide binding	-
8.2.2.10	STRS1_8_D06_A034	sp_v2.0_unigene1455	1	4.22e-06		AT3G23590	REF4-related 1	pinus taeda anonymous locus 2_6463_-1 genomic sequence		-
7.2.17.14	RTDR2_5_E12_A021	sp_v2.0_unigene14575;sp_v2.0_unigene12476	1	1.9e-06		AT5G38990	Malectin/receptor-like protein kinase family prote; kinase	receptor-like kinase / lrr receptor-like serine threonine-protein kinase	F:protein kinase activity; P:defense response to bacterium; F:protein kinase activity	-
3.4.15.3	RTDS3_13_C01_A022	sp_v2.0_unigene14579	1	2.18e-06		AT2G44710	RNA-binding (RRM/RBD/RNP motifs) family protein; HETEROGENEOUS NUCLEAR	rna binding	F:nucleic acid binding; F:nucleotide binding	-
5.3.8.9	RTFE1_15_C05_A029	sp_v2.0_unigene14587	1	0.00121602		AT4G19160		pinus taeda anonymous locus -_14385_-2 genomic sequence	F:binding	-
3.2.20.17	NDL1_55_D07_A029	sp_v2.0_unigene1464	1	0.000168158		AT1G12250	Pentapeptide repeat-containing protein	pentapeptide repeat-containing protein	C:chloroplast thylakoid membrane; C:chloroplast thylakoid lumen	-
6.1.13.4	RTPHOS1_6_A10_A029	sp_v2.0_unigene1464	1	0.000558417		AT1G12250	Pentapeptide repeat-containing protein	pentapeptide repeat-containing protein	C:chloroplast thylakoid membrane; C:chloroplast thylakoid lumen	-
1.3.13.6	RTS1_5_F09_A029	sp_v2.0_unigene14808;sp_v2.0_unigene8025	1	1.96e-08		AT3G06760 / AT4G27670	Drought-responsive family protein	protein / heat shock protein 21	F:zinc ion binding; P:response to high light intensity; P:response to hydrogen peroxide; C:chloroplast; P:response to heat	-
10.3.18.17	RTCNT1_62_A10_A029	sp_v2.0_unigene14865;sp_v2.0_unigene50504	1	0.00038649		AT1G67720	Leucine-rich repeat protein kinase family protein; kinase	probable lrr receptor-like serine threonine-protein kinase at1g6772--like	P:protein amino acid phosphorylation; F:ATP binding; F:protein serine/threonine kinase activity	EC:2.7.11
6.4.6.6	RTMG1_20_B01_A029	sp_v2.0_unigene15187	1	2.04e-05				unknown [Picea sitchensis]		-
2.2.13.9	RTS1_11_G08_A029	sp_v2.0_unigene15240	1	6.58e-09		AT4G34200	D-3-phosphoglycerate dehydrogenase; PHOSPHOGLYCERATE DEHYDROGENASE; histidinol-phosphate aminotransferase; hydroxypyruvate reductase	protein	F:NAD or NADH binding; F:phosphoglycerate dehydrogenase activity; F:amino acid binding; F:ATP binding; C:chloroplast; P:megagametogenesis; C:membrane; C:mitochondrion; P:L-serine biosynthetic process; P:oxidation reduction	EC:1.1.1.95
3.1.18.8	RTCNT1_44_A05_A029	sp_v2.0_unigene15258	1	0.00173087		AT5G64150	RNA methyltransferase family protein	protein methyltransferase hemk homolog	F:nucleic acid binding; F:protein methyltransferase activity; C:plastid; P:protein amino acid methylation	-
10.2.2.6	STRR1_79_E01_A033	sp_v2.0_unigene15296;sp_v2.0_unigene3573	1	2.23e-07		AT4G29270	HAD superfamily, subfamily IIIB acid phosphatase ; PHOSPHATASE; acid phosphatase	acid phosphatase 1 / protein	F:acid phosphatase activity; C:chloroplast envelope	EC:3.1.3.2
4.4.7.3	RTHG1_14_G09_A029	sp_v2.0_unigene15311	1	0.000249354		AT4G24280	chloroplast heat shock protein 70-1	stromal 7- kda heat shock-related chloroplastic-like	P:oxidation reduction; C:mitochondrion; P:protein folding; P:response to cold; F:2-alkenal reductase activity; C:chloroplast envelope; P:response to heat; C:thylakoid; F:ATP binding; C:chloroplast stroma; F:unfolded protein binding; P:protein targeting to chloroplast; P:response to cadmium ion; C:nucleus	EC:1.3.1.74
3.2.22.5	FLD1_46_E06_A029	sp_v2.0_unigene15324	1	0.00199267		AT5G22920	CHY-type/CTCHY-type/RING-type Zinc finger protein; PGPD14	ring finger and chy zinc finger domain-containing protein 1-like	F:zinc ion binding; F:electron carrier activity	-
1.2.4.17	RTS1_25_F03_A029	sp_v2.0_unigene15360	1	0.000884203		AT1G77120	alcohol dehydrogenase 1; ADH; ADH1; ALCOHOL DEHYDROGENASE; ALCOHOL DEHYDROGENASE 1	alcohol partial	F:zinc ion binding; F:alcohol dehydrogenase (NAD) activity; P:oxidation reduction	EC:1.1.1.1
9.3.17.23	RTDR3_3_F11_A022	sp_v2.0_unigene15368	1	0.000111218		AT5G14170	SWIB/MDM2 domain superfamily protein	chromatin remodeling complex subunit	P:root development; C:plastid	-
10.1.14.4	RTHG1_7_E06_A029	sp_v2.0_unigene15391	1	5.86e-05		AT3G04790	Ribose 5-phosphate isomerase, type A protein; RIBOSE 5-PHOSPHATE ISOMERASE; ribose-5-phosphate isomerase	ribose-5-phosphate isomerase a	P:pentose-phosphate shunt, non-oxidative branch; F:ribose-5-phosphate isomerase activity	EC:5.3.1.6
3.2.20.4	NDL1_16_G10_A029	sp_v2.0_unigene15413	1	1.3e-06		AT1G77120	alcohol dehydrogenase 1; ADH; ADH1; ALCOHOL DEHYDROGENASE; ALCOHOL DEHYDROGENASE 1	alcohol partial	F:zinc ion binding; F:alcohol dehydrogenase (NAD) activity; P:oxidation reduction	EC:1.1.1.1
4.3.17.15	RTDR2_8_G02_A021	sp_v2.0_unigene15413;sp_v2.0_unigene60252	1	0.00269332		AT1G77120	alcohol dehydrogenase 1; ADH; ADH1; ALCOHOL DEHYDROGENASE; ALCOHOL DEHYDROGENASE 1	alcohol partial / alcohol partial	F:zinc ion binding; F:alcohol dehydrogenase (NAD) activity; P:oxidation reduction; F:zinc ion binding; F:alcohol dehydrogenase (NAD) activity; P:oxidation reduction	EC:1.1.1.1; EC:1.1.1.1
4.4.22.18	GEO1_1_A06_A029	sp_v2.0_unigene15452	1	0.00382603		AT1G68490		protein		-
4.2.12.11	RTWW3_7_A10_A022	sp_v2.0_unigene15455	1	0.00207977		AT2G05790	O-Glycosyl hydrolases family 17 protein; hydrolase, hydrolyzing O-glycosyl compounds	glucan endo- -beta-glucosidase	F:hydrolase activity, hydrolyzing O-glycosyl compounds; P:carbohydrate metabolic process; C:cytoplasmic membrane-bounded vesicle; F:cation binding	EC:3.2.1
5.2.12.1	RTWW2_13_E04_A021	sp_v2.0_unigene1546	1	6.59e-05		AT2G44870		protein	C:chloroplast	-
9.2.7.19	RTK1_30_G09_A029	sp_v2.0_unigene1546	1	0.00872282		AT2G44870		protein	C:chloroplast	-
6.4.6.18	RTMNUT1_34_D11_A029	sp_v2.0_unigene15493	1	0.00164637		AT1G13440	glyceraldehyde-3-phosphate dehydrogenase C2; GLYCERALDEHYDE-3-PHOSPHATE DEHYDROGENASE	glyceraldehyde 3-phosphate dehydrogenase	C:cytoplasm; F:NAD or NADH binding; P:glycolysis; F:glyceraldehyde-3-phosphate dehydrogenase (phosphorylating) activity; P:oxidation reduction	EC:1.2.1.12
3.4.21.23	NDL1_7_H05_A029	sp_v2.0_unigene15526	1	0.000420544		AT2G37220	RNA-binding (RRM/RBD/RNP motifs) family protein	rna-binding protein	F:poly(U) RNA binding; P:response to cold; C:chloroplast envelope; P:innate immune response; P:response to abscisic acid stimulus; C:chloroplast thylakoid membrane; F:nucleotide binding; C:chloroplast stroma; C:ribonucleoprotein complex; P:mRNA processing; C:stromule	-
10.4.3.8	STRR1_15_A05_A033	sp_v2.0_unigene15527	1	0.00110827		AT4G21280	photosystem II subunit QA; PHOTOSYSTEM OXYGEN EVOLVING COMPLEX; PHOTOSYSTEM OXYGEN-EVOLVING COMPLEX	oxygen-evolving enhancer protein 3-1	C:chloroplast photosystem II; C:chloroplast thylakoid lumen; C:extrinsic to membrane; F:calcium ion binding; C:chloroplast stroma; P:photosynthesis; C:oxygen evolving complex	-
10.2.11.21	HEAT1_18_B11_A029	sp_v2.0_unigene15528	1	0.00271284		AT4G36910	Cystathionine beta-synthase (CBS) family protein	cbs domain-containing protein chloroplastic-like	C:chloroplast	-
3.2.8.5	RTDR3_2_F12_A022	sp_v2.0_unigene15564	1	2.74e-05		AT3G11050	ferritin 2	ferritin	P:cellular iron ion homeostasis; F:ferric iron binding; F:ferroxidase activity; C:chloroplast; P:iron ion transport; P:oxidation reduction	EC:1.16.3.1
1.3.4.6	RTPQ1_15_D02_A032	sp_v2.0_unigene15588	1	2.89e-07		AT3G51240	flavanone 3-hydroxylase; F3H; FH3; FLAVANONE 3-HYDROXYLASE; TRANSPARENT TESTA 6; TT6; naringenin 3-dioxygenase	flavanone 3-hydroxylase	F:metal ion binding; F:L-ascorbic acid binding; F:naringenin 3-dioxygenase activity; P:flavonoid biosynthetic process; F:oxidoreductase activity, acting on single donors with incorporation of molecular oxygen, incorporation of two atoms of oxygen; P:oxidation reduction	EC:1.14.11.9; EC:1.13.11
4.4.8.3	RTDK1_18_G04_A029	sp_v2.0_unigene15600	1	0.000579507		AT1G25510	Eukaryotic aspartyl protease family protein	aspartic proteinase nepenthesin-1	P:proteolysis; F:aspartic-type endopeptidase activity	EC:3.4.23
5.4.17.10	RTDR1_17_D04_A015	sp_v2.0_unigene15642;sp_v2.0_unigene16486	1	4.35e-05		AT5G45820	CBL-interacting protein kinase 20; CBL-interacting protein kinase 20; CIPK20; PKS18; PROTEIN KINASE 18	serine-threonine kinase / serine-threonine kinase	P:protein amino acid phosphorylation; F:ATP binding; P:signal transduction; F:protein serine/threonine kinase activity; P:protein amino acid phosphorylation; F:ATP binding; P:signal transduction; F:protein serine/threonine kinase activity	EC:2.7.11; EC:2.7.11
12.1.5.3	RTNACL1_13_A03_A029	sp_v2.0_unigene15643	1	0.000657212		AT3G11930	Adenine nucleotide alpha hydrolases-like superfami	adenine nucleotide alpha hydrolases-like protein	P:response to stress	-
9.1.16.17	RTDS2_8_F06_A021	sp_v2.0_unigene15643	1	0.00368749		AT3G11930	Adenine nucleotide alpha hydrolases-like superfami	adenine nucleotide alpha hydrolases-like protein	P:response to stress	-
3.1.14.9	RTMNUT1_7_A03_A029	sp_v2.0_unigene15662	1	1.39e-05		AT1G62500	Bifunctional inhibitor/lipid-transfer protein/seed	lipid binding	C:cytoplasmic membrane-bounded vesicle	-
7.2.14.24	RTNIT1_7_C07_A029	sp_v2.0_unigene15669;sp_v2.0_unigene85473	1	0.000501247		AT1G49970	CLP protease proteolytic subunit 1; CLPR1; NCLPP5	atp-dependent clp protease proteolytic subunit-related protein chloroplastic-like / proteasome epsilon chain precursor	F:serine-type endopeptidase activity; C:chloroplastic endopeptidase Clp complex; C:chloroplast thylakoid; P:proteolysis; C:cytoplasm; C:proteasome core complex; P:response to cadmium ion; P:ubiquitin-dependent protein catabolic process; C:nucleus; F:threonine-type endopeptidase activity	EC:3.4.21; EC:3.4.25
6.1.13.2	RTPHOS1_5_H01_A029	sp_v2.0_unigene15684	1	1.12e-09		AT3G63520	carotenoid cleavage dioxygenase 1; ATCCD1; ATNCED1; CAROTENOID CLEAVAGE DIOXYGENASE 1; CCD1; NEOXANTHIN CLEAVAGE ENZYME; 9-cis-epoxycarotenoid dioxygenase	carotenoid cleavage dioxygenase 1	F:metal ion binding; C:cytoplasm; F:oxidoreductase activity, acting on single donors with incorporation of molecular oxygen, incorporation of two atoms of oxygen; P:oxidation reduction	EC:1.13.11
3.4.17.15	RTDR2_9_E09_A021	sp_v2.0_unigene15700;sp_v2.0_unigene25455	1	0.00708976		AT4G38460 / AT3G15140	Polynucleotidyl transferase, ribonuclease H-like s; exonuclease	geranylgeranyl diphosphate synthase / 3 exoribonuclease	F:oxidoreductase activity; P:isoprenoid biosynthetic process; F:farnesyltranstransferase activity; C:chloroplast; F:nucleic acid binding; C:intracellular; F:zinc ion binding; F:exonuclease activity	EC:2.5.1.29
1.2.12.14	RTWW3_17_H07_A022	sp_v2.0_unigene15711	1	9.46e-05		AT5G23850	Arabidopsis thaliana protein of unknown function (	kdel motif-containing protein 1	F:molecular_function; P:biological_process; C:cellular_component	-
5.4.17.9	RTDR1_17_B07_A015	sp_v2.0_unigene15731	1	0.0015959		AT5G54770	thiazole biosynthetic enzyme, chloroplast (ARA6) (; THI1; THI1 PROTEIN; THIAZOLE BIOSYNTHETIC ENZYME; THIAZOLE REQUIRING; TZ; monooxygenase	thiazole biosynthetic enzyme	P:thiamin biosynthetic process	-
8.2.23.2	COLD1_3_C02_A029	sp_v2.0_unigene15832	1	0.0034903		AT2G16060	hemoglobin 1; AHB1; ARATH GLB1; GLB1; HEMOGLOBIN; NSHB1	non-symbiotic hemoglobin class 1	C:cytoplasm; P:oxygen transport; P:nitrogen fixation; F:oxygen transporter activity; P:response to stress; F:heme binding; C:nuclear matrix; F:oxygen binding	-
12.4.7.17	RTK1_27_E10_A029	sp_v2.0_unigene15865	1	0.0033121		AT2G28000	chaperonin-60alpha; CH-CPN60A; CHAPERONIN-60ALPHA; CPN60A; RUBISCO BINDING-PROTEIN SUBUNIT ALPHA; SCHLEPPERLESS; SLP	rubisco subunit binding-protein alpha subunit	F:ATP binding; F:unfolded protein binding; P:protein refolding; C:chloroplast	-
4.3.13.5	RTS1_3_H01_A029	sp_v2.0_unigene15865	1	0.00564294		AT2G28000	chaperonin-60alpha; CH-CPN60A; CHAPERONIN-60ALPHA; CPN60A; RUBISCO BINDING-PROTEIN SUBUNIT ALPHA; SCHLEPPERLESS; SLP	rubisco subunit binding-protein alpha subunit	F:ATP binding; F:unfolded protein binding; P:protein refolding; C:chloroplast	-
8.2.22.5	FLD1_44_A12_A029	sp_v2.0_unigene15865	1	0.00960687		AT2G28000	chaperonin-60alpha; CH-CPN60A; CHAPERONIN-60ALPHA; CPN60A; RUBISCO BINDING-PROTEIN SUBUNIT ALPHA; SCHLEPPERLESS; SLP	rubisco subunit binding-protein alpha subunit	F:ATP binding; F:unfolded protein binding; P:protein refolding; C:chloroplast	-
9.2.15.17	RTFEPL1_4_D12_A029	sp_v2.0_unigene15865	1	0.000728369		AT2G28000	chaperonin-60alpha; CH-CPN60A; CHAPERONIN-60ALPHA; CPN60A; RUBISCO BINDING-PROTEIN SUBUNIT ALPHA; SCHLEPPERLESS; SLP	rubisco subunit binding-protein alpha subunit	F:ATP binding; F:unfolded protein binding; P:protein refolding; C:chloroplast	-
11.3.2.9	STRS1_5_G07_A034	sp_v2.0_unigene15913;sp_v2.0_unigene14368	1	0.00018633		AT2G34420	photosystem II light harvesting complex gene B1B2; LHB1B2; PHOTOSYSTEM CHLOROPHYLL A/B BINDING	chloroplast light harvesting chlorophyll a b binding partial / glucose-6-phosphate phosphate translocator 2	F:metal ion binding; P:photosynthesis, light harvesting; C:photosystem II; P:protein-chromophore linkage; F:chlorophyll binding; C:integral to membrane; C:photosystem I; C:chloroplast thylakoid membrane; P:gamete generation; P:response to glucose stimulus; F:phosphoglycerate transmembrane transporter activity; P:response to sucrose stimulus; P:phosphoglycerate transport; C:integral to membrane; P…	-
5.4.19.14	RTCNT1_11_C11_A029	sp_v2.0_unigene15923	1	3.3e-05		AT5G07840	Ankyrin repeat family protein	protein		-
4.4.23.1	COLD1_5_B09_A029	sp_v2.0_unigene15965	1	0.00451758				unknown [Picea sitchensis]		-
9.1.18.20	RTCNT1_62_H08_A029	sp_v2.0_unigene1598	1	0.000533837		AT2G04790		conserved hypothetical protein [Ricinus communis]	F:molecular_function; P:biological_process; C:plastid	-
1.2.20.4	NDL1_18_D10_A029	sp_v2.0_unigene15987	1	0.00016648		AT1G06040	B-box zinc finger family protein; SALT TOLERANCE; STO	col domain class transcription factor	C:intracellular; F:zinc ion binding	-
6.2.10.15	RTBOR1_11_F02_A029	sp_v2.0_unigene16042;sp_v2.0_unigene46804	1	3.92e-05		AT2G39050	hydroxyproline-rich glycoprotein family protein	r4-g3 protein / transcription factor bhlh7--like	F:transcription regulator activity; C:nucleus	-
12.4.3.19	STRR1_47_A08_A033	sp_v2.0_unigene16050	1	3.73e-05		AT5G51940	RNA polymerase Rpb6	rna polymerase rpb6	F:DNA-directed RNA polymerase activity; P:transcription, DNA-dependent; C:DNA-directed RNA polymerase II, core complex; F:DNA binding; C:DNA-directed RNA polymerase IV complex; C:DNA-directed RNA polymerase V complex	EC:2.7.7.6
5.3.20.23	NDL1_63_B07_A029	sp_v2.0_unigene16050	1	0.000126497		AT5G51940	RNA polymerase Rpb6	rna polymerase rpb6	F:DNA-directed RNA polymerase activity; P:transcription, DNA-dependent; C:DNA-directed RNA polymerase II, core complex; F:DNA binding; C:DNA-directed RNA polymerase IV complex; C:DNA-directed RNA polymerase V complex	EC:2.7.7.6
1.4.7.11	RTK1_16_B12_A029	sp_v2.0_unigene1613	1	1.23e-06		AT3G55490	GINS complex protein	protein	C:nucleus; P:DNA replication	-
10.2.4.3	RTPHOS1_29_A06_A029	sp_v2.0_unigene16136	1	0.00639319		AT5G07990	Cytochrome P450 superfamily protein; CYP75B1; D501; F3'H; FLAVONOID 3'-HYDROXYLASE; TRANSPARENT TESTA 7; TT7; flavonoid 3'-monooxygenase; flavonoid 3-hydroxylase	flavonoid 3 -hydroxylase	F:heme binding; F:electron carrier activity; F:flavonoid 3'-monooxygenase activity; P:oxidation reduction	EC:1.14.13.21
5.2.14.3	RTK1_2_C01_A029	sp_v2.0_unigene16205	1	1.38e-10
7.3.6.20	RTMNUT1_34_A11_A029	sp_v2.0_unigene1622	1	0.0022693		AT5G62530	aldehyde dehydrogenase 12A1; ALDH12A1; ATP5CDH; DEHYDROGENASE; 1-pyrroline-5-carboxylate dehydrogenase	delta-1-pyrroline-5-carboxylate dehydrogenase mitochondrial-like	F:aldehyde dehydrogenase (NAD) activity; C:mitochondrion; P:oxidation reduction	EC:1.2.1.3
8.2.14.4	RTHG1_8_E11_A029	sp_v2.0_unigene16225	1	0.00368342		AT4G33510	3-deoxy-d-arabino-heptulosonate 7-phosphate syntha; 2-DEHYDRO-3-DEOXYPHOSPHOHEPTONATE ALDOLASE; 3-DEOXY-D-ARABINO-HEPTULOSONATE 7-PHOSPHATE SYNTHASE; 3-deoxy-D-arabiono-heptulosonate 7-phosphate synthase; DAHPS; DHS2; 3-deoxy-7-phosphoheptulonate synthase	3-deoxy-d-arabino-heptulosonate 7-phosphate synthase	P:shikimate biosynthetic process; P:chorismate biosynthetic process; F:3-deoxy-7-phosphoheptulonate synthase activity; P:aromatic amino acid family biosynthetic process; F:lyase activity; C:chloroplast	EC:2.5.1.54
4.4.23.12	FLD1_12_A08_A029	sp_v2.0_unigene16250	1	0.00301524		AT4G32570	TIFY domain protein 8	protein	F:protein binding	-
11.4.20.21	NDL1_59_A05_A029	sp_v2.0_unigene16268	1	0.000267883		AT2G42770	Peroxisomal membrane 22 kDa (Mpv17/PMP22) family p	peroxisomal membrane protein 2	C:chloroplast envelope; C:peroxisomal membrane; C:integral to membrane	-
11.2.22.8	FLD1_43_A01_A029	sp_v2.0_unigene16304	1	0.000197015		AT2G17570	Undecaprenyl pyrophosphate synthetase family prote; di-trans,poly-cis-decaprenylcistransferase	dehydrodolichyl diphosphate synthase 6	F:transferase activity	-
10.2.23.17	FLD1_22_A01_A029	sp_v2.0_unigene16362	1	0.000485923		AT2G16060	hemoglobin 1; AHB1; ARATH GLB1; GLB1; HEMOGLOBIN; NSHB1	non-symbiotic hemoglobin class 1	C:cytoplasm; P:oxygen transport; P:nitrogen fixation; F:oxygen transporter activity; P:response to stress; F:heme binding; C:nuclear matrix; F:oxygen binding	-
3.2.12.14	RTWW3_16_E09_A022	sp_v2.0_unigene1643	1	2.65e-07		AT5G03040	IQ-domain 2	protein		-
4.4.20.11	NDL1_35_B12_A029	sp_v2.0_unigene1645	1	1.22e-08		AT2G38740	Haloacid dehalogenase-like hydrolase (HAD) superfa; phosphoglycolate phosphatase	protein	C:cytoplasmic membrane-bounded vesicle; P:metabolic process; F:hydrolase activity; C:plastid	-
6.2.5.7	RTNACL1_42_C03_A029	sp_v2.0_unigene16488	1	0.000202784		AT1G77360	Tetratricopeptide repeat (TPR)-like superfamily pr	pentatricopeptide repeat-containing protein mitochondrial-like	F:binding	-
9.1.21.13	GEO1_18_A07_A029	sp_v2.0_unigene16495	1	0.00525538		AT3G07560	peroxin 13	glycine-rich protein		-
2.3.23.5	FLD1_5_D01_A029	sp_v2.0_unigene16522	1	0.0032126		AT4G33070	Thiamine pyrophosphate dependent pyruvate decarbox; PYRUVATE DECARBOXYLASE; PYRUVATE DECARBOXYLASE-1	pyruvate decarboxylase	P:metabolic process; F:magnesium ion binding; F:transferase activity; F:thiamin pyrophosphate binding; F:pyruvate decarboxylase activity	EC:4.1.1.1
9.1.3.9	STRR1_24_H03_A033	sp_v2.0_unigene16522	1	0.00103753		AT4G33070	Thiamine pyrophosphate dependent pyruvate decarbox; PYRUVATE DECARBOXYLASE; PYRUVATE DECARBOXYLASE-1	pyruvate decarboxylase	P:metabolic process; F:magnesium ion binding; F:transferase activity; F:thiamin pyrophosphate binding; F:pyruvate decarboxylase activity	EC:4.1.1.1
7.1.22.24	GEO1_6_G06_A029	sp_v2.0_unigene16526;sp_v2.0_unigene86715	1	0.000224858		AT1G30070	SGS domain-containing protein	calcyclin-binding protein / pinus taeda anonymous locus -_226-_-1 genomic sequence	C:plasma membrane; P:vitamin B6 biosynthetic process	-
6.1.13.6	RTS1_2_H05_A029	sp_v2.0_unigene16568	1	0.000837995		AT3G14240	Subtilase family protein; SUBTILISIN PROTEINASE	subtilisin-like protease-like	P:proteolysis; F:serine-type peptidase activity	-
1.3.5.8	RTNACL1_60_F03_A029	sp_v2.0_unigene16648;sp_v2.0_unigene25177	1	0.00105442				unknown [Picea sitchensis] / nadh-ubiquinone oxidoreductase 18 kda subunit	F:cobalt ion binding; F:ferric-chelate reductase activity; F:NADH dehydrogenase (ubiquinone) activity; P:response to osmotic stress; C:mitochondrial respiratory chain complex I; P:cold acclimation; C:integral to membrane; P:electron transport chain	EC:1.16.1.7; EC:1.6.5.3
6.2.16.18	RTDS2_10_F05_A021	sp_v2.0_unigene1673;sp_v2.0_unigene22418	1	0.00110747		AT3G24080	KRR1 family protein	protein kri1 homolog / protein	C:cytosol; F:calcium ion binding; F:calcium-dependent phospholipid binding	-
7.3.13.7	RTS1_2_F03_A029	sp_v2.0_unigene16733	1	0.00362335				unknown [Picea sitchensis]		-
12.3.22.13	FLD1_54_H01_A029	sp_v2.0_unigene16787	1	0.00119415		AT5G65000	Nucleotide-sugar transporter family protein	nucleotide-sugar transporter family protein	C:Golgi membrane; P:nucleotide-sugar transport; F:nucleotide-sugar transmembrane transporter activity; F:sugar:hydrogen symporter activity; C:integral to membrane	-
1.3.19.21	RTCNT1_29_H08_A029	sp_v2.0_unigene16827	1	0.000298712		AT2G26660	SPX domain gene 2	spx domain-containing protein 2	C:nucleus; P:cellular response to phosphate starvation	-
7.1.16.4	RTDR3_13_B04_A022	sp_v2.0_unigene16830	1	0.00558031				iron-stress related protein	F:molecular_function; C:chloroplast; P:biological_process	-
2.2.21.13	HEAT1_2_B05_A029	sp_v2.0_unigene16847	1	0.00615892		AT5G62810	peroxin 14; ATPEX14; PED2; PEROXISOME DEFECTIVE 2; PEX14	peroxisomal membrane protein pex14	C:cytoplasmic part; C:membrane; P:peroxisome organization	-
3.1.12.23	COLD1_19_C06_A029	sp_v2.0_unigene16882	1	3.73e-07		AT1G02560	nuclear encoded CLP protease 5; CLP PROTEASE; CLP PROTEASE 1 PROTEOLYTIC SUBUNIT; CLPP5; NCLPP1; NCLPP5; NUCLEAR ENCODED CLP PROTEASE 1	atp-dependent clp protease proteolytic subunit	C:chloroplast envelope; F:serine-type endopeptidase activity; C:chloroplastic endopeptidase Clp complex; C:chloroplast thylakoid; P:proteolysis	EC:3.4.21
6.1.20.9	NDL1_33_C03_A029	sp_v2.0_unigene16882	1	1.41e-09		AT1G02560	nuclear encoded CLP protease 5; CLP PROTEASE; CLP PROTEASE 1 PROTEOLYTIC SUBUNIT; CLPP5; NCLPP1; NCLPP5; NUCLEAR ENCODED CLP PROTEASE 1	atp-dependent clp protease proteolytic subunit	C:chloroplast envelope; F:serine-type endopeptidase activity; C:chloroplastic endopeptidase Clp complex; C:chloroplast thylakoid; P:proteolysis	EC:3.4.21
4.1.12.11	RTWW3_7_A05_A022	sp_v2.0_unigene17096;sp_v2.0_unigene7835	1	1.63e-07		AT1G30500	nuclear factor Y, subunit A7	nuclear transcription factor y subunit a-7-like isoform 1 / unknown [Picea sitchensis]	P:regulation of transcription, DNA-dependent; F:DNA binding; C:CCAAT-binding factor complex; F:transcription factor activity; F:transcription factor activity; F:DNA binding; C:CCAAT-binding factor complex; P:regulation of transcription, DNA-dependent	-
12.4.17.10	RTDR1_11_G12_A015	sp_v2.0_unigene17138	1	5.47e-07				transcription factor bhlh93	F:transcription regulator activity; C:nucleus; F:amino acid binding; P:metabolic process	-
1.4.21.19	HEAT1_8_H08_A029	sp_v2.0_unigene17154	1	0.0013295		AT3G14290	20S proteasome alpha subunit E2; 20S PROTEASOME SUBUNIT PAE2; PAE2; PROTEASOME	proteasome subunit alpha type 5	C:cytoplasm; C:proteasome core complex, alpha-subunit complex; P:ubiquitin-dependent protein catabolic process; C:nucleus; F:threonine-type endopeptidase activity	EC:3.4.25
9.4.15.14	RTFE1_7_G12_A029	sp_v2.0_unigene1717	1	0.000462389		AT3G61080	Protein kinase superfamily protein; kinase	protein	F:kinase activity; P:phosphorylation; C:mitochondrion; C:chloroplast	-
9.1.15.4	RTDS3_3_G11_A022	sp_v2.0_unigene17170	1	6.55e-05		AT1G19140		ubiquinone biosynthesis protein mitochondrial	F:specific transcriptional repressor activity; F:DNA binding; P:ubiquinone biosynthetic process; C:mitochondrion	-
4.4.4.14	RTPQ1_38_D02_A032	sp_v2.0_unigene1719	1	6.76e-12		AT1G80870	Protein kinase superfamily protein	protein	C:plasma membrane; P:protein amino acid phosphorylation; F:ATP binding; F:protein serine/threonine kinase activity	EC:2.7.11
4.3.18.20	RTCNT1_73_H01_A029	sp_v2.0_unigene17253	1	0.00281666		AT5G52640	heat shock protein 90.1; ATHS83; HEAT SHOCK PROTEIN 81-1; HEAT SHOCK PROTEIN 83; HSP81-1; HSP81.1; HSP83	heat shock protein 9-	P:protein folding; C:plasma membrane; C:cell wall; P:response to arsenic; F:ATP binding; F:unfolded protein binding; C:cytosol; P:response to heat; P:defense response to bacterium, incompatible interaction	-
10.4.13.22	RTWW2_1_D06_A021	sp_v2.0_unigene17259	1	9.52e-08		AT1G31910	GHMP kinase family protein; Phosphomevalonate kinase	phosphomevalonate kinase	F:transferase activity	-
10.2.11.9	COLD1_52_C08_A029	sp_v2.0_unigene17319	1	8.47e-05		AT4G32520	serine hydroxymethyltransferase 3; GLYCINE HYDROXYMETHYLTRANSFERASE	serine hydroxymethyltransferase 3	F:pyridoxal phosphate binding; P:L-serine metabolic process; P:methylation; C:chloroplast; F:methyltransferase activity; P:glycine metabolic process; F:glycine hydroxymethyltransferase activity	EC:2.1.1; EC:2.1.2.1
12.3.7.21	RTK1_40_F11_A029	sp_v2.0_unigene17325	1	9.33e-05		AT2G17710		af446349_1 at2g1771-	F:molecular_function; P:biological_process; C:cellular_component	-
4.4.1.4	STRS1_53_A09_A034	sp_v2.0_unigene17376	1	0.00103642		AT1G80170	Pectin lyase-like superfamily protein; POLYGALACTURONASE	polygalacturonase	C:plant-type cell wall; P:carbohydrate metabolic process; F:polygalacturonase activity; P:cellular cell wall organization	EC:3.2.1.15
8.4.21.11	GEO1_1_B09_A029	sp_v2.0_unigene17397;sp_v2.0_unigene23725	1	0.00349139		AT5G17560 / AT3G12580	BolA-like family protein	transcription regulator / heat shock	C:chloroplast; F:ATP binding; P:response to stress; P:oxidation reduction; F:2-alkenal reductase activity	EC:1.3.1.74
6.3.16.11	RTDS1_12_D04_A015	sp_v2.0_unigene17410	1	0.00132088		AT2G01770	vacuolar iron transporter 1	vacuolar iron transporter	P:intracellular sequestering of iron ion; F:iron ion transmembrane transporter activity; P:iron ion transmembrane transport; C:vacuolar membrane	-
7.4.22.2	FLD1_38_A02_A029	sp_v2.0_unigene17418	1	0.00299474		AT1G68300	Adenine nucleotide alpha hydrolases-like superfami	universal stress protein	P:response to stress	-
1.4.11.17	HEAT1_15_F12_A029	sp_v2.0_unigene17509;sp_v2.0_unigene4676	1	7.81e-06		AT4G36220	ferulic acid 5-hydroxylase 1; coniferyl aldehyde 5-hydroxylase; F5H; Fah1; ferulate 5-hydroxylase; ferulic acid 5-hydroxylase	pinus taeda anonymous locus -_5966_-2 genomic sequence / cytochrome p45- monooxygenase cyp736b	F:heme binding; F:monooxygenase activity; P:oxidation reduction; F:electron carrier activity; F:heme binding; F:monooxygenase activity; P:oxidation reduction; F:electron carrier activity	-
10.1.19.19	RTCNT1_15_F10_A029	sp_v2.0_unigene17530	1	0.00598373		AT5G26030	ferrochelatase 1; FERROCHELATASE-I; ferrochelatase	ferrochelatase 1	P:response to oxidative stress; F:ferrochelatase activity; P:heme biosynthetic process; C:mitochondrion; P:regulation of transcription, DNA-dependent; F:protein binding; F:kinase activity; C:chloroplast	EC:4.99.1.1
12.2.16.6	RTDR3_20_A09_A022	sp_v2.0_unigene17538	1	9.76e-05		AT3G52190	phosphate transporter traffic facilitator1	sec12-like protein 1-like	P:phosphate transport; C:plasma membrane; P:cellular response to phosphate starvation; P:ER to Golgi vesicle-mediated transport; C:endoplasmic reticulum	-
2.2.2.4	STRR1_75_D09_A033	sp_v2.0_unigene17574	1	1.29e-06		AT1G60950	2Fe-2S ferredoxin-like superfamily protein; FED A; FERRODOXIN A; FERRODOXIN FERREDOXIN	ferrodoxin precursor	F:metal ion binding; F:electron carrier activity; F:protein binding; P:photosynthetic electron transport chain; C:chloroplast stroma; F:2 iron, 2 sulfur cluster binding; P:response to light stimulus;	-
9.3.15.5	RTDS3_21_G03_A022	sp_v2.0_unigene17597	1	0.000641411		AT1G22160	Protein of unknown function (DUF581)	unknown [Picea sitchensis]	C:mitochondrion	-
9.3.7.18	RTK1_30_G05_A029	sp_v2.0_unigene17610	1	0.00121065		AT5G45820	CBL-interacting protein kinase 20; CBL-interacting protein kinase 20; CIPK20; PKS18; PROTEIN KINASE 18	serine-threonine kinase	P:protein amino acid phosphorylation; F:ATP binding; P:signal transduction; F:protein serine/threonine kinase activity	EC:2.7.11
6.1.22.2	FLD1_38_E02_A029	sp_v2.0_unigene1766	1	6.72e-05		AT2G21630	Sec23/Sec24 protein transport family protein	protein transport protein	C:COPII vesicle coat; P:intracellular protein transport; P:ER to Golgi vesicle-mediated transport; F:zinc ion binding	-
12.4.8.8	RTDK1_22_G07_A029	sp_v2.0_unigene17713	1	0.000159189		AT2G27350	OTU-like cysteine protease family protein	otu-like cysteine type protease	C:mitochondrion; C:plastid; F:cysteine-type peptidase activity	-
1.1.5.18	RTPHOS1_16_H07_A029	sp_v2.0_unigene17781	1	2.2e-05		AT5G13420	Aldolase-type TIM barrel family protein; TRANSALDOLASE	transaldolase 2	F:transaldolase activity; P:pentose-phosphate shunt; C:plastid	EC:2.2.1.2
10.1.19.23	RTCNT1_23_F10_A029	sp_v2.0_unigene17819	1	0.000729807		AT3G58610	ketol-acid reductoisomerase; KETOL-ACID REDUCTOISOMERASE	ketol-acid reductoisomerase	C:cytosol; F:copper ion binding; C:cell wall; P:oxidation reduction; C:mitochondrion; C:chloroplast envelope; P:branched chain family amino acid biosynthetic process; F:ketol-acid reductoisomerase activity; F:magnesium ion binding; F:NADPH binding; C:chloroplast stroma; F:isomerase activity; F:protein homodimerization activity; P:response to cadmium ion; C:apoplast	EC:1.1.1.86
1.2.1.1	STRS1_54_D06_A034	sp_v2.0_unigene17891	1	0.00198666		AT2G28910	CAX interacting protein 4; CAX INTERACTING PROTEIN 4; CXIP4	cax-interacting protein 4	F:binding; C:intracellular part	-
2.1.13.8	RTS1_5_C02_A029	sp_v2.0_unigene1794	1	1.31e-08		AT3G44330		protein	P:protein metabolic process; C:cytoplasmic membrane-bounded vesicle; C:plasma membrane; C:vacuolar membrane; C:endoplasmic reticulum; C:mitochondrion	-
4.4.4.23	RTS1_32_H12_A029	sp_v2.0_unigene17981;sp_v2.0_unigene61325	1	1.39e-08				- / adipocyte plasma membrane-associated protein	F:strictosidine synthase activity; P:biosynthetic process	EC:4.3.3.2
11.2.22.1	FLD1_35_G08_A029	sp_v2.0_unigene1802;sp_v2.0_unigene10612	1	0.00315406				- / pto kinase interactor	P:plant-type hypersensitive response; P:protein amino acid phosphorylation; F:ATP binding; F:MAP kinase kinase kinase activity	EC:2.7.11.25
8.4.13.23	RTWW2_2_H04_A021	sp_v2.0_unigene18081	1	0.000345847		AT3G18030	HAL3-like protein A	phosphopantothenoylcysteine decarboxylase	P:hyperosmotic salinity response; F:DNA binding; P:coenzyme A biosynthetic process; F:electron carrier activity; F:FMN binding; F:phosphopantothenoylcysteine decarboxylase activity	EC:4.1.1.36
10.3.6.15	RTMNUT1_12_H02_A029	sp_v2.0_unigene18098	1	0.00698655		AT2G38040	acetyl Co-enzyme a carboxylase carboxyltransferase; ALPHA-CARBOXYLTRANSFERASE; ALPHA-CT; CAC3; carboxyltransferase alpha; CARBOXYLTRANSFERASE ALPHA SUBUNIT; CT alpha; acetyl-CoA carboxylase	protein	P:fatty acid biosynthetic process; C:acetyl-CoA carboxylase complex; F:transferase activity; F:acetyl-CoA carboxylase activity	EC:6.4.1.2
9.1.1.10	STRS1_69_E11_A034	sp_v2.0_unigene18159	1	5.14e-06		AT1G32100	pinoresinol reductase 1; pinoresinol-lariciresinol reductase; PRL; oxidoreductase, acting on NADH or NADPH	isoflavone reductase homolog	P:metabolic process; F:oxidoreductase activity	-
8.3.3.10	STRR1_25_F02_A033	sp_v2.0_unigene18219	1	8.61e-07		AT5G25610	BURP domain-containing protein; RD22	burp domain-containing protein		-
2.3.16.21	RTDS2_26_C04_A021	sp_v2.0_unigene18248	1	0.000378534		AT4G39330	cinnamyl alcohol dehydrogenase 9; CINNAMYL ALCOHOL DEHYDROGENASE; CINNAMYL-ALCOHOL DEHYDROGENASE; mannitol dehydrogenase	sinapyl alcohol dehydrogenase	F:zinc ion binding; F:oxidoreductase activity; P:oxidation reduction	-
7.4.7.11	RTK1_9_D11_A029	sp_v2.0_unigene18250	1	6.77e-05		AT5G54190	protochlorophyllide oxidoreductase A; NADPH PROTOCHLOROPHYLLIDE OXIDOREDUCTASE; PORA; protochlorophyllide oxidoreductase; protochlorophyllide reductase	protochlorophyllide chloroplastic-like	F:binding; F:protochlorophyllide reductase activity; P:chlorophyll biosynthetic process; C:chloroplast; P:photosynthesis; P:oxidation reduction	EC:1.3.1.33
8.1.1.12	STRS1_71_A08_A034	sp_v2.0_unigene18269	1	0.00115012		AT2G26070	Protein of unknown function (DUF778)	green ripe-like 1	C:Golgi apparatus; P:negative regulation of ethylene mediated signaling pathway; C:endoplasmic reticulum	-
6.1.4.4	RTPHOS1_32_B12_A029	sp_v2.0_unigene18325	1	0.00173344		AT5G06210	RNA binding (RRM/RBD/RNP motifs) family protein	pinus taeda anonymous locus -_15424_-1 genomic sequence	F:RNA binding; C:mitochondrion; F:nucleotide binding	-
10.2.5.12	RTNIT1_10_E12_A029	sp_v2.0_unigene18361	1	0.000270669		AT1G30330	auxin response factor 6; ARF6	auxin response factor 6-like	F:binding; P:flower development; P:response to auxin stimulus; P:regulation of cellular process; P:transcription, DNA-dependent	-
1.2.12.22	COLD1_20_F05_A029	sp_v2.0_unigene18523	1	1.82e-06		AT3G19950	RING/U-box superfamily protein	pinus taeda anonymous locus -_8445_-1 genomic sequence	F:zinc ion binding	-
12.4.8.2	RTDK1_12_C10_A029	sp_v2.0_unigene18618;sp_v2.0_unigene62052	1	0.00688489		AT5G05350	PLAC8 family protein	plac8 family protein / plac8 family protein	C:membrane; C:plasma membrane; F:protein binding	-
6.4.7.23	RTK1_47_E08_A029	sp_v2.0_unigene1862	1	9.95e-10		AT1G68920	basic helix-loop-helix (bHLH) DNA-binding superfam	transcription factor bhlh62-like	F:transcription factor activity; F:DNA binding; C:chloroplast; C:nucleus; P:regulation of transcription, DNA-dependent	-
1.4.3.7	STRR1_22_A07_A033	sp_v2.0_unigene18672	1	0.000157653		AT4G11010	nucleoside diphosphate kinase 3; NDPK3; NUCLEOSIDE DIPHOSPHATE KINASE; NUCLEOSIDE DIPHOSPHATE KINASE 3; NUCLEOSIDE-DIPHOSPHATE KINASE	nucleoside diphosphate kinase 3	P:nucleoside diphosphate phosphorylation; F:nucleoside diphosphate kinase activity; P:response to oxidative stress; F:zinc ion binding; C:mitochondrial inner membrane; F:cobalt ion binding; P:UTP biosynthetic process; F:ATP binding; P:GTP biosynthetic process; P:CTP biosynthetic process; C:chloroplast thylakoid lumen	EC:2.7.4.6
7.3.16.8	RTDS1_3_C11_A015	sp_v2.0_unigene18698;sp_v2.0_unigene19484	1	0.00277027		AT3G27090	DCD (Development and Cell Death) domain protein	b2 protein / pinus taeda anonymous locus 2_1--96_-2 genomic sequence	F:molecular_function; P:biological_process; F:endopeptidase inhibitor activity; P:negative regulation of endopeptidase activity	-
5.4.4.13	RTPQ1_36_G09_A032	sp_v2.0_unigene18824	1	0.000661137		AT3G48170	aldehyde dehydrogenase 10A9; ALDH10A9; BETAINE ALDEHYDE DEHYDROGENASE; 1-pyrroline-5-carboxylate dehydrogenase; glutamate-5-semialdehyde dehydrogenase	betaine aldehyde dehydrogenase	F:3-chloroallyl aldehyde dehydrogenase activity; P:response to water deprivation; F:aldehyde dehydrogenase (NAD) activity; C:peroxisome; C:cell wall; P:response to abscisic acid stimulus; C:leucoplast; F:betaine-aldehyde dehydrogenase activity; P:response to salt stress; P:oxidation reduction	EC:1.2.1.3; EC:1.2.1.8
6.3.19.23	RTCNT1_27_E05_A029	sp_v2.0_unigene19127;sp_v2.0_unigene13143	1	0.00257118				protein / protein	F:transferase activity, transferring acyl groups other than amino-acyl groups; F:transferase activity, transferring acyl groups other than amino-acyl groups; F:molecular_function; P:biological_process	-
7.2.14.21	RTNIT1_6_H10_A029	sp_v2.0_unigene1916;sp_v2.0_unigene24192	1	4.45e-06		AT1G67340 / AT3G15000	HCP-like superfamily protein with MYND-type zinc f; cobalt ion binding	f-box protein at1g6734--like / plastid protein	C:nucleus; F:zinc ion binding; C:mitochondrion; F:cobalt ion binding; F:protein binding	-
1.2.9.7	RTCNT1_35_E05_A029	sp_v2.0_unigene19167	1	0.000242805		AT4G24330	Protein of unknown function (DUF1682)	protein	C:cytoplasmic membrane-bounded vesicle; C:endoplasmic reticulum	-
11.3.21.14	GEO1_16_G07_A029	sp_v2.0_unigene19200	1	0.00340612		AT5G02190	Eukaryotic aspartyl protease family protein	aspartic proteinase nepenthesin-2-like	P:arsenite transport; P:embryonic development ending in seed dormancy; P:programmed cell death; P:indole glucosinolate catabolic process; ; P:phytochelatin biosynthetic process; P:callose deposition in cell wall during defense response; P:response to arsenic; P:defense response to bacterium; ; C:cytosol; F:cadmium ion binding; P:response to cadmium ion; F:arsenite transmembrane-transporting ATPas…	EC:3.6.3.16; EC:2.3.2.15
11.4.14.23	RTNIT1_5_G12_A029	sp_v2.0_unigene19344	1	0.00112265				pinus taeda anonymous locus cl1-19contig1_-3 genomic sequence	F:protein kinase activity; P:protein amino acid phosphorylation; F:ATP binding; C:integral to membrane	-
10.3.20.21	NDL1_59_F08_A029	sp_v2.0_unigene19465	1	0.00637416		AT1G14400	ubiquitin carrier protein 1; ATUBC1; UBC1; UBIQUITIN CARRIER; UBIQUITIN CARRIER PROTEIN 1	ubiquitin carrier protein	F:acid-amino acid ligase activity; F:nucleotide binding; P:post-translational protein modification	EC:6.3.2
6.2.5.15	RTNIT1_27_B08_A029	sp_v2.0_unigene19569	1	4.94e-05		AT4G22810	Predicted AT-hook DNA-binding family protein	protein	F:DNA binding	-
9.4.22.18	FLD1_65_H06_A029	sp_v2.0_unigene19738	1	6.36e-06
6.2.19.22	RTCNT1_27_C11_A029	sp_v2.0_unigene19780	1	0.000787111		AT2G36780	UDP-Glycosyltransferase superfamily protein; GLUCOSYL TRANSFERASE; UDP-glycosyltransferase	udp-glycosyltransferase 92a1-like	F:transferase activity, transferring hexosyl groups; P:metabolic process	EC:2.4.1
9.4.20.23	NDL1_60_D10_A029	sp_v2.0_unigene19980	1	1.18e-05		AT3G06470	GNS1/SUR4 membrane protein family	protein	C:integral to membrane; F:molecular_function; P:biological_process	-
6.3.6.6	RTMG1_20_A12_A029	sp_v2.0_unigene200	1	4.11e-06		AT1G47670	Transmembrane amino acid transporter family protei; LYSINE HISTIDINE	lysine histidine transporter-like 8	C:integral to membrane; P:amino acid transport; F:amino acid transmembrane transporter activity; C:plasma membrane	-
11.3.16.22	RTDS2_21_D08_A021	sp_v2.0_unigene20193	1	0.0094182		AT4G38470	ACT-like protein tyrosine kinase family protein	act-like protein tyrosine kinase family protein	P:protein amino acid phosphorylation; F:amino acid binding; F:protein serine/threonine/tyrosine kinase activity; F:ATP binding; C:cytosol; F:protein serine/threonine kinase activity; C:plastid	EC:2.7.112.1; EC:2.7.11
1.3.15.19	RTFEPL1_8_B09_A029	sp_v2.0_unigene20228	1	0.00328074
6.1.10.9	RTAL1_21_D06_A029	sp_v2.0_unigene20287	1	0.000204811		AT1G34110	Leucine-rich receptor-like protein kinase family p; RECEPTOR; transaminase	disease resistance protein	F:ATP binding; F:protein kinase activity; F:nucleotide binding; P:protein amino acid phosphorylation	-
8.3.14.21	RTNIT1_6_F12_A029	sp_v2.0_unigene2029;sp_v2.0_unigene10353	1	5.35e-05				unknown [Picea sitchensis] / uridylate kinase	C:nucleus; F:transcription regulator activity; F:RNA binding; P:cellular amino acid biosynthetic process; P:pyrimidine nucleotide biosynthetic process; F:nucleotide binding; P:phosphorylation; F:UMP kinase activity; P:mRNA processing; C:chloroplast; C:nucleus	EC:2.7.4.22
6.3.22.5	FLD1_45_A11_A029	sp_v2.0_unigene20408	1	2.2e-05		AT4G38620	myb domain protein 4; ATMYB4; MYB4	transcription factor	F:DNA binding; C:nucleus; P:regulation of transcription, DNA-dependent	-
3.2.18.8	RTCNT1_44_A09_A029	sp_v2.0_unigene20441	1	0.000728411		AT5G40770	prohibitin 3; ATPHB3; PROHIBITIN; PROHIBITIN 3	protein	P:cell growth; C:mitochondrial respiratory chain complex I; C:nucleolus; P:response to salt stress; P:cell division; C:vacuolar membrane; P:response to auxin stimulus; P:mitochondrion organization; P:lateral root development; P:response to nitric oxide; C:plasma membrane	-
10.4.2.21	STRS1_37_D12_A034	sp_v2.0_unigene20557	1	7.43e-07		AT1G80450	VQ motif-containing protein	protein	F:molecular_function; P:biological_process; F:DNA binding	-
5.1.8.5	RTDK1_27_H11_A029	sp_v2.0_unigene206;sp_v2.0_unigene25455	1	0.000151106		AT5G48150 / AT3G15140	Polynucleotidyl transferase, ribonuclease H-like s; exonuclease	gras family transcription factor / 3 exoribonuclease	P:regulation of transcription, DNA-dependent; F:nucleic acid binding; C:intracellular; F:zinc ion binding; F:exonuclease activity	-
3.3.18.11	RTCNT1_51_G07_A029	sp_v2.0_unigene20661	1	2.22e-05		AT2G37710	receptor lectin kinase; kinase	l-type lectin-domain containing receptor kinase -like	C:cytoplasmic membrane-bounded vesicle; P:protein amino acid phosphorylation; F:ATP binding; F:protein serine/threonine kinase activity	EC:2.7.11
2.1.5.21	RTPHOS1_25_D11_A029	sp_v2.0_unigene20665	1	0.00300429		AT2G15490	UDP-glycosyltransferase 73B4; GLUCOSYLTRANSFERASE; UDP-glycosyltransferase	udp-glucose flavonoid 3-o-glucosyltransferase 7	F:transferase activity, transferring hexosyl groups; P:metabolic process	EC:2.4.1
1.1.19.23	RTCNT1_30_A11_A029	sp_v2.0_unigene20876	1	0.00462219		AT5G16390	chloroplastic acetylcoenzyme A carboxylase 1; BCCP; BCCP1; BCCP1-biotin; BIOTIN CARBOXYL CARRIER; BIOTIN CARBOXYL CARRIER PROTEIN 1; biotio carboxyl-carrier protein 1; CAC1; CAC1A; acetyl-CoA carboxylase	biotin carboxylase carrier protein	F:ligase activity	-
9.1.10.15	RTAL1_28_G10_A029	sp_v2.0_unigene20902	1	1.06e-07
12.2.1.1	STRS1_46_B11_A034	sp_v2.0_unigene21	1	6.35e-05		AT1G07540	TRF-like 2	telomere repeat-binding protein 5-like	F:DNA binding; F:binding	-
8.1.5.2	RTNACL1_16_E07_A029	sp_v2.0_unigene21	1	0.00755981		AT1G07540	TRF-like 2	telomere repeat-binding protein 5-like	F:DNA binding; F:binding	-
9.4.1.11	STRS1_70_B04_A034	sp_v2.0_unigene21	1	0.000187889		AT1G07540	TRF-like 2	telomere repeat-binding protein 5-like	F:DNA binding; F:binding	-
5.2.19.5	RTBOR1_2_H04_A029	sp_v2.0_unigene21020	1	0.00951495		AT1G03370	C2 calcium/lipid-binding and GRAM domain containin; PHOSPHOLIPID-BINDING C2	protein	F:metal ion binding; F:zinc ion binding; P:biological_process	-
11.3.2.12	STRS1_6_D01_A034	sp_v2.0_unigene21054	1	2.44e-06				aluminum activated malate transporter-like protein	C:membrane; P:response to aluminum ion	-
10.1.21.18	HEAT1_4_D11_A029	sp_v2.0_unigene21077	1	0.00029714		AT3G19430	late embryogenesis abundant protein-related / LEA ; phospholipase A2	structural constituent of cell	C:cytoplasmic membrane-bounded vesicle	-
10.3.13.3	RTPHOS1_4_B09_A029	sp_v2.0_unigene21112	1	4.64e-05		AT4G00830	RNA-binding (RRM/RBD/RNP motifs) family protein	heterogeneous nuclear ribonucleoprotein q	P:RNA metabolic process; F:nucleic acid binding; C:ribonucleoprotein complex; C:nuclear part; P:gene expression; C:cytoplasm	-
10.4.18.16	RTCNT1_55_B04_A029	sp_v2.0_unigene21116	1	0.00504693		AT2G04620	Cation efflux family protein; CATION TRANSPORT	cation efflux family protein	F:cation transmembrane transporter activity; P:transmembrane transport; P:cation transport; C:membrane	-
4.2.20.24	RTAL1_1_A04_A029	sp_v2.0_unigene2120	1	0.00466228		AT4G28210	embryo defective 1923; EMB1923; EMBRYO DEFECTIVE 1923	embryo defective 1923 protein	F:molecular_function; C:chloroplast; P:embryonic development ending in seed dormancy	-
4.1.23.22	FLD1_32_H09_A029	sp_v2.0_unigene2129	1	0.00012048		AT1G11120		protein		-
6.2.21.13	GEO1_20_B04_A029	sp_v2.0_unigene2136	1	0.00476157		AT1G78700	BES1/BZR1 homolog 4	bes1 bzr1 homolog protein 4-like	P:biological_process; C:cellular_component	-
11.4.21.22	NDL1_2_D09_A029	sp_v2.0_unigene21536	1	0.000579083		AT3G07880	Immunoglobulin E-set superfamily protein	rho gdp-dissociation	F:Rho GDP-dissociation inhibitor activity; C:plastid	-
6.4.20.23	NDL1_62_D06_A029	sp_v2.0_unigene21561	1	0.000211947		AT4G39230	NmrA-like negative transcriptional regulator famil; IFR; isoflavone reductase homolog; NAD P H OXIDOREDUCTASE ISOFLAVONE REDUCTASE; oxidoreductase, acting on NADH or NADPH; ISOFLAVONE REDUCTASE HOMOLOG	phenylcoumaran benzylic ether reductase	F:catalytic activity; P:metabolic process; F:binding	-
1.3.15.22	RTHG1_6_A02_A029	sp_v2.0_unigene21606	1	0.00318871		AT4G33300	ADR1-like 1	cc-nbs-lrr protein	P:defense response; P:apoptosis; F:ATP binding; C:apoplast	-
7.2.14.14	RTNACL1_2_G04_A029	sp_v2.0_unigene21630	1	1.66e-05		AT3G08780		at3g-878- f17o14_25	F:ATP binding; F:protein kinase activity; P:protein amino acid phosphorylation; F:molecular_function; P:biological_process; C:cellular_component	-
3.3.22.18	GEO1_1_F02_A029	sp_v2.0_unigene2165	1	0.000171085		AT1G54180	BREVIS RADIX-like 3	protein brevis radix-like 4-like		-
7.2.12.17	RTWW3_21_G08_A022	sp_v2.0_unigene21681	1	0.000481181		AT3G11150	2-oxoglutarate (2OG) and Fe(II)-dependent oxygenas	2-oxoacid dioxygenase	F:oxidoreductase activity; P:oxidation reduction	-
6.2.4.18	RTS1_18_H11_A029	sp_v2.0_unigene21818	1	1.96e-06		AT5G07990	Cytochrome P450 superfamily protein; CYP75B1; D501; F3'H; FLAVONOID 3'-HYDROXYLASE; TRANSPARENT TESTA 7; TT7; flavonoid 3'-monooxygenase; flavonoid 3-hydroxylase	cytochrome p45- monooxygenase cyp736b	F:heme binding; C:integral to membrane; F:monooxygenase activity; F:electron carrier activity; P:oxidation reduction	-
2.4.8.21	RTFEPL1_30_H10_A029	sp_v2.0_unigene21882	1	4.79e-07		AT3G28690	Protein kinase superfamily protein	nodulation receptor kinase	F:kinase activity	-
5.2.22.1	FLD1_39_A05_A029	sp_v2.0_unigene21920	1	3.79e-07		AT1G68570	Major facilitator superfamily protein	probable peptide nitrate transporter at5g6268-	C:membrane; P:oligopeptide transport; F:transporter activity	-
9.1.5.15	RTNIT1_20_E12_A029	sp_v2.0_unigene21973;sp_v2.0_unigene16730	1	0.000132623		AT5G11860	SCP1-like small phosphatase 5	scp1-like small phosphatase 5 / unknown [Picea sitchensis]	C:cytoplasm; F:CTD phosphatase activity; P:protein amino acid dephosphorylation; C:nucleus; C:chromosome, centromeric region; P:dephosphorylation; F:phosphatase activity	EC:3.1.3
3.4.3.17	STRR1_55_E08_A033	sp_v2.0_unigene2206	1	0.00387634		AT4G19670	RING/U-box superfamily protein; ARI	ring u-box domain-containing protein	F:metal ion binding	-
9.3.3.8	STRR1_15_F09_A033	sp_v2.0_unigene22079	1	2.34e-05		AT5G57410	Afadin/alpha-actinin-binding protein	afadin alpha-actinin-binding protein	P:response to cadmium ion	-
6.1.8.7	RTDK1_27_D04_A029	sp_v2.0_unigene22259	1	0.000202082		AT3G10770	Single-stranded nucleic acid binding R3H protein	r3h domain containing	F:nucleic acid binding	-
1.1.20.11	NDL1_36_H03_A029	sp_v2.0_unigene22418	1	1.91e-09		AT1G35720	annexin 1; ANNAT1; ANNEXIN; ANNEXIN 1; ANNEXIN ARABIDOPSIS 1; ATOXY5; CA2+-DEPENDENT MEMBRANE-BINDING; OXY5	protein	F:calcium ion binding; F:calcium-dependent phospholipid binding	-
3.2.20.14	NDL1_43_G08_A029	sp_v2.0_unigene22445	1	0.00862218		AT1G61770	Chaperone DnaJ-domain superfamily protein	dnaj homolog subfamily c member 25-like	P:protein folding; C:membrane; C:endoplasmic reticulum; F:unfolded protein binding; F:heat shock protein binding	-
5.3.17.2	RTDK1_3_H01_A029	sp_v2.0_unigene2248	1	2.02e-05				unknown [Picea sitchensis]		-
2.2.19.16	RTCNT1_13_C02_A029	sp_v2.0_unigene22600	1	0.00221812		AT1G74310	heat shock protein 101; ATHSP101; HEAT SHOCK PROTEIN 101; HEAT SHOCK PROTEIN ATHSP101; HOT1; HSP101; ATPase	heat shock protein 1-1	F:nucleoside-triphosphatase activity; P:protein metabolic process; F:ATP binding; P:response to stress	EC:3.6.1.15
3.4.10.14	RTBOR1_14_G11_A029	sp_v2.0_unigene22600	1	0.00328682		AT1G74310	heat shock protein 101; ATHSP101; HEAT SHOCK PROTEIN 101; HEAT SHOCK PROTEIN ATHSP101; HOT1; HSP101; ATPase	heat shock protein 1-1	F:nucleoside-triphosphatase activity; P:protein metabolic process; F:ATP binding; P:response to stress	EC:3.6.1.15
3.4.14.15	RTNACL1_5_E06_A029	sp_v2.0_unigene22600	1	0.00549668		AT1G74310	heat shock protein 101; ATHSP101; HEAT SHOCK PROTEIN 101; HEAT SHOCK PROTEIN ATHSP101; HOT1; HSP101; ATPase	heat shock protein 1-1	F:nucleoside-triphosphatase activity; P:protein metabolic process; F:ATP binding; P:response to stress	EC:3.6.1.15
6.2.1.11	STRS1_72_C05_A034	sp_v2.0_unigene2261	1	8.36e-05		AT2G20780	Major facilitator superfamily protein	probable polyol transporter 4-like	F:substrate-specific transmembrane transporter activity; P:transmembrane transport; C:integral to membrane	-
8.2.9.11	RTCNT2_4_B06_A029	sp_v2.0_unigene22655	1	0.000263408				serine-rich protein	F:molecular_function; P:biological_process	-
4.2.5.10	RTNIT1_14_H05_A029	sp_v2.0_unigene22684	1	0.0041964		AT1G52800	2-oxoglutarate (2OG) and Fe(II)-dependent oxygenas; GIBBERELLIN 20-OXIDASE; oxidoreductase, acting on paired donors, with incorporation or reduction of molecular oxygen, 2-oxoglutarate as one donor, and incorporation of one atom each of oxygen into both donors	2-oxoglutarate-dependent dioxygenase	F:oxidoreductase activity; P:oxidation reduction	-
3.3.22.17	GEO1_1_E05_A029	sp_v2.0_unigene22808;sp_v2.0_unigene22600	1	0.000306663		AT1G74310	heat shock protein 101; ATHSP101; HEAT SHOCK PROTEIN 101; HEAT SHOCK PROTEIN ATHSP101; HOT1; HSP101; ATPase	pr1- protein / heat shock protein 1-1	P:response to biotic stimulus; P:defense response; F:nucleoside-triphosphatase activity; P:protein metabolic process; F:ATP binding; P:response to stress	EC:3.6.1.15
10.2.10.11	RTAL1_18_G10_A029	sp_v2.0_unigene23135	1	0.00056405		AT4G18040	eukaryotic translation initiation factor 4E; EIF4E; EUKARYOTIC TRANSLATION INITATION FACTOR 4E; LSP1	eukaryotic translation initiation factor 4e	C:cytoplasm; P:translational initiation; F:translation initiation factor activity	-
4.3.22.24	GEO1_9_B07_A029	sp_v2.0_unigene23163	1	0.00606682		AT3G51260	20S proteasome alpha subunit PAD1; 20S PROTEASOME ALPHA SUBUNIT PAD1; MULTICATALYTIC ENDOPEPTIDASE COMPLEX ALPHA; PAD1; PHYTOALEXIN DEFICIENT 1	multicatalytic endopeptidase complex	C:vacuolar membrane; P:flower development; F:protein binding; C:cytosolic ribosome; P:defense response to bacterium, incompatible interaction; P:callose deposition in cell wall during defense response; F:threonine-type endopeptidase activity; P:response to jasmonic acid stimulus; C:phragmoplast; P:defense response to fungus; P:ubiquitin-dependent protein catabolic process; P:indole phytoalexin bi…	EC:3.4.25; EC:6.3.2.2
7.1.4.19	RTS1_18_E02_A029	sp_v2.0_unigene232	1	0.000363232		AT3G50210	2-oxoglutarate (2OG) and Fe(II)-dependent oxygenas; FLAVONOL SYNTHASE; isopenicillin-N synthase	2-oxoacid-dependent oxidase	F:oxidoreductase activity; P:oxidation reduction; F:iron ion binding	-
2.2.7.17	RTK1_38_C03_A029	sp_v2.0_unigene233	1	0.00934973		AT1G55320	acyl-activating enzyme 18; ACETYL-COA SYNTHETASE WITHIN; ligase	acetyl-coenzyme a synthetase	C:peroxisome; P:auxin metabolic process; F:ligase activity	-
4.1.9.17	RTCU1_28_G05_A029	sp_v2.0_unigene234	1	0.00175837		AT3G56370	Leucine-rich repeat protein kinase family protein	probably inactive leucine-rich repeat receptor-like protein kinase at3g28-4--like	F:tau-protein kinase activity; F:receptor activity; C:cytoplasmic membrane-bounded vesicle; P:protein amino acid phosphorylation; F:ATP binding; F:G-protein coupled receptor kinase activity; C:integral to membrane; P:oxidation reduction; F:2-alkenal reductase activity	EC:2.7.11.26; EC:2.7.11.16; EC:1.3.1.74
10.1.8.7	RTDK1_24_C02_A029	sp_v2.0_unigene2344	1	0.0011648		AT1G51760	peptidase M20/M25/M40 family protein; IAA-ALA HYDROLASE; IAA-ALANINE RESISTANT 3; IAR3; JASMONIC ACID RESPONSIVE 3; JR3; auxin conjugate hydrolase; IAA-amino acid hydrolase; indole-3-acetyl-ala hydrolase	iaa-amino acid hydrolase ilr1	C:cytoplasmic membrane-bounded vesicle; P:metabolic process; F:hydrolase activity	-
4.1.7.18	RTK1_35_G07_A029	sp_v2.0_unigene23603	1	0.00263003		AT1G10940	Protein kinase superfamily protein; ARABIDOPSIS SERINE/THREONINE KINASE 1; ASK1; kinase	serine threonine protein kinase	F:ATP binding; P:protein amino acid phosphorylation; F:protein serine/threonine kinase activity	EC:2.7.11
6.3.16.13	RTDS2_2_E09_A021	sp_v2.0_unigene23669	1	7.11e-07		AT4G30960	SOS3-interacting protein 3; CBL-INTERACTING PROTEIN KINASE 6; CIPK6; PKS3; kinase	serine-threonine kinase	P:protein amino acid phosphorylation; F:ATP binding; P:signal transduction; F:protein serine/threonine kinase activity	EC:2.7.11
9.1.15.16	RTFE1_7_H07_A029	sp_v2.0_unigene23725	1	0.00141919		AT3G12580	heat shock protein 70	heat shock	F:ATP binding; P:response to stress; P:oxidation reduction; F:2-alkenal reductase activity	EC:1.3.1.74
11.3.4.22	RTS1_27_E02_A029	sp_v2.0_unigene23837	1	1.03e-08		AT1G64230	ubiquitin-conjugating enzyme 28	protein	F:ubiquitin protein ligase binding; C:plasma membrane; P:protein ubiquitination; P:ubiquitin-dependent protein catabolic process; F:ATP binding; F:ubiquitin-protein ligase activity; P:post-translational protein modification	EC:6.3.2.19
1.2.17.15	RTDR2_11_F10_A021	sp_v2.0_unigene2385	1	3.53e-07		AT4G00490	beta-amylase 2; Amylopectin-P-Limit Dextrins activity; AtBAM7; BAM3-5-6-7-8 complex; BAM7; beta amylase; BETA-AMYLASE GLYCOSYL HYDROLASE; MOS-Maltose activity; beta-amylase; ATBAM7	beta-amylase 7-like	F:cation binding; P:protein amino acid phosphorylation; F:beta-amylase activity; F:protein serine/threonine kinase activity; P:regulation of meristem growth; P:gametophyte development; F:receptor serine/threonine kinase binding; P:transmembrane receptor protein tyrosine kinase signaling pathway; F:ATP binding; P:regulation of meristem structural organization; P:microsporocyte differentiation; C:c…	EC:3.2.1.2; EC:2.7.11
3.4.11.15	GEO2_1_G04_A032	sp_v2.0_unigene2385	1	8.91e-08		AT4G00490	beta-amylase 2; Amylopectin-P-Limit Dextrins activity; AtBAM7; BAM3-5-6-7-8 complex; BAM7; beta amylase; BETA-AMYLASE GLYCOSYL HYDROLASE; MOS-Maltose activity; beta-amylase; ATBAM7	beta-amylase 7-like	F:cation binding; P:protein amino acid phosphorylation; F:beta-amylase activity; F:protein serine/threonine kinase activity; P:regulation of meristem growth; P:gametophyte development; F:receptor serine/threonine kinase binding; P:transmembrane receptor protein tyrosine kinase signaling pathway; F:ATP binding; P:regulation of meristem structural organization; P:microsporocyte differentiation; C:c…	EC:3.2.1.2; EC:2.7.11
8.4.15.16	RTFE1_8_C02_A029	sp_v2.0_unigene23877;sp_v2.0_unigene5092	1	5.92e-05		AT1G19130		protein / protein phosphatase 2c	F:molecular_function; P:biological_process; C:cellular_component; F:hydrolase activity	-
10.2.12.6	RTWW2_17_G07_A021	sp_v2.0_unigene23926	1	6.6e-06		AT4G22880	leucoanthocyanidin dioxygenase; LDOX; LEUCOANTHOCYANIDIN DIOXYGENASE; TANNIN DEFICIENT SEED 4; TDS4; anthocyanidin synthase	anthocyanidin synthase	F:dioxygenase activity; P:oxidation reduction	-
12.2.12.9	RTWW3_1_G07_A022	sp_v2.0_unigene23926	1	0.00142041		AT4G22880	leucoanthocyanidin dioxygenase; LDOX; LEUCOANTHOCYANIDIN DIOXYGENASE; TANNIN DEFICIENT SEED 4; TDS4; anthocyanidin synthase	anthocyanidin synthase	F:dioxygenase activity; P:oxidation reduction	-
8.2.14.10	RTMNUT1_5_B10_A029	sp_v2.0_unigene23977	1	0.00290442		AT3G24503	aldehyde dehydrogenase 2C4; ALDH1A; ALDH2C4; REDUCED EPIDERMAL FLUORESCENCE1; REF1; 1-pyrroline-5-carboxylate dehydrogenase	aldehyde dehydrogenase	F:oxidoreductase activity; P:oxidation reduction	-
10.4.14.15	RTNACL1_1_E08_A029	sp_v2.0_unigene24007	1	0.000192561		AT1G65820	microsomal glutathione s-transferase, putative; GLUTATHIONE S TRANSFERASE; GLUTATHIONE-S-TRANSFERASE; glutathione transferase	glutathione s-transferase	C:membrane; C:cytoplasmic membrane-bounded vesicle; C:vacuole; C:endoplasmic reticulum; F:glutathione transferase activity	EC:2.5.1.18
2.3.22.3	FLD1_41_B05_A029	sp_v2.0_unigene24086	1	0.00583921		AT3G24503	aldehyde dehydrogenase 2C4; ALDH1A; ALDH2C4; REDUCED EPIDERMAL FLUORESCENCE1; REF1; 1-pyrroline-5-carboxylate dehydrogenase	cytosolic aldehyde dehydrogenase	F:retinal dehydrogenase activity; P:oxidation reduction	EC:1.2.1.36
5.1.16.11	RTDS1_12_H12_A015	sp_v2.0_unigene24086	1	0.000483716		AT3G24503	aldehyde dehydrogenase 2C4; ALDH1A; ALDH2C4; REDUCED EPIDERMAL FLUORESCENCE1; REF1; 1-pyrroline-5-carboxylate dehydrogenase	cytosolic aldehyde dehydrogenase	F:retinal dehydrogenase activity; P:oxidation reduction	EC:1.2.1.36
11.3.12.9	RTWW3_2_G08_A022	sp_v2.0_unigene2410	1	0.0013224		AT1G15750	Transducin family protein / WD-40 repeat family pr	protein topless	P:primary shoot apical meristem specification; P:jasmonic acid mediated signaling pathway; P:xylem and phloem pattern formation; P:response to auxin stimulus; C:nucleus; C:cytosol; F:protein homodimerization activity	-
6.4.6.8	RTMG1_20_E01_A029	sp_v2.0_unigene2413	1	1.59e-06		AT4G00150	GRAS family transcription factor; SCL6	gras family transcription factor	P:tissue development; P:organ development; P:cell development; P:regulation of cellular process	-
8.3.18.1	RTCNT1_32_H08_A029	sp_v2.0_unigene24217	1	8.24e-05		AT5G60530	late embryogenesis abundant protein-related / LEA	late embryogenesis abundant protein	C:endomembrane system; F:molecular_function	-
6.4.16.10	RTDS1_12_C05_A015	sp_v2.0_unigene2424	1	1.62e-07		AT3G11410	protein phosphatase 2CA; PHOSPHATASE 2C; PHOSPHATASE-2C	protein phosphatase 2c	F:hydrolase activity	-
8.3.4.10	RTPQ1_22_C01_A032	sp_v2.0_unigene24268	1	0.000899525		AT3G60080	RING/U-box superfamily protein	protein binding protein	F:zinc ion binding	-
7.2.15.15	RTFE1_8_D11_A029	sp_v2.0_unigene24293	1	4.35e-06		AT2G16850	plasma membrane intrinsic protein 2;8; PIP2;8; PIP3B	aquaporin	P:response to abscisic acid stimulus; C:integral to membrane; F:water channel activity; P:transmembrane transport	-
2.3.10.23	RTCA1_7_F10_A029	sp_v2.0_unigene2460	1	0.00984854		AT1G11170	Protein of unknown function (DUF707)	lysine ketoglutarate reductase trans-splicing related 1	C:cytoplasmic membrane-bounded vesicle	-
3.2.17.19	RTDR2_19_H09_A021	sp_v2.0_unigene2464	1	3.17e-05		AT1G16590	DNA-binding HORMA family protein; REV7	mitotic spindle assembly checkpoint protein mad2b	P:response to UV-B; F:DNA binding; P:mitotic cell cycle spindle assembly checkpoint; P:response to DNA damage stimulus	-
3.3.8.11	RTFE1_16_E12_A029	sp_v2.0_unigene24691	1	0.00859461
7.1.14.9	RTMNUT1_5_E03_A029	sp_v2.0_unigene24691;sp_v2.0_unigene61837	1	3.48e-06
12.4.7.14	RTK1_16_G09_A029	sp_v2.0_unigene2470;sp_v2.0_unigene1914	1	0.00346865		AT2G45570	cytochrome P450, family 76, subfamily C, polypepti; CYP76C2; CYTOCHROME P450	cytochrome p45- / f-box family protein	F:heme binding; F:monooxygenase activity; F:electron carrier activity; P:oxidation reduction; F:ligase activity	-
8.1.17.18	RTDR2_15_H08_A021	sp_v2.0_unigene24746;sp_v2.0_unigene153	1	2.36e-06				- / upf-496 protein 4-like	F:molecular_function; P:biological_process	-
2.2.2.23	STRS1_45_B10_A034	sp_v2.0_unigene24811	1	0.000505463		AT1G22410	Class-II DAHP synthetase family protein; 3-deoxy-7-phosphoheptulonate synthase; cystathionine gamma-lyase	2-dehydro-3-deoxyphosphoheptonate aldolase 3-deoxy-d-arabino-heptulosonate 7-phosphate synthetase	F:3-deoxy-7-phosphoheptulonate synthase activity; P:aromatic amino acid family biosynthetic process; F:lyase activity; C:chloroplast	EC:2.5.1.54
9.1.14.22	RTNIT1_6_D11_A029	sp_v2.0_unigene2485	1	0.00411115		AT1G22040	Galactose oxidase/kelch repeat superfamily protein	protein		-
9.4.8.20	RTFEPL1_10_B04_A029	sp_v2.0_unigene24876	1	0.0085099				unknown [Picea sitchensis]	P:Golgi vesicle transport; P:vesicle-mediated transport; C:membrane	-
6.2.9.2	RTCA1_15_E09_A029	sp_v2.0_unigene2489	1	4.92e-07		AT1G61040	plus-3 domain-containing protein	rna polymerase-associated protein rtf1 homolog	P:negative regulation of flower development; P:positive regulation of transcription, DNA-dependent	-
9.3.19.5	RTBOR1_1_C05_A029	sp_v2.0_unigene25104	1	8.53e-05		AT3G44110	DNAJ homologue 3; ATJ; ATJ3; DNAJ	protein	C:cytoplasm; F:metal ion binding; P:protein folding; F:nucleic acid binding; F:protein methyltransferase activity; F:heat shock protein binding; F:ATP binding; F:unfolded protein binding; C:membrane; P:response to heat; P:protein amino acid methylation	-
7.1.23.15	FLD1_16_G04_A029	sp_v2.0_unigene2514	1	2.65e-05				af253971_1apetala2-related transcription factor 2	F:transcription factor activity; F:DNA binding; C:nucleus; P:regulation of transcription, DNA-dependent	-
7.1.22.20	FLD1_67_D10_A029	sp_v2.0_unigene25177	1	0.00673288		AT5G67590	NADH-ubiquinone oxidoreductase-related; FRO1; FROSTBITE1; NADH DEHYDROGENASE; NADH dehydrogenase (ubiquinone); NADH-ubiquinone oxidoreductase 18/21 kDa subunit	nadh-ubiquinone oxidoreductase 18 kda subunit	F:cobalt ion binding; F:ferric-chelate reductase activity; F:NADH dehydrogenase (ubiquinone) activity; P:response to osmotic stress; C:mitochondrial respiratory chain complex I; P:cold acclimation; C:integral to membrane; P:electron transport chain	EC:1.16.1.7; EC:1.6.5.3
2.3.20.2	NDL1_17_D05_A029	sp_v2.0_unigene25286	1	0.00023675		AT4G03280	photosynthetic electron transfer C; COMPONENT CYTOCHROME B6-F COMPLEX; PETC; PGR1; PHOTOSYNTHETIC ELECTRON TRANSFER C; PROTON GRADIENT REGULATION; RIESKE IRON-SULFUR PROTEIN PRECURSOR; plastoquinol-plastocyanin reductase	rieske fe-s precursor protein	F:metal ion binding; F:plastoquinol-plastocyanin reductase activity; F:ubiquinol-cytochrome-c reductase activity; P:transport; F:2 iron, 2 sulfur cluster binding; C:thylakoid membrane; C:integral to membrane; C:chloroplast; P:electron transport chain	EC:1.1-.99.1; EC:1.1-.2.2
9.2.12.5	RTWW2_18_B06_A021	sp_v2.0_unigene25287	1	0.0025205		AT1G49520	SWIB complex BAF60b domain-containing protein	swib mdm2 domain containing protein		-
9.3.15.18	RTFEPL1_4_F12_A029	sp_v2.0_unigene25311	1	0.00267665		AT1G09700	dsRNA-binding domain-like superfamily protein; HYL1; HYPONASTIC LEAVES 1	dsrna-binding protein	F:RNA binding	-
9.4.10.14	RTAL1_28_G09_A029	sp_v2.0_unigene25333	1	0.000121008		AT2G01190	Octicosapeptide/Phox/Bem1p family protein	atp binding		-
1.3.7.18	RTK1_39_E11_A029	sp_v2.0_unigene25351	1	2.43e-05		AT3G27090	DCD (Development and Cell Death) domain protein	b2 protein		-
9.2.8.1	RTDK1_14_B08_A029	sp_v2.0_unigene25351	1	0.000316943		AT3G27090	DCD (Development and Cell Death) domain protein	b2 protein		-
1.3.5.15	RTNIT1_31_C01_A029	sp_v2.0_unigene25365	1	3.08e-08		AT1G47670	Transmembrane amino acid transporter family protei; LYSINE HISTIDINE	lysine histidine transporter	C:integral to membrane; P:amino acid transport; F:amino acid transmembrane transporter activity; C:plasma membrane	-
2.2.3.15	STRR1_45_B10_A033	sp_v2.0_unigene25365	1	5.25e-07		AT1G47670	Transmembrane amino acid transporter family protei; LYSINE HISTIDINE	lysine histidine transporter	C:integral to membrane; P:amino acid transport; F:amino acid transmembrane transporter activity; C:plasma membrane	-
8.1.17.2	RTDK1_2_C05_A029	sp_v2.0_unigene25395	1	0.00222534		AT1G24360	NAD(P)-binding Rossmann-fold superfamily protein; 3-OXOACYL; 3-oxoacyl-acp reductase; bacterial type fatty acid synthase; BETA-KETOACYL-ACP REDUCTASE; FAS complex-mt; FAS II; fatty acid synthase II; KAR; KASI-KAR-HD-ER complex; 3-oxoacyl-[acyl-carrier protein] reductase	ketoacyl-acp reductase	P:fatty acid biosynthetic process; F:3-oxoacyl-[acyl-carrier-protein] reductase activity; F:NAD or NADH binding; C:plastid; P:oxidation reduction	EC:1.1.1.1--
2.2.18.15	RTCNT1_59_H12_A029	sp_v2.0_unigene25420	1	2.73e-06		AT5G26600	Pyridoxal phosphate (PLP)-dependent transferases s; ISOPENICILLIN N EPIMERASE; transaminase	isopenicillin n epimerase-like isoform 1	F:pyridoxal phosphate binding; F:isomerase activity; P:metabolic process	-
8.2.2.6	STRR1_81_E05_A033	sp_v2.0_unigene25423	1	1.02e-05		AT2G43040	tetratricopeptide repeat (TPR)-containing protein; NO POLLEN GERMINATION 1; NPG1	tetratricopeptide repeat protein 7a-like	F:calmodulin binding	-
3.2.12.20	RTWW3_24_H02_A022	sp_v2.0_unigene2545	1	0.000850539		AT1G74470	Pyridine nucleotide-disulphide oxidoreductase fami; GERANYLGERANYL REDUCTASE	geranylgeranyl reductase	P:oxidation reduction; F:oxidoreductase activity, acting on the CH-CH group of donors, NAD or NADP as acceptor; P:tRNA processing; P:chlorophyll biosynthetic process; C:chloroplast envelope; F:monooxygenase activity; F:protein binding; C:chloroplast thylakoid membrane; F:FAD binding; P:photosynthesis; F:geranylgeranyl reductase activity	EC:1.3.1
11.4.3.22	STRR1_58_E11_A033	sp_v2.0_unigene25455	1	0.000481654		AT3G15140	Polynucleotidyl transferase, ribonuclease H-like s; exonuclease	3 exoribonuclease	F:nucleic acid binding; C:intracellular; F:zinc ion binding; F:exonuclease activity	-
7.2.16.13	RTDS2_1_F07_A021	sp_v2.0_unigene25455	1	4.73e-05		AT3G15140	Polynucleotidyl transferase, ribonuclease H-like s; exonuclease	3 exoribonuclease	F:nucleic acid binding; C:intracellular; F:zinc ion binding; F:exonuclease activity	-
8.1.17.6	RTDR1_5_F06_A015	sp_v2.0_unigene2548;sp_v2.0_unigene13722	1	2.36e-05		AT5G10330	histidinol phosphate aminotransferase 1; EMB2196; EMBRYO DEFECTIVE 2196; HISTIDINOL-PHOSPHATE AMINOTRANSFERASE; 1-aminocyclopropane-1-carboxylate synthase; histidinol-phosphate transaminase	histidinol-phosphate aminotransferase	F:histidinol-phosphate transaminase activity; F:pyridoxal phosphate binding; P:embryonic development ending in seed dormancy; P:histidine biosynthetic process; C:chloroplast	EC:2.6.1.9
3.4.9.19	RTCU1_30_F11_A029	sp_v2.0_unigene25562	1	0.0056904		AT3G25950	TRAM, LAG1 and CLN8 (TLC) lipid-sensing domain con	protein	P:transcription, DNA-dependent; C:membrane	-
12.4.13.10	RTS1_6_E08_A029	sp_v2.0_unigene2560	1	0.00234812		AT2G16070	plastid division2	protein	F:binding; C:intracellular membrane-bounded organelle; C:cytoplasmic part	-
6.2.19.14	RTCNT1_10_G05_A029	sp_v2.0_unigene2566	1	4.19e-05		AT2G46240	BCL-2-associated athanogene 6	protein	P:response to stimulus; P:programmed cell death	-
8.3.8.22	RTFEPL1_26_B11_A029	sp_v2.0_unigene25712	1	0.00306358		AT1G67560	PLAT/LH2 domain-containing lipoxygenase family pro; LIPOXYGENASE 13-LIPOXYGENASE; lipoxygenase	lipoxygenase 6	P:oxylipin biosynthetic process; F:iron ion binding; P:growth; C:chloroplast; F:lipoxygenase activity; P:oxidation reduction	EC:1.13.11.12
2.2.8.18	RTFEPL1_19_H04_A029	sp_v2.0_unigene2586	1	3.71e-05				eyes shut	P:angiogenesis; F:binding; P:regulation of cellular process; C:membrane	-
4.1.15.18	RTFEPL1_6_F12_A029	sp_v2.0_unigene25948	1	4.03e-06		AT5G65720	nitrogen fixation S (NIFS)-like 1; NIFS AMINOTRANFSERASE; transaminase//carboxy-lyase//ferredoxin hydrogenase	cysteine desulfurase	F:pyridoxal phosphate binding; P:cysteine metabolic process; F:cysteine desulfurase activity	EC:2.8.1.7
6.1.19.16	RTCNT1_11_A01_A029	sp_v2.0_unigene25966	1	4.41e-05		AT2G17410	ARID/BRIGHT DNA-binding domain-containing protein	at-rich interactive domain-containing protein	C:intracellular; F:DNA binding	-
6.4.17.15	RTDR2_7_C01_A021	sp_v2.0_unigene26091	1	0.000259161		AT3G54390	sequence-specific DNA binding transcription factor	protein	P:regulation of transcription, DNA-dependent	-
7.3.15.24	RTHG1_3_A09_A029	sp_v2.0_unigene26251	1	0.00134321
8.2.22.10	FLD1_50_C11_A029	sp_v2.0_unigene26254	1	0.00083402		AT5G23760	Copper transport protein family	metal ion binding	P:metal ion transport; F:metal ion binding	-
10.2.2.5	STRR1_79_A07_A033	sp_v2.0_unigene26319	1	0.00090017		AT3G18800		pinus taeda anonymous locus -_17559_-1 genomic sequence	C:plasma membrane	-
9.4.21.19	HEAT1_5_C06_A029	sp_v2.0_unigene26358	1	8.82e-05		AT4G26480	RNA-binding KH domain-containing protein; QKI-7 MUS	protein	F:RNA binding	-
2.2.22.15	FLD1_62_F11_A029	sp_v2.0_unigene26643	1	2.06e-05		AT5G40380	cysteine-rich RLK (RECEPTOR-like protein kinase) 4; kinase	cysteine-rich receptor-like protein kinase 3-like	F:kinase activity; C:cytoplasmic membrane-bounded vesicle	-
2.2.9.5	RTCA1_32_G08_A029	sp_v2.0_unigene26669;sp_v2.0_unigene28259	1	4.29e-08				unknown [Picea sitchensis] / unknown [Picea sitchensis]		-
8.3.21.20	HEAT1_5_F12_A029	sp_v2.0_unigene26765	1	0.00369121		AT1G31830	Amino acid permease family protein; AMINO	amino acid permease-like protein	C:integral to membrane; F:cationic amino acid transmembrane transporter activity; P:amino acid transmembrane transport	-
2.3.2.16	STRS1_23_D03_A034	sp_v2.0_unigene26818	1	1.35e-05		AT1G65280	DNAJ heat shock N-terminal domain-containing prote	protein	C:plastid	-
1.4.19.22	RTCNT1_30_A10_A029	sp_v2.0_unigene26830	1	0.000996955		AT1G62640	3-ketoacyl-acyl carrier protein synthase III; 3-ketoacyl-acp synthase iii; 3-KETOACYL-ACYL CARRIER SYNTHASE III KAS III; 3-oxoacyl-acp synthase iii; 3-oxoacyl-[acyl-carrier-protein] synthase iii; beta-ketoacyl-acp synthase iii; KAS III; 3-KETOACYL-ACYL CARRIER PROTEIN SYNTHASE III; 3-oxoacyl-[acyl-carrier protein] synthase; acetoacetyl-ACP synthase	3-oxoacyl-synthase iii	F:3-oxoacyl-[acyl-carrier-protein] synthase activity; P:fatty acid biosynthetic process	EC:2.3.1.41
3.1.3.23	STRR1_64_B07_A033	sp_v2.0_unigene26830	1	0.000842807		AT1G62640	3-ketoacyl-acyl carrier protein synthase III; 3-ketoacyl-acp synthase iii; 3-KETOACYL-ACYL CARRIER SYNTHASE III KAS III; 3-oxoacyl-acp synthase iii; 3-oxoacyl-[acyl-carrier-protein] synthase iii; beta-ketoacyl-acp synthase iii; KAS III; 3-KETOACYL-ACYL CARRIER PROTEIN SYNTHASE III; 3-oxoacyl-[acyl-carrier protein] synthase; acetoacetyl-ACP synthase	3-oxoacyl-synthase iii	F:3-oxoacyl-[acyl-carrier-protein] synthase activity; P:fatty acid biosynthetic process	EC:2.3.1.41
1.1.12.8	RTWW3_1_E09_A022	sp_v2.0_unigene2693	1	5.03e-05		AT5G13760	Plasma-membrane choline transporter family protein	protein pns1	C:integral to membrane	-
1.2.10.8	RTAL1_17_A07_A029	sp_v2.0_unigene26935;sp_v2.0_unigene29774	1	3.44e-05		AT4G30210	P450 reductase 2; AR2; ARABIDOPSIS P450 REDUCTASE 2; ATR2; NADPH-FERRIHEMOPROTEIN REDUCTASE	nadph--cytochrome p45- reductase-like / pectate lyase	F:iron ion binding; F:NADPH-hemoprotein reductase activity; P:oxidation reduction; F:FMN binding; F:pectate lyase activity	EC:1.6.2.4; EC:4.2.2.2
9.4.4.23	RTS1_28_H08_A029	sp_v2.0_unigene27022	1	7.41e-06		AT3G10720	Plant invertase/pectin methylesterase inhibitor su; PECTINESTERASE	probable pectinesterase pectinesterase inhibitor 41-like	P:cell wall modification; C:cytoplasmic membrane-bounded vesicle; C:cell wall; F:pectinesterase activity; F:aspartyl esterase activity; F:enzyme inhibitor activity; P:negative regulation of catalytic activity	EC:3.1.1.11
2.3.23.4	COLD1_6_D11_A029	sp_v2.0_unigene27069;sp_v2.0_unigene35528	1	1.87e-08		AT3G51440	Calcium-dependent phosphotriesterase superfamily p; MUCIN; strictosidine synthase	adipocyte plasma membrane-associated protein / pinus taeda anonymous locus -_2213_-1 genomic sequence	F:strictosidine synthase activity; P:biosynthetic process; F:transferase activity	EC:4.3.3.2
6.1.12.3	RTWW2_13_B05_A021	sp_v2.0_unigene27119	1	0.00188817		AT1G75660	5'-3' exoribonuclease 3; XRN3	5 -3 exoribonuclease 3-like	F:exonuclease activity; F:binding; P:nucleobase, nucleoside, nucleotide and nucleic acid metabolic process; C:intracellular	-
10.4.12.15	RTWW3_11_F12_A022	sp_v2.0_unigene27162;sp_v2.0_unigene61420	1	4.09e-08
6.4.8.18	RTFEPL1_12_E11_A029	sp_v2.0_unigene27167	1	0.00154038		AT1G05260	Peroxidase superfamily protein; PEROXIDASE ATPEROX7A; PEROXIDASE PRECURSOR; RARE COLD INDUCIBLE GENE 3; RCI3; RCI3A; peroxidase	peroxidase	F:metal ion binding; P:response to oxidative stress; F:oxidoreductase activity; P:metabolic process	-
5.4.17.17	RTDR2_18_H09_A021	sp_v2.0_unigene27168	1	5.83e-09		AT1G64970	gamma-tocopherol methyltransferase; G-2362; G-TMT; GAMMA-TOCOPHEROL METHYLTRANSFERASE; TMT1; VITAMIN E DEFICIENT 4; VTE4; delta-tocopherol methyltransferase	gamma-tocopherol methyltransferase	F:methyltransferase activity; P:methylation	EC:2.1.1
9.3.15.21	RTHG1_1_F05_A029	sp_v2.0_unigene27218	1	2.3e-05		AT4G20930	6-phosphogluconate dehydrogenase family protein; 3-HYDROXYISOBUTYRATE DEHYDROGENASE; G84-MONOMER; phosphogluconate dehydrogenase (decarboxylating)	3-hydroxyisobutyrate dehydrogenase	P:oxidation reduction; P:primary metabolic process; C:mitochondrion; P:cellular nitrogen compound metabolic process; F:phosphogluconate dehydrogenase (decarboxylating) activity; F:coenzyme binding; P:small molecule metabolic process; C:membrane	EC:1.1.1.44
10.2.5.5	RTNACL1_37_A11_A029	sp_v2.0_unigene27244	1	0.0027375		AT1G04210	Leucine-rich repeat protein kinase family protein; ADENYLATE CYCLASE	at1g-421-	F:ATP binding; P:protein amino acid phosphorylation; F:protein serine/threonine kinase activity	EC:2.7.11
3.2.10.24	RTCA1_7_A03_A029	sp_v2.0_unigene27303;sp_v2.0_unigene3303	1	0.000285113		AT4G19610	nucleotide binding;nucleic acid binding;RNA bindin	probable rna-binding protein 19-like / protein	C:nucleolus; F:RNA binding; C:mitochondrion; F:nucleotide binding; C:cell part	-
1.1.11.2	COLD1_35_A10_A029	sp_v2.0_unigene27429;sp_v2.0_unigene22600	1	0.00452111		AT1G60470 / AT1G74310	galactinol synthase 4; GALACTINOL SYNTHASE; transferase, transferring hexosyl groups	galactinol synthase / heat shock protein 1-1	F:inositol 3-alpha-galactosyltransferase activity; F:nucleoside-triphosphatase activity; P:protein metabolic process; F:ATP binding; P:response to stress	EC:2.4.1.123; EC:3.6.1.15
7.1.10.22	RTCA1_1_F03_A029	sp_v2.0_unigene27460	1	0.0014162		AT3G19810	Protein of unknown function (DUF177)	pinus taeda anonymous locus -_44--_-1 genomic sequence	F:molecular_function; C:chloroplast; P:biological_process; P:lipid metabolic process	-
4.1.12.14	RTWW3_15_H10_A022	sp_v2.0_unigene27460;sp_v2.0_unigene2827	1	2.08e-05		AT3G19810	Protein of unknown function (DUF177)	pinus taeda anonymous locus -_44--_-1 genomic sequence / pinus taeda anonymous locus -_44--_-1 genomic sequence	F:molecular_function; C:chloroplast; P:biological_process; P:lipid metabolic process; F:molecular_function; C:chloroplast; P:biological_process	-
10.1.14.20	RTNACL1_7_F11_A029	sp_v2.0_unigene2758	1	4.83e-05		AT1G13420	sulfotransferase 4B; STEROID SULFOTRANSFERASE; sulfotransferase	sulfotransferase family protein	F:sulfotransferase activity	EC:2.8.2
3.4.8.10	RTFE1_16_E06_A029	sp_v2.0_unigene27633;sp_v2.0_unigene4753	1	0.00125764		AT1G54690	gamma histone variant H2AX	histone h2a / protein	C:intracellular organelle; F:molecular_function; P:biological_process; C:cellular_component	-
3.3.13.2	RTPHOS1_7_C01_A029	sp_v2.0_unigene2765	1	5.7e-08		AT2G41540	6-phosphogluconate dehydrogenase family protein; GLYCEROL-3-PHOSPHATE DEHYDROGENASE; glycerol-3-phosphate dehydrogenase (NAD+)	glycerol-3-phosphate dehydrogenase	F:NAD or NADH binding; F:glycerol-3-phosphate dehydrogenase [NAD(P)+] activity; F:glycerol-3-phosphate dehydrogenase (NAD+) activity; P:glycerol-3-phosphate catabolic process; C:glycerol-3-phosphate dehydrogenase complex; P:oxidation reduction	EC:1.1.1.94; EC:1.1.1.8
5.1.20.21	NDL1_62_F04_A029	sp_v2.0_unigene27651	1	1.14e-05		AT1G70340	Plant protein of unknown function (DUF936)	protein	F:molecular_function; P:biological_process; C:cellular_component	-
6.1.20.1	NDL1_13_E11_A029	sp_v2.0_unigene27680	1	0.00069651		AT4G37750	Integrase-type DNA-binding superfamily protein; AINTEGUMENTA; ANT; CKC; CKC1; COMPLEMENTING A PROTEIN KINASE C MUTANT 1; DRAGON; DRG	ap2 domain-containing transcription factor	P:root development; P:regulation of transcription, DNA-dependent; P:organ growth; P:organ morphogenesis; F:DNA binding; F:oxidoreductase activity; P:regulation of floral meristem growth; F:transcription factor activity; C:nucleus	-
11.3.3.4	STRR1_4_D02_A033	sp_v2.0_unigene27928	1	0.000468397		AT4G16730	terpene synthase 02; LIMONENE CYCLASE; MONOMER-40; lyase	a chain structure of a three-domain sesquiterpene synthase: a prospective target for advanced biofuels production	P:metabolic process; F:carbon-oxygen lyase activity, acting on phosphates; F:magnesium ion binding	EC:4.2.3
8.3.23.1	COLD1_3_B09_A029	sp_v2.0_unigene2796	1	0.00113584		AT3G46970	alpha-glucan phosphorylase 2; AtBE1; AtPHO2; PHO; PHO2; phosphorylase; starch branching enzyme; starch phosophorylase; STARCH PHOSPHORYLASE CYTOSOLIC FORM; transferase, transferring glycosyl groups	alpha-glucan h isozyme-like	P:response to water deprivation; F:phosphorylase activity; P:carbohydrate metabolic process; F:pyridoxal phosphate binding; P:response to cadmium ion; C:chloroplast; C:cytosol	EC:2.4.1.1
11.2.15.9	RTDS3_28_G11_A022	sp_v2.0_unigene28055	1	2.83e-06		AT5G42800	dihydroflavonol 4-reductase; DFR; DIHYDROFLAVONOL 4-REDUCTASE; DIHYDROKAEMPFEROL 4-REDUCTASE; M318; transparent testa 3; TT3	dihydroflavonol reductase	P:metabolic process; F:binding	-
5.3.6.8	RTMG1_21_F01_A029	sp_v2.0_unigene28055	1	6.53e-06		AT5G42800	dihydroflavonol 4-reductase; DFR; DIHYDROFLAVONOL 4-REDUCTASE; DIHYDROKAEMPFEROL 4-REDUCTASE; M318; transparent testa 3; TT3	dihydroflavonol reductase	P:metabolic process; F:binding	-
8.2.13.2	RTPHOS1_5_B08_A029	sp_v2.0_unigene28099	1	0.000236452		AT2G16570	GLN phosphoribosyl pyrophosphate amidotransferase ; AMIDOPHOSPHORIBOSYLTRANSFERASE GP; ATASE; ATASE1; GLN PHOSPHORIBOSYL PYROPHOSPHATE AMIDOTRANSFERASE 1; amidophosphoribosyltransferase	amidophosphoribosyltransferase	C:cell wall; F:iron-sulfur cluster binding; P:purine nucleotide biosynthetic process; F:metal ion binding; C:plastid stroma; P:rRNA processing; P:leaf morphogenesis; P:nucleoside metabolic process; C:chloroplast; F:amidophosphoribosyltransferase activity; P:purine base biosynthetic process	EC:2.4.2.14
3.3.20.11	NDL1_35_G05_A029	sp_v2.0_unigene2811	1	1.31e-06		AT4G33500	Protein phosphatase 2C family protein; YHR077C	protein phosphatase 2c containing expressed	F:phosphoprotein phosphatase activity; P:metabolic process; C:plastid	EC:3.1.3.16
11.4.5.4	RTNACL1_14_B06_A029	sp_v2.0_unigene28145	1	0.000344443				unknown [Picea sitchensis]		-
4.1.22.5	FLD1_46_A10_A029	sp_v2.0_unigene28216	1	0.00965392		AT4G16440	ferredoxin hydrogenases; LET1	cytosolic fe-s cluster assembly factor narfl-like	F:ferredoxin hydrogenase activity; P:oxidation reduction; C:plastid	EC:1.12.7.2
4.2.14.9	RTMNUT1_6_F03_A029	sp_v2.0_unigene28234	1	3.9e-06		AT2G16570	GLN phosphoribosyl pyrophosphate amidotransferase ; AMIDOPHOSPHORIBOSYLTRANSFERASE GP; ATASE; ATASE1; GLN PHOSPHORIBOSYL PYROPHOSPHATE AMIDOTRANSFERASE 1; amidophosphoribosyltransferase	amidophosphoribosyltransferase	C:cell wall; F:iron-sulfur cluster binding; P:purine nucleotide biosynthetic process; F:metal ion binding; C:plastid stroma; P:rRNA processing; P:leaf morphogenesis; P:nucleoside metabolic process; C:chloroplast; F:amidophosphoribosyltransferase activity; P:purine base biosynthetic process	EC:2.4.2.14
7.2.10.22	RTCA1_1_F09_A029	sp_v2.0_unigene28265	1	0.00541827		AT3G60590		protein	C:chloroplast inner membrane	-
6.2.13.4	RTPHOS1_6_A11_A029	sp_v2.0_unigene28281;sp_v2.0_unigene25290	1	0.00134891		AT5G61580	phosphofructokinase 4; PFP; phosphofructokinase; pyrophosphate-dependent fructose bisphosphatase; pyrophosphate-dependent PFK; PYROPHOSPHATE-DEPENDENT PHOSPHOFRUCTO-1-KINASE; pyrophosphate-dependent phosphofructokinase; 6-phosphofructokinase	6-phosphofructokinase 4 / 6-phosphofructokinase 3-like	P:phosphorylation; F:6-phosphofructokinase activity; C:6-phosphofructokinase complex; F:diphosphate-fructose-6-phosphate 1-phosphotransferase activity; F:ATP binding; P:glycolysis; C:chloroplast; P:phosphorylation; F:6-phosphofructokinase activity; C:6-phosphofructokinase complex; F:diphosphate-fructose-6-phosphate 1-phosphotransferase activity; F:ATP binding; P:glycolysis	EC:2.7.1.11; EC:2.7.1.9 EC:2.7.1.11; EC:2.7.1.9-
8.2.2.3	STRR1_70_D08_A033	sp_v2.0_unigene28295;sp_v2.0_unigene4730	1	0.000877326				unknown [Picea sitchensis] / rna-binding protein	F:nucleic acid binding; F:nucleotide binding; F:nucleic acid binding; F:nucleotide binding; C:membrane	-
6.3.1.3	STRS1_51_C03_A034	sp_v2.0_unigene28331	1	6.88e-08		AT4G19100	Protein of unknown function (DUF3464)	protein chloroplastic-like	C:chloroplast; C:membrane	-
7.4.18.2	RTCNT1_33_G07_A029	sp_v2.0_unigene28374	1	0.00123933		AT5G16340	AMP-dependent synthetase and ligase family protein	medium-chain-fatty-acid-- ligase-like	C:peroxisome; F:ligase activity	-
1.2.14.11	RTMNUT1_8_A07_A029	sp_v2.0_unigene28440	1	1.14e-05		AT3G53400		pinus taeda anonymous locus 2_53_-1 genomic sequence	P:metabolic process	-
1.4.19.24	RTCNT1_30_C06_A029	sp_v2.0_unigene2845	1	2.13e-05		AT5G60530	late embryogenesis abundant protein-related / LEA	structural constituent of cell	C:endomembrane system; F:molecular_function	-
7.1.8.10	RTFE1_14_A11_A029	sp_v2.0_unigene28504	1	0.00233805		AT1G30270	CBL-interacting protein kinase 23; ATCIPK23; CBL-INTERACTING PROTEIN KINASE 23; CIPK23; kinase	protein	C:cytosol; P:stomatal movement; P:protein amino acid phosphorylation; P:response to water deprivation; P:potassium ion import; P:response to nutrient; F:ATP binding; F:protein binding; P:signal transduction; F:calmodulin-dependent protein kinase activity; C:nucleus; C:plasma membrane	EC:2.7.11.17
7.3.7.4	RTHG1_12_G02_A029	sp_v2.0_unigene28577;sp_v2.0_unigene19728	1	0.00294603		AT4G38160	Mitochondrial transcription termination factor fam; PDE191; PIGMENT DEFECTIVE 191	mitochondrial transcription termination factor family protein / delta-1-pyrroline-5-carboxylate dehydrogenase mitochondrial-like	F:molecular_function; P:biological_process; C:cellular_component; F:aldehyde dehydrogenase (NAD) activity; C:mitochondrion; P:oxidation reduction	EC:1.2.1.3
6.4.3.3	STRR1_8_G05_A033	sp_v2.0_unigene28653	1	0.000167716		AT2G31530	SecY protein transport family protein; EMB2289; EMBRYO DEFECTIVE 2289; PREPROTEIN SECY	preprotein translocase subunit secy-like	C:plastid envelope; F:P-P-bond-hydrolysis-driven protein transmembrane transporter activity; F:binding; P:embryonic development ending in seed dormancy; P:protein secretion; C:membrane; C:mitochondrion	-
9.4.7.13	RTK1_19_F02_A029	sp_v2.0_unigene28708	1	0.00101896		AT5G62390	BCL-2-associated athanogene 7	iq calmodulin-binding motif family protein	P:protein folding; C:plasma membrane; F:protein binding; P:cellular response to heat; P:cellular response to unfolded protein; C:endoplasmic reticulum; P:cellular response to cold	-
11.3.6.1	RTK1_68_D09_A029	sp_v2.0_unigene28775;sp_v2.0_unigene33905	1	1.67e-05		AT5G63520		protein / unknown [Picea sitchensis]	F:molecular_function; P:biological_process; C:cellular_component; F:zinc ion binding; C:intracellular	-
6.2.8.9	RTFE1_14_F02_A029	sp_v2.0_unigene28781	1	7.02e-05		AT4G25650	ACD1-like; oxidoreductase	pheophorbide a oxygenase	F:metal ion binding; C:chloroplast envelope; F:electron carrier activity; F:chlorophyllide a oxygenase activity; F:2 iron, 2 sulfur cluster binding; P:oxidation reduction	EC:1.13.12.14
9.4.12.13	RTWW3_12_A07_A022	sp_v2.0_unigene28783	1	3e-05		AT3G01410	Polynucleotidyl transferase, ribonuclease H-like s; RNASE H	protein	F:nuclease activity	-
10.2.11.2	COLD1_27_A12_A029	sp_v2.0_unigene28815	1	0.00899539		AT3G03200	NAC domain containing protein 45; ANAC045	nac domain protein	F:transcription factor activity; F:DNA binding; P:multicellular organismal development; P:regulation of transcription, DNA-dependent	-
5.1.7.10	RTK1_11_B01_A029	sp_v2.0_unigene28860	1	1.55e-07				dna binding	F:binding	-
1.1.2.1	STRR1_75_F01_A033	sp_v2.0_unigene28881	1	0.00196461		AT1G70740	Protein kinase superfamily protein	protein	P:phosphorylation; F:protein serine/threonine kinase activity; F:nucleotide binding	EC:2.7.11
3.3.21.13	HEAT1_1_G05_A029	sp_v2.0_unigene2893	1	0.000325264		AT3G22190	IQ-domain 5	iq domain-containing protein	C:cell part	-
7.2.3.20	STRR1_53_B02_A033	sp_v2.0_unigene29092	1	1.89e-08				6-s ribosomal protein l28-1	F:structural constituent of ribosome; P:translation; C:ribosome; C:intracellular	-
6.2.6.5	RTMG1_19_G05_A029	sp_v2.0_unigene29106	1	0.00105934		AT3G07880	Immunoglobulin E-set superfamily protein	rho gdp-dissociation	F:Rho GDP-dissociation inhibitor activity; C:plastid	-
6.3.21.9	GEO1_11_B09_A029	sp_v2.0_unigene29150	1	0.00381436
7.3.6.24	RTMNUT1_44_C06_A029	sp_v2.0_unigene29203	1	1.18e-05		AT2G02170	Remorin family protein	remorin family protein	C:plasma membrane	-
8.4.10.14	RTBOR1_9_D11_A029	sp_v2.0_unigene29361	1	6.25e-06		AT1G16220	Protein phosphatase 2C family protein; PHOSPHATASE 2C; PHOSPHATASE-2C; catalytic	protein phosphatase 2c 18	F:catalytic activity	-
3.2.17.6	RTDR1_9_E12_A015	sp_v2.0_unigene29576;sp_v2.0_unigene55445	1	1.06e-05		AT1G05160	cytochrome P450, family 88, subfamily A, polypepti; CYP88A3; CYTOCHROME P450; ent-kaurenoic acid hydroxylase 1; KAO1	ent-kaurenoic acid oxidase 1-like / dwarf3	C:cytoplasmic membrane-bounded vesicle; F:electron carrier activity; F:monooxygenase activity; P:gibberellin metabolic process; F:heme binding; C:endoplasmic reticulum; C:membrane part; P:oxidation reduction; F:heme binding; F:monooxygenase activity; P:oxidation reduction; F:electron carrier activity	-
4.2.14.11	RTMNUT1_6_G10_A029	sp_v2.0_unigene29685	1	1.12e-05		AT3G63340	Protein phosphatase 2C family protein; PHOSPHATASE 2C; PHOSPHATASE-2C	protein phosphatase 2c 51	C:endomembrane system; F:protein serine/threonine phosphatase activity; P:protein amino acid phosphorylation; F:ATP binding; F:protein serine/threonine kinase activity; C:mitochondrion	EC:2.7.11
5.1.23.12	FLD1_11_B08_A029	sp_v2.0_unigene29758	1	0.00142032		AT2G02590		transport protein	C:chloroplast; C:membrane	-
6.2.21.17	HEAT1_6_D04_A029	sp_v2.0_unigene29758	1	7.1e-07		AT2G02590		transport protein	C:chloroplast; C:membrane	-
3.4.19.19	RTCNT1_20_B06_A029	sp_v2.0_unigene29904	1	0.00031722		AT5G64920	COP1-interacting protein 8; CIP8; COP1-INTERACTING PROTEIN 8; COP1-INTERACTING PROTEIN CIP8	pinus taeda anonymous locus -_1-618_-1 genomic sequence	C:cytoplasm; P:protein ubiquitination; F:zinc ion binding; F:protein binding	-
7.2.13.4	RTPHOS1_5_F10_A029	sp_v2.0_unigene29941	1	1.81e-05		AT1G64970	gamma-tocopherol methyltransferase; G-2362; G-TMT; GAMMA-TOCOPHEROL METHYLTRANSFERASE; TMT1; VITAMIN E DEFICIENT 4; VTE4; delta-tocopherol methyltransferase	gamma-tocopherol methyltransferase	F:methyltransferase activity; P:methylation	EC:2.1.1
1.4.14.4	RTK1_4_B11_A029	sp_v2.0_unigene30189	1	0.000918514
1.4.8.11	RTFE1_18_G04_A029	sp_v2.0_unigene3019	1	5.74e-06		AT2G28060	5'-AMP-activated protein kinase beta-2 subunit pro	pinus taeda anonymous locus -_11991_-1 genomic sequence	F:kinase activity; P:phosphorylation	-
11.4.17.12	RTDR1_12_G10_A015	sp_v2.0_unigene30548	1	0.00489744				tir-nbs-lrr resistance protein	P:response to stimulus	-
11.4.2.22	STRS1_36_D12_A034	sp_v2.0_unigene30621	1	0.00227779				pinus taeda anonymous locus cl3687contig1_-1 genomic sequence	F:cellulose synthase (UDP-forming) activity; P:cellulose biosynthetic process; C:integral to membrane	EC:2.4.1.12
4.3.4.23	RTS1_32_H10_A029	sp_v2.0_unigene30820	1	5.53e-09		AT1G74320	Protein kinase superfamily protein; CHOLINE KINASE	choline ethanolamine kinase	F:choline kinase activity; P:cellular biosynthetic process; P:cellular nitrogen compound metabolic process; P:primary metabolic process	EC:2.7.1.32
9.1.8.13	RTFE1_23_B05_A029	sp_v2.0_unigene31002	1	0.00827885
4.1.19.20	RTCNT1_19_F04_A029	sp_v2.0_unigene31088;sp_v2.0_unigene18990	1	0.00212091		AT1G65520	delta(3), delta(2)-enoyl CoA isomerase 1; CARNITINE RACEMASE	pinus taeda anonymous locus 2_845_-1 genomic sequence / pinus taeda anonymous locus 2_845_-1 genomic sequence	F:catalytic activity; P:metabolic process; F:catalytic activity; P:metabolic process	-
6.1.13.20	RTWW1_19_B06_A015	sp_v2.0_unigene31103	1	0.00972604		AT2G39220	PATATIN-like protein 6	protein	P:metabolic process; P:response to other organism	-
10.1.18.11	RTCNT1_46_H09_A029	sp_v2.0_unigene31152	1	0.00197329		AT3G17450	hAT dimerisation domain-containing protein	hat dimerisation domain-containing	C:plastid	-
5.4.4.5	RTPQ1_9_F09_A032	sp_v2.0_unigene3121;sp_v2.0_unigene10869	1	0.000145403				- / transcription factor bhlh13--like	F:transcription regulator activity; C:nucleus	-
7.4.22.17	FLD1_67_A08_A029	sp_v2.0_unigene3167	1	4.77e-06		AT1G32790	CTC-interacting domain 11	polyadenylate-binding protein	F:nucleotide binding; F:RNA binding	-
1.1.10.8	RTAL1_16_H08_A029	sp_v2.0_unigene3180	1	0.000293622		AT3G19895	RING/U-box superfamily protein	ring u-box-containing protein	C:plastid	-
6.2.3.7	STRR1_17_E10_A033	sp_v2.0_unigene31935	1	1.06e-05		AT4G16730	terpene synthase 02; LIMONENE CYCLASE; MONOMER-40; lyase	a chain structure of a three-domain sesquiterpene synthase: a prospective target for advanced biofuels production	; P:metabolic process; F:abietadiene synthase activity; F:copalyl diphosphate synthase activity; C:chloroplast; F:magnesium ion binding	EC:4.2.3.32; EC:4.2.3.18; EC:5.5.1.12
4.2.15.12	RTFE1_5_E07_A029	sp_v2.0_unigene31951	1	0.00155618				pinus taeda anonymous locus -_1849_-1 genomic sequence		-
4.4.23.7	FLD1_4_E01_A029	sp_v2.0_unigene32036;sp_v2.0_unigene16527	1	0.00281888		AT1G60730	NAD(P)-linked oxidoreductase superfamily protein	nad -linked oxidoreductase-like protein / rna-binding protein	P:oxidation reduction; P:response to sucrose stimulus; P:regulation of transcription, DNA-dependent; P:sucrose induced translational repression; F:DNA binding; F:transcription factor activity; F:protein heterodimerization activity; C:chloroplast; P:response to cadmium ion; F:aldo-keto reductase activity; C:mitochondrion; F:binding	-
2.4.20.14	NDL1_44_D12_A029	sp_v2.0_unigene32145;sp_v2.0_unigene27997	1	0.00121646		AT2G30950	FtsH extracellular protease family; VAR2; VAR4; VARIEGATED 2; YELLOW VARIEGATED	protein / flavenoid 3-hydroxylase	F:zinc ion binding; C:integral to membrane; P:ATP catabolic process; P:cell division; F:metalloendopeptidase activity; P:proteolysis; F:ATP binding; F:microtubule-severing ATPase activity; P:protein catabolic process; F:heme binding; F:monooxygenase activity; P:oxidation reduction; F:electron carrier activity	EC:3.4.24; EC:3.6.4.3
5.4.10.18	RTBOR1_25_C05_A029	sp_v2.0_unigene32169	1	4.23e-07		AT1G64190	6-phosphogluconate dehydrogenase family protein; 6-PHOSPHOGLUCONATE DEHYDROGENASE; phosphogluconate dehydrogenase (decarboxylating)	6-phosphogluconate dehydrogenase	P:response to glucose stimulus; P:response to sucrose stimulus; P:response to fructose stimulus; C:mitochondrion; P:response to salt stress; P:pentose-phosphate shunt; F:phosphogluconate dehydrogenase (decarboxylating) activity; F:NADP or NADPH binding; C:chloroplast; P:response to cadmium ion; C:membrane	EC:1.1.1.44
1.4.12.22	COLD1_20_G11_A029	sp_v2.0_unigene32359	1	2.26e-06		AT1G80710	DROUGHT SENSITIVE 1	wd repeat-containing protein 76-like	P:response to abscisic acid stimulus; P:response to water deprivation	-
6.1.21.23	NDL1_5_G05_A029	sp_v2.0_unigene32386	1	0.00130108		AT5G10290	leucine-rich repeat transmembrane protein kinase f; kinase	brassinosteroid insensitive 1-associated receptor kinase 1 expressed	P:protein amino acid phosphorylation; F:ATP binding; C:integral to membrane; F:protein serine/threonine kinase activity; C:mitochondrion	EC:2.7.11
9.3.11.14	COLD1_64_G06_A029	sp_v2.0_unigene32386	1	0.00194521		AT5G10290	leucine-rich repeat transmembrane protein kinase f; kinase	brassinosteroid insensitive 1-associated receptor kinase 1 expressed	P:protein amino acid phosphorylation; F:ATP binding; C:integral to membrane; F:protein serine/threonine kinase activity; C:mitochondrion	EC:2.7.11
6.2.5.17	RTPHOS1_13_A08_A029	sp_v2.0_unigene32416	1	3.71e-06		AT1G49230	RING/U-box superfamily protein	ring-h2 finger protein	F:metal ion binding	-
3.2.12.10	RTWW3_7_G08_A022	sp_v2.0_unigene32455;sp_v2.0_unigene15839	1	0.00172399		AT4G38660	Pathogenesis-related thaumatin superfamily protein	thaumatin-like protein / dna-damage-repair toleration protein drt1-2	C:cytoplasm; P:carbohydrate metabolic process; P:photoreactive repair; P:response to cold; C:nucleus; P:response to UV	-
1.2.7.13	RTK1_26_F08_A029	sp_v2.0_unigene3250	1	1.84e-05				protein	P:trehalose biosynthetic process; F:catalytic activity; F:molecular_function; C:cellular_component	-
10.1.4.24	RTS1_28_B12_A029	sp_v2.0_unigene3250	1	0.00234579				protein	P:trehalose biosynthetic process; F:catalytic activity; F:molecular_function; C:cellular_component	-
10.1.6.12	RTMG1_28_A03_A029	sp_v2.0_unigene32535	1	0.00359754		AT3G13800	Metallo-hydrolase/oxidoreductase superfamily prote; METAL DEPENDENT HYDROLASE; catalytic	metallo-beta-lactamase family protein	P:metabolic process; F:hydrolase activity; C:chloroplast	-
3.2.17.7	RTDR1_9_H12_A015	sp_v2.0_unigene3263	1	0.00780659		AT4G31810	ATP-dependent caseinolytic (Clp) protease/crotonas; ENOYL-COA HYDRATASE; ENOYL-COA-HYDRATASE; 3-hydroxyisobutyryl-CoA hydrolase	3-hydroxyisobutyryl- hydrolase-like protein	P:fatty acid beta-oxidation; F:lyase activity; F:3-hydroxyisobutyryl-CoA hydrolase activity; C:mitochondrion	EC:3.1.2.4
5.2.11.10	COLD1_57_E10_A029	sp_v2.0_unigene32678	1	0.00653591				tir-nbs-lrr protein	P:response to stimulus	-
7.1.18.13	RTCNT1_56_C05_A029	sp_v2.0_unigene3277	1	0.000727209		AT5G51380	RNI-like superfamily protein	f-box family protein	F:ligase activity	-
11.3.12.5	RTWW2_16_H12_A021	sp_v2.0_unigene3281	1	0.00531896		AT5G41960		protein	C:mitochondrion	-
9.2.22.8	FLD1_44_A05_A029	sp_v2.0_unigene33152	1	9.78e-06		AT5G41150	Restriction endonuclease, type II-like superfamily; ATRAD1; RAD1; REPAIR ENDONUCLEASE; ULTRAVIOLET HYPERSENSITIVE 1; UVH1	dna repair endonuclease uvh1	P:protein folding; P:response to oxidative stress; F:single-stranded DNA specific endodeoxyribonuclease activity; P:response to radiation; F:DNA binding; P:double-strand break repair via homologous recombination; P:nucleotide-excision repair; P:protein peptidyl-prolyl isomerization; F:peptidyl-prolyl cis-trans isomerase activity	EC:5.2.1.8
4.1.5.5	RTNACL1_43_F12_A029	sp_v2.0_unigene33198	1	0.00752165		AT1G17720	Protein phosphatase 2A, regulatory subunit PR55; 2A SERINE/THREONINE PHOSPHATASE SUBUNIT B	protein	C:protein phosphatase type 2A complex; P:signal transduction; F:protein phosphatase type 2A regulator activity	-
11.1.15.22	RTFEPL1_8_F06_A029	sp_v2.0_unigene3322;sp_v2.0_unigene3180	1	4.43e-05		AT2G41050 / AT3G19895	PQ-loop repeat family protein / transmembrane fami	uncharacterized membrane protein yol-92w-like / ring u-box-containing protein	C:membrane; C:plastid	-
7.2.14.13	RTNACL1_2_F12_A029	sp_v2.0_unigene33321	1	3.53e-05		AT3G28760		3-dehydroquinate synthase-like	F:protein kinase activity; P:protein amino acid phosphorylation; F:ATP binding; C:chloroplast	-
6.3.19.24	RTCNT1_27_G02_A029	sp_v2.0_unigene33929	1	0.00259423		AT3G19430	late embryogenesis abundant protein-related / LEA ; phospholipase A2	late embryogenesis abundant-like partial	F:nucleoside-triphosphatase activity	EC:3.6.1.15
9.4.2.23	STRS1_38_D10_A034	sp_v2.0_unigene34026	1	1.07e-08
5.1.2.19	STRS1_31_D06_A034	sp_v2.0_unigene3442	1	3.7e-05
1.2.5.21	RTPHOS1_26_C08_A029	sp_v2.0_unigene3475	1	0.00163187		AT2G40540	potassium transporter 2; ATKT2; ATKT2P; ATKUP2; KT2; KUP2; POTASSIUM TRANSPORTER; POTASSIUM TRANSPORTER 2; SHY3; TRK2	potassium transporter	F:potassium ion transmembrane transporter activity; ; C:membrane	-
3.3.20.1	NDL1_16_B06_A029	sp_v2.0_unigene35062	1	4.14e-06		AT3G02645	Plant protein of unknown function (DUF247)	protein		-
7.2.11.20	HEAT1_9_F06_A029	sp_v2.0_unigene35412	1	0.000752472				unknown [Picea sitchensis]		-
5.2.15.17	RTFEPL1_6_C08_A029	sp_v2.0_unigene3547	1	2.42e-07				hypothetical protein SELMODRAFT_432514 [Selaginella moellendorffii]		-
11.4.15.2	RTDS3_2_D11_A022	sp_v2.0_unigene3560	1	0.000121102		AT1G80350	P-loop containing nucleoside triphosphate hydrolas; AAA1; ATKTN1; BOT1; BOTERO 1; CAD ATPASE; ECTOPIC ROOT HAIR 3; ERH3; FAT ROOT; FRA2; FRAGILE FIBER 2; FRC2; FTR; FURCA2; KATANIN 1; KTN1; LUE1; hydrolase	katanin p6- atpase-containing subunit	P:multidimensional cell growth; F:ATP binding; F:microtubule-severing ATPase activity; P:cortical microtubule organization; F:protein binding; C:katanin complex; P:trichome branching; P:plant-type cell wall biogenesis	EC:3.6.4.3
9.4.15.7	RTDS3_22_A01_A022	sp_v2.0_unigene35666	1	0.00302462		AT5G07920	diacylglycerol kinase1; ATDGK1; CONCEPT-14826-1; DIACYLGLYCEROL KINASE; DIACYLGLYCEROL KINASE 1	diacylglycerol kinase 2	F:diacylglycerol kinase activity; ; P:root development; P:response to cold; P:response to wounding; F:protein binding; P:leaf development; P:activation of protein kinase C activity by G-protein coupled receptor protein signaling pathway	EC:2.7.1.1-7
6.4.19.24	RTCNT1_27_G03_A029	sp_v2.0_unigene35795;sp_v2.0_unigene30863	1	4.54e-06				- / multidrug resistance	P:drug transmembrane transport; C:membrane; F:antiporter activity; F:drug transmembrane transporter activity; P:ripening	-
8.3.18.14	RTCNT1_55_H12_A029	sp_v2.0_unigene35834;sp_v2.0_unigene34801	1	0.00222732				protein / unknown [Picea sitchensis]	F:heat shock protein binding; F:heat shock protein binding	-
9.1.12.13	RTWW3_11_H07_A022	sp_v2.0_unigene35950	1	0.00134411
3.2.13.23	RTWW2_5_G01_A021	sp_v2.0_unigene36006	1	0.00492989		AT2G37330	aluminum sensitive 3	protein aluminum sensitive 3	P:response to aluminum ion; C:plasma membrane	-
2.4.20.6	NDL1_28_B05_A029	sp_v2.0_unigene3605	1	8.41e-06		AT3G05410	Photosystem II reaction center PsbP family protein	photosystem ii reaction center family protein	C:membrane part	-
11.3.9.13	RTCU1_13_C06_A029	sp_v2.0_unigene36190	1	0.000449531				protein	F:carbohydrate transmembrane transporter activity; C:integral to membrane; P:carbohydrate transmembrane transport	-
10.2.7.13	RTK1_18_E06_A029	sp_v2.0_unigene36212	1	2e-05		AT2G23840	HNH endonuclease	protein	F:endonuclease activity	-
12.2.22.7	FLD1_42_B05_A029	sp_v2.0_unigene36261;sp_v2.0_unigene6136	1	0.00213867		AT1G03140	splicing factor Prp18 family protein	pre-mrna-splicing factor 18-like / pinus taeda anonymous locus 2_57-3_-2 genomic sequence	P:RNA splicing; C:spliceosomal complex; F:ion channel activity; C:mitochondrion; P:RNA splicing; C:spliceosomal complex; F:ion channel activity	-
1.3.12.24	COLD1_25_B05_A029	sp_v2.0_unigene36348	1	1.02e-05		AT2G33470	glycolipid transfer protein 1	glycolipid transfer	F:glycolipid transporter activity; F:glycolipid binding; P:glycolipid transport; C:plastid	-
5.4.16.4	RTDR3_15_E12_A022	sp_v2.0_unigene36594	1	6.63e-07		AT5G20810	SAUR-like auxin-responsive protein family	pinus taeda anonymous locus 2_1-399_-1 genomic sequence	F:calmodulin binding; C:peroxisome	-
5.2.23.18	FLD1_25_C04_A029	sp_v2.0_unigene366	1	7.32e-09		AT4G34950	Major facilitator superfamily protein	protein	; C:membrane; C:mitochondrion	-
2.2.9.20	RTCU1_32_E10_A029	sp_v2.0_unigene3668	1	7.2e-06		AT1G27680	ADPGLC-PPase large subunit; ADP GLUCOSE PYROPHOSPHORYLASE 2 LARGE SUBUNIT; ADP-GLUCOSE PYROPHOSPHORYLASE; AGP; AGP2; APL2; glucose-1-phosphate adenylyltransferase	protein	P:glycogen biosynthetic process; C:chloroplast; F:glucose-1-phosphate adenylyltransferase activity	EC:2.7.7.27
4.3.3.11	STRR1_30_A08_A033	sp_v2.0_unigene37	1	6.53e-06		AT4G33160	F-box family protein	f-box only protein 13-like	P:ubiquitin-dependent protein catabolic process; F:ligase activity	-
3.2.16.1	RTDR3_17_E05_A022	sp_v2.0_unigene37023	1	0.000179947		AT4G37580	Acyl-CoA N-acyltransferases (NAT) superfamily prot; CONSTITUTIVE PHOTOMORPHOGENIC 3; COP3; HLS1; HOOKLESS 1; N-ACETYLTRANSFERASE	probable n-acetyltransferase hookless 1	P:unidimensional cell growth; F:transferase activity; P:auxin mediated signaling pathway; P:photomorphogenesis; P:response to ethylene stimulus	-
12.3.15.1	RTDS3_1_D10_A022	sp_v2.0_unigene37025	1	0.000929048		AT5G55250	IAA carboxylmethyltransferase 1; S-ADENOSYL-L-METHIONINE SALICYLIC CARBOXYL METHYLTRANSFERASE; S-adenosylmethionine-dependent methyltransferase	salicylate o-methyltransferase	F:methyltransferase activity; P:methylation	EC:2.1.1
2.2.3.19	STRR1_56_D07_A033	sp_v2.0_unigene3704	1	1.19e-07		AT3G26510	Octicosapeptide/Phox/Bem1p family protein	unknown [Picea sitchensis]	F:binding; F:transferase activity, transferring phosphorus-containing groups	-
10.4.14.22	RTNIT1_6_A12_A029	sp_v2.0_unigene3706	1	0.0031972		AT3G01930	Major facilitator superfamily protein	major facilitator protein	C:vacuolar membrane; C:mitochondrion	-
7.2.10.6	RTAL1_12_B01_A029	sp_v2.0_unigene3709	1	6.6e-08		AT3G21360	2-oxoglutarate (2OG) and Fe(II)-dependent oxygenas	clavaminate synthase-like protein at3g2136--like	C:nucleus; F:oxidoreductase activity; P:oxidation reduction	-
12.3.16.16	RTDS1_16_G03_A015	sp_v2.0_unigene37328	1	0.000511789		AT2G36770	UDP-Glycosyltransferase superfamily protein; GLUCOSYL TRANSFERASE; UDP-glycosyltransferase	protein	F:transferase activity, transferring hexosyl groups; P:metabolic process	EC:2.4.1
11.3.4.13	RTPQ1_32_D12_A032	sp_v2.0_unigene37607	1	4.1e-07
2.2.5.12	RTNIT1_16_H03_A029	sp_v2.0_unigene38	1	8.53e-06		AT1G48410	Stabilizer of iron transporter SufD / Polynucleoti; AGO1; ARGONAUTE 1; ARGONAUTE1; LEAF ARGONAUTE	protein argonaute	C:cytosol; P:auxin metabolic process; P:somatic stem cell maintenance; P:adventitious root development; F:miRNA binding; P:virus induced gene silencing; P:leaf morphogenesis; F:endoribonuclease activity; P:miRNA metabolic process; P:response to auxin stimulus; F:protein binding; F:siRNA binding; P:response to far red light; C:nucleus; P:embryonic development ending in seed dormancy; P:gene silenc…	-
6.1.12.1	RTWW2_12_G09_A021	sp_v2.0_unigene38053;sp_v2.0_unigene19465	1	0.00648227		AT1G05675 / AT1G14400	UDP-Glycosyltransferase superfamily protein	pinus taeda anonymous locus -_17985_-1 genomic sequence / ubiquitin carrier protein	F:transferase activity, transferring hexosyl groups; P:metabolic process; F:acid-amino acid ligase activity; F:nucleotide binding; P:post-translational protein modification	EC:2.4.1; EC:6.3.2
11.3.20.2	NDL1_10_F02_A029	sp_v2.0_unigene38108;sp_v2.0_unigene32192	1	0.000251469		AT4G21910	MATE efflux family protein	mate efflux domain-containing protein / transparent testa 12 protein	P:drug transmembrane transport; C:membrane; F:antiporter activity; F:drug transmembrane transporter activity; F:drug transmembrane transporter activity; P:drug transmembrane transport; C:vacuolar membrane; F:antiporter activity	-
9.4.20.10	NDL1_31_D01_A029	sp_v2.0_unigene38319	1	0.00589396		AT3G54140	peptide transporter 1	peptide transporter ptr2-like	C:plant-type vacuole; P:tripeptide transport; F:dipeptide transporter activity; C:plasma membrane; F:high affinity oligopeptide transporter activity; C:vacuolar membrane; P:nitrogen compound metabolic process; F:tripeptide transporter activity; F:nitrate transmembrane transporter activity; P:dipeptide transport	-
10.1.5.16	RTNIT1_20_A07_A029	sp_v2.0_unigene3843;sp_v2.0_unigene16806	1	0.00366514		AT1G49950	telomere repeat binding factor 1	telomere repeat binding factor 1 / rna-binding protein with multiple splicing	P:response to jasmonic acid stimulus; C:nucleosome; P:response to gibberellin stimulus; P:response to salt stress; F:double-stranded telomeric DNA binding; P:response to salicylic acid stimulus; P:response to auxin stimulus; P:response to abscisic acid stimulus; P:nucleosome assembly; F:protein homodimerization activity; P:response to ethylene stimulus; P:response to cadmium ion; C:nucleus; F:bin…	-
8.4.8.3	RTDK1_15_F09_A029	sp_v2.0_unigene38541	1	8.73e-05		AT2G18500	ovate family protein 7	pinus taeda anonymous locus -_11531_-1 genomic sequence		-
7.2.18.7	RTCNT1_41_C12_A029	sp_v2.0_unigene3877	1	2.35e-06		AT2G23380	SET domain-containing protein; CLF; CURLY LEAF; ICU1; INCURVATA 1; NASC#N247	polycomb protein ez1	F:DNA binding	-
8.2.15.20	RTFEPL1_5_D04_A029	sp_v2.0_unigene39199;sp_v2.0_unigene17686	1	0.00178385		AT3G04220	Disease resistance protein (TIR-NBS-LRR class) fam	pinus taeda anonymous locus -_778_-2 genomic sequence / subtilisin-like protease-like	P:response to stimulus; F:identical protein binding; C:plant-type cell wall; F:serine-type endopeptidase activity; P:mucilage metabolic process during seed coat development; C:cytoplasmic membrane-bounded vesicle; P:mucilage extrusion from seed coat; P:proteolysis; P:negative regulation of catalytic activity; C:apoplast	EC:3.4.21
5.3.4.24	RTS1_32_B06_A029	sp_v2.0_unigene39412	1	0.00206659				udp-glycosyltransferase 1	F:transferase activity, transferring hexosyl groups; P:metabolic process	EC:2.4.1
5.1.8.6	RTDK1_28_B04_A029	sp_v2.0_unigene39496	1	0.000229239
8.4.16.2	RTDR3_12_A02_A022	sp_v2.0_unigene39510;sp_v2.0_unigene19780	1	2.33e-05		AT2G36780	UDP-Glycosyltransferase superfamily protein; GLUCOSYL TRANSFERASE; UDP-glycosyltransferase	- / udp-glycosyltransferase 92a1-like	F:transferase activity, transferring hexosyl groups; P:metabolic process	EC:2.4.1
11.4.6.11	RTMG1_27_B10_A029	sp_v2.0_unigene398	1	0.00107193				endonuclease or glycosyl hydrolase	F:zinc ion binding; F:carbonate dehydratase activity; P:carbon utilization; P:biological_process	-
1.2.3.11	STRR1_32_G08_A033	sp_v2.0_unigene401	1	0.00614333		AT5G22750	DNA/RNA helicase protein; RAD5	swi snf-related matrix-associated actin-dependent regulator of chromatin subfamily a member 3-like 2-like	P:DNA mediated transformation; F:helicase activity; F:DNA binding; P:double-strand break repair via homologous recombination; F:ATP binding; F:transferase activity; F:zinc ion binding	-
2.4.18.15	RTCNT1_60_A10_A029	sp_v2.0_unigene4048	1	0.00156421		AT4G39910	ubiquitin-specific protease 3; ATUBP3; UBIQUITIN-SPECIFIC PROTEASE 3	protein	F:ubiquitin-specific protease activity; P:ubiquitin-dependent protein catabolic process; F:ubiquitin thiolesterase activity; C:nucleus; F:transferase activity, transferring hexosyl groups	EC:3.1.2.15; EC:2.4.1
12.2.20.17	NDL1_45_E12_A029	sp_v2.0_unigene40715	1	0.00190001				unknown [Picea sitchensis]		-
9.1.2.11	STRS1_7_F12_A034	sp_v2.0_unigene417	1	0.00111101		AT5G63850	amino acid permease 4; AAP4	amino acid permease	P:acidic amino acid transport; F:neutral amino acid transmembrane transporter activity; P:neutral amino acid transport; F:acidic amino acid transmembrane transporter activity; P:basic amino acid transport; F:protein kinase activity; C:integral to membrane; F:primary active transmembrane transporter activity	-
4.2.12.14	RTWW3_15_H12_A022	sp_v2.0_unigene42004;sp_v2.0_unigene42586	1	0.00235721				unknown [Picea sitchensis] / cohesin subunit	C:nuclear chromosome; P:sister chromatid cohesion; C:nuclear chromosome	-
4.2.10.11	RTAL1_23_C08_A029	sp_v2.0_unigene4201	1	1.29e-05		AT2G35660	FAD/NAD(P)-binding oxidoreductase family protein; CTF2A; CTF2B; MONOOXYGENASE	zeaxanthin epoxidase	P:metabolic process; F:oxidoreductase activity, acting on paired donors, with incorporation or reduction of molecular oxygen, NADH or NADPH as one donor, and incorporation of one atom of oxygen; C:plastid	EC:1.14.13
11.4.13.14	RTS1_12_H02_A029	sp_v2.0_unigene42016	1	0.00598698		AT4G00500	alpha/beta-Hydrolases superfamily protein	calmodulin-binding heat-shock protein	F:hydrolase activity; C:cell part	-
10.2.8.3	RTDK1_13_F06_A029	sp_v2.0_unigene4202	1	0.00495508		AT1G79500	Aldolase-type TIM barrel family protein; 2-DEHYDRO-3-DEOXYPHOSPHOOCTONATE ALDOLASE; KDSA; 3-deoxy-8-phosphooctulonate synthase//aldehyde-lyase	2-dehydro-3-deoxyphosphooctonate aldolase	C:endomembrane system; P:rhamnogalacturonan II biosynthetic process; F:lyase activity; P:keto-3-deoxy-D-manno-octulosonic acid biosynthetic process; C:plastid; F:3-deoxy-8-phosphooctulonate synthase activity	EC:2.5.1.55
5.2.5.10	RTNIT1_14_C10_A029	sp_v2.0_unigene4202	1	0.000244622		AT1G79500	Aldolase-type TIM barrel family protein; 2-DEHYDRO-3-DEOXYPHOSPHOOCTONATE ALDOLASE; KDSA; 3-deoxy-8-phosphooctulonate synthase//aldehyde-lyase	2-dehydro-3-deoxyphosphooctonate aldolase	C:endomembrane system; P:rhamnogalacturonan II biosynthetic process; F:lyase activity; P:keto-3-deoxy-D-manno-octulosonic acid biosynthetic process; C:plastid; F:3-deoxy-8-phosphooctulonate synthase activity	EC:2.5.1.55
6.2.20.11	NDL1_33_G06_A029	sp_v2.0_unigene4209	1	0.0054615		AT2G18710	SECY homolog 1	preprotein translocase subunit chloroplastic-like	F:P-P-bond-hydrolysis-driven protein transmembrane transporter activity; P:thylakoid membrane organization; F:protein binding; P:transmembrane transport; C:integral to membrane; P:protein secretion; C:chloroplast thylakoid membrane	-
9.4.4.13	RTPQ1_34_A08_A032	sp_v2.0_unigene42244;sp_v2.0_unigene31086	1	0.0017596				- / protein	F:binding	-
5.2.10.14	RTBOR1_12_C11_A029	sp_v2.0_unigene42378	1	0.000173912				pinus taeda anonymous locus -_18622_-1 genomic sequence	P:defense response; P:cellular process; F:nucleotide binding	-
3.1.3.14	STRR1_40_C06_A033	sp_v2.0_unigene425	1	0.00830301		AT3G62980	F-box/RNI-like superfamily protein; TIR1; TRANSPORT INHIBITOR RESPONSE 1	f-box family protein	P:auxin mediated signaling pathway; F:receptor activity; F:inositol hexakisphosphate binding	-
10.1.15.16	RTFE1_7_F08_A029	sp_v2.0_unigene4281	1	0.000565819		AT1G55910	zinc transporter 11 precursor; ZIP11	zinc transporter	P:zinc ion transport; P:transmembrane transport; C:integral to membrane; F:zinc ion transmembrane transporter activity; P:oxidation reduction; F:2-alkenal reductase activity	EC:1.3.1.74
5.2.12.3	RTWW2_13_G11_A021	sp_v2.0_unigene4306	1	0.00198091		AT5G17620		nuclear matrix protein 1	F:molecular_function; P:biological_process; C:cellular_component	-
12.4.18.4	RTCNT1_30_H07_A029	sp_v2.0_unigene4308	1	6e-05		AT3G13540	myb domain protein 5; ATMYB5	protein	C:nucleus; F:DNA binding	-
6.2.17.11	RTDR1_16_F02_A015	sp_v2.0_unigene43403;sp_v2.0_unigene58929	1	0.00365729		AT1G46264	heat shock transcription factor B4; AT-HSFB4; HSFB4	heat stress transcription factor b-4	F:transcription factor activity; F:sequence-specific DNA binding; P:response to stress; P:asymmetric cell division; C:nucleus; P:regulation of transcription, DNA-dependent	-
11.3.20.23	NDL1_59_D09_A029	sp_v2.0_unigene4366	1	0.00192708		AT3G23700	Nucleic acid-binding proteins superfamily	3-s ribosomal protein s1 homolog	F:RNA binding; C:nucleus; P:response to cold; C:chloroplast stroma	-
5.3.21.10	GEO1_12_A12_A029	sp_v2.0_unigene4377;sp_v2.0_unigene9368	1	0.000105548		AT4G34260	1,2-alpha-L-fucosidases	alpha-l-fucosidase 2-like / rcc1 and btb domain-containing protein	F:1,2-alpha-L-fucosidase activity; P:response to UV-B; C:cytosol; F:guanyl-nucleotide exchange factor activity; C:nucleus; F:chromatin binding	EC:3.2.1.63
1.1.11.9	COLD1_61_B03_A029	sp_v2.0_unigene44044	1	0.0036064
6.1.16.14	RTDS2_2_F02_A021	sp_v2.0_unigene44118;sp_v2.0_unigene61526	1	0.00120274				- / nucleotide binding protein	C:cytoplasm; F:alanine-tRNA ligase activity; P:alanyl-tRNA aminoacylation; F:nucleic acid binding; F:ATP binding	EC:6.1.1.7
8.1.14.22	RTNIT1_6_G02_A029	sp_v2.0_unigene444	1	0.00119132		AT5G06140	sorting nexin 1; NEXIN	sorting nexin 1	; P:positive gravitropism; P:root development; C:retromer complex; C:multivesicular body; P:protein targeting to vacuole; P:endosome to lysosome transport; F:phosphoinositide binding; P:Golgi to vacuole transport; C:microsome; P:auxin homeostasis; P:cell communication	-
12.4.10.19	RTBOR1_18_H08_A029	sp_v2.0_unigene4440	1	0.00363068		AT4G22300	carboxylesterases; YLR118C; carboxylic ester hydrolase	acyl-protein thioesterase 1		EC:3.1.1
7.4.8.23	RTFEPL1_27_E03_A029	sp_v2.0_unigene4440	1	0.000790949		AT4G22300	carboxylesterases; YLR118C; carboxylic ester hydrolase	acyl-protein thioesterase 1		EC:3.1.1
8.4.20.19	NDL1_48_E09_A029	sp_v2.0_unigene45304	1	4.73e-05				pinus taeda anonymous locus -_18-3_-1 genomic sequence	P:oxidation reduction; F:oxidoreductase activity	-
9.1.5.8	RTNACL1_39_D06_A029	sp_v2.0_unigene467	1	6.84e-06		AT3G58030	RING/U-box superfamily protein	zinc c3hc4 type family protein	F:metal ion binding; F:zinc ion binding	-
11.1.16.1	RTDR3_9_F04_A022	sp_v2.0_unigene4713	1	0.00839366		AT1G31970	DEA(D/H)-box RNA helicase family protein	rna helicase	F:nucleic acid binding; F:ATP binding; F:zinc ion binding; F:ATP-dependent helicase activity	-
6.4.14.4	RTK1_1_H08_A029	sp_v2.0_unigene4722	1	0.000390685
3.2.21.15	HEAT1_1_H05_A029	sp_v2.0_unigene4783	1	2.23e-06
1.1.13.8	RTS1_6_A09_A029	sp_v2.0_unigene4842	1	0.000331777		AT5G46570	BR-signaling kinase 2	probable serine threonine-protein kinase at4g3523--like	P:protein amino acid phosphorylation; F:protein serine/threonine kinase activity; P:cellular cell wall organization; P:carbohydrate metabolic process; F:receptor activity; F:ATP binding; F:protein tyrosine kinase activity; F:polygalacturonase activity; P:brassinosteroid mediated signaling pathway; C:plasma membrane	EC:2.7.11; EC:2.7.1 EC:3.2.1.15
12.3.19.14	RTCNT1_6_G12_A029	sp_v2.0_unigene49	1	0.00856113		AT2G28380	dsRNA-binding protein 2	double-stranded rna binding protein	C:mitochondrion; F:double-stranded RNA binding	-
5.2.15.3	RTDS3_11_G05_A022	sp_v2.0_unigene49382	1	0.00331627
2.4.9.7	RTCNT1_11_B09_A029	sp_v2.0_unigene4962	1	4.29e-05		AT5G60530	late embryogenesis abundant protein-related / LEA	structural constituent of cell		-
4.4.22.23	GEO1_9_A06_A029	sp_v2.0_unigene4962	1	8.71e-06		AT5G60530	late embryogenesis abundant protein-related / LEA	structural constituent of cell		-
12.4.23.14	FLD1_13_G12_A029	sp_v2.0_unigene49837;sp_v2.0_unigene19469	1	7.17e-05				- / serine threonine-protein kinase prp4	P:protein amino acid phosphorylation; F:ATP binding; C:nucleus; F:protein serine/threonine kinase activity; C:plastid	EC:2.7.11
6.2.13.17	RTWW1_17_F05_A015	sp_v2.0_unigene4984	1	7.94e-05		AT5G09760	Plant invertase/pectin methylesterase inhibitor su; PECTIN METHYLESTERASE; pectinesterase	probable pectinesterase pectinesterase inhibitor 51-like	P:cell wall modification; C:plasma membrane; C:cell wall; F:pectinesterase activity; F:aspartyl esterase activity	EC:3.1.1.11
7.2.21.10	GEO1_7_C07_A029	sp_v2.0_unigene4984	1	7.91e-08		AT5G09760	Plant invertase/pectin methylesterase inhibitor su; PECTIN METHYLESTERASE; pectinesterase	probable pectinesterase pectinesterase inhibitor 51-like	P:cell wall modification; C:plasma membrane; C:cell wall; F:pectinesterase activity; F:aspartyl esterase activity	EC:3.1.1.11
4.1.9.10	RTCNT2_6_G02_A029	sp_v2.0_unigene5025	1	0.00218249		AT3G09770	RING/U-box superfamily protein	pinus taeda anonymous locus -_1-955_-1 genomic sequence	F:zinc ion binding	-
1.4.19.11	RTCNT1_6_E05_A029	sp_v2.0_unigene5048	1	3.76e-05		AT5G21150	Argonaute family protein	argonaute protein group	C:cytoplasm; F:siRNA binding; P:ovule development; P:negative regulation of transposition	-
12.2.15.6	RTDS3_16_A10_A022	sp_v2.0_unigene5053	1	0.0020243		AT1G05300	zinc transporter 5 precursor; FE TRANSPORT; ZIP5	zinc transporter	P:zinc ion transmembrane transport; C:integral to membrane; F:zinc ion transmembrane transporter activity	-
5.3.11.1	COLD1_31_E09_A029	sp_v2.0_unigene5062	1	0.000211775		AT5G66380	folate transporter 1	mitochondrial folate transporter carrier-like	P:folic acid transport; C:chloroplast envelope; F:binding; F:folic acid transporter activity; C:integral to membrane; C:mitochondrion	-
6.1.12.23	COLD1_15_H01_A029	sp_v2.0_unigene5074	1	0.000430973		AT1G14180	RING/U-box superfamily protein; MANDELONITRILE LYASE; lyase	mandelonitrile lyase	F:metal ion binding; F:zinc ion binding; C:plastid; F:lyase activity; F:ligase activity	-
1.1.6.24	RTNACL1_12_E10_A029	sp_v2.0_unigene5103	1	0.00361033		AT4G25370	Double Clp-N motif protein; CLPC PROTEASE	clp protease-related protein chloroplastic-like	C:chloroplast envelope; F:peptidase activity; P:protein metabolic process; F:ATP binding; C:chloroplast stroma; C:thylakoid	-
6.3.11.12	COLD1_57_A10_A029	sp_v2.0_unigene51030	1	0.00162086				protein	C:membrane	-
1.3.17.18	RTDR3_1_D07_A022	sp_v2.0_unigene51512	1	1.28e-07
10.1.13.13	RTWW1_1_C06_A015	sp_v2.0_unigene5160	1	1.07e-05				unknown [Picea sitchensis]		-
6.2.4.15	RTPQ1_36_C11_A032	sp_v2.0_unigene5202	1	0.000811894		AT5G11460	Protein of unknown function (DUF581)	protein	F:molecular_function; P:biological_process; C:cellular_component	-
8.2.11.9	COLD1_54_D04_A029	sp_v2.0_unigene5255	1	9.18e-05				protein		-
6.1.8.22	RTFEPL1_27_H07_A029	sp_v2.0_unigene528	1	0.000204292		AT5G23340	RNI-like superfamily protein	f-box lrr-repeat protein 2-like	C:cytoplasmic membrane-bounded vesicle; C:plastid	-
8.4.9.10	RTCNT2_4_B01_A029	sp_v2.0_unigene5419	1	6.64e-06				unknown [Picea sitchensis]		-
2.3.14.11	RTMNUT1_7_F02_A029	sp_v2.0_unigene5420	1	0.00354008		AT3G14250	RING/U-box superfamily protein	pinus taeda anonymous locus -_5784_-1 genomic sequence	F:binding	-
7.2.10.13	RTBOR1_9_G08_A029	sp_v2.0_unigene54290;sp_v2.0_unigene44621	1	0.000469221				- / 5-methylcytosine dna glycosylase	F:endonuclease activity; P:base-excision repair; F:4 iron, 4 sulfur cluster binding; F:DNA binding	-
3.1.16.24	RTDS2_26_B04_A021	sp_v2.0_unigene5435	1	0.000122123		AT2G38040	acetyl Co-enzyme a carboxylase carboxyltransferase; ALPHA-CARBOXYLTRANSFERASE; ALPHA-CT; CAC3; carboxyltransferase alpha; CARBOXYLTRANSFERASE ALPHA SUBUNIT; CT alpha; acetyl-CoA carboxylase	chloroplast carboxyltransferase alpha subunit isoform 2	P:fatty acid biosynthetic process; C:acetyl-CoA carboxylase complex; F:acetyl-CoA carboxylase activity	EC:6.4.1.2
2.1.9.9	RTCNT2_8_F03_A029	sp_v2.0_unigene5437	1	1.01e-06		AT4G33300	ADR1-like 1	cc-nbs-lrr protein	P:defense response; P:apoptosis; F:ATP binding	-
9.2.18.6	RTCNT1_39_C09_A029	sp_v2.0_unigene5439	1	0.000999834		AT3G47830	DNA glycosylase superfamily protein	protein	P:DNA repair; F:catalytic activity	-
3.2.12.22	COLD1_19_B08_A029	sp_v2.0_unigene55380	1	0.000207238		AT1G62640	3-ketoacyl-acyl carrier protein synthase III; 3-ketoacyl-acp synthase iii; 3-KETOACYL-ACYL CARRIER SYNTHASE III KAS III; 3-oxoacyl-acp synthase iii; 3-oxoacyl-[acyl-carrier-protein] synthase iii; beta-ketoacyl-acp synthase iii; KAS III; 3-KETOACYL-ACYL CARRIER PROTEIN SYNTHASE III; 3-oxoacyl-[acyl-carrier protein] synthase; acetoacetyl-ACP synthase	3-oxoacyl-synthase iii	F:3-oxoacyl-[acyl-carrier-protein] synthase activity; P:fatty acid biosynthetic process	EC:2.3.1.41
1.2.21.9	GEO1_15_A01_A029	sp_v2.0_unigene56201	1	0.000323768				unknown [Picea sitchensis]		-
10.4.19.2	RTAL1_4_A11_A029	sp_v2.0_unigene568	1	0.00521302		AT5G49470	PAS domain-containing protein tyrosine kinase fami	protein kinase	F:signal transducer activity; P:protein amino acid phosphorylation; F:ATP binding; P:signal transduction; F:protein serine/threonine kinase activity; P:regulation of transcription, DNA-dependent	EC:2.7.11
7.2.19.24	RTCNT1_26_H05_A029	sp_v2.0_unigene5683;sp_v2.0_unigene55216	1	0.00194815		AT1G10850	Leucine-rich repeat protein kinase family protein	receptor-kinase isolog / receptor-kinase isolog	P:phosphorylation; F:protein kinase activity; C:cell part; P:metabolic process; F:catalytic activity	-
3.2.10.12	RTAL1_24_C09_A029	sp_v2.0_unigene57044	1	7.99e-05		AT5G37300	O-acyltransferase (WSD1-like) family protein	pinus taeda anonymous locus -_957_-1 genomic sequence	F:diacylglycerol O-acyltransferase activity	EC:2.3.1.2-
12.2.22.10	FLD1_48_B04_A029	sp_v2.0_unigene57113	1	0.00783062
9.4.23.19	FLD1_23_B02_A029	sp_v2.0_unigene57534	1	3.08e-05				unknown [Picea sitchensis]	P:regulation of transcription, DNA-dependent; P:transcription, DNA-dependent; C:nucleus; F:transcription factor activity; F:DNA binding	-
8.4.9.6	RTCA1_26_E12_A029	sp_v2.0_unigene57675	1	3.75e-06				disease resistance protein	P:innate immune response; P:apoptosis; C:intrinsic to membrane; F:ATP binding; P:signal transduction; F:nucleoside-triphosphatase activity; F:transmembrane receptor activity	EC:3.6.1.15
1.3.8.4	RTDK1_21_H12_A029	sp_v2.0_unigene5790	1	0.00247386		AT4G03420	Protein of unknown function (DUF789)	at4g-342- f9h3_4	F:molecular_function; P:biological_process; C:cellular_component	-
5.1.5.15	RTNIT1_27_G06_A029	sp_v2.0_unigene5790	1	0.00767899		AT4G03420	Protein of unknown function (DUF789)	at4g-342- f9h3_4	F:molecular_function; P:biological_process; C:cellular_component	-
8.1.9.7	RTCA1_26_F01_A029	sp_v2.0_unigene58011;sp_v2.0_unigene12304	1	0.0033035		AT2G45510	cytochrome P450, family 704, subfamily A, polypept; CYP704A2; CYTOCHROME P450	- / cytochrome p45-	F:metal ion binding; P:electron transport chain; F:oxidoreductase activity	-
3.1.10.21	RTCA1_6_B08_A029	sp_v2.0_unigene5905;sp_v2.0_unigene4664	1	5.59e-06		AT5G54630	zinc finger protein-related	nucleic acid binding	C:nucleus; F:zinc ion binding	-
6.3.15.18	RTFEPL1_6_A12_A029	sp_v2.0_unigene592	1	7.78e-05		AT3G05100	S-adenosyl-L-methionine-dependent methyltransferas	s-adenosylmethionine-dependent methyltransferase domain-containing protein	F:methyltransferase activity; P:methylation	EC:2.1.1
3.3.11.10	COLD1_59_D12_A029	sp_v2.0_unigene59307	1	0.00741542
12.4.4.20	RTS1_14_H07_A029	sp_v2.0_unigene594;sp_v2.0_unigene11000	1	0.00270389				flowering time control protein / rna binding abscisic acid binding protein	F:RNA binding; P:embryo sac development; P:regulation of flower development; F:abscisic acid binding; C:chromatin; F:nucleotide binding; C:nuclear part; P:chromatin silencing by small RNA; P:embryonic development	-
2.3.5.20	RTPHOS1_16_F05_A029	sp_v2.0_unigene5955	1	1e-08				l-aspartate oxidase		-
4.2.9.9	RTCNT2_6_E10_A029	sp_v2.0_unigene59577	1	1.52e-05		AT1G69550	disease resistance protein (TIR-NBS-LRR class)	pinus taeda anonymous locus -_125-9_-2 genomic sequence	P:defense response; C:cell part; P:cellular process; F:nucleotide binding	-
6.1.17.22	RTDR3_5_D08_A022	sp_v2.0_unigene5990	1	0.000340575		AT5G11710	ENTH/VHS family protein	clathrin interactor epsin 1-like isoform 1		-
4.1.21.19	HEAT1_7_E12_A029	sp_v2.0_unigene60053;sp_v2.0_unigene28725	1	1.56e-06		AT1G77690	like AUX1 3	auxin influx carrier component / auxin influx carrier protein	C:membrane; P:auxin influx; F:active transmembrane transporter activity; P:positive gravitropism; F:auxin influx transmembrane transporter activity; P:auxin polar transport; C:cell surface; C:endosome; F:auxin binding; P:lateral root formation; P:response to auxin stimulus; P:root cap development; P:root hair cell differentiation; P:establishment of planar polarity; P:response to nematode; C:Golg…	-
5.4.17.3	RTDK1_3_H10_A029	sp_v2.0_unigene60155	1	3.46e-05		AT1G70500	Pectin lyase-like superfamily protein; POLYGALACTURONASE	protein	P:primary metabolic process; C:plant-type cell wall; F:hydrolase activity, acting on glycosyl bonds	-
10.1.20.22	NDL1_59_F11_A029	sp_v2.0_unigene60213	1	0.00637347		AT3G62000	S-adenosyl-L-methionine-dependent methyltransferas; O-METHYLTRANSFERASES; O-methyltransferase	s-adenosyl-l-methionine-dependent methyltransferase-like protein	F:caffeoyl-CoA O-methyltransferase activity; F:protein methyltransferase activity; C:cytosol; C:endoplasmic reticulum; P:protein amino acid methylation	EC:2.1.1.1-4
3.2.14.5	RTK1_8_H03_A029	sp_v2.0_unigene60266;sp_v2.0_unigene4047	1	3.36e-05		AT5G59720	heat shock protein 18.2; HEAT SHOCK PROTEIN 18.2; HSP18.2	chaperone / carboxyl-terminal peptidase	C:cytoplasmic membrane-bounded vesicle	-
6.3.5.17	RTPHOS1_13_A09_A029	sp_v2.0_unigene60298	1	3.34e-05		AT5G22920	CHY-type/CTCHY-type/RING-type Zinc finger protein; PGPD14	zinc finger	F:electron carrier activity; C:mitochondrion; F:zinc ion binding	-
12.4.13.21	RTWW1_24_A08_A015	sp_v2.0_unigene60310;sp_v2.0_unigene16099	1	0.00100489		AT4G21960	Peroxidase superfamily protein; PEROXIDASE PRXR1; PRXR1; peroxidase	peroxidase / peroxidase	F:heme binding; F:peroxidase activity; P:oxidation reduction; P:response to oxidative stress; F:heme binding; F:peroxidase activity; P:oxidation reduction; P:response to oxidative stress	EC:1.11.1.7; EC:1.11.1.7
4.1.9.18	RTCU1_28_H01_A029	sp_v2.0_unigene60482	1	0.00438681		AT5G14170	SWIB/MDM2 domain superfamily protein	swi snf complex component snf12 homolog	P:root development; C:plastid	-
10.1.13.21	RTWW2_1_C04_A021	sp_v2.0_unigene60519;sp_v2.0_unigene25440	1	2.95e-06		AT4G08150	KNOTTED-like from Arabidopsis thaliana; BP; BP1; BREVIPEDICELLUS 1; KNAT1; KNOTTED-LIKE HOMEOBOX PROTEIN	homeobox transcription factor kn1 / homeobox transcription factor kn1	F:transcription factor activity; F:transcription regulator activity; F:sequence-specific DNA binding; C:nucleus; P:regulation of transcription, DNA-dependent; F:transcription factor activity; F:transcription regulator activity; F:sequence-specific DNA binding; C:nucleus; P:regulation of transcription, DNA-dependent	-
2.2.4.19	RTS1_25_C11_A029	sp_v2.0_unigene60626	1	0.000559466		AT1G28360	ERF domain protein 12; ETHYLENE BINDING	ethylene-responsive element binding factor-like protein	P:transcription, DNA-dependent; P:regulation of cellular process	-
10.3.2.3	STRR1_68_E12_A033	sp_v2.0_unigene60765	1	0.000494388		AT3G07320	O-Glycosyl hydrolases family 17 protein; hydrolase, hydrolyzing O-glycosyl compounds	o-glycosyl hydrolases family 17 protein	F:hydrolase activity, hydrolyzing O-glycosyl compounds; P:carbohydrate metabolic process; C:plant-type cell wall; F:cation binding	EC:3.2.1
8.2.18.17	RTCNT1_63_B08_A029	sp_v2.0_unigene60765	1	0.00423671		AT3G07320	O-Glycosyl hydrolases family 17 protein; hydrolase, hydrolyzing O-glycosyl compounds	o-glycosyl hydrolases family 17 protein	F:hydrolase activity, hydrolyzing O-glycosyl compounds; P:carbohydrate metabolic process; C:plant-type cell wall; F:cation binding	EC:3.2.1
6.1.18.3	RTCNT1_34_D03_A029	sp_v2.0_unigene60826	1	0.00825931		AT5G45820	CBL-interacting protein kinase 20; CBL-interacting protein kinase 20; CIPK20; PKS18; PROTEIN KINASE 18	serine-threonine kinase	P:protein amino acid phosphorylation; F:ATP binding; P:signal transduction; F:protein serine/threonine kinase activity	EC:2.7.11
8.2.20.22	NDL1_60_H04_A029	sp_v2.0_unigene60834;sp_v2.0_unigene15707	1	0.00363796				unknown [Picea sitchensis] / chac-like protein	P:response to lead ion; P:response to cadmium ion	-
7.2.9.18	RTCU1_26_E09_A029	sp_v2.0_unigene60974	1	0.00100663		AT3G51000	alpha/beta-Hydrolases superfamily protein; EPOXIDE HYDROLASE	epoxide hydrolase 2-like	F:transferase activity; P:metabolic process	-
5.1.21.5	FLD1_47_C05_A029	sp_v2.0_unigene60996	1	0.00274687		AT2G45990		unknown [Picea sitchensis]	C:chloroplast stroma	-
6.4.10.20	RTBOR1_24_H02_A029	sp_v2.0_unigene610	1	0.000245165		AT2G26180	IQ-domain 6	calmodulin binding		-
4.2.17.17	RTDR2_19_D05_A021	sp_v2.0_unigene61008;sp_v2.0_unigene27174	1	0.00164835		AT3G17020	Adenine nucleotide alpha hydrolases-like superfami; ER6	pinus taeda anonymous locus -_7326_-1 genomic sequence / pinus taeda anonymous locus -_7326_-1 genomic sequence	P:response to cold; C:plasma membrane; P:response to cold; C:plasma membrane	-
10.2.2.11	STRS1_7_A05_A034	sp_v2.0_unigene61552	1	6.45e-05		AT3G10870	methyl esterase 17; ALPHA-HYDROXYNITRILE LYASE; hydrolase	methyl esterase 17	P:indoleacetic acid conjugate metabolic process; F:methyl indole-3-acetate esterase activity; P:shoot development	EC:3.1.1.1
6.3.21.24	NDL1_5_H08_A029	sp_v2.0_unigene6158	1	0.00532275		AT3G17940	Galactose mutarotase-like superfamily protein; ALDOSE 1-EPIMERASE	aldose 1-epimerase	F:carbohydrate binding; P:hexose metabolic process; F:aldose 1-epimerase activity	EC:5.1.3.3
9.2.23.11	FLD1_8_F11_A029	sp_v2.0_unigene61681;sp_v2.0_unigene22445	1	0.00250495		AT1G30080 / AT1G61770	Glycosyl hydrolase superfamily protein; hydrolase, hydrolyzing O-glycosyl compounds	glucan endo- -beta-glucosidase / dnaj homolog subfamily c member 25-like	F:hydrolase activity, hydrolyzing O-glycosyl compounds; P:metabolic process; P:protein folding; C:membrane; C:endoplasmic reticulum; F:unfolded protein binding; F:heat shock protein binding	EC:3.2.1
7.3.18.9	RTCNT1_48_G07_A029	sp_v2.0_unigene6170;sp_v2.0_unigene9429	1	0.000840886		AT4G01100	adenine nucleotide transporter 1	grave disease carrier / dna-directed rna polymerase third largest subunit	P:aerobic respiration; F:AMP transmembrane transporter activity; P:AMP transport; F:binding; C:mitochondrial inner membrane; P:ADP transport; F:ATP transmembrane transporter activity; C:vacuolar membrane; P:mitochondrial transport; C:integral to membrane; F:ADP transmembrane transporter activity; C:plastid; P:ATP transport; C:cytoplasm; C:nucleolus; F:DNA-directed RNA polymerase activity; P:trans…	EC:2.7.7.6
8.3.18.16	RTCNT1_56_B10_A029	sp_v2.0_unigene619	1	3.27e-05		AT4G32551	LisH dimerisation motif;WD40/YVTN repeat-like-cont; LEUNIG; LUG; RON2	transcriptional corepressor leunig	P:flower development; P:mucilage extrusion from seed coat; F:protein heterodimerization activity; P:negative regulation of transcription, DNA-dependent; C:nucleus	-
2.2.9.14	RTCU1_20_G05_A029	sp_v2.0_unigene6195	1	0.000349902		AT3G60800	DHHC-type zinc finger family protein	probable s-acyltransferase at3g6-8---like	F:zinc ion binding; F:transferase activity	-
1.2.22.13	FLD1_62_H07_A029	sp_v2.0_unigene6209	1	0.00144318		AT4G34890	xanthine dehydrogenase 1; XANTHINE DEHYDROGENASE	xanthine dehydrogenase	P:response to water deprivation; F:FAD binding; P:superoxide anion generation; F:xanthine oxidase activity; F:electron carrier activity; P:purine base catabolic process; F:iron ion binding; F:xanthine dehydrogenase activity; F:2 iron, 2 sulfur cluster binding; P:xanthine metabolic process; P:response to reactive oxygen species; P:oxidation reduction	EC:1.17.3.2; EC:1.17.1.4
2.1.10.6	RTAL1_15_F08_A029	sp_v2.0_unigene6209	1	1.94e-05		AT4G34890	xanthine dehydrogenase 1; XANTHINE DEHYDROGENASE	xanthine dehydrogenase	P:response to water deprivation; F:FAD binding; P:superoxide anion generation; F:xanthine oxidase activity; F:electron carrier activity; P:purine base catabolic process; F:iron ion binding; F:xanthine dehydrogenase activity; F:2 iron, 2 sulfur cluster binding; P:xanthine metabolic process; P:response to reactive oxygen species; P:oxidation reduction	EC:1.17.3.2; EC:1.17.1.4
7.4.23.14	FLD1_16_G03_A029	sp_v2.0_unigene621	1	0.00334087		AT1G30330	auxin response factor 6; ARF6	auxin response factor 6-like	P:response to hormone stimulus; P:transcription, DNA-dependent; F:binding; P:regulation of cellular process	-
9.1.4.7	RTPQ1_6_D07_A032	sp_v2.0_unigene62295;sp_v2.0_unigene39770	1	0.00242368				- / f-box fbd lrr-repeat protein	F:molecular_function; P:biological_process; C:cellular_component; C:mitochondrion	-
6.2.20.24	NDL1_62_E04_A029	sp_v2.0_unigene62403	1	4.17e-12		AT3G51440	Calcium-dependent phosphotriesterase superfamily p; MUCIN; strictosidine synthase	adipocyte plasma membrane-associated protein	C:cytoplasmic membrane-bounded vesicle; P:biosynthetic process; F:strictosidine synthase activity	EC:4.3.3.2
5.2.17.8	RTDR1_8_D12_A015	sp_v2.0_unigene62553;sp_v2.0_unigene8747	1	0.000830211				---NA--- / f-box family protein	P:heat acclimation	-
2.2.17.8	RTDR1_10_E08_A015	sp_v2.0_unigene62665	1	1.08e-05		AT3G20550	SMAD/FHA domain-containing protein ; DAWDLE; DDL	fha domain-containing protein ddl	P:regulation of developmental growth; P:cell proliferation; F:RNA binding; F:protein binding; P:production of miRNAs involved in gene silencing by miRNA; C:chloroplast; C:nucleus; C:cytosol	-
8.3.22.24	GEO1_6_C03_A029	sp_v2.0_unigene6278;sp_v2.0_unigene17376	1	5.9e-05		AT3G59380 / AT1G80170	farnesyltransferase A; FARNESYLTRANSFERASE A; FARNESYLTRANSFERASE SUBUNIT A; FTA; PLP; PLURIPETALA; farnesyltranstransferase	protein farnesyltransferase geranylgeranyltransferase type-1 subunit alpha / polygalacturonase	P:negative regulation of abscisic acid mediated signaling pathway; P:regulation of cell shape; P:response to water deprivation; C:protein farnesyltransferase complex; C:CAAX-protein geranylgeranyltransferase complex; F:farnesyltranstransferase activity; P:regulation of meristem development; F:protein heterodimerization activity; F:protein prenyltransferase activity; P:protein geranylgeranylation;…	EC:2.5.1.29; EC:3.2.1.15
4.2.20.7	NDL1_26_A11_A029	sp_v2.0_unigene6286;sp_v2.0_unigene9002	1	0.000155016		AT5G61850	floral meristem identity control protein LEAFY (LF; LEAFY; LFY	floricaula leafy-like protein / floricaula leafy-like protein	F:DNA binding; P:multicellular organismal development; C:nucleus; P:regulation of transcription, DNA-dependent; F:DNA binding; P:multicellular organismal development; C:nucleus; P:regulation of transcription, DNA-dependent	-
4.2.3.7	STRR1_19_C05_A033	sp_v2.0_unigene63019;sp_v2.0_unigene45592	1	0.00598935		AT3G50740	UDP-glucosyl transferase 72E1; UTP-GLUCOSE GLUCOSYLTRANSFERASE; UDP-glycosyltransferase	pinus taeda anonymous locus -_7288_-1 genomic sequence / unknown [Picea sitchensis]	F:transferase activity, transferring glycosyl groups; F:transferase activity	-
12.3.18.18	RTCNT1_61_A12_A029	sp_v2.0_unigene6306	1	0.00946103		AT5G10770	Eukaryotic aspartyl protease family protein	protein	P:proteolysis; F:aspartic-type endopeptidase activity	EC:3.4.23
12.2.15.23	RTFEPL1_8_D12_A029	sp_v2.0_unigene6328	1	0.000577087		AT1G11400	partner of Y14-MAGO	partner of y14-mago	P:cellular process; C:nuclear lumen	-
11.1.21.18	HEAT1_4_B02_A029	sp_v2.0_unigene6354	1	0.00586476				two-component system sensor histidine kinase response	P:regulation of transcription, DNA-dependent; P:two-component signal transduction system (phosphorelay); F:two-component response regulator activity; C:nucleus; F:DNA binding; F:kinase activity; P:phosphorylation	-
7.2.21.23	NDL1_5_A09_A029	sp_v2.0_unigene639	1	5.43e-09		AT1G32500	non-intrinsic ABC protein 6; ATNAP6; NON-INTRINSIC ABC PROTEIN 6	protein	P:iron-sulfur cluster assembly; P:embryonic development ending in seed dormancy; P:thylakoid membrane organization; F:protein binding; C:chloroplast	-
9.3.21.9	FLD1_65_G06_A029	sp_v2.0_unigene6408	1	0.00471023		AT4G03110	RNA-binding protein-defense related 1	rna binding	C:cytoplasm; P:plant-type hypersensitive response; ; F:RNA binding	-
6.2.12.16	RTWW3_15_B05_A022	sp_v2.0_unigene64096	1	1.14e-05		AT2G15230	lipase 1; LYSOSOMAL LIPASE; hydrolase	triacylglycerol lipase 1-like	F:galactolipase activity; F:phospholipase activity; P:lipoate biosynthetic process; P:photomorphogenesis; C:extracellular space; P:circadian regulation of gene expression; P:glycine catabolic process; C:cytoplasmic membrane-bounded vesicle; F:GTPase activity; F:triglyceride lipase activity; C:mitochondrial matrix; F:lipoate synthase activity; C:nucleus	EC:3.1.1.26; EC:3.1.1.3; EC:2.8.1.8
6.3.17.24	RTDR3_5_G02_A022	sp_v2.0_unigene6458;sp_v2.0_unigene4201	1	5.66e-06		AT2G35660	FAD/NAD(P)-binding oxidoreductase family protein; CTF2A; CTF2B; MONOOXYGENASE	ctf2a like oxidoreductase / zeaxanthin epoxidase	P:metabolic process; F:oxidoreductase activity, acting on paired donors, with incorporation or reduction of molecular oxygen, NADH or NADPH as one donor, and incorporation of one atom of oxygen; C:plastid; P:metabolic process; F:oxidoreductase activity, acting on paired donors, with incorporation or reduction of molecular oxygen, NADH or NADPH as one donor, and incorporation of one atom of oxygen…	EC:1.14.13; EC:1.14.13
8.1.9.12	RTCNT2_4_C06_A029	sp_v2.0_unigene6482	1	0.000292117		AT1G30220	inositol transporter 2	probable inositol transporter 2-like	P:myo-inositol transport; C:plasma membrane; F:sugar:hydrogen symporter activity; ; P:signaling; F:myo-inositol:hydrogen symporter activity	-
2.2.2.21	STRS1_44_H10_A034	sp_v2.0_unigene64878;sp_v2.0_unigene26912	1	1.07e-06		AT1G76690	12-oxophytodienoate reductase 2; 12-OXOPHYTODIENOATE REDUCTASE; 12-OXOPHYTODIENOATE REDUCTASE 2; MONOMER-119; OPR2	pinus taeda anonymous locus -_18336_-1 genomic sequence / leucine rich repeat family expressed	P:oxylipin biosynthetic process; F:12-oxophytodienoate reductase activity; F:FMN binding; C:mitochondrion; P:oxidation reduction; P:defense response; P:apoptosis; F:ATP binding; C:apoplast	EC:1.3.1.42
12.3.22.4	FLD1_35_G05_A029	sp_v2.0_unigene6558	1	0.00137303		AT5G42820	Zinc finger C-x8-C-x5-C-x3-H type family protein	u2 snrnp auxiliary small	F:RNA binding; P:photoperiodism, flowering; C:nucleus; F:zinc ion binding; F:nucleotide binding	-
10.4.7.15	RTK1_19_B05_A029	sp_v2.0_unigene6581	1	0.000658396		AT2G14170	aldehyde dehydrogenase 6B2; ALDH6B2; METHYLMALONATE SEMI-ALDEHYDE DEHYDROGENASE; 1-pyrroline-5-carboxylate dehydrogenase	methylmalonate-semialdehyde dehydrogenase	F:copper ion binding; F:3-chloroallyl aldehyde dehydrogenase activity; C:mitochondrion; P:oxidation reduction; F:methylmalonate-semialdehyde dehydrogenase (acylating) activity; P:response to oxidative stress	EC:1.2.1.27
12.4.20.23	NDL1_58_D08_A029	sp_v2.0_unigene6581	1	0.000539796		AT2G14170	aldehyde dehydrogenase 6B2; ALDH6B2; METHYLMALONATE SEMI-ALDEHYDE DEHYDROGENASE; 1-pyrroline-5-carboxylate dehydrogenase	methylmalonate-semialdehyde dehydrogenase	F:copper ion binding; F:3-chloroallyl aldehyde dehydrogenase activity; C:mitochondrion; P:oxidation reduction; F:methylmalonate-semialdehyde dehydrogenase (acylating) activity; P:response to oxidative stress	EC:1.2.1.27
10.1.18.9	RTCNT1_46_F01_A029	sp_v2.0_unigene65946	1	9.31e-10		AT5G28150	Plant protein of unknown function (DUF868)	protein phosphatase	F:catalytic activity	-
7.1.15.13	RTFE1_8_C04_A029	sp_v2.0_unigene6607	1	0.00411465		AT1G78370	glutathione S-transferase TAU 20; ATGSTU20; glutathione transferase	tau class glutathione s-transferase	F:transferase activity; F:glutathione transferase activity	-
9.1.15.6	RTDS3_21_G11_A022	sp_v2.0_unigene66381	1	0.00707943		AT5G25560	CHY-type/CTCHY-type/RING-type Zinc finger protein	zinc finger	F:zinc ion binding; F:ligase activity; F:electron carrier activity	-
4.1.6.19	RTMNUT1_36_B03_A029	sp_v2.0_unigene6653;sp_v2.0_unigene16074	1	0.00689618		AT1G60800	NSP-interacting kinase 3; kinase	brassinosteroid insensitive 1-associated receptor kinase 1 / pinus taeda anonymous locus -_86-9_-1 genomic sequence	F:oxidoreductase activity; C:cytoplasmic membrane-bounded vesicle; P:phosphorylation; F:protein kinase activity; C:membrane; F:nucleotide binding; -	-
9.1.3.14	STRR1_35_D04_A033	sp_v2.0_unigene6670	1	0.000126024		AT3G60720	plasmodesmata-located protein 8	embryo-abundant protein	P:defense response to fungus; F:aspartic-type endopeptidase inhibitor activity	-
4.1.17.9	RTDR1_17_G11_A015	sp_v2.0_unigene6681	1	5.72e-07		AT4G12130	Glycine cleavage T-protein family; aminomethyltransferase	protein	F:methyltransferase activity	EC:2.1.1
4.3.21.24	NDL1_7_D06_A029	sp_v2.0_unigene6685	1	9.33e-08		AT1G54780	thylakoid lumen 18.3 kDa protein	protein	P:photosystem II repair; C:chloroplast thylakoid lumen; C:chloroplast thylakoid membrane	-
4.2.7.13	RTK1_24_C02_A029	sp_v2.0_unigene6723	1	0.000729891		AT1G55910	zinc transporter 11 precursor; ZIP11	zip transporter	P:metal ion transport; C:membrane; F:metal ion transmembrane transporter activity; P:transmembrane transport	-
7.3.17.24	RTDR3_5_B09_A022	sp_v2.0_unigene6791	1	0.00108513				unknown [Picea sitchensis]	F:molecular_function; P:biological_process; C:cellular_component	-
4.2.3.24	STRR1_63_G02_A033	sp_v2.0_unigene680	1	0.00813349		AT1G66340	Signal transduction histidine kinase, hybrid-type,; EIN1; ETHYLENE INSENSITIVE 1; ETHYLENE RESPONSE 1; ETR; ETR1; HISTIDINE KINASE ETR1	ethylene receptor	F:two-component response regulator activity; C:integral to membrane; P:peptidyl-histidine phosphorylation; F:metal ion binding; P:regulation of transcription, DNA-dependent; F:receptor activity; F:ATP binding; F:two-component sensor activity; C:endoplasmic reticulum membrane; P:ethylene mediated signaling pathway	-
2.4.5.10	RTNIT1_16_E10_A029	sp_v2.0_unigene6867	1	1.44e-07		AT5G49980	auxin F-box protein 5; TRANSPORT INHIBITOR	f-box family protein	F:receptor activity; F:protein binding; F:ubiquitin-protein ligase activity; P:auxin mediated signaling pathway; F:inositol hexakisphosphate binding; C:mitochondrion	EC:6.3.2.19
3.4.22.18	GEO1_1_F03_A029	sp_v2.0_unigene68803;sp_v2.0_unigene33423	1	0.00481585
7.2.20.15	NDL1_41_C08_A029	sp_v2.0_unigene6891	1	9.83e-06		AT5G50200	nitrate transmembrane transporters; WR3	nitrate transmembrane transporter	P:response to wounding; C:plasma membrane; P:nitrate transport; F:hydrolase activity; P:response to nitrate; F:nitrate transmembrane transporter activity	-
4.1.17.8	RTDR1_9_B05_A015	sp_v2.0_unigene6939	1	0.000372098		AT5G20810	SAUR-like auxin-responsive protein family	pinus taeda anonymous locus 2_1-399_-1 genomic sequence	F:calmodulin binding; C:peroxisome	-
5.3.4.15	RTPQ1_37_B07_A032	sp_v2.0_unigene6939	1	5.7e-05		AT5G20810	SAUR-like auxin-responsive protein family	pinus taeda anonymous locus 2_1-399_-1 genomic sequence	F:calmodulin binding; C:peroxisome	-
5.2.17.6	RTDR1_7_H08_A015	sp_v2.0_unigene6972	1	3.35e-05		AT5G53550	YELLOW STRIPE like 3	metal-nicotianamine transporter ysl3	P:response to nematode; P:oligopeptide transport; C:plasma membrane; F:oligopeptide transporter activity; F:iron-nicotianamine transmembrane transporter activity; P:transmembrane transport; P:seed development	-
2.3.7.5	RTHG1_26_C12_A029	sp_v2.0_unigene6988	1	0.000709749		AT3G02710	ARM repeat superfamily protein	beta-catenin-like protein 1-like	F:binding; P:RNA splicing	-
7.4.8.2	RTDK1_16_B07_A029	sp_v2.0_unigene7001	1	0.00123293		AT5G45820	CBL-interacting protein kinase 20; CBL-interacting protein kinase 20; CIPK20; PKS18; PROTEIN KINASE 18	serine-threonine kinase	P:protein amino acid phosphorylation; F:ATP binding; P:signal transduction; F:protein serine/threonine kinase activity	EC:2.7.11
4.3.6.17	RTMNUT1_35_E10_A029	sp_v2.0_unigene7071	1	0.00156172		AT3G21215	RNA-binding (RRM/RBD/RNP motifs) family protein	rna-binding protein with multiple splicing	F:nucleic acid binding; F:nucleotide binding	-
4.1.14.17	RTNIT1_2_F04_A029	sp_v2.0_unigene7084	1	1.39e-06		AT5G06370	NC domain-containing protein-related	nc domain-containing protein	C:mitochondrion	-
1.3.10.2	NDL2_8_B06_A029	sp_v2.0_unigene71624	1	0.00570771		AT1G34370	C2H2 and C2HC zinc fingers superfamily protein	pinus taeda anonymous locus -_9624_-1 genomic sequence	F:nucleic acid binding; C:nucleus; F:zinc ion binding	-
4.3.19.17	RTCNT1_19_A04_A029	sp_v2.0_unigene7163	1	0.000294182		AT1G60690	NAD(P)-linked oxidoreductase superfamily protein; aldo-keto reductase	aldo keto-reductase family protein	F:oxidoreductase activity	-
8.4.15.15	RTFE1_8_B07_A029	sp_v2.0_unigene724	1	1.3e-09		AT5G50011	conserved peptide upstream open reading frame 37	transcription factor bhlh143	C:nucleus; F:transcription regulator activity	-
11.3.11.2	COLD1_26_C12_A029	sp_v2.0_unigene7243;sp_v2.0_unigene62403	1	4.83e-09		AT3G56310 / AT3G51440	Calcium-dependent phosphotriesterase superfamily p; MUCIN; strictosidine synthase	alpha-galactosidase alpha-n- / adipocyte plasma membrane-associated protein	P:carbohydrate metabolic process; F:cation binding; F:alpha-galactosidase activity; C:cytoplasmic membrane-bounded vesicle; P:biosynthetic process; F:strictosidine synthase activity	EC:3.2.1.22; EC:4.3.3.2
1.4.4.20	RTS1_26_C01_A029	sp_v2.0_unigene729	1	0.00178804		AT1G13560	aminoalcoholphosphotransferase 1; AAPT1; AMINOALCOHOLPHOSPHOTRANSFERASE; AMINOALCOHOLPHOSPHOTRANSFERASE 1; CDP-choline:1,2-diacylglycerol cholinephosphotransferase; cholinephosphotransferase; ethanolaminephosphotransferase	uncharacterized cdp-alcohol phosphatidyltransferase class-i family protein 3-like	C:membrane; C:mitochondrion; F:phosphatidyltransferase activity; P:phospholipid biosynthetic process	-
9.4.23.10	FLD1_8_E09_A029	sp_v2.0_unigene73178	1	0.00935843
6.2.9.22	RTDK1_7_A05_A029	sp_v2.0_unigene732	1	0.00126869		AT1G08460	histone deacetylase 8	histone deacetylase	F:histone deacetylase activity; P:histone deacetylation	-
9.4.4.17	RTS1_16_E08_A029	sp_v2.0_unigene7320;sp_v2.0_unigene36801	1	0.004493		AT5G62580	ARM repeat superfamily protein	microtubule-associated protein spiral2-like / protein	F:binding; P:biological_process; C:cellular_component; P:cellular process; F:binding; P:transport	-
7.2.18.19	RTCNT1_64_A12_A029	sp_v2.0_unigene7379	1	0.00060282		AT2G44680	casein kinase II beta subunit 4; CASEIN KINASE II SUBUNIT B	casein kinase beta polypeptide	C:cytoplasm; F:protein kinase regulator activity; P:phosphorylation; P:positive regulation of circadian rhythm; P:photoperiodism, flowering; C:protein kinase CK2 complex; C:nucleus; F:protein serine/threonine kinase activity	EC:2.7.11
6.1.17.4	RTDK1_3_D05_A029	sp_v2.0_unigene74	1	2.06e-08				nuclear deih-boxhelicase	F:hydrolase activity; F:binding; C:plastid	-
12.3.21.20	HEAT1_4_A02_A029	sp_v2.0_unigene7411	1	0.000180199		AT1G32790	CTC-interacting domain 11	protein	F:RNA binding; C:mitochondrion; F:nucleotide binding	-
12.2.6.14	RTMNUT1_11_A10_A029	sp_v2.0_unigene7458	1	1.73e-05		AT2G45880	beta-amylase 7; AtBAM4; BAM4; beta amylase; beta amylase, AtBAM4; BETA-AMYLASE; ATBAM4	beta-amylase 7-like	P:polysaccharide catabolic process; C:plastid; F:beta-amylase activity; F:cation binding	EC:3.2.1.2
2.3.19.3	RTAL1_7_E07_A029	sp_v2.0_unigene7467	1	0.00141887		AT5G10860	Cystathionine beta-synthase (CBS) family protein; acetolactate synthase	cbs domain protein	P:metabolic process; P:response to salt stress; F:catalytic activity; C:mitochondrion; F:cobalt ion binding	-
8.1.3.17	STRR1_50_A01_A033	sp_v2.0_unigene7467	1	0.003263		AT5G10860	Cystathionine beta-synthase (CBS) family protein; acetolactate synthase	cbs domain protein	P:metabolic process; P:response to salt stress; F:catalytic activity; C:mitochondrion; F:cobalt ion binding	-
12.1.21.6	FLD1_32_B05_A029	sp_v2.0_unigene7475	1	1.63e-05		AT3G20310	ethylene response factor 7; ATERF7; ETHYLENE BINDING; ETHYLENE RESPONSIVE ELEMENT BINDING FACTOR 7	ethylene-responsive element binding factor-like protein	P:regulation of transcription, DNA-dependent; P:transcription, DNA-dependent; C:nucleus; F:transcription factor activity; F:DNA binding	-
4.3.23.5	FLD1_3_F03_A029	sp_v2.0_unigene7565	1	3.5e-10		AT5G46750	ARF-GAP domain 9	probable adp-ribosylation factor gtpase-activating protein agd8-like	P:response to abscisic acid stimulus	-
9.2.16.11	RTDS1_9_H10_A015	sp_v2.0_unigene7586	1	0.000599959		AT1G71860	protein tyrosine phosphatase 1; ATPTP1; PROTEIN TYROSINE PHOSPHATASE 1; PTP1; TYROSINE PHOSPHATASE	tyrosine phosphatase 1	C:cytoplasm; F:protein tyrosine phosphatase activity; C:plasma membrane; P:intracellular protein kinase cascade; F:transferase activity; P:peptidyl-tyrosine dephosphorylation; C:nucleus	EC:3.1.3.48
7.2.8.13	RTFE1_41_C10_A029	sp_v2.0_unigene7652	1	0.000127533		AT2G16250	Leucine-rich repeat protein kinase family protein	pinus taeda anonymous locus 2_5697_-1 genomic sequence	C:plant-type cell wall; C:plasma membrane; F:catalytic activity	-
5.1.17.22	RTDR3_6_B12_A022	sp_v2.0_unigene7672	1	1.78e-06		AT4G12240	zinc finger (C2H2 type) family protein	protein	F:transcription factor activity; F:nucleic acid binding; F:zinc ion binding; C:mitochondrion; P:regulation of transcription, DNA-dependent	-
1.2.7.18	RTK1_39_E01_A029	sp_v2.0_unigene7696	1	4.18e-07		AT2G04240	RING/U-box superfamily protein	pinus taeda anonymous locus cl4264contig1_-1 genomic sequence	P:response to stimulus; F:zinc ion binding	-
1.1.23.15	FLD1_20_C07_A029	sp_v2.0_unigene771	1	0.00274027		AT3G62630	Protein of unknown function (DUF1645)	pheromone receptor-like protein	F:molecular_function; P:biological_process; C:cellular_component	-
7.2.6.19	RTMNUT1_33_H05_A029	sp_v2.0_unigene7767	1	4.1e-06		AT2G14520	CBS domain-containing protein with a domain of unk	cbs domain-containing protein	C:cytoplasmic membrane-bounded vesicle; C:plasma membrane	-
8.4.14.12	RTMNUT1_5_D12_A029	sp_v2.0_unigene77871	1	6.24e-06				tir-nbs-lrr protein	P:response to stimulus	-
1.4.22.10	FLD1_54_D12_A029	sp_v2.0_unigene7843	1	0.000519932		AT5G08260	serine carboxypeptidase-like 35; SERINE-TYPE CARBOXYPEPTIDASE II	serine carboxypeptidase-like 34-like	C:cytoplasmic membrane-bounded vesicle; F:serine-type carboxypeptidase activity; P:proteolysis	EC:3.4.16
12.1.13.17	RTWW1_11_A06_A015	sp_v2.0_unigene7865	1	2.03e-07		AT3G54390	sequence-specific DNA binding transcription factor	protein	P:regulation of transcription, DNA-dependent; F:transcription factor activity; C:cellular_component	-
2.2.2.8	STRS1_3_G09_A034	sp_v2.0_unigene78704	1	0.00245881		AT1G11790	arogenate dehydratase 1; PREPHENATE DEHYDRATASE	arogenate dehydratase prephenate dehydratase	F:arogenate dehydratase activity; F:RNA binding; F:amino acid binding; P:methylation; P:L-phenylalanine biosynthetic process; C:chloroplast; F:methyltransferase activity; F:prephenate dehydratase activity	EC:4.2.1.91; EC:2.1.1; EC:4.2.1.51
5.2.11.11	COLD1_57_H01_A029	sp_v2.0_unigene788	1	2.72e-07		AT4G32570	TIFY domain protein 8	protein	F:protein binding	-
10.2.12.9	RTWW3_3_D03_A022	sp_v2.0_unigene7888	1	1.72e-05		AT4G38630	regulatory particle non-ATPase 10; AT-MCB1; MBP1; MCB1; MULTIUBIQUITIN CHAIN BINDING PROTEIN; MULTIUBIQUITIN CHAIN BINDING PROTEIN 1	26s proteasome non-atpase regulatory subunit 4	F:binding	-
12.4.2.2	STRR1_66_D12_A033	sp_v2.0_unigene79	1	9.36e-06		AT3G13790	Glycosyl hydrolases family 32 protein; BETA-FRUCTOFURANOSIDASE	achain crystal structure of a cell-wall invertase from arabidopsis thaliana in complex with sucrose	F:beta-fructofuranosidase activity; P:response to wounding; ; C:cell wall	EC:3.2.1.26
4.4.12.14	RTWW3_16_A04_A022	sp_v2.0_unigene79	1	5.69e-06		AT3G13790	Glycosyl hydrolases family 32 protein; BETA-FRUCTOFURANOSIDASE	achain crystal structure of a cell-wall invertase from arabidopsis thaliana in complex with sucrose	F:beta-fructofuranosidase activity; P:response to wounding; ; C:cell wall	EC:3.2.1.26
1.2.20.2	NDL1_18_B12_A029	sp_v2.0_unigene7905	1	1.6e-06		AT4G02680	ETO1-like 1	eto1-like protein 1-like	P:regulation of ethylene biosynthetic process; F:protein binding	-
9.3.14.9	RTMNUT1_4_F03_A029	sp_v2.0_unigene7925	1	0.000147508				protein		-
1.3.6.4	RTMG1_11_D11_A029	sp_v2.0_unigene79416	1	4.05e-06		AT2G47710	Adenine nucleotide alpha hydrolases-like superfami	universal stress protein	P:response to stress	-
8.4.7.14	RTK1_20_G02_A029	sp_v2.0_unigene79416	1	8.36e-05		AT2G47710	Adenine nucleotide alpha hydrolases-like superfami	universal stress protein	P:response to stress	-
4.3.18.8	RTCNT1_43_F05_A029	sp_v2.0_unigene79503	1	0.000269283		AT5G56010	heat shock protein 81-3; HSP81-3; HSP81.2	heat shock protein 9-	P:cellular response to calcium ion; P:flower development; P:heat acclimation; P:protein folding; P:response to water deprivation; P:defense response to bacterium, incompatible interaction; P:response to salt stress; P:protein stabilization; C:cell wall; C:nucleolus; C:cytosol; F:unfolded protein binding; P:leaf development; F:ATPase activity; P:ATP catabolic process; C:plasma membrane; F:ATP bind…	EC:3.6.1.3
1.1.14.6	RTMNUT1_2_B05_A029	sp_v2.0_unigene79993;sp_v2.0_unigene84531	1	1.98e-05		AT2G39050	hydroxyproline-rich glycoprotein family protein	r4-g2 protein / r4-g3 protein		-
4.3.3.16	STRR1_40_A07_A033	sp_v2.0_unigene80001	1	0.00107721		AT1G60710	NAD(P)-linked oxidoreductase superfamily protein; ATB2	auxin-induced protein pcnt115 isoform 1	P:oxidation reduction; P:response to sucrose stimulus; P:regulation of transcription, DNA-dependent; P:sucrose induced translational repression; F:DNA binding; F:oxidoreductase activity; F:transcription factor activity; F:protein heterodimerization activity; C:chloroplast; P:response to cadmium ion	-
9.2.13.12	RTS1_9_E09_A029	sp_v2.0_unigene8001	1	1.22e-06		AT4G08290	nodulin MtN21 /EamA-like transporter family protei	auxin-induced protein 5ng4	C:mitochondrion; C:membrane	-
7.2.12.18	RTWW3_22_B04_A022	sp_v2.0_unigene80140;sp_v2.0_unigene37791	1	0.000564161		AT3G12360	Ankyrin repeat family protein; ANKYRIN	ankyrin repeat-containing protein at3g1236--like	C:plastid; C:membrane	-
9.4.2.12	STRS1_7_H11_A034	sp_v2.0_unigene8033	1	2.32e-07		AT5G54190	protochlorophyllide oxidoreductase A; NADPH PROTOCHLOROPHYLLIDE OXIDOREDUCTASE; PORA; protochlorophyllide oxidoreductase; protochlorophyllide reductase	nadph:protochlorophyllide oxidoreductase a	F:binding; F:protochlorophyllide reductase activity; P:chlorophyll biosynthetic process; C:chloroplast; P:response to ethylene stimulus; P:photosynthesis; P:oxidation reduction	EC:1.3.1.33
6.3.5.7	RTNACL1_42_C06_A029	sp_v2.0_unigene80491	1	4.67e-07				unknown [Picea sitchensis]	F:transcription factor activity; F:DNA binding; C:CCAAT-binding factor complex; P:regulation of transcription, DNA-dependent	-
3.2.15.24	RTHG1_5_C10_A029	sp_v2.0_unigene8110;sp_v2.0_unigene6059	1	0.000568174		AT1G27300		unknown [Picea sitchensis] / heterogeneous nuclear ribonucleoprotein	F:molecular_function; P:biological_process; C:cellular_component; F:binding	-
3.3.20.20	NDL1_55_H07_A029	sp_v2.0_unigene81867	1	0.000937861		AT4G01130	GDSL-like Lipase/Acylhydrolase superfamily protein; LANATOSIDE O-ACETYLTRANSFERASE; carboxylic ester hydrolase	lanatoside 15 -o-acetylesterase	P:cellular process; C:intracellular organelle; P:primary metabolic process; C:cytoplasm; F:hydrolase activity	-
3.2.10.22	RTCA1_6_C08_A029	sp_v2.0_unigene82411	1	0.00876807
2.2.15.9	RTFE1_5_H05_A029	sp_v2.0_unigene8266	1	0.00262558				hypothetical protein [Chamaecyparis pisifera]	C:COPII vesicle coat; P:ER to Golgi vesicle-mediated transport; F:zinc ion binding; P:intracellular protein transport; P:protein transport; P:transport; C:intracellular; F:DNA binding	-
4.3.20.9	NDL1_34_H07_A029	sp_v2.0_unigene8289	1	3.49e-08				unknown [Picea sitchensis]		-
7.2.15.5	RTDS3_23_B07_A022	sp_v2.0_unigene8352	1	0.000146141				late embryogenesis abundant protein	C:mitochondrion	-
9.2.2.10	STRS1_7_F01_A034	sp_v2.0_unigene8363	1	0.00471921		AT1G68730	Zim17-type zinc finger protein	zinc ribbon 1	C:plastid	-
5.1.22.23	GEO1_7_H11_A029	sp_v2.0_unigene84287;sp_v2.0_unigene16884	1	0.00164601		AT4G11220	VIRB2-interacting protein 2	24 kda seed maturation protein / 24 kda seed maturation protein	C:membrane; C:endoplasmic reticulum; C:membrane; C:endoplasmic reticulum	-
3.3.22.24	GEO1_9_H08_A029	sp_v2.0_unigene84546	1	0.00181917
9.1.12.14	RTWW3_12_A11_A022	sp_v2.0_unigene847	1	0.00844794		AT5G54390	HAL2-like; AHL; ATAHL; BISPHOSPHATE NUCLEOTIDASE; HAL2-LIKE; inositol or phosphatidylinositol phosphatase	protein	F:inositol-1,4-bisphosphate 1-phosphatase activity; F:3'(2'),5'-bisphosphate nucleotidase activity; P:sulfur metabolic process; C:plastid	EC:3.1.3.57; EC:3.1.3.7
8.3.8.23	RTFEPL1_26_E08_A029	sp_v2.0_unigene8528;sp_v2.0_unigene67361	1	9.43e-05
10.3.2.13	STRS1_15_F10_A034	sp_v2.0_unigene859	1	2.03e-06		AT4G39680	SAP domain-containing protein	protein	F:nucleotide binding	-
9.2.18.19	RTCNT1_62_H02_A029	sp_v2.0_unigene85956	1	6.86e-07		AT5G59070	UDP-Glycosyltransferase superfamily protein; HEXOSYLTRANSFERASE; transferase, transferring glycosyl groups	pinus taeda anonymous locus -_18-98_-1 genomic sequence	F:transferase activity	-
8.4.2.18	STRS1_28_B12_A034	sp_v2.0_unigene8598	1	8.2e-05		AT3G29390	RS2-interacting KH protein	protein rik-like	F:binding	-
4.3.20.1	NDL1_15_B11_A029	sp_v2.0_unigene864;sp_v2.0_unigene19738	1	0.000142452		AT5G07050	nodulin MtN21 /EamA-like transporter family protei	nodulin-like protein	C:membrane	-
7.3.4.22	RTS1_29_H10_A029	sp_v2.0_unigene8782	1	0.00540096		AT5G24260	prolyl oligopeptidase family protein; DIPEPTIDYL PEPTIDASE IV	dipeptidyl peptidase	C:membrane; P:proteolysis; F:serine-type peptidase activity	-
12.2.7.1	RTFEPL1_32_D10_A029	sp_v2.0_unigene8819	1	0.000747108		AT5G15080	Protein kinase superfamily protein	probable receptor-like protein kinase at5g15-8--like	P:protein amino acid phosphorylation; F:ATP binding; F:MAP kinase kinase kinase activity	EC:2.7.11.25
12.2.2.9	STRS1_5_B02_A034	sp_v2.0_unigene8829	1	8.91e-07		AT1G77250	RING/FYVE/PHD-type zinc finger family protein	early heading 3	C:cell part	-
6.4.17.10	RTDR1_16_E08_A015	sp_v2.0_unigene8931	1	2.17e-06		AT3G24240	Leucine-rich repeat receptor-like protein kinase f	receptor-like protein kinase 2-like	F:receptor activity; C:endomembrane system; F:oxidoreductase activity; P:protein amino acid phosphorylation; F:ATP binding; C:membrane; F:protein serine/threonine kinase activity; P:transmembrane receptor protein tyrosine kinase signaling pathway	EC:2.7.11
10.3.5.15	RTNIT1_19_F10_A029	sp_v2.0_unigene8942	1	0.00233362		AT1G79810	Pex2/Pex12 N-terminal domain-containing protein / ; PEROXISOME PEX2; PEX2P; REVERSAL OF THE DET PHENOTYPE; TED3	protein	C:cytosol; F:zinc ion binding; P:protein import into peroxisome matrix; P:photomorphogenesis; C:peroxisomal membrane; P:fatty acid beta-oxidation; C:endoplasmic reticulum	-
8.2.15.15	RTFE1_8_B01_A029	sp_v2.0_unigene9017	1	0.000239688		AT2G17840	Senescence/dehydration-associated protein-related; EARLY-RESPONSIVE TO DEHYDRATION 7; ERD7	erd7 protein	P:response to high light intensity; P:response to water deprivation; P:response to salt stress; P:response to cold; C:plasma membrane	-
6.4.7.4	RTHG1_13_E12_A029	sp_v2.0_unigene9044;sp_v2.0_unigene16604	1	0.00213014		AT4G00660	RNAhelicase-like 8	dead-box atp-dependent rna helicase 8-like / aminotransferase -like	F:nucleic acid binding; F:ATP binding; F:ATP-dependent helicase activity; F:pyridoxal phosphate binding; P:1-aminocyclopropane-1-carboxylate biosynthetic process; F:L-aspartate:2-oxoglutarate aminotransferase activity; F:1-aminocyclopropane-1-carboxylate synthase activity; C:plastid	EC:2.6.1.1; EC:4.4.1.14
5.3.5.20	RTPHOS1_14_D02_A029	sp_v2.0_unigene909	1	0.00406962		AT5G60570	Galactose oxidase/kelch repeat superfamily protein	f-box kelch-repeat protein	F:molecular_function; P:biological_process; C:nucleus	-
9.4.14.10	RTMNUT1_4_H01_A029	sp_v2.0_unigene9118	1	0.000793997		AT1G48410	Stabilizer of iron transporter SufD / Polynucleoti; AGO1; ARGONAUTE 1; ARGONAUTE1; LEAF ARGONAUTE	protein argonaute 1-like	P:translational initiation; F:translation initiation factor activity	-
2.1.18.19	RTCNT1_75_B10_A029	sp_v2.0_unigene9148;sp_v2.0_unigene61825	1	0.00182229		AT5G13240	transcription regulators	protein / protein	F:transcription regulator activity; P:negative regulation of transcription from RNA polymerase III promoter; C:nucleus; F:transcription regulator activity; P:negative regulation of transcription from RNA polymerase III promoter; C:nucleus	-
2.1.15.6	RTDS3_26_F11_A022	sp_v2.0_unigene9272;sp_v2.0_unigene27173	1	4.57e-05		AT4G10490	2-oxoglutarate (2OG) and Fe(II)-dependent oxygenas; EC 1.14.11.9; F3H; NARINGENIN 3-DIOXYGENASE; flavanone 3-hydroxylase; isopenicillin-N synthase	protein / 2og-fe oxygenase family protein	F:oxidoreductase activity; P:oxidation reduction; F:oxidoreductase activity, acting on paired donors, with incorporation or reduction of molecular oxygen, 2-oxoglutarate as one donor, and incorporation of one atom each of oxygen into both donors; P:oxidation reduction	EC:1.14.11
7.1.6.10	RTMG1_30_B05_A029	sp_v2.0_unigene929	1	0.00439058		AT2G41900	CCCH-type zinc finger protein with ARM repeat doma; CCCH-TYPE ANKYRIN-REPEAT	zinc finger ccch domain-containing protein	F:binding	-
3.3.6.7	RTMG1_22_G06_A029	sp_v2.0_unigene9311	1	0.00114672		AT5G19160	TRICHOME BIREFRINGENCE-LIKE 11	protein trichome birefringence-like 11	C:cytoplasmic membrane-bounded vesicle	-
4.2.19.4	RTAL1_6_G04_A029	sp_v2.0_unigene9364	1	0.00050045		AT4G12700		unknown [Picea sitchensis]	F:molecular_function; P:biological_process	-
4.1.17.15	RTDR2_8_F02_A021	sp_v2.0_unigene9437	1	0.000398783		AT3G07760	Sterile alpha motif (SAM) domain-containing protei	downward leaf curling protein	C:cytoplasmic membrane-bounded vesicle	-
4.3.19.5	RTBOR1_3_D11_A029	sp_v2.0_unigene9479	1	4.5e-07		AT1G76550	Phosphofructokinase family protein; PYROPHOSPHATE-DEPENDENT PHOSPHOFRUCTOKINASE SUBUNIT ALPHA; 6-phosphofructokinase	pyrophosphate--fructose 6-phosphate 1-phosphotransferase subunit alpha-like	P:phosphorylation; F:6-phosphofructokinase activity; C:6-phosphofructokinase complex; F:diphosphate-fructose-6-phosphate 1-phosphotransferase activity; F:ATP binding; P:glycolysis	EC:2.7.1.11; EC:2.7.1.9-
3.4.2.6	STRS1_2_D12_A034	sp_v2.0_unigene9497	1	2.1e-05		AT5G04550	Protein of unknown function (DUF668)	protein	F:molecular_function; P:biological_process; C:cellular_component	-
6.1.17.14	RTDR2_7_A12_A021	sp_v2.0_unigene9497	1	0.000491214		AT5G04550	Protein of unknown function (DUF668)	protein	F:molecular_function; P:biological_process; C:cellular_component	-
3.3.2.4	STRR1_74_F07_A033	sp_v2.0_unigene9522	1	3.49e-06		AT5G63980	Inositol monophosphatase family protein; 5-BISPHOSPHATE NUCLEOTIDASE; ATSAL1; FIERY 1; FRY1; HOS2; SAL1; 3'(2'),5'-bisphosphate nucleotidase; 3'(2'),5'-bisphosphate nucleotidase//inositol or phosphatidylinositol phosphatase	3 (2 ) -bisphosphate nucleotidase	P:response to water deprivation; P:positive regulation of unidimensional cell growth; P:regulation of jasmonic acid biosynthetic process; F:inositol or phosphatidylinositol phosphatase activity; P:negative regulation of signal transduction; P:miRNA catabolic process; P:photoperiodism, flowering; P:negative regulation of transcription, DNA-dependent; C:chloroplast stroma; P:phosphoinositide-mediat…	EC:3.1.3.7
3.3.6.6	RTMG1_22_F05_A029	sp_v2.0_unigene9528;sp_v2.0_unigene8143	1	1.7e-05		AT4G13240	RHO guanyl-nucleotide exchange factor 9	protein / protein	F:Rho guanyl-nucleotide exchange factor activity; C:apical plasma membrane; F:Rho guanyl-nucleotide exchange factor activity; P:pollen tube growth	-
9.3.8.1	RTDK1_14_B09_A029	sp_v2.0_unigene9536	1	0.00324005		AT2G45570	cytochrome P450, family 76, subfamily C, polypepti; CYP76C2; CYTOCHROME P450	cytochrome p45-	F:heme binding; F:monooxygenase activity; F:electron carrier activity; P:oxidation reduction	-
9.1.23.2	COLD1_2_F10_A029	sp_v2.0_unigene954;sp_v2.0_unigene22418	1	0.000338757		AT1G71840	transducin family protein / WD-40 repeat family pr	angio-associated migratory cell / protein	F:nucleotide binding; C:heterotrimeric G-protein complex; F:calcium ion binding; F:calcium-dependent phospholipid binding	-
1.1.14.11	RTMNUT1_8_A04_A029	sp_v2.0_unigene9558	1	1.7e-05		AT1G67340	HCP-like superfamily protein with MYND-type zinc f	f-box protein at1g6734--like	F:binding; C:nucleus	-
3.4.22.7	FLD1_46_F08_A029	sp_v2.0_unigene9558	1	0.000343339		AT1G67340	HCP-like superfamily protein with MYND-type zinc f	f-box protein at1g6734--like	F:binding; C:nucleus	-
3.2.23.5	FLD1_4_F06_A029	sp_v2.0_unigene9608	1	0.000866986		AT2G44350	Citrate synthase family protein; ATCS; CITRATE SYNTHASE; CITRATE SYNTHASE FRAMESHIFTS THAT SUBMISSION; ATP citrate synthase; citrate (SI)-synthase	citrate synthase	P:cellular carbohydrate metabolic process; F:acyltransferase activity; F:citrate (Si)-synthase activity; P:tricarboxylic acid cycle; F:lyase activity; C:mitochondrion	EC:2.3.3.1
7.4.15.21	RTHG1_2_F04_A029	sp_v2.0_unigene9661	1	2.85e-05		AT3G11930	Adenine nucleotide alpha hydrolases-like superfami	universal stress protein	P:response to stress	-
12.1.3.23	STRR1_57_G05_A033	sp_v2.0_unigene9724	1	0.00114498		AT3G50140	Plant protein of unknown function (DUF247)	upf-481 protein at3g-2645-like		-
9.4.6.16	RTMNUT1_13_H04_A029	sp_v2.0_unigene9893	1	0.000357485		AT3G14400	ubiquitin-specific protease 25; UBIQUITIN-SPECIFIC PROTEASE 25; UBP25	ubiquitin carboxyl-terminal hydrolase 25-like	F:ubiquitin-specific protease activity; F:protein binding	-
5.4.6.22	RTNACL1_9_A08_A029	sp_v2.0_unigene9956;sp_v2.0_unigene19216	1	4.17e-05		AT4G02530	chloroplast thylakoid lumen protein	chloroplast thylakoid lumen protein / ap2 erf domain-containing transcription factor	C:chloroplast thylakoid membrane; C:chloroplast thylakoid lumen; C:chloroplast stroma; C:cytoplasm; P:transcription, DNA-dependent; C:nucleus	-
11.3.1.2	STRS1_47_B05_A034	sp_v2.0_unigene9991	1	0.00104393		AT3G54130	Josephin family protein	ataxin-3 homolog	C:endoplasmic reticulum	-
8.3.21.18	HEAT1_5_E11_A029	sp_v2.0_unigene9991	1	0.000185038		AT3G54130	Josephin family protein	ataxin-3 homolog	C:endoplasmic reticulum	-
11.2.19.2	RTAL1_3_D11_A029	sp_v2.0_unigene9997	1	0.00504826		AT2G33490	hydroxyproline-rich glycoprotein family protein	protein	C:cell part	-
10.2.15.17	RTFEPL1_4_B01_A029		1	7.14e-05				transmembrane receptors atp binding protein	C:cell part	-
9.1.21.22	NDL1_3_F01_A029		1	0.000129472				protein	C:chloroplast envelope; F:serine-type endopeptidase activity; C:chloroplastic endopeptidase Clp complex; C:chloroplast thylakoid; P:proteolysis	EC:3.4.21
4.1.4.13	RTPQ1_37_E11_A032		1	3.69e-06				rho gdp-dissociation inhibitor	C:cytoplasm; F:Rho GDP-dissociation inhibitor activity	-
8.2.17.17	RTDR2_15_G07_A021		1	0.000157442				germin-like protein 2-1-like	C:cytoplasmic membrane-bounded vesicle; C:apoplast; F:nutrient reservoir activity; F:manganese ion binding	-
4.4.6.15	RTMNUT1_21_E01_A029		1	2.1e-05				cytochrome p45-	C:cytoplasmic membrane-bounded vesicle; F:electron carrier activity; F:monooxygenase activity; F:heme binding; C:integral to membrane; F:oxygen binding; C:endoplasmic reticulum; P:oxidation reduction	-
2.2.5.21	RTPHOS1_25_E06_A029		1	0.000157105				pr-1-like protein	C:extracellular region	-
8.1.15.2	RTDS3_4_A09_A022		1	0.000569262				ca2+ antiporter cation exchanger	C:integral to membrane; F:cation transmembrane transporter activity; P:cation transport; P:transmembrane transport	-
8.4.6.20	RTMNUT1_33_B07_A029		1	3.11e-05				plasma membrane h+-transporting atpase	C:integral to membrane; P:ATP catabolic process; F:ATPase activity, coupled to transmembrane movement of ions, phosphorylative mechanism; P:ATP biosynthetic process; F:ATP binding; P:cation transport	-
9.3.15.23	RTHG1_1_H06_A029		1	1.85e-05				myb-like protein	C:nucleus; F:DNA binding	-
8.4.13.24	RTWW2_3_A01_A021		1	0.000750458				protein	C:plastid	-
6.2.9.21	RTDK1_6_G01_A029		1	0.00161261				6-s ribosomal protein l37	C:ribosome; F:metal ion binding; F:structural constituent of ribosome; P:translation; F:rRNA binding	-
2.3.5.19	RTPHOS1_16_D05_A029		1	6.15e-06				thioesterase thiol ester dehydrase-isomerase	F:acyl-CoA thioesterase activity; P:primary metabolic process; C:peroxisome; C:mitochondrion; P:acyl-CoA metabolic process	-
5.2.6.20	RTMNUT1_35_D11_A029		1	0.000695797				predicted protein [Postia placenta Mad-698-R]	F:binding; P:RNA metabolic process; P:metabolic process; F:catalytic activity; F:cyclic-nucleotide phosphodiesterase activity; C:intracellular	-
6.3.8.11	RTFE1_14_H03_A029		1	1.71e-05				ca-transporting atpase	F:calcium-transporting ATPase activity; P:calcium ion transmembrane transport; C:integral to membrane; P:ATP biosynthetic process; F:ATP binding	EC:3.6.3.8
12.4.11.10	COLD1_50_G10_A029		1	3.22e-05				dsba oxidoreductase	F:catalytic activity	-
2.2.14.4	RTK1_3_F12_A029		1	0.00383612				sentrin sumo-specific	F:cysteine-type peptidase activity; P:proteolysis	-
1.4.6.18	RTMNUT1_38_E03_A029		1	0.00232149				cytochrome p45-	F:electron carrier activity; F:monooxygenase activity; F:heme binding; C:integral to membrane; F:oxygen binding; C:endoplasmic reticulum; P:oxidation reduction	-
2.4.8.4	RTDK1_20_F08_A029		1	0.000347515				l-glutamine d-fructose 6-phosphate amidotansferase	F:glutamine-fructose-6-phosphate transaminase (isomerizing) activity; P:carbohydrate biosynthetic process; C:cytoplasm; F:sugar binding	EC:2.6.1.16
2.2.4.3	RTPQ1_3_D03_A032		1	1.66e-05				glycolipid transfer	F:glycolipid transporter activity; F:glycolipid binding; P:glycolipid transport; C:plastid	-
7.3.14.24	RTNIT1_7_C11_A029		1	8.82e-06				secologanin synthase-like	F:heme binding; F:monooxygenase activity; F:electron carrier activity; P:oxidation reduction; F:secologanin synthase activity	EC:1.3.3.9
1.2.9.10	RTCU1_5_F01_A029		1	4.53e-05				epoxide hydrolase	F:hydrolase activity; F:transferase activity; P:metabolic process	-
3.4.7.23	RTK1_54_G11_A029		1	4.76e-06				glycerol kinase	F:kinase activity; P:phosphorylation	-
3.2.3.13	STRR1_40_B11_A033		1	1.03e-10				copper-zinc superoxide dismutase	F:metal ion binding; C:cytoplasm; P:superoxide metabolic process; F:superoxide dismutase activity; P:oxidation reduction	EC:1.15.1.1
1.1.7.19	RTK1_39_F10_A029		1	5.12e-05				protein	F:metal ion binding; F:zinc ion binding	-
6.4.17.4	RTDK1_3_E08_A029		1	8.23e-09				csrp2 binding protein	F:metal ion binding; P:metabolic process; F:N-acetyltransferase activity	-
4.2.22.9	FLD1_52_E11_A029		1	1.51e-05					F:methylitaconate delta-isomerase activity; F:isomerase activity	-
2.4.9.10	RTCNT2_8_H08_A029		1	3.78e-05				heat shock protein	F:nucleoside-triphosphatase activity; P:protein metabolic process; F:ATP binding; P:response to stress	EC:3.6.1.15
6.2.8.11	RTFE1_14_H01_A029		1	0.00143077				duf221-domain-containing protein	F:nucleotide binding; C:membrane	-
7.3.15.16	RTFE1_8_E07_A029		1	1.76e-06				atp-binding cassette	F:phosphonate transmembrane-transporting ATPase activity; P:ATP catabolic process; F:ATP binding; C:membrane	EC:3.6.3.28
2.1.5.8	RTNACL1_59_B08_A029		1	0.00481234				ribokinase-like protein	F:pyridoxal kinase activity; P:pyridoxine biosynthetic process	-
2.1.4.2	RTPQ1_2_H11_A032		1	9.04e-05				atp:pyruvate phosphotransferase	F:pyruvate kinase activity; P:phosphorylation; F:potassium ion binding; F:ATP binding; F:magnesium ion binding; P:glycolysis; C:chloroplast	EC:2.7.1.4-
6.3.13.20	RTWW1_19_D01_A015		1	0.000205182				php domain-like protein	F:ribonuclease activity; P:tRNA processing	-
4.4.7.7	RTHG1_25_E02_A029		1	6.55e-06				general substrate transporter	F:substrate-specific transmembrane transporter activity; C:integral to membrane; P:transmembrane transport	-
12.1.22.2	FLD1_35_C07_A029		1	0.000204056				ef-1 alpha-like protein	F:translation initiation factor activity; P:translational initiation; F:translation elongation factor activity; P:translational elongation; P:GTP catabolic process; F:GTPase activity; F:GTP binding	-
12.3.14.9	RTMNUT1_2_F02_A029		1	0.000314857				alcohol partial	F:zinc ion binding; F:alcohol dehydrogenase (NAD) activity; P:oxidation reduction; F:S-(hydroxymethyl)glutathione dehydrogenase activity	EC:1.1.1.1; EC:1.1.1.284
4.3.17.19	RTDR2_19_E10_A021		1	3.59e-08				ring finger and chy zinc finger domain-containing protein	F:zinc ion binding; F:electron carrier activity	-
10.4.22.12	FLD1_49_D12_A029		1	0.00261314				zinc finger ccch domain-containing protein 51	F:zinc ion binding; F:nucleic acid binding; C:membrane	-
7.3.11.11	COLD1_55_G07_A029		1	0.0033621				calcineurin-binding protein	P:calcium-mediated signaling	-
4.4.5.18	RTPHOS1_14_G05_A029		1	0.000151417				glycoside hydrolase family 5 protein	P:carbohydrate metabolic process; F:hydrolase activity, hydrolyzing O-glycosyl compounds; F:cation binding	EC:3.2.1
11.1.19.10	RTBOR1_7_D02_A029		1	2.98e-05				ap2 domain-containing transcription factor	P:gamete generation; P:oxidation reduction; P:regulation of transcription, DNA-dependent; F:2-alkenal reductase activity; P:organ morphogenesis; F:DNA binding; F:transcription factor activity; P:regulation of cell proliferation; C:nucleus	EC:1.3.1.74
12.2.11.13	COLD1_62_C07_A029		1	0.00174689				von willebrand factor type a domain containing protein	P:intein-mediated protein splicing; C:ubiquitin ligase complex; P:protein ubiquitination; F:ubiquitin-protein ligase activity	-
10.1.14.11	RTMNUT1_4_B01_A029		1	1.75e-07				glycoside hydrolase family 25 protein	P:metabolic process; F:hydrolase activity	-
7.4.15.10	RTFE1_3_E08_A029		1	0.00164853				sulfide-quinone oxidoreductase	P:oxidation reduction; F:oxidoreductase activity	-
3.1.6.15	RTMNUT1_22_B02_A029		1	1.39e-05				protein	P:response to cold; C:intracellular; F:zinc ion binding; P:regulation of transcription, DNA-dependent	-
10.2.15.16	RTFE1_7_F09_A029		1	0.00732775				small heat shock protein	P:response to stress	-
11.4.22.13	FLD1_55_F02_A029		1	1.55e-05				ribonuclease iii	P:rRNA metabolic process; F:endonuclease activity; C:intracellular; F:RNA binding; P:RNA processing	-
7.1.3.17	STRR1_52_A02_A033		1	0.000644927				signal recognition particle protein	P:SRP-dependent cotranslational protein targeting to membrane; C:signal recognition particle; F:7S RNA binding	-
2.4.14.16	RTNACL1_6_C04_A029		1	0.000237537				hypothetical histidine phosphotransferase	P:two-component signal transduction system (phosphorelay); F:transferase activity; F:signal transducer activity	-
1.1.13.17	RTWW1_23_B04_A015		1	0.00306367				conserved hypothetical protein [Penicillium marneffei ATCC 18224]		-
10.1.19.9	RTBOR1_7_G05_A029		1	2.65e-05				dormancy auxin associated-like partial		-
3.4.5.18	RTPHOS1_15_E01_A029		1	0.00153951				fasciclin-domain-containing protein		-
7.1.5.17	RTPHOS1_12_B02_A029		1	0.000474447				fasciclin-like arabinogalactan protein 4-like		-
1.3.6.15	RTMNUT1_24_B10_A029		1	0.000383578				hydrocephalus partial		-
6.2.22.13	FLD1_58_H08_A029		1	0.000757959				hypothetical ctc---65-like protein		-
3.2.9.19	RTCU1_30_E11_A029		1	2.13e-07				hypothetical protein HMPREF112-_-773- [Exophiala dermatitidis NIH/UT8656]		-
8.4.9.1	RTCA1_13_H06_A029		1	0.00801383				hypothetical protein PPL_-61-2 [Polysphondylium pallidum PN5--]		-
6.1.14.15	RTNACL1_3_E06_A029		1	0.00354826				hypothetical protein PUNSTDRAFT_138141 [Punctularia strigosozonata HHB-11173 SS5]		-
7.4.9.10	RTCNT2_4_E12_A029		1	0.000178677				hypothetical protein PUNSTDRAFT_143778 [Punctularia strigosozonata HHB-11173 SS5]		-
4.2.12.1	RTWW2_14_B05_A021		1	8.46e-08				hypothetical protein STEHIDRAFT_133821 [Stereum hirsutum FP-91666 SS1]		-
1.1.7.17	RTK1_39_C06_A029		1	0.00181009				lea domain protein		-
7.1.14.22	RTNIT1_7_A06_A029		1	0.00141449				leucine rich repeat family protein		-
4.2.5.19	RTPHOS1_14_G07_A029		1	7.46e-05				p-loop containing nucleoside triphosphate hydrolase protein		-
2.4.17.10	RTDR1_20_B12_A015		1	0.000235376				predicted protein [Laccaria bicolor S238N-H82]		-
3.1.17.8	RTDR1_10_A12_A015		1	3.66e-06				protein		-
3.4.23.3	COLD1_5_G12_A029		1	0.000502296				protein		-
5.3.5.17	RTPHOS1_13_G08_A029		1	4.18e-06				protein		-
7.1.8.11	RTFE1_14_C05_A029		1	0.00243129				protein		-
1.1.18.22	RTCU1_7_D01_A029		1	0.000431352				unknown [Picea sitchensis]		-
1.3.18.24	RTCU1_8_A06_A029		1	0.00287119
1.3.23.22	FLD1_34_H04_A029		1	0.00167331
1.4.14.14	RTNACL1_6_D07_A029		1	3.35e-07
1.4.5.15	RTNIT1_31_C05_A029		1	8.24e-07
10.1.12.10	RTWW3_3_E02_A022		1	0.00888205
10.2.18.16	RTCNT1_55_A03_A029		1	0.00308415
10.4.20.23	NDL1_60_A05_A029		1	8.06e-05
10.4.9.7	RTCA1_24_H02_A029		1	0.000898067
11.2.22.5	FLD1_42_D07_A029		1	0.00039245
12.3.19.10	RTBOR1_6_H11_A029		1	7.37e-07
12.4.17.16	RTDR2_2_A05_A021		1	0.00302088
12.4.4.12	RTPQ1_17_F02_A032		1	0.000203155
12.4.6.11	RTMG1_26_D08_A029		1	0.00698182
2.1.16.24	RTDS2_26_E11_A021		1	2.63e-05
2.2.15.6	RTDS3_26_G01_A022		1	4.56e-10
2.3.12.21	COLD1_19_E06_A029		1	0.00537933
2.3.16.16	RTDS2_5_F08_A021		1	0.00112124
2.3.16.19	RTDS2_15_D02_A021		1	7.48e-06
3.1.19.5	RTBOR1_5_A07_A029		1	0.000240378
3.1.4.18	RTS1_22_C03_A029		1	0.0014981
3.4.18.16	RTCNT1_59_F04_A029		1	4.01e-07
4.2.13.10	RTS1_11_B10_A029		1	0.00926132
4.2.14.19	RTNIT1_2_G05_A029		1	0.00745456
4.3.6.8	RTMG1_22_C01_A029		1	0.00569942
6.1.4.14	RTPQ1_36_B08_A032		1	0.00193852
6.2.4.20	RTS1_19_E01_A029		1	0.00742024
6.3.10.19	RTBOR1_24_G05_A029		1	0.00385578
6.4.16.13	RTDS2_2_E12_A021		1	0.00249702
7.3.8.11	RTFE1_14_C12_A029		1	0.00630275
7.4.3.5	STRR1_16_E09_A033		1	1.05e-05
8.1.4.23	RTS1_29_D03_A029		1	0.000114776
9.1.5.3	RTNACL1_15_F11_A029		1	0.00633101
3.4.18.23	RTCU1_6_B03_A029		1	3.4e-05
10.1.17.14	RTDR2_2_H10_A021	sp_v2.0_unigene10081;sp_v2.0_unigene78534	2	1.88e-05		AT2G07690	Minichromosome maintenance (MCM2/3/5) family prote; DNA-dependent ATPase	dna replication licensing factor mcm5-a-like	P:DNA unwinding involved in replication; F:inorganic phosphate transmembrane transporter activity; F:DNA binding; F:ATP binding; P:DNA replication initiation; F:DNA-dependent ATPase activity; C:cytoplasm; C:membrane; C:nucleus; P:phosphate transport	-
3.1.10.24	RTCA1_6_H04_A029	sp_v2.0_unigene10124	2	0.00197473		AT3G04080	apyrase 1; APYRASE; APYRASE 1; ATAPY1	nucleoside-triphosphatase	F:calmodulin binding; F:nucleoside-diphosphatase activity; F:ATPase activity; P:pollen germination	EC:3.6.1.6; EC:3.6.1.3
3.2.10.23	RTCA1_6_G04_A029	sp_v2.0_unigene10124	2	9.88e-05		AT3G04080	apyrase 1; APYRASE; APYRASE 1; ATAPY1	nucleoside-triphosphatase	F:calmodulin binding; F:nucleoside-diphosphatase activity; F:ATPase activity; P:pollen germination	EC:3.6.1.6; EC:3.6.1.3
5.4.4.10	RTPQ1_25_C10_A032	sp_v2.0_unigene10130	2	9.78e-07		AT1G14360	UDP-galactose transporter 3	udp-galactose transporter 3	P:UDP-glucose transport; C:integral to membrane; F:UDP-glucose transmembrane transporter activity; F:UDP-galactose transmembrane transporter activity; P:endoplasmic reticulum unfolded protein response; ; C:endoplasmic reticulum membrane	-
12.3.20.23	NDL1_58_C04_A029	sp_v2.0_unigene10204	2	2.36e-07		AT1G60060	Serine/threonine-protein kinase WNK (With No Lysin	protein	F:molecular_function; P:biological_process; C:cellular_component	-
9.1.8.18	RTFEPL1_9_E07_A029	sp_v2.0_unigene10327	2	0.00974895		AT4G35230	BR-signaling kinase 1; kinase	protein	P:protein amino acid phosphorylation; F:protein kinase activity; F:receptor activity; F:ATP binding; P:response to abscisic acid stimulus; F:protein binding; P:brassinosteroid mediated signaling pathway; C:vacuole; C:plasma membrane	-
3.4.12.6	RTWW2_21_G09_A021	sp_v2.0_unigene1048	2	0.00368197		AT3G12170	Chaperone DnaJ-domain superfamily protein; DNAJ	chaperone protein dnaj 6-like	P:protein folding; F:electron carrier activity; F:monooxygenase activity; P:response to stress; F:heat shock protein binding; F:heme binding; P:protein amino acid phosphorylation; F:ATP binding; F:unfolded protein binding; C:nucleus; F:protein serine/threonine kinase activity	EC:2.7.11
5.3.13.8	RTS1_3_F07_A029	sp_v2.0_unigene10507	2	0.000305336		AT3G46510	plant U-box 13	pinus taeda anonymous locus 2_6623_-1 genomic sequence	P:protein ubiquitination; F:ubiquitin-protein ligase activity; F:transmembrane receptor protein serine/threonine kinase binding; C:nucleus; C:cytosol	EC:6.3.2.19
3.2.18.21	RTCU1_4_H08_A029	sp_v2.0_unigene10527;sp_v2.0_unigene65483	2	0.000499793				wall-associated protein kinase / unknown [Picea sitchensis]	F:kinase activity; P:phosphorylation; -	-
4.4.14.11	RTMNUT1_6_H03_A029	sp_v2.0_unigene10688	2	0.00111532		AT1G73880	UDP-glucosyl transferase 89B1; GLUCOSYLTRANSFERASE; UDP-glycosyltransferase	udp-	F:transferase activity	-
12.1.16.11	RTDS1_8_C04_A015	sp_v2.0_unigene10748	2	1.09e-05		AT3G58450	Adenine nucleotide alpha hydrolases-like superfami; ETHYLENE-RESPONSIVE ER6	universal stress protein a-like protein	P:response to stress	-
6.3.15.4	RTDS3_9_G12_A022	sp_v2.0_unigene1077	2	0.000968301		AT1G13310	Endosomal targeting BRO1-like domain-containing pr	protein	F:molecular_function; P:biological_process; C:cellular_component	-
9.4.11.6	COLD1_43_C07_A029	sp_v2.0_unigene10956	2	6.16e-06		AT3G28345	ABC transporter family protein	abc transporter b family member	P:transmembrane transport; C:integral to membrane; F:ATPase activity, coupled to transmembrane movement of substances; P:ATP catabolic process; F:ATP binding; C:plasma membrane	-
1.1.8.19	RTFEPL1_21_B11_A029	sp_v2.0_unigene11103;sp_v2.0_unigene682	2	0.00171212				potassium transporter / probable peptide nitrate transporter at1g5974--like	F:transposase activity; F:nucleic acid binding; P:transposition, DNA-mediated; F:DNA binding; C:integral to membrane; P:oligopeptide transport; P:response to nematode; C:plasma membrane; F:transporter activity	-
8.4.9.18	RTCU1_25_G12_A029	sp_v2.0_unigene11207	2	4.8e-07		AT3G10120		pinus taeda anonymous locus -_11217_-1 genomic sequence	F:molecular_function; P:biological_process; C:cellular_component	-
1.1.7.18	RTK1_39_D07_A029	sp_v2.0_unigene11229	2	0.000122086		AT2G40250	SGNH hydrolase-type esterase superfamily protein; APG; carboxylic ester hydrolase	zinc finger	F:hydrolase activity	-
8.2.19.22	RTCNT1_25_D05_A029	sp_v2.0_unigene11237	2	0.000259845
7.3.7.24	RTK1_46_H06_A029	sp_v2.0_unigene11271;sp_v2.0_unigene27692	2	0.00152169		AT3G53690	RING/U-box superfamily protein	pinus taeda anonymous locus -_5784_-1 genomic sequence / aldehyde dehydrogenase family 2 member mitochondrial-like	F:metal ion binding; F:aldehyde dehydrogenase (NAD) activity; C:mitochondrion; P:oxidation reduction	EC:1.2.1.3
1.1.2.13	STRS1_23_E05_A034	sp_v2.0_unigene11512	2	0.000834181				dormancy auxin associated-like partial		-
2.1.2.14	STRS1_22_F04_A034	sp_v2.0_unigene11512	2	0.000172395				dormancy auxin associated-like partial		-
12.3.23.15	FLD1_13_H06_A029	sp_v2.0_unigene12362	2	0.00209732		AT3G06650	ATP-citrate lyase B-1; ACLB; ACLB-1; ATP CITRATE LYASE; ATP-CITRATE-LYASE; citrate (pro-3S)-lyase	atp-citrate synthase beta chain protein 1-like	P:acetyl-CoA biosynthetic process; P:cellular carbohydrate metabolic process; F:acyltransferase activity; F:binding; C:citrate lyase complex; C:plasma membrane; F:ATP citrate synthase activity; F:succinate-CoA ligase (ADP-forming) activity; F:lyase activity; C:cytosol	EC:2.3.3.8; EC:6.2.1.5
6.1.18.23	RTCU1_3_G08_A029	sp_v2.0_unigene12362	2	0.00749242		AT3G06650	ATP-citrate lyase B-1; ACLB; ACLB-1; ATP CITRATE LYASE; ATP-CITRATE-LYASE; citrate (pro-3S)-lyase	atp-citrate synthase beta chain protein 1-like	P:acetyl-CoA biosynthetic process; P:cellular carbohydrate metabolic process; F:acyltransferase activity; F:binding; C:citrate lyase complex; C:plasma membrane; F:ATP citrate synthase activity; F:succinate-CoA ligase (ADP-forming) activity; F:lyase activity; C:cytosol	EC:2.3.3.8; EC:6.2.1.5
10.2.23.10	FLD1_7_H09_A029	sp_v2.0_unigene12603;sp_v2.0_unigene26124	2	0.00731424		AT1G22840	CYTOCHROME C-1; CYTOCHROME C	protein / protein	C:respiratory chain; F:electron carrier activity; C:mitochondrial matrix; F:heme binding; P:transport; P:electron transport chain; -	-
11.3.12.1	RTWW2_9_A01_A021	sp_v2.0_unigene1282	2	0.00946051		AT4G21310	Protein of unknown function (DUF1218)	protein	C:endomembrane system; F:molecular_function; P:biological_process	-
5.1.21.23	NDL1_6_E10_A029	sp_v2.0_unigene12898	2	0.00919964		AT5G24650	Mitochondrial import inner membrane translocase su	protein	C:mitochondrial inner membrane; F:protein transporter activity; C:integral to membrane; P:protein transport	-
2.2.6.11	RTMNUT1_9_F09_A029	sp_v2.0_unigene1296	2	0.000696287				triacylglycerol lipase sdp1-like	P:lipid metabolic process; F:GTP binding; F:hydrolase activity; P:metabolic process; P:triglyceride catabolic process; C:monolayer-surrounded lipid storage body; F:triglyceride lipase activity	-
6.1.5.13	RTNIT1_26_E12_A029	sp_v2.0_unigene13164	2	0.00722069		AT1G53830	pectin methylesterase 2; ATPME2; PECTIN METHYLESTERASE PMEU1; pectinesterase	pectin methylesterase	P:cell wall modification; C:cytoplasmic membrane-bounded vesicle; C:cell wall; F:pectinesterase activity; F:aspartyl esterase activity; F:enzyme inhibitor activity; P:negative regulation of catalytic activity	EC:3.1.1.11
4.1.16.8	RTDS1_5_E05_A015	sp_v2.0_unigene13483;sp_v2.0_unigene15708	2	0.000161321				- / af1-1791_1 arabinogalactan protein		-
5.1.17.6	RTDR1_7_G12_A015	sp_v2.0_unigene13569	2	0.00311156		AT2G33220	GRIM-19 protein; NADH-ubiquinone oxidoreductase B 16.6 kDa subunit	nadh-ubiquinone oxidoreductase subunit	P:embryonic development ending in seed dormancy; P:photorespiration; C:mitochondrial respiratory chain complex I; P:oxidation reduction; F:NADH dehydrogenase activity	EC:1.6.99.3
7.2.16.8	RTDS1_3_C10_A015	sp_v2.0_unigene13569	2	0.00643842		AT2G33220	GRIM-19 protein; NADH-ubiquinone oxidoreductase B 16.6 kDa subunit	nadh-ubiquinone oxidoreductase subunit	P:embryonic development ending in seed dormancy; P:photorespiration; C:mitochondrial respiratory chain complex I; P:oxidation reduction; F:NADH dehydrogenase activity	EC:1.6.99.3
1.2.23.1	COLD1_6_F01_A029	sp_v2.0_unigene13665	2	0.00571792		AT1G71695	Peroxidase superfamily protein; PEROXIDASE	peroxidase-like partial	F:heme binding; F:peroxidase activity; P:oxidation reduction; P:response to oxidative stress	EC:1.11.1.7
11.3.14.15	RTMNUT1_8_G09_A029	sp_v2.0_unigene13682	2	0.000852051		AT3G01430		protein	F:molecular_function; P:biological_process	-
1.1.7.20	RTK1_40_A02_A029	sp_v2.0_unigene13707	2	0.00185022		AT2G39830	DA1-related protein 2	zinc ion binding	F:zinc ion binding	-
3.1.22.9	FLD1_53_A08_A029	sp_v2.0_unigene1372	2	5.86e-09		AT5G63690	Nucleic acid-binding, OB-fold-like protein	soss complex subunit b1	C:plastid	-
6.2.11.18	HEAT1_10_A06_A029	sp_v2.0_unigene13735	2	0.00953389		AT1G68650	Uncharacterized protein family (UPF0016)	transmembrane protein	C:integral to membrane;	-
7.2.21.15	GEO1_19_G11_A029	sp_v2.0_unigene13735	2	0.00080222		AT1G68650	Uncharacterized protein family (UPF0016)	transmembrane protein	C:integral to membrane;	-
11.4.7.22	RTK1_41_H11_A029	sp_v2.0_unigene13799	2	0.00764073		AT3G15970	NUP50 (Nucleoporin 50 kDa) protein	ran-binding protein 1 domain-containing protein	C:nuclear pore; P:intracellular transport	-
2.2.17.4	RTDR1_1_F12_A015	sp_v2.0_unigene13823	2	0.000113808		AT1G47420	succinate dehydrogenase 5; SDH5; complex II subunit 5	succinate dehydrogenase 5	C:nucleus; C:mitochondrion	-
2.1.14.7	RTMNUT1_1_F10_A029	sp_v2.0_unigene13826	2	0.00016876		AT1G16210		coiled-coil domain-containing protein	F:molecular_function; P:biological_process; F:ATP binding; F:protein kinase activity; F:nucleotide binding; P:protein amino acid phosphorylation; F:protein serine/threonine kinase activity	-
4.2.10.10	RTAL1_23_B10_A029	sp_v2.0_unigene13895	2	6.2e-08		AT2G45440	dihydrodipicolinate synthase; DHDPS2; DIHYDRODIPICOLINATE SYNTHASE	dihydrodipicolinate synthase	P:diaminopimelate biosynthetic process; C:chloroplast; F:dihydrodipicolinate synthase activity	EC:4.2.1.52
4.1.2.6	STRS1_1_D10_A034	sp_v2.0_unigene1406	2	3.85e-06		AT2G42010	phospholipase D beta 1; PHOSPHOLIPASE D; PHOSPHOLIPASE D BETA 1; phospholipase D~MONOMER-1626; PLD beta; PLDBETA; PLDBETA1	phospholipase d	P:response to cadmium ion; P:lipid catabolic process; F:protein binding; F:NAPE-specific phospholipase D activity; F:calcium ion binding; F:phospholipase D activity; C:membrane; P:phosphatidylcholine metabolic process; P:defense response to bacterium, incompatible interaction; F:phosphatidylinositol-4,5-bisphosphate binding	EC:3.1.4.4
8.3.22.9	FLD1_50_B07_A029	sp_v2.0_unigene14124	2	2e-08		AT4G25890	60S acidic ribosomal protein family	6-s acidic ribosomal protein p3	C:cytosolic ribosome; F:structural constituent of ribosome; C:plasma membrane; C:nucleus; P:translational elongation	-
2.1.2.15	STRS1_22_G05_A034	sp_v2.0_unigene14210	2	3.12e-06				unknown [Picea sitchensis]		-
4.4.20.22	NDL1_63_G12_A029	sp_v2.0_unigene1438	2	0.000165292		AT4G35930	F-box family protein	f-box protein at4g3593--like	P:proteolysis; F:cysteine-type peptidase activity	-
10.1.23.19	FLD1_22_C03_A029	sp_v2.0_unigene14426	2	0.00906254		AT2G46000		protein	C:cytoplasmic membrane-bounded vesicle	-
7.1.22.16	FLD1_58_G05_A029	sp_v2.0_unigene14956	2	5.33e-06		AT1G11545	xyloglucan endotransglucosylase/hydrolase 8; hydrolase, acting on glycosyl bonds	xyloglucan endotransglucosylase hydrolase protein a	F:hydrolase activity, hydrolyzing O-glycosyl compounds; P:cellular glucan metabolic process; C:apoplast; C:cell wall; F:xyloglucan:xyloglucosyl transferase activity	EC:3.2.1; EC:2.4.1.2-7
4.1.21.4	FLD1_23_F03_A029	sp_v2.0_unigene14967	2	0.000875557		AT4G15470	Bax inhibitor-1 family protein	transmembrane bax inhibitor motif-containing protein	C:membrane; C:mitochondrion	-
4.2.4.9	RTPQ1_26_F02_A032	sp_v2.0_unigene1519	2	0.00615684		AT2G38090	Duplicated homeodomain-like superfamily protein	dna binding	C:nucleus; F:DNA binding	-
2.3.14.12	RTMNUT1_7_F08_A029	sp_v2.0_unigene15204	2	1.89e-08		AT1G23800	aldehyde dehydrogenase 2B7; ALDEHYDE DEHYDROGENASE; ALDH2B; ALDH2B7; 1-pyrroline-5-carboxylate dehydrogenase	aldehyde dehydrogenase family 2 member mitochondrial-like	F:aldehyde dehydrogenase (NAD) activity; F:retinal dehydrogenase activity; C:mitochondrion; P:oxidation reduction	EC:1.2.1.3; EC:1.2.1.36
7.2.15.7	RTDS3_23_C10_A022	sp_v2.0_unigene15250	2	0.00503823		AT4G32605	Mitochondrial glycoprotein family protein	protein	C:mitochondrial matrix	-
8.1.19.17	RTCNT1_16_F11_A029	sp_v2.0_unigene15325;sp_v2.0_unigene25480	2	0.000590882		AT5G26667	P-loop containing nucleoside triphosphate hydrolas; adenylate kinase; thymidylate kinase	uridylate kinase / uridylate kinase	C:cytoplasm; F:adenylate kinase activity; P:nucleotide biosynthetic process; P:pyrimidine ribonucleoside monophosphate metabolic process; F:uridylate kinase activity; F:uridine kinase activity; F:ATP binding; F:cytidylate kinase activity; F:nucleoside triphosphate adenylate kinase activity; P:nucleotide phosphorylation; C:cytoplasm; F:adenylate kinase activity; P:nucleotide biosynthetic process; …	EC:2.7.4.3; EC:2.7.1.48; EC:2.7.4.14; EC:2.7.4.1 EC:2.7.4.3; EC:2.7.1.48; EC:2.7.4.1-
5.3.9.23	RTDK1_8_C04_A029	sp_v2.0_unigene15346	2	0.00533784		AT2G28760	UDP-XYL synthase 6; NUCLEOTIDE-SUGAR DEHYDRATASE; 3-beta-hydroxy-delta5-steroid dehydrogenase; dTDP-4-dehydrorhamnose reductase; dTDP-glucose 4,6-dehydratase; GDP-mannose 4,6-dehydratase; UDP-glucose 4-epimerase	udp-xyl synthase 6	F:UDP-glucuronate decarboxylase activity; F:coenzyme binding; P:nucleotide-sugar metabolic process; C:plasma membrane	EC:4.1.1.35
5.2.21.4	FLD1_19_G10_A029	sp_v2.0_unigene15399	2	0.00279767		AT4G27270	Quinone reductase family protein; oxidoreductase, acting on NADH or NADPH, quinone or similar compound as acceptor	quinone reductase family protein	P:negative regulation of transcription, DNA-dependent; F:oxidoreductase activity; C:plasma membrane; F:FMN binding; P:oxidation reduction	-
10.1.13.15	RTWW1_2_A09_A015	sp_v2.0_unigene15412	2	0.000319549		AT3G17440	novel plant snare 13; ATNPSN13; NPSN13	novel plant snare 13	F:protein transporter activity; C:plasma membrane	-
2.1.23.16	FLD1_19_G06_A029	sp_v2.0_unigene15412	2	1.76e-06		AT3G17440	novel plant snare 13; ATNPSN13; NPSN13	novel plant snare 13	F:protein transporter activity; C:plasma membrane	-
1.2.17.21	RTDR3_8_E03_A022	sp_v2.0_unigene15419	2	8.26e-05		AT5G03300	adenosine kinase 2; ADENOSINE KINASE 2; ADK2; 6-phosphofructokinase	adenosine kinase	P:purine ribonucleoside salvage; F:phosphotransferase activity, alcohol group as acceptor; P:phosphorylation; P:AMP biosynthetic process; F:adenosine kinase activity	EC:2.7.1; EC:2.7.1.2-
9.2.17.23	RTDR3_3_F10_A022	sp_v2.0_unigene15423	2	2.03e-05		AT4G27270	Quinone reductase family protein; oxidoreductase, acting on NADH or NADPH, quinone or similar compound as acceptor	quinone reductase family protein	P:negative regulation of transcription, DNA-dependent; F:2-hydroxy-1,4-benzoquinone reductase activity; C:plasma membrane; F:FMN binding; P:oxidation reduction	EC:1.6.5.7
5.3.1.3	STRS1_52_B04_A034	sp_v2.0_unigene15442	2	0.000999605		AT5G50260	Cysteine proteinases superfamily protein; CYSTEINE ENDOPEPTIDASE	cysteine proteinase	F:cysteine-type endopeptidase activity; P:proteolysis; C:endoplasmic reticulum	EC:3.4.22
7.1.16.19	RTDS2_10_C06_A021	sp_v2.0_unigene15442	2	0.000308024		AT5G50260	Cysteine proteinases superfamily protein; CYSTEINE ENDOPEPTIDASE	cysteine proteinase	F:cysteine-type endopeptidase activity; P:proteolysis; C:endoplasmic reticulum	EC:3.4.22
12.2.18.21	RTCNT1_76_D05_A029	sp_v2.0_unigene15451	2	2.9e-09		AT3G11660	NDR1/HIN1-like 1; NHL1	vamp protein sec22	P:defense response to virus	-
2.1.11.7	COLD1_49_E02_A029	sp_v2.0_unigene15451	2	7.39e-08		AT3G11660	NDR1/HIN1-like 1; NHL1	vamp protein sec22	P:defense response to virus	-
7.3.2.2	STRR1_70_H12_A033	sp_v2.0_unigene15460	2	0.000509577				af41-953_1antimicrobial peptide 2	P:response to other organism; C:extracellular region; P:defense response; C:cell wall; P:negative regulation of growth	-
3.4.18.20	RTCNT1_74_F07_A029	sp_v2.0_unigene15503	2	0.00118946
10.2.4.20	RTS1_16_C04_A029	sp_v2.0_unigene15509;sp_v2.0_unigene66321	2	0.000599563		AT5G03240	polyubiquitin 3; POLYUBIQUITIN 3; POLYUBIQUITIN 3 PROTEIN; UBQ3	multidrug resistance protein abc transporter family / ramosa 2		-
3.3.21.17	HEAT1_7_G06_A029	sp_v2.0_unigene15524	2	6.04e-05		AT2G46820	photosystem I P subunit; THYLAKOID MEMBRANE PHOSPHOPROTEIN OF 14 KDA; TMP14	protein	C:chloroplast envelope; C:plastid chromosome; P:photosynthetic electron transport in photosystem I; C:chloroplast photosystem I; P:response to abscisic acid stimulus	-
7.3.2.15	STRS1_19_A02_A034	sp_v2.0_unigene15527	2	2.01e-05		AT4G21280	photosystem II subunit QA; PHOTOSYSTEM OXYGEN EVOLVING COMPLEX; PHOTOSYSTEM OXYGEN-EVOLVING COMPLEX	oxygen-evolving enhancer protein 3-1	C:chloroplast photosystem II; C:chloroplast thylakoid lumen; C:extrinsic to membrane; F:calcium ion binding; C:chloroplast stroma; P:photosynthesis; C:oxygen evolving complex	-
4.3.5.15	RTNIT1_28_F07_A029	sp_v2.0_unigene15572	2	6.83e-06		AT1G23740	Oxidoreductase, zinc-binding dehydrogenase family ; L-threonine 3-dehydrogenase	quinone oxidoreductase-like protein	F:zinc ion binding; F:oxidoreductase activity; P:oxidation reduction	-
3.2.19.11	RTCNT1_5_B05_A029	sp_v2.0_unigene15573	2	1.25e-07		AT5G14740	carbonic anhydrase 2; CA18; CA2; CARBONIC ANHYDRASE; CARBONIC ANHYDRASE 2; CONCEPT-14080-2; carbonate dehydratase	carbonic anhydrase	F:zinc ion binding; F:carbonate dehydratase activity; P:carbon utilization	EC:4.2.1.1
8.1.4.9	RTPQ1_21_H05_A032	sp_v2.0_unigene15616	2	3.47e-06		AT2G19170	subtilisin-like serine protease 3; SERINE PROTEASE; SLP3	serine protease aprx	F:identical protein binding; F:serine-type endopeptidase activity; C:cell part; P:negative regulation of catalytic activity	EC:3.4.21
12.4.23.13	FLD1_13_F11_A029	sp_v2.0_unigene15656;sp_v2.0_unigene20762	2	0.00012401		AT4G34050 / AT5G56760	S-adenosyl-L-methionine-dependent methyltransferas; CAFFEOYL-COA O-METHYLTRANSFERASE	caffeoyl 3-o-methyltransferase / protein	F:O-methyltransferase activity; C:microtubule; P:protein polymerization; P:GTP catabolic process; P:microtubule-based movement; F:serine O-acetyltransferase activity; F:GTPase activity; P:cysteine biosynthetic process from serine; F:structural molecule activity; C:cytoplasm; F:GTP binding	EC:2.3.1.3-
2.1.14.2	RTK1_3_E07_A029	sp_v2.0_unigene15660	2	4.9e-05		AT4G30190	H(+)-ATPase 2; AHA2; H+-TRANSPORTING ATPASE; P-TYPE H(+)-ATPASE ISOFORM 2; PMA2; hydrogen-exporting ATPase, phosphorylative mechanism	plasma membrane h+-atpase	F:hydrogen-exporting ATPase activity, phosphorylative mechanism; C:integral to membrane; P:ATP catabolic process; P:ATP biosynthetic process; F:ATP binding; P:cation transport	EC:3.6.3.6
2.1.19.13	RTCNT1_12_G09_A029	sp_v2.0_unigene15660	2	1.79e-06		AT4G30190	H(+)-ATPase 2; AHA2; H+-TRANSPORTING ATPASE; P-TYPE H(+)-ATPASE ISOFORM 2; PMA2; hydrogen-exporting ATPase, phosphorylative mechanism	plasma membrane h+-atpase	F:hydrogen-exporting ATPase activity, phosphorylative mechanism; C:integral to membrane; P:ATP catabolic process; P:ATP biosynthetic process; F:ATP binding; P:cation transport	EC:3.6.3.6
3.4.7.2	RTHG1_15_D09_A029	sp_v2.0_unigene1569	2	3.13e-05
6.2.23.10	FLD1_10_D05_A029	sp_v2.0_unigene15696	2	5.04e-06		AT4G19640	Ras-related small GTP-binding family protein; ARA7	gtp binding protein	P:protein transport; C:plasma membrane; F:GTP binding; P:small GTPase mediated signal transduction	-
7.2.20.9	NDL1_32_D12_A029	sp_v2.0_unigene15704	2	1.06e-05		AT3G15730	phospholipase D alpha 1; PHOSPHOLIPASE D; PHOSPHOLIPASE D ALPHA 1; phospholipase D~MONOMER-1625; PLD; PLD alpha; PLDALPHA1	phospholipase d	C:intracellular membrane-bounded organelle; F:hydrolase activity; C:cytoplasmic part; P:metabolic process	-
6.3.18.1	RTCNT1_34_B04_A029	sp_v2.0_unigene15755	2	0.000360209		AT4G01610	Cysteine proteinases superfamily protein	cathepsin b-like	P:proteolysis; P:regulation of catalytic activity; F:cysteine-type endopeptidase activity	EC:3.4.22
9.1.20.13	NDL1_39_H12_A029	sp_v2.0_unigene15755	2	0.000857161		AT4G01610	Cysteine proteinases superfamily protein	cathepsin b-like	P:proteolysis; P:regulation of catalytic activity; F:cysteine-type endopeptidase activity	EC:3.4.22
5.4.9.1	RTCA1_16_E10_A029	sp_v2.0_unigene15801	2	3.09e-11		AT3G48320	cytochrome P450, family 71, subfamily A, polypepti; CYP71A21	cytochrome p45- 71a1-like	F:electron carrier activity; F:monooxygenase activity; F:heme binding; C:membrane part; P:oxidation reduction	-
4.2.22.18	GEO1_1_A01_A029	sp_v2.0_unigene15860	2	0.000275832		AT3G15730	phospholipase D alpha 1; PHOSPHOLIPASE D; PHOSPHOLIPASE D ALPHA 1; phospholipase D~MONOMER-1625; PLD; PLD alpha; PLDALPHA1	phospholipase d alpha	C:intracellular membrane-bounded organelle; F:hydrolase activity; C:cytoplasmic part; P:metabolic process	-
2.2.11.3	COLD1_34_D03_A029	sp_v2.0_unigene15883	2	2.8e-05				af1-1791_1 arabinogalactan protein		-
7.3.19.3	RTAL1_5_F10_A029	sp_v2.0_unigene15909	2	6.44e-06		AT3G16240	delta tonoplast integral protein; AQP1; DELTA-TIP; DELTA-TIP1; TIP2;1	delta tonoplast intrinsic protein	C:chloroplast envelope; C:plant-type cell wall; P:urea transport; P:water transport; C:plant-type vacuole membrane; C:central vacuole; C:plasma membrane; F:ammonia transmembrane transporter activity; F:methylammonium transmembrane transporter activity; ; F:urea transmembrane transporter activity; C:integral to membrane; C:protein storage vacuole; F:water channel activity	-
4.2.17.7	RTDR1_9_B01_A015	sp_v2.0_unigene15937	2	7.59e-07		AT1G02900	rapid alkalinization factor 1; RALF-LIKE 1; RALFL1	pinus taeda anonymous locus cl4545contig1_-4 genomic sequence	F:signal transducer activity; C:apoplast; P:cell-cell signaling; P:calcium-mediated signaling	-
7.3.13.10	RTS1_10_B07_A029	sp_v2.0_unigene15937	2	0.00351876		AT1G02900	rapid alkalinization factor 1; RALF-LIKE 1; RALFL1	pinus taeda anonymous locus cl4545contig1_-4 genomic sequence	F:signal transducer activity; C:apoplast; P:cell-cell signaling; P:calcium-mediated signaling	-
6.1.19.8	RTBOR1_2_F12_A029	sp_v2.0_unigene15962	2	0.000931732				dehydrin 1 protein	P:response to water; P:response to stress	-
3.4.21.21	NDL1_7_F01_A029	sp_v2.0_unigene15970	2	0.00403189					C:mitochondrion	-
4.2.19.6	RTBOR1_3_E09_A029	sp_v2.0_unigene16033	2	6.58e-07		AT1G05850	Chitinase family protein; CHITINASE; CHITINASE-LIKE PROTEIN 1; CTL1; ECTOPIC DEPOSITION OF LIGNIN IN PITH; ELP; ELP1	class i chitinase	P:multidimensional cell growth; P:root epidermal cell differentiation; P:chitin catabolic process; P:regulation of carbohydrate biosynthetic process; P:cell wall macromolecule catabolic process; P:response to water deprivation; P:response to salt stress; P:response to cytokinin stimulus; P:response to heat; P:response to nitrate; P:lignin biosynthetic process; F:chitinase activity; P:regulation o…	EC:3.2.1.14
5.2.3.21	STRR1_62_G03_A033	sp_v2.0_unigene16033	2	0.00152205		AT1G05850	Chitinase family protein; CHITINASE; CHITINASE-LIKE PROTEIN 1; CTL1; ECTOPIC DEPOSITION OF LIGNIN IN PITH; ELP; ELP1	class i chitinase	P:multidimensional cell growth; P:root epidermal cell differentiation; P:chitin catabolic process; P:regulation of carbohydrate biosynthetic process; P:cell wall macromolecule catabolic process; P:response to water deprivation; P:response to salt stress; P:response to cytokinin stimulus; P:response to heat; P:response to nitrate; P:lignin biosynthetic process; F:chitinase activity; P:regulation o…	EC:3.2.1.14
4.3.18.15	RTCNT1_58_E10_A029	sp_v2.0_unigene16037	2	3.31e-06		AT1G11860	Glycine cleavage T-protein family; AMINOMETHYLTRANSFERASE; AtGDT1	aminomethyltransferase	F:aminomethyltransferase activity; C:mitochondrion; F:transaminase activity; C:chloroplast envelope; P:methylation; P:glycine catabolic process; P:response to cadmium ion; C:cytosolic ribosome; C:membrane; C:apoplast	EC:2.1.2.1 EC:2.6.1
11.3.17.11	RTDR1_12_E08_A015	sp_v2.0_unigene16083;sp_v2.0_unigene15800	2	6.46e-06		AT4G05200	cysteine-rich RLK (RECEPTOR-like protein kinase) 2; kinase	cysteine-rich repeat secretory protein / cyclophilin	F:ATP binding; F:protein kinase activity; P:protein amino acid phosphorylation; F:protein serine/threonine kinase activity; F:nucleotide binding; P:protein folding; P:protein peptidyl-prolyl isomerization; F:peptide binding; C:cytoplasm; F:peptidyl-prolyl cis-trans isomerase activity	EC:5.2.1.8
8.2.21.8	FLD1_42_H04_A029	sp_v2.0_unigene16100	2	0.00026517		AT3G27380	succinate dehydrogenase 2-1; SDH2-1; SUCCINATE DEHYDROGENASE SUBUNIT; succinate dehydrogenase	succinate dehydrogenase	C:succinate dehydrogenase complex; F:electron carrier activity; P:tricarboxylic acid cycle; P:mitochondrial electron transport, succinate to ubiquinone; F:2 iron, 2 sulfur cluster binding; F:succinate dehydrogenase (ubiquinone) activity; F:zinc ion binding; C:mitochondrion	EC:1.3.5.1
5.4.20.15	NDL1_42_E08_A029	sp_v2.0_unigene16110	2	0.000200138		AT1G06460	alpha-crystallin domain 32.1; ACD31.2; ACD32.1; ALPHA CRYSTALLIN	small heat shock protein c4	C:peroxisome; P:response to heat	-
6.3.12.15	RTWW3_15_A09_A022	sp_v2.0_unigene1617	2	0.00014247		AT5G60020	laccase 17; LACCASE	protein	F:laccase activity; F:copper ion binding; F:L-ascorbate oxidase activity; C:apoplast; P:lignin catabolic process; P:oxidation reduction	EC:1.1-.3.2; EC:1.1-.3.3
4.3.14.19	RTNIT1_2_G06_A029	sp_v2.0_unigene16195	2	4.48e-06		AT2G30740	Protein kinase superfamily protein	protein kinase pti1	F:receptor activity; C:plasma membrane; F:protein tyrosine kinase activity; P:protein amino acid phosphorylation; F:ATP binding; F:MAP kinase kinase kinase activity; F:protein kinase binding	EC:2.7.1 EC:2.7.11.25
5.2.20.13	NDL1_42_A10_A029	sp_v2.0_unigene16235	2	1.37e-05		AT1G24735	S-adenosyl-L-methionine-dependent methyltransferas; caffeoyl-CoA O-methyltransferase	caffeoyl- o-methyltransferase	F:O-methyltransferase activity	-
1.1.10.2	NDL2_8_B01_A029	sp_v2.0_unigene16235;sp_v2.0_unigene15656	2	0.000625566		AT1G24735 / AT4G34050	S-adenosyl-L-methionine-dependent methyltransferas; caffeoyl-CoA O-methyltransferase	caffeoyl- o-methyltransferase / caffeoyl 3-o-methyltransferase	F:O-methyltransferase activity; F:O-methyltransferase activity	-
1.2.13.21	RTWW2_7_E04_A021	sp_v2.0_unigene16242	2	0.00454096		AT1G22840	CYTOCHROME C-1; CYTOCHROME C	cytochrome c	C:respiratory chain; F:electron carrier activity; C:mitochondrial matrix; F:heme binding; P:transport; P:electron transport chain	-
8.4.3.8	STRR1_16_C11_A033	sp_v2.0_unigene16248;sp_v2.0_unigene60255	2	0.000436809		AT4G11650	osmotin 34; ATOSM34; OSMOTIN	thaumatin-like protein / ribulose bisphosphate carboxylase small chain	C:cytoplasmic membrane-bounded vesicle; F:ribulose-bisphosphate carboxylase activity; F:monooxygenase activity; P:photorespiration; P:carbon fixation; P:photosynthesis; C:plastid; P:oxidation reduction	EC:4.1.1.39
6.1.21.7	FLD1_46_C12_A029	sp_v2.0_unigene16261;sp_v2.0_unigene2680	2	0.00233679		AT3G03270	Adenine nucleotide alpha hydrolases-like superfami	universal stress protein a-like protein / protein dehydration-induced 19-like	C:plasma membrane; P:response to stress; C:intracellular	-
5.2.7.18	RTK1_34_H04_A029	sp_v2.0_unigene16297	2	2.52e-09		AT1G74670	Gibberellin-regulated family protein	gibberellin induced protein	P:response to sucrose stimulus; P:response to glucose stimulus; C:extracellular region; P:response to fructose stimulus; P:gibberellic acid mediated signaling pathway;	-
9.1.12.21	COLD1_12_G11_A029	sp_v2.0_unigene16397	2	6.93e-05				pr1- protein	P:response to biotic stimulus; P:defense response	-
9.2.20.8	NDL1_21_F07_A029	sp_v2.0_unigene16400;sp_v2.0_unigene8127	2	0.00412006		AT4G03210	xyloglucan endotransglucosylase/hydrolase 9; XTH9; XYLOGLUCAN ENDOTRANSGLUCOSYLASE/HYDROLASE 9; XYLOGLUCAN ENDOTRANSGLYCOSYLASE; hydrolase, acting on glycosyl bonds; xyloglucan:xyloglucosyl transferase	xyloglucan endotransglycosylase hydrolase partial / xyloglucan endotransglycosylase hydrolase partial	F:hydrolase activity, hydrolyzing O-glycosyl compounds; P:cellular glucan metabolic process; C:apoplast; C:cell wall; F:xyloglucan:xyloglucosyl transferase activity; F:hydrolase activity, hydrolyzing O-glycosyl compounds; P:cellular glucan metabolic process; C:apoplast; C:cell wall; F:xyloglucan:xyloglucosyl transferase activity	EC:3.2.1; EC:2.4.1.2-7; EC:3.2.1; EC:2.4.1.2-7
3.1.8.7	RTDS1_2_C10_A015	sp_v2.0_unigene16416	2	0.000171075		AT1G66200	glutamine synthase clone F11; ATGSR2; GLN1;2; GLUTAMINE SYNTHETASE; gs; glutamate-ammonia ligase	glutamine synthetase	F:glutamate-ammonia ligase activity; F:ATP binding; P:glutamine biosynthetic process	EC:6.3.1.2
8.1.14.8	RTK1_6_G09_A029	sp_v2.0_unigene16416	2	0.00679943		AT1G66200	glutamine synthase clone F11; ATGSR2; GLN1;2; GLUTAMINE SYNTHETASE; gs; glutamate-ammonia ligase	glutamine synthetase	F:glutamate-ammonia ligase activity; F:ATP binding; P:glutamine biosynthetic process	EC:6.3.1.2
4.3.12.11	RTWW3_7_B02_A022	sp_v2.0_unigene16496	2	0.000136089		AT1G76940	RNA-binding (RRM/RBD/RNP motifs) family protein	protein	F:nucleic acid binding; C:mitochondrion; F:nucleotide binding	-
6.2.5.4	RTNACL1_18_G02_A029	sp_v2.0_unigene16504	2	0.000786806		AT5G07990	Cytochrome P450 superfamily protein; CYP75B1; D501; F3'H; FLAVONOID 3'-HYDROXYLASE; TRANSPARENT TESTA 7; TT7; flavonoid 3'-monooxygenase; flavonoid 3-hydroxylase	flavonoid 3 -hydroxylase	F:heme binding; F:flavonoid 3',5'-hydroxylase activity; F:electron carrier activity; P:oxidation reduction	EC:1.14.13.88
6.1.22.17	FLD1_67_E09_A029	sp_v2.0_unigene16571	2	6.43e-07		AT5G39740	ribosomal protein L5 B	6-s ribosomal protein l5-like	C:ribosome; F:5S rRNA binding; F:structural constituent of ribosome; P:translation	-
6.2.21.1	FLD1_14_E11_A029	sp_v2.0_unigene16582	2	0.000321648		AT1G26480	general regulatory factor 12; GF14 IOTA; GRF12	protein	F:protein domain specific binding	-
10.1.15.19	RTFEPL1_4_C09_A029	sp_v2.0_unigene16593	2	8.32e-08		AT5G54240	Protein of unknown function (DUF1223)	protein	F:molecular_function; P:biological_process; C:cellular_component	-
11.3.2.24	STRS1_37_A01_A034	sp_v2.0_unigene166	2	0.000149925		AT1G72520	PLAT/LH2 domain-containing lipoxygenase family pro; LIPOXYGENASE	lipoxygenase	P:oxylipin biosynthetic process; F:iron ion binding; F:lipoxygenase activity; P:oxidation reduction	EC:1.13.11.12
9.2.18.16	RTCNT1_55_F07_A029	sp_v2.0_unigene16632	2	3.72e-05		AT3G25860	2-oxoacid dehydrogenases acyltransferase family pr; DIHYDROLIPOAMIDE S-ACETYLTRANSFERASE; LTA2; PLASTID E2 SUBUNIT OF PYRUVATE DECARBOXYLASE; PLE2; dihydrolipoyllysine-residue succinyltransferase	protein	C:chloroplast envelope; C:cytosolic ribosome; F:dihydrolipoyllysine-residue acetyltransferase activity; C:chloroplast stroma; C:membrane; F:dihydrolipoyllysine-residue (2-methylpropanoyl)transferase activity; P:acetyl-CoA biosynthetic process from pyruvate	EC:2.3.1.12; EC:2.3.1.168
8.1.4.10	RTPQ1_22_A12_A032	sp_v2.0_unigene16792;sp_v2.0_unigene60314	2	2.6e-05		AT5G50260	Cysteine proteinases superfamily protein; CYSTEINE ENDOPEPTIDASE	cysteine proteinase / cysteine proteinase	C:cytoplasmic membrane-bounded vesicle; F:cysteine-type endopeptidase activity; P:proteolysis; C:endoplasmic reticulum; C:cytoplasmic membrane-bounded vesicle; F:cysteine-type endopeptidase activity; P:proteolysis; C:endoplasmic reticulum	EC:3.4.22; EC:3.4.22
1.4.22.8	FLD1_47_H07_A029	sp_v2.0_unigene16800	2	5.93e-05
6.3.11.6	COLD1_46_B01_A029	sp_v2.0_unigene16809	2	0.00530884		AT5G51260	HAD superfamily, subfamily IIIB acid phosphatase ; PHOSPHATASE; acid phosphatase	acid phosphatase	C:vacuolar membrane; F:acid phosphatase activity	EC:3.1.3.2
3.1.5.14	RTNIT1_29_A07_A029	sp_v2.0_unigene16810	2	9.84e-06		AT2G19570	cytidine deaminase 1; AT-CDA1; CDA1; CONCEPT-14080-1; CYTIDINE DEAMINASE; CYTIDINE DEAMINASE 1; DESZ	cytidine deaminase	P:cytidine deamination; F:cytidine deaminase activity; F:zinc ion binding	EC:3.5.4.5
3.1.2.24	STRS1_44_F03_A034	sp_v2.0_unigene16954	2	2.09e-06		AT4G02770	photosystem I subunit D-1	photosystem i reaction center subunit chloroplast	C:photosystem I reaction center; P:ATP catabolic process; F:ATP binding; F:ATPase activity; C:chloroplast thylakoid membrane; P:photosynthesis	EC:3.6.1.3
8.3.21.7	FLD1_42_A05_A029	sp_v2.0_unigene16996	2	3.13e-05		AT1G02130	RAS 5; ARA-5 RAS; ARA5; ARABIDOPSIS RAS 5; ATRAB1B	rab family gtpase	P:protein transport; F:hydrolase activity; F:GTP binding; P:small GTPase mediated signal transduction	-
5.3.3.2	STRR1_9_B02_A033	sp_v2.0_unigene17056	2	8.18e-05		AT4G12800	photosystem I subunit l; PHOTOSYSTEM XI PHOTOSYSTEM XI SPINACH	photosystem i reaction center subunit xi	C:plastoglobule; C:chloroplast envelope; C:photosystem I reaction center; P:photosynthesis, light reaction; C:chloroplast thylakoid membrane	-
2.3.23.3	COLD1_6_D01_A029	sp_v2.0_unigene17083	2	3.56e-08		AT3G02580	sterol 1; BOULE 1; BUL1; DELTA7 STEROL C-5 DESATURASE; DWARF 7; dwarf7; dwf7; STE1; Delta<sup>7</sup>-sterol-C5-desaturase; DWF7	delta -sterol-c5 -desaturase-like	C:endoplasmic reticulum membrane; P:fatty acid biosynthetic process; F:iron ion binding; F:lathosterol oxidase activity; C:integral to membrane; F:C-5 sterol desaturase activity; P:sterol biosynthetic process; P:oxidation reduction	EC:1.14.21.6
3.2.21.20	HEAT1_8_B04_A029	sp_v2.0_unigene17089	2	0.0057963		AT3G57560	N-acetyl-l-glutamate kinase; ACETYLGLUTAMATE KINASE	acetylglutamate kinase	P:arginine biosynthetic process; P:phosphorylation; F:acetylglutamate kinase activity; P:proline biosynthetic process; F:glutamate 5-kinase activity; C:plastid	EC:2.7.2.8; EC:2.7.2.11
10.2.22.15	FLD1_56_E03_A029	sp_v2.0_unigene17317	2	0.000165375		AT4G20260	plasma-membrane associated cation-binding protein	plasma-membrane associated cation-binding protein 1	P:defense response to bacterium; C:vacuole; P:response to cold; F:copper ion binding; C:plasma membrane; F:calcium ion binding; F:phosphatidylinositol-3,4,5-trisphosphate binding; F:phosphatidylinositol-3,5-bisphosphate binding; C:chloroplast; F:calmodulin binding	-
5.2.11.20	HEAT1_11_G09_A029	sp_v2.0_unigene17363	2	2.11e-05		AT1G34470	Protein of unknown function (DUF803)	magnesium transporter nipa2-like	C:membrane	-
1.4.16.14	RTDS2_6_A12_A021	sp_v2.0_unigene17390	2	0.00395823		AT5G13430	Ubiquinol-cytochrome C reductase iron-sulfur subun; UBIQUINOL--CYTOCHROME-C REDUCTASE; ubiquinol-cytochrome-c reductase	ubiquinol-cytochrome c reductase iron-sulfur subunit	F:metal ion binding; C:mitochondrial respiratory chain complex III; F:ubiquinol-cytochrome-c reductase activity; P:transport; F:2 iron, 2 sulfur cluster binding; C:integral to membrane; P:electron transport chain	EC:1.1-.2.2
2.3.13.24	RTWW2_7_D02_A021	sp_v2.0_unigene17391	2	0.000434261		AT5G55850	RPM1-interacting protein 4 (RIN4) family protein; NOI; NOI PROTEIN	noi protein	P:response to nitrate; C:plasma membrane	-
8.2.12.16	RTWW3_12_H12_A022	sp_v2.0_unigene17391	2	0.00148769		AT5G55850	RPM1-interacting protein 4 (RIN4) family protein; NOI; NOI PROTEIN	noi protein	P:response to nitrate; C:plasma membrane	-
10.1.4.11	RTPQ1_19_H12_A032	sp_v2.0_unigene17411	2	4.72e-05		AT3G09930	GDSL-like Lipase/Acylhydrolase superfamily protein; GDSL; carboxylic ester hydrolase	pinus taeda anonymous locus -_15557_-1 genomic sequence	F:hydrolase activity, acting on ester bonds	-
7.2.23.8	FLD1_2_B04_A029	sp_v2.0_unigene17430	2	0.000384791				protein	P:metabolic process; F:catalytic activity	-
3.3.18.14	RTCNT1_59_D07_A029	sp_v2.0_unigene17442	2	0.00138427		AT5G65660	hydroxyproline-rich glycoprotein family protein	hydroxyproline-rich glycoprotein	C:plasma membrane	-
1.3.13.1	RTPHOS1_7_H10_A029	sp_v2.0_unigene17475	2	0.00235617		AT5G57860	Ubiquitin-like superfamily protein	ubiquitin family protein	F:ATP binding; C:plastid	-
11.2.16.12	RTDS1_8_H08_A015	sp_v2.0_unigene17536	2	0.000250311		AT5G05340	Peroxidase superfamily protein; PEROXIDASE	peroxidase-like protein	P:response to oxidative stress; C:cytoplasmic membrane-bounded vesicle; F:heme binding; F:peroxidase activity; P:oxidation reduction	EC:1.11.1.7
4.1.11.1	COLD1_32_B11_A029	sp_v2.0_unigene17536	2	0.00139071		AT5G05340	Peroxidase superfamily protein; PEROXIDASE	peroxidase-like protein	P:response to oxidative stress; C:cytoplasmic membrane-bounded vesicle; F:heme binding; F:peroxidase activity; P:oxidation reduction	EC:1.11.1.7
9.3.15.8	RTDS3_22_B01_A022	sp_v2.0_unigene17611	2	0.0002878				aba-responsive lea-like protein	P:response to stress	-
1.3.12.4	RTWW2_16_D05_A021	sp_v2.0_unigene17645;sp_v2.0_unigene23306	2	0.00470219		AT1G14590	Nucleotide-diphospho-sugar transferase family prot	pentatricopeptide repeat-containing / protein	C:mitochondrion; C:chloroplast thylakoid lumen; C:mitochondrion	-
10.1.6.9	RTMG1_27_C12_A029	sp_v2.0_unigene17647	2	0.000548316		AT3G29170	Eukaryotic protein of unknown function (DUF872)	upf-414 transmembrane protein c2-orf3- homolog	F:molecular_function; P:biological_process	-
8.4.23.7	FLD1_1_E05_A029	sp_v2.0_unigene17650	2	0.00389043		AT5G05250		protein	C:plastid; F:molecular_function; P:biological_process	-
10.1.18.18	RTCNT1_62_B03_A029	sp_v2.0_unigene17787	2	0.0045825		AT4G18100	Ribosomal protein L32e	6-s ribosomal protein	C:ribosome; F:structural constituent of ribosome; P:translation	-
8.2.6.18	RTMNUT1_28_E03_A029	sp_v2.0_unigene1780	2	0.00083255		AT1G68020	UDP-Glycosyltransferase / trehalose-phosphatase fa; ATTPS6; TPS6; TREHALOSE 6-PHOSPHATE SYNTHASE; TREHALOSE-6-PHOSPHATE SYNTHASE; alpha,alpha-trehalose-phosphate synthase (UDP-forming); alpha,alpha-trehalose-phosphate synthase (UDP-forming)//transferase, transferring glycosyl groups; trehalose-phosphatase		F:trehalose-phosphatase activity; F:alpha,alpha-trehalose-phosphate synthase (UDP-forming) activity; P:trehalose biosynthetic process	EC:3.1.3.12; EC:2.4.1.15
8.2.22.11	FLD1_50_D07_A029	sp_v2.0_unigene17920	2	0.00044345		AT2G30110	ubiquitin-activating enzyme 1; ATUBA1; UBIQUITIN ACTIVATING ENZYME UBA1	ubiquitin-activating enzyme e1	F:ATP binding; F:small protein activating enzyme activity; P:protein modification process; F:ligase activity	-
4.3.2.13	STRS1_20_H01_A034	sp_v2.0_unigene17955	2	1.06e-05		AT1G15950	cinnamoyl coa reductase 1; CCR1; CINNAMOYL COA REDUCTASE; CINNAMOYL COA REDUCTASE 1; CINNAMOYL-COA REDUCTASE; IRREGULAR XYLEM 4; IRX4; cinnamoyl coenzyme A reductase; coumaroyl coenzyme A reductase; feruloyl coenzyme A reductase; feruloyl-CoA reductase; p-hydroxycinnamoyl coenzyme A reductase	cinnamoyl- reductase	P:cellular metabolic process; F:cinnamoyl-CoA reductase activity; P:oxidation reduction; F:coenzyme binding; F:dihydrokaempferol 4-reductase activity	EC:1.2.1.44; EC:1.1.1.219
3.2.2.12	STRS1_12_E11_A034	sp_v2.0_unigene18007	2	3.19e-05		AT2G36310	uridine-ribohydrolase 1; hydrolase	inosine-uridine preferring ribonucleoside hydrolase	F:uridine nucleosidase activity; F:adenosine nucleosidase activity; ; P:uridine catabolic process; P:purine nucleoside catabolic process; F:inosine nucleosidase activity; C:cytosol	EC:3.2.2.3; EC:3.2.2.7; EC:3.2.2.2
5.3.17.24	RTDR3_6_F04_A022	sp_v2.0_unigene18133;sp_v2.0_unigene19629	2	0.000878237		AT1G53830	pectin methylesterase 2; ATPME2; PECTIN METHYLESTERASE PMEU1; pectinesterase	pectin methylesterase / anthocyanidin reductase	P:cell wall modification; C:cytoplasmic membrane-bounded vesicle; C:cell wall; F:pectinesterase activity; F:aspartyl esterase activity; F:enzyme inhibitor activity; P:negative regulation of catalytic activity; P:cellular metabolic process; F:coenzyme binding; F:catalytic activity	EC:3.1.1.11
4.3.17.1	RTDK1_4_B11_A029	sp_v2.0_unigene18163	2	0.00148151		ATMG00030	ORF107A	conserved domain protein	C:mitochondrion	-
3.1.7.6	RTHG1_25_G04_A029	sp_v2.0_unigene18190	2	0.00156706		AT5G67070	ralf-like 34; RALF-LIKE 34; RALFL34	pinus taeda anonymous locus umn_2818_-1 genomic sequence	P:signaling; P:cellular process	-
1.1.17.22	RTDR3_8_F01_A022	sp_v2.0_unigene18225	2	1.84e-05		AT5G57540	xyloglucan endotransglucosylase/hydrolase 13; XYLOGLUCAN ENDOTRANSGLYCOSYLASE; hydrolase, hydrolyzing O-glycosyl compounds	probable xyloglucan endotransglucosylase hydrolase protein 23	P:carbohydrate metabolic process; F:hydrolase activity; F:transferase activity	-
5.4.7.15	RTK1_23_G08_A029	sp_v2.0_unigene18225	2	1.92e-05		AT5G57540	xyloglucan endotransglucosylase/hydrolase 13; XYLOGLUCAN ENDOTRANSGLYCOSYLASE; hydrolase, hydrolyzing O-glycosyl compounds	probable xyloglucan endotransglucosylase hydrolase protein 23	P:carbohydrate metabolic process; F:hydrolase activity; F:transferase activity	-
2.2.21.16	HEAT1_2_F07_A029	sp_v2.0_unigene18234;sp_v2.0_unigene60306	2	1e-05		AT3G52500	Eukaryotic aspartyl protease family protein	aspartic proteinase nepenthesin-2-like / s-adenosyl-l-homocysteine hydrolase	F:hydrolase activity; F:adenosylhomocysteinase activity; C:cytoplasm; P:one-carbon metabolic process	EC:3.3.1.1
5.3.19.18	RTCNT1_18_D02_A029	sp_v2.0_unigene18279	2	2.94e-08		AT4G31750	HOPW1-1-interacting 2; PHOSPHATASE 2C; PHOSPHATASE-2C	protein phosphatase 2c	P:defense response to bacterium; C:protein serine/threonine phosphatase complex; F:metal ion binding; F:protein serine/threonine phosphatase activity; C:plasma membrane; P:protein amino acid dephosphorylation; C:mitochondrion; P:interspecies interaction between organisms	-
9.3.19.4	RTAL1_4_G07_A029	sp_v2.0_unigene18367	2	0.000111368		AT4G19950		protein	F:molecular_function; P:biological_process; C:cellular_component	-
3.2.19.16	RTCNT1_12_G02_A029	sp_v2.0_unigene18441	2	0.000944928		AT4G32470	Cytochrome bd ubiquinol oxidase, 14kDa subunit; UBIQUINOL-CYTOCHROME C REDUCTASE; ubiquinol-cytochrome-c reductase	ubiquinol-cytochrome c reductase subunit 7	C:mitochondrial respiratory chain complex III; F:ubiquinol-cytochrome-c reductase activity; C:vacuolar membrane; P:mitochondrial electron transport, ubiquinol to cytochrome c; C:plastid	EC:1.1-.2.2
4.4.18.5	RTCNT1_43_B02_A029	sp_v2.0_unigene18652	2	0.00113364		AT5G62640	proline-rich family protein; EARLY FLOWERING 5; ELF5	proline-rich family protein	C:cytoplasmic membrane-bounded vesicle; P:photoperiodism, flowering; C:nucleus	-
8.3.7.4	RTHG1_11_G10_A029	sp_v2.0_unigene18803;sp_v2.0_unigene11290	2	3.75e-07				- / at3g1159- f24k9_26	C:plasma membrane	-
7.2.4.12	RTPQ1_23_E10_A032	sp_v2.0_unigene18837	2	2.58e-07		AT1G80460	Actin-like ATPase superfamily protein; GLI1; GLYCEROL KINASE; NHO1	glycerol kinase	P:response to molecule of bacterial origin; P:glycerol catabolic process; P:glycerol-3-phosphate metabolic process; F:glycerol kinase activity; P:response to microbial phytotoxin;	EC:2.7.1.3-
4.3.14.1	RTK1_2_F02_A029	sp_v2.0_unigene18926	2	0.00100172		AT3G13772	transmembrane nine 7	endosomal p24a protein	P:cellular zinc ion homeostasis; P:cellular copper ion homeostasis; C:Golgi apparatus; C:vacuolar membrane; C:integral to membrane; C:nucleus	-
3.1.12.16	RTWW3_16_G03_A022	sp_v2.0_unigene18931	2	1.26e-05		AT1G74910	ADP-glucose pyrophosphorylase family protein; GDP-MANNOSE PYROPHOSPHORYLASE; glucose-1-phosphate thymidylyltransferase; UDP-N-acetylglucosamine diphosphorylase; UTP-glucose-1-phosphate uridylyltransferase	adp-glucose pyrophosphorylase-like protein	P:response to cadmium ion; F:mannose-1-phosphate guanylyltransferase activity; C:peroxisome; P:biosynthetic process	EC:2.7.7.13
2.3.23.10	FLD1_13_A01_A029	sp_v2.0_unigene19149	2	5.58e-08		AT2G39770	Glucose-1-phosphate adenylyltransferase family pro; CYT1; CYTOKINESIS DEFECTIVE 1; EMB101; EMBRYO DEFECTIVE 101; GDP-MANNOSE PYROPHOSPHORYLASE; GDP-MANNOSE PYROPHOSPHORYLASE 1; GMP1; SOZ1; VCT1; VITAMIN C DEFECTIVE 1; VTC1; GDP-D-mannose pyrophosphorylase; mannose-1-phosphate guanylyltransferase	gdp-mannose pyrophosphorylase	P:defense response to bacterium; P:response to jasmonic acid stimulus; F:mannose-1-phosphate guanylyltransferase (GDP) activity; P:response to ammonium ion; P:response to ozone; P:cellulose biosynthetic process; F:mannose-1-phosphate guanylyltransferase activity; P:L-ascorbic acid biosynthetic process; P:response to heat; P:response to salt stress	EC:2.7.7.22; EC:2.7.7.13
7.2.19.18	RTCNT1_17_D03_A029	sp_v2.0_unigene19149	2	1.74e-05		AT2G39770	Glucose-1-phosphate adenylyltransferase family pro; CYT1; CYTOKINESIS DEFECTIVE 1; EMB101; EMBRYO DEFECTIVE 101; GDP-MANNOSE PYROPHOSPHORYLASE; GDP-MANNOSE PYROPHOSPHORYLASE 1; GMP1; SOZ1; VCT1; VITAMIN C DEFECTIVE 1; VTC1; GDP-D-mannose pyrophosphorylase; mannose-1-phosphate guanylyltransferase	gdp-mannose pyrophosphorylase	P:defense response to bacterium; P:response to jasmonic acid stimulus; F:mannose-1-phosphate guanylyltransferase (GDP) activity; P:response to ammonium ion; P:response to ozone; P:cellulose biosynthetic process; F:mannose-1-phosphate guanylyltransferase activity; P:L-ascorbic acid biosynthetic process; P:response to heat; P:response to salt stress	EC:2.7.7.22; EC:2.7.7.13
6.1.20.17	NDL1_53_D04_A029	sp_v2.0_unigene19149;sp_v2.0_unigene4024	2	1.65e-06		AT2G39770	Glucose-1-phosphate adenylyltransferase family pro; CYT1; CYTOKINESIS DEFECTIVE 1; EMB101; EMBRYO DEFECTIVE 101; GDP-MANNOSE PYROPHOSPHORYLASE; GDP-MANNOSE PYROPHOSPHORYLASE 1; GMP1; SOZ1; VCT1; VITAMIN C DEFECTIVE 1; VTC1; GDP-D-mannose pyrophosphorylase; mannose-1-phosphate guanylyltransferase	gdp-mannose pyrophosphorylase / dead-box atp-dependent rna helicase 3	P:defense response to bacterium; P:response to jasmonic acid stimulus; F:mannose-1-phosphate guanylyltransferase (GDP) activity; P:response to ammonium ion; P:response to ozone; P:cellulose biosynthetic process; F:mannose-1-phosphate guanylyltransferase activity; P:L-ascorbic acid biosynthetic process; P:response to heat; P:response to salt stress; F:ATP-dependent helicase activity; F:RNA binding…	EC:2.7.7.22; EC:2.7.7.13
6.2.17.4	RTDK1_3_D09_A029	sp_v2.0_unigene19225	2	0.00256135
8.3.20.5	NDL1_21_G06_A029	sp_v2.0_unigene19371	2	4.09e-05		AT2G32520	alpha/beta-Hydrolases superfamily protein; CARBOXYMETHYLENEBUTENOLIDASE; hydrolase	dienelactone hydrolase family protein	P:metabolic process; F:transferase activity, transferring acyl groups other than amino-acyl groups; F:carboxymethylenebutenolidase activity; C:mitochondrion; C:chloroplast; P:response to zinc ion	EC:2.3.1; EC:3.1.1.45
8.2.20.7	NDL1_22_B02_A029	sp_v2.0_unigene19440	2	0.00424959		AT2G44430	DNA-binding bromodomain-containing protein	bromodomain protein	F:DNA binding	-
12.4.2.13	STRS1_14_C03_A034	sp_v2.0_unigene19523	2	6.07e-05		AT5G21160	LA RNA-binding protein	lupus la	F:nucleic acid binding; C:ribonucleoprotein complex; F:RNA binding; P:RNA processing; C:nucleus	-
8.2.20.5	NDL1_21_G05_A029	sp_v2.0_unigene19524	2	6.19e-05		AT1G50430	Ergosterol biosynthesis ERG4/ERG24 family; DWARF 5; DWF5; LE; LEPIDA; PARVA; ST7R; STEROL DELTA-7 REDUCTASE; STEROL DELTA7 REDUCTASE; sterol Delta<sup>7</sup> reductase	7-dehydrocholesterol reductase	P:brassinosteroid biosynthetic process; C:integral to endoplasmic reticulum membrane; F:sterol delta7 reductase activity; C:plasma membrane; F:7-dehydrocholesterol reductase activity; P:sterol biosynthetic process; P:oxidation reduction	EC:1.3.1.21
4.1.8.2	RTDK1_18_D03_A029	sp_v2.0_unigene19577;sp_v2.0_unigene78543	2	0.000550821		AT1G31710 / AT5G50260	Copper amine oxidase family protein; COPPER AMINE OXIDASE; amine oxidase	primary amine oxidase / cysteine proteinase	; F:copper ion binding; ; ; P:oxidation reduction; F:quinone binding; ; F:amine oxidase activity; P:amine metabolic process; F:oxidoreductase activity; C:cytoplasmic membrane-bounded vesicle; F:cysteine-type endopeptidase activity; P:proteolysis; C:endoplasmic reticulum	EC:1.4.3.21; EC:3.4.22
10.2.23.13	FLD1_14_E08_A029	sp_v2.0_unigene19635	2	0.00581111		AT4G26620	Sucrase/ferredoxin-like family protein; SUCRASE; sucrose alpha-glucosidase	sucrase-like protein	C:mitochondrion	-
8.1.17.17	RTDR2_15_F12_A021	sp_v2.0_unigene19672;sp_v2.0_unigene21470	2	0.00334284		AT5G40380	cysteine-rich RLK (RECEPTOR-like protein kinase) 4; kinase	cysteine-rich receptor-like protein kinase 42-like / upf-51- protein inm-2-like	C:cytoplasmic membrane-bounded vesicle; P:phosphorylation; F:protein kinase activity; F:nucleotide binding; C:vacuolar membrane; C:endoplasmic reticulum	-
9.4.13.22	RTWW2_1_G11_A021	sp_v2.0_unigene19784;sp_v2.0_unigene42623	2	0.00346235		AT5G17330	glutamate decarboxylase; GAD; GAD1; GLUTAMATE DECARBOXYLASE	glutamate decarboxylase / glutamate decarboxylase	P:glutamate metabolic process; F:pyridoxal phosphate binding; F:glutamate decarboxylase activity; C:plastid; P:glutamate metabolic process; F:pyridoxal phosphate binding; F:glutamate decarboxylase activity; C:plastid; F:calmodulin binding	EC:4.1.1.15; EC:4.1.1.15
10.2.18.12	RTCNT1_47_B05_A029	sp_v2.0_unigene19804	2	0.000231442		AT4G31480	Coatomer, beta subunit; BCOP	coatomer subunit beta-1	F:clathrin binding; P:vesicle-mediated transport; P:intracellular protein transport; C:COPI vesicle coat; F:structural molecule activity	-
9.1.19.19	RTCNT1_16_C07_A029	sp_v2.0_unigene20431	2	0.00200244		AT1G05000	Phosphotyrosine protein phosphatases superfamily p	tyrosine specific protein phosphatase family protein	F:protein tyrosine phosphatase activity; P:peptidyl-tyrosine dephosphorylation	EC:3.1.3.48
5.3.22.12	FLD1_52_E04_A029	sp_v2.0_unigene20570	2	4.07e-06		AT1G58280	Phosphoglycerate mutase family protein; catalytic	phosphoglycerate mutase-like protein		-
3.1.6.18	RTMNUT1_36_F08_A029	sp_v2.0_unigene20931	2	3e-08		AT1G28110	serine carboxypeptidase-like 45; SERINE CARBOXYPEPTIDASE	serine carboxypeptidase-like 45	F:serine-type carboxypeptidase activity; C:plant-type cell wall; C:cytoplasmic membrane-bounded vesicle; P:proteolysis	EC:3.4.16
5.4.12.7	RTWW2_20_G05_A021	sp_v2.0_unigene20964	2	0.000700025		AT1G60430	actin-related protein C3; ACTIN POLYMERISATION COMPLEX	actin-related protein c3	C:Arp2/3 protein complex; P:regulation of actin filament polymerization; F:structural molecule activity	-
6.1.5.19	RTPHOS1_13_D10_A029	sp_v2.0_unigene21047	2	0.00316232		AT5G13870	xyloglucan endotransglucosylase/hydrolase 5; ENDOXYLOGLUCAN TRANSFERASE; ENDOXYLOGLUCAN TRANSFERASE A4; EXGT-A4; hydrolase, hydrolyzing O-glycosyl compounds	xyloglucan endotransglycosylase	F:hydrolase activity, hydrolyzing O-glycosyl compounds; P:cellular glucan metabolic process; C:apoplast; C:cell wall; F:xyloglucan:xyloglucosyl transferase activity	EC:3.2.1; EC:2.4.1.2-7
6.4.9.22	RTDK1_7_A07_A029	sp_v2.0_unigene21047	2	2.06e-05		AT5G13870	xyloglucan endotransglucosylase/hydrolase 5; ENDOXYLOGLUCAN TRANSFERASE; ENDOXYLOGLUCAN TRANSFERASE A4; EXGT-A4; hydrolase, hydrolyzing O-glycosyl compounds	xyloglucan endotransglycosylase	F:hydrolase activity, hydrolyzing O-glycosyl compounds; P:cellular glucan metabolic process; C:apoplast; C:cell wall; F:xyloglucan:xyloglucosyl transferase activity	EC:3.2.1; EC:2.4.1.2-7
3.2.19.20	RTCNT1_20_B11_A029	sp_v2.0_unigene21048	2	0.000185717		AT1G53580	glyoxalase II 3; GLYOXALASE; hydroxyacylglutathione hydrolase	hydroxyacylglutathione hydrolase mitochondrial-like	P:methylglyoxal catabolic process to D-lactate; F:hydroxyacylglutathione hydrolase activity; F:glutathione thiolesterase activity; P:response to salt stress; C:mitochondrion	EC:3.1.2.6; EC:3.1.2.7
7.2.23.23	FLD1_31_D01_A029	sp_v2.0_unigene21048	2	3.85e-05		AT1G53580	glyoxalase II 3; GLYOXALASE; hydroxyacylglutathione hydrolase	hydroxyacylglutathione hydrolase mitochondrial-like	P:methylglyoxal catabolic process to D-lactate; F:hydroxyacylglutathione hydrolase activity; F:glutathione thiolesterase activity; P:response to salt stress; C:mitochondrion	EC:3.1.2.6; EC:3.1.2.7
10.3.10.11	RTAL1_18_H04_A029	sp_v2.0_unigene21147	2	0.00468582		AT1G20270	2-oxoglutarate (2OG) and Fe(II)-dependent oxygenas; PROLYL 4-HYDROXYLASE; oxidoreductase, acting on paired donors, with incorporation or reduction of molecular oxygen, 2-oxoglutarate as one donor, and incorporation of one atom each of oxygen into both donors	prolyl 4- alpha subunit	P:peptidyl-proline hydroxylation to 4-hydroxy-L-proline; F:L-ascorbic acid binding; F:iron ion binding; F:procollagen-proline 4-dioxygenase activity; C:mitochondrion; P:oxidation reduction	EC:1.14.11.2
8.2.6.17	RTMNUT1_28_D03_A029	sp_v2.0_unigene21293	2	0.00193316		AT3G02360	6-phosphogluconate dehydrogenase family protein; 6-PHOSPHOGLUCONATE DEHYDROGENASE; phosphogluconate dehydrogenase (decarboxylating)	6-phosphogluconate dehydrogenase	F:NADP or NADPH binding; P:pentose-phosphate shunt; F:phosphogluconate dehydrogenase (decarboxylating) activity	EC:1.1.1.44
2.3.3.9	STRR1_31_D04_A033	sp_v2.0_unigene2130	2	1.42e-06		AT5G27470	seryl-tRNA synthetase / serine--tRNA ligase; SERYL-TRNA SYNTHETASE; serine-tRNA ligase	seryl-trna synthetase	P:response to cadmium ion; F:ATP binding; C:cytosol; P:seryl-tRNA aminoacylation; F:serine-tRNA ligase activity	EC:6.1.1.11
5.2.14.6	RTK1_8_A03_A029	sp_v2.0_unigene21417;sp_v2.0_unigene19970	2	0.00108587				unknown [Picea sitchensis] / protein		-
3.1.3.17	STRR1_55_C05_A033	sp_v2.0_unigene21428	2	0.00149266		AT5G20950	Glycosyl hydrolase family protein; BETA-D-GLUCAN EXOHYDROLASE; hydrolase, hydrolyzing O-glycosyl compounds	glycosyl hydrolase-like partial	P:carbohydrate metabolic process; F:beta-glucosidase activity	EC:3.2.1.21
6.1.3.19	STRR1_53_D05_A033	sp_v2.0_unigene21428	2	0.000706638		AT5G20950	Glycosyl hydrolase family protein; BETA-D-GLUCAN EXOHYDROLASE; hydrolase, hydrolyzing O-glycosyl compounds	glycosyl hydrolase-like partial	P:carbohydrate metabolic process; F:beta-glucosidase activity	EC:3.2.1.21
6.4.11.24	HEAT1_22_D06_A029	sp_v2.0_unigene21428;sp_v2.0_unigene1189	2	0.0032784		AT5G20950	Glycosyl hydrolase family protein; BETA-D-GLUCAN EXOHYDROLASE; hydrolase, hydrolyzing O-glycosyl compounds	glycosyl hydrolase-like partial / protein phosphatase 2c 7-	P:carbohydrate metabolic process; F:beta-glucosidase activity; P:protein amino acid dephosphorylation; F:metal ion binding; C:protein serine/threonine phosphatase complex; C:cytoplasmic membrane-bounded vesicle; F:protein serine/threonine phosphatase activity; P:regulation of meristem structural organization; P:signal transduction; F:protein kinase binding; C:plasma membrane	EC:3.2.1.21
4.2.18.3	RTCNT1_35_F03_A029	sp_v2.0_unigene21447	2	2.01e-05		AT1G23750	Nucleic acid-binding, OB-fold-like protein	protein		-
5.2.17.3	RTDK1_3_H08_A029	sp_v2.0_unigene21470	2	0.00398723		AT1G65270		upf-51- protein inm-2-like	C:vacuolar membrane; C:endoplasmic reticulum	-
7.2.23.6	FLD1_1_G09_A029	sp_v2.0_unigene21488	2	2.56e-06		AT1G17290	alanine aminotransferas; ALAAT1; ALANINE AMINOTRANSFERAS; ALANINE AMINOTRANSFERASE; alanine transaminase	alanine aminotransferase	P:response to hypoxia; F:copper ion binding; P:1-aminocyclopropane-1-carboxylate biosynthetic process; C:mitochondrion; F:1-aminocyclopropane-1-carboxylate synthase activity; F:L-alanine:2-oxoglutarate aminotransferase activity; F:ATP binding; P:L-alanine catabolic process, by transamination; F:protein binding; C:chloroplast; P:response to cadmium ion; F:pyridoxal phosphate binding	EC:4.4.1.14; EC:2.6.1.2
4.1.7.11	RTK1_12_B09_A029	sp_v2.0_unigene21605	2	6.8e-06		AT5G20500	Glutaredoxin family protein; GLUTAREDOXIN; arsenate reductase (glutaredoxin); arsenate reductase (glutaredoxin)//thiol-disulfide exchange intermediate	glutaredoxin-c4	P:cell redox homeostasis; F:electron carrier activity; F:protein disulfide oxidoreductase activity; F:arsenate reductase (glutaredoxin) activity	EC:1.2-.4.1
11.1.21.2	COLD1_5_C09_A029	sp_v2.0_unigene21618	2	0.00100386		AT4G04210	plant UBX domain containing protein 4	membrane trafficking factor	P:biological_process; C:cellular_component	-
1.2.5.22	RTPHOS1_26_E05_A029	sp_v2.0_unigene21686	2	9.39e-05		AT5G16990	Zinc-binding dehydrogenase family protein; QUINONE OXIDOREDUCTASE; oxidoreductase, acting on NADH or NADPH	2-alkenal reductase	P:response to oxidative stress; P:response to cadmium ion; C:plasma membrane; C:nucleus; F:zinc ion binding; C:cytosol; P:oxidation reduction; F:2-alkenal reductase activity	EC:1.3.1.74
9.4.23.7	COLD1_8_G04_A029	sp_v2.0_unigene21748	2	0.000391975				pinus taeda anonymous locus 2_1-335_-1 genomic sequence	C:extracellular region; P:transport; F:transporter activity	-
7.3.21.21	NDL1_4_G08_A029	sp_v2.0_unigene21760	2	4.16e-06		AT4G00110	UDP-D-glucuronate 4-epimerase 3; GAE3; NUCLEOTIDE EPIMERASE; UDP-D-GLUCURONATE 4-EPIMERASE 3; 3-beta-hydroxy-delta5-steroid dehydrogenase; dTDP-4-dehydrorhamnose reductase; dTDP-glucose 4,6-dehydratase; GDP-mannose 4,6-dehydratase; UDP-glucose 4-epimerase	udp-d-glucuronate 4-epimerase 2	P:carbohydrate metabolic process; C:membrane; F:UDP-glucuronate 4-epimerase activity; F:coenzyme binding; P:nucleotide-sugar metabolic process	EC:5.1.3.6
7.4.19.14	RTCNT1_10_A05_A029	sp_v2.0_unigene21766	2	8.06e-10		AT5G47500	Pectin lyase-like superfamily protein; PECTIN METHYLESTERASE; pectinesterase	probable pectinesterase 68-like	F:pectinesterase activity; C:endomembrane system; P:cell wall modification; C:membrane; C:plant-type cell wall; F:aspartyl esterase activity	EC:3.1.1.11
8.3.10.3	NDL2_2_C07_A029	sp_v2.0_unigene21766	2	3.64e-06		AT5G47500	Pectin lyase-like superfamily protein; PECTIN METHYLESTERASE; pectinesterase	probable pectinesterase 68-like	F:pectinesterase activity; C:endomembrane system; P:cell wall modification; C:membrane; C:plant-type cell wall; F:aspartyl esterase activity	EC:3.1.1.11
2.2.12.9	RTWW3_8_D03_A022	sp_v2.0_unigene21824	2	1.01e-09		AT3G30390	Transmembrane amino acid transporter family protei; AMINO	amino acid transporter	F:amino acid transmembrane transporter activity; C:vacuolar membrane; P:amino acid transport; C:integral to membrane	-
12.1.18.16	RTCNT1_53_H04_A029	sp_v2.0_unigene21837	2	0.000207214		AT3G17840	receptor-like kinase 902	atp binding	C:plasma membrane; F:protein binding; F:protein kinase activity; P:cellular process; P:metabolic process; F:nucleotide binding	-
7.3.8.12	RTFE1_14_E07_A029	sp_v2.0_unigene21837	2	0.000647465		AT3G17840	receptor-like kinase 902	atp binding	C:plasma membrane; F:protein binding; F:protein kinase activity; P:cellular process; P:metabolic process; F:nucleotide binding	-
12.1.6.11	RTMG1_26_C04_A029	sp_v2.0_unigene21907	2	6.81e-06		AT5G41080	PLC-like phosphodiesterases superfamily protein; glycerophosphodiester phosphodiesterase	glycerophosphoryl diester phosphodiesterase family protein	P:glycerol metabolic process; P:lipid metabolic process; C:cytoplasmic membrane-bounded vesicle; F:glycerophosphodiester phosphodiesterase activity	EC:3.1.4.46
5.1.7.19	RTK1_35_C01_A029	sp_v2.0_unigene21907	2	7.58e-10		AT5G41080	PLC-like phosphodiesterases superfamily protein; glycerophosphodiester phosphodiesterase	glycerophosphoryl diester phosphodiesterase family protein	P:glycerol metabolic process; P:lipid metabolic process; C:cytoplasmic membrane-bounded vesicle; F:glycerophosphodiester phosphodiesterase activity	EC:3.1.4.46
9.2.4.17	RTS1_16_D08_A029	sp_v2.0_unigene21907	2	0.00322447		AT5G41080	PLC-like phosphodiesterases superfamily protein; glycerophosphodiester phosphodiesterase	glycerophosphoryl diester phosphodiesterase family protein	P:glycerol metabolic process; P:lipid metabolic process; C:cytoplasmic membrane-bounded vesicle; F:glycerophosphodiester phosphodiesterase activity	EC:3.1.4.46
4.2.11.20	HEAT1_12_F10_A029	sp_v2.0_unigene21976;sp_v2.0_unigene21645	2	2.11e-08
12.4.8.13	RTFE1_19_A07_A029	sp_v2.0_unigene21988	2	0.000276463		AT1G78830	Curculin-like (mannose-binding) lectin family prot	g-type lectin s-receptor-like serine threonine-protein kinase sd2-5-like	F:sugar binding; F:ATP binding; F:protein kinase activity; F:nucleotide binding; P:protein amino acid phosphorylation; P:recognition of pollen; F:protein serine/threonine kinase activity; C:cytoplasmic membrane-bounded vesicle; C:membrane	-
9.2.3.23	STRR1_60_A06_A033	sp_v2.0_unigene22078	2	0.000315826		AT5G52390	PAR1 protein	pinus taeda anonymous locus -_86-9_-1 genomic sequence		-
9.3.1.8	STRS1_58_D08_A034	sp_v2.0_unigene22078	2	7.86e-05		AT5G52390	PAR1 protein	pinus taeda anonymous locus -_86-9_-1 genomic sequence		-
2.1.3.18	STRR1_56_B09_A033	sp_v2.0_unigene22245	2	0.000365944		AT5G51880	2-oxoglutarate (2OG) and Fe(II)-dependent oxygenas	iron ion binding oxidoreductase	F:oxidoreductase activity; F:binding	-
7.1.21.13	GEO1_19_E09_A029	sp_v2.0_unigene22256	2	2.39e-06		AT2G30860	glutathione S-transferase PHI 9; ATGSTF7; ATGSTF9; GLUTTR; glutathione transferase	glutathione s-transferase-like protein	F:transferase activity	-
12.3.21.24	NDL1_1_G12_A029	sp_v2.0_unigene22269;sp_v2.0_unigene60505	2	0.000194706		AT1G67090	ribulose bisphosphate carboxylase small chain 1A; RBCS; Rubisco; ribulose-bisphosphate carboxylase	ribulose bisphosphate carboxylase small chain 1a / pinus taeda anonymous locus 2_61--_-1 genomic sequence	P:reductive pentose-phosphate cycle; F:ribulose-bisphosphate carboxylase activity; F:monooxygenase activity; P:photorespiration; C:chloroplast; P:oxidation reduction; F:ligase activity	EC:4.1.1.39
4.4.9.11	RTCNT2_7_B05_A029	sp_v2.0_unigene22381	2	0.00578374		AT2G39440		phosphatidylinositol n-acetylglucosaminyltransferase subunit	C:cytoplasmic membrane-bounded vesicle	-
11.3.20.6	NDL1_19_F08_A029	sp_v2.0_unigene22406	2	0.000206767		AT5G26340	Major facilitator superfamily protein; MSS1	hexose transporter	C:plasma membrane; P:transmembrane transport; P:carbohydrate transport; C:integral to membrane; F:high-affinity hydrogen:glucose symporter activity; P:oxidation reduction; F:2-alkenal reductase activity	EC:1.3.1.74
1.1.4.15	RTS1_13_F01_A029	sp_v2.0_unigene22406;sp_v2.0_unigene2832	2	0.000648185		AT5G26340	Major facilitator superfamily protein; MSS1	hexose transporter / nuclear transcription factor y subunit a-7	C:plasma membrane; P:transmembrane transport; P:carbohydrate transport; C:integral to membrane; F:high-affinity hydrogen:glucose symporter activity; P:oxidation reduction; F:2-alkenal reductase activity; P:regulation of transcription, DNA-dependent; P:transcription, DNA-dependent; C:nucleus; F:transcription factor activity; C:CCAAT-binding factor complex; F:DNA binding; F:nucleic acid binding; F:…	EC:1.3.1.74
12.2.10.16	RTAL1_26_H01_A029	sp_v2.0_unigene22408	2	5.33e-05		AT1G55230	Family of unknown function (DUF716)	protein	C:membrane	-
2.1.2.24	STRS1_45_C09_A034	sp_v2.0_unigene22408	2	0.000267902		AT1G55230	Family of unknown function (DUF716)	protein	C:membrane	-
5.4.16.24	RTDS2_25_B03_A021	sp_v2.0_unigene22588;sp_v2.0_unigene14065	2	3.85e-05		AT5G04200	metacaspase 9	metacaspase 9 / metacaspase type ii	P:macromolecule metabolic process; C:apoplast; P:primary metabolic process; F:cysteine-type peptidase activity; P:primary metabolic process; F:cysteine-type peptidase activity; P:macromolecule metabolic process; P:regulation of cellular process; C:apoplast	-
8.4.19.5	RTBOR1_1_F08_A029	sp_v2.0_unigene22676	2	3.18e-06		AT2G41430	dehydration-induced protein (ERD15); DEHYDRATION-INDUCED PROTEIN; EARLY RESPONSIVE TO DEHYDRATION 15; ERD15; LIGHT STRESS-REGULATED 1; LSR1	early response to dehydration 15-like protein		-
4.1.16.5	RTDS1_4_F05_A015	sp_v2.0_unigene22694	2	4.37e-05		AT2G43020	polyamine oxidase 2; AMINE OXIDASE; protoporphyrinogen oxidase	protein	F:amine oxidase activity; P:oxidation reduction	EC:1.4.3.21
10.1.22.1	FLD1_36_B07_A029	sp_v2.0_unigene22730	2	2.14e-05		AT3G43810	calmodulin 7; CALMODULIN 7; CAM7	calmodulin	F:calcium ion binding	-
1.3.19.14	RTCNT1_13_D07_A029	sp_v2.0_unigene22770	2	8.14e-08		AT4G20260	plasma-membrane associated cation-binding protein	plasma-membrane associated cation-binding protein 1	F:binding	-
3.3.5.7	RTNACL1_58_A09_A029	sp_v2.0_unigene22775	2	0.000517558		AT4G30010		fiber protein fb15	C:mitochondrial proton-transporting ATP synthase complex; C:plastid	-
9.1.18.5	RTCNT1_39_A10_A029	sp_v2.0_unigene22778	2	0.00234441				unknown [Picea sitchensis]		-
6.2.20.7	NDL1_24_A09_A029	sp_v2.0_unigene22783	2	1.44e-06		AT4G32150	vesicle-associated membrane protein 711; AT VAMP7C; ATVAMP711; SYNAPTOBREVIN; VAMP711; VESICLE-ASSOCIATED MEMBRANE PROTEIN 7C	vesicle-associated membrane protein 7c	P:cellular membrane fusion; P:intermembrane transport; P:stomatal movement; C:plasma membrane; C:vacuolar membrane; P:vesicle-mediated transport; P:response to abscisic acid stimulus; C:integral to membrane; P:response to salt stress	-
5.2.2.5	STRR1_83_H05_A033	sp_v2.0_unigene22794	2	1.85e-07		AT5G10260	RAB GTPase homolog H1E	rab6 -family small gtpase	P:protein transport; F:hydrolase activity; F:GTP binding; P:small GTPase mediated signal transduction	-
11.3.23.20	FLD1_21_H02_A029	sp_v2.0_unigene22815	2	0.00025653		AT5G16150	plastidic GLC translocator; GLT1; Glucose transporter; GT	plastidic glucose transporter 4	C:chloroplast envelope; P:transmembrane transport; F:sugar:hydrogen symporter activity; C:integral to membrane	-
4.1.20.5	NDL1_25_G07_A029	sp_v2.0_unigene22860	2	0.00148276		AT4G39330	cinnamyl alcohol dehydrogenase 9; CINNAMYL ALCOHOL DEHYDROGENASE; CINNAMYL-ALCOHOL DEHYDROGENASE; mannitol dehydrogenase	sinapyl alcohol dehydrogenase	F:zinc ion binding; F:oxidoreductase activity; P:oxidation reduction	-
3.1.18.18	RTCNT1_74_B09_A029	sp_v2.0_unigene2289;sp_v2.0_unigene16308	2	0.000346115		AT3G12750	zinc transporter 1 precursor; ZIP1; ZRT, IRT-LIKE PROTEIN	zip transporter / germin-like protein subfamily 1 member 7	F:metal ion transmembrane transporter activity; F:oxidoreductase activity; P:zinc ion transport; P:transmembrane transport; C:membrane; C:cytoplasmic membrane-bounded vesicle	-
7.2.1.3	STRS1_50_C01_A034	sp_v2.0_unigene23009	2	0.00584204		AT1G55230	Family of unknown function (DUF716)	protein	C:membrane	-
9.3.6.7	RTMG1_17_F04_A029	sp_v2.0_unigene23063;sp_v2.0_unigene61496	2	4.58e-05		AT5G54160	O-methyltransferase 1; ATOMT1; O-METHYLTRANSFERASE; O-METHYLTRANSFERASE 1; OMT1; 5-hydroxy coniferaldehyde o-methyltransferase; caffeate o-methyltransferase; caffeic acid /5-hydroxyferulic acid o-methyltransferase; caffeic acid o-methyltransferase; caffeic acid/5-hydroxyferulic acid o-methyltransferase; COMT	alkaloid o-methyltransferase related / caffeic acid o-methyltransferase	F:caffeate O-methyltransferase activity; F:protein dimerization activity; P:methylation; F:caffeate O-methyltransferase activity; F:protein dimerization activity; P:methylation	EC:2.1.1.68; EC:2.1.1.68
1.1.20.2	NDL1_18_B10_A029	sp_v2.0_unigene23201	2	0.000312745		AT3G59480	pfkB-like carbohydrate kinase family protein; CONCEPT-13900-1; FRUCTOKINASE; kinase	fructokinase	P:phosphorylation; P:D-ribose metabolic process; C:plasma membrane; F:ribokinase activity	EC:2.7.1.15
12.3.22.2	FLD1_35_C12_A029	sp_v2.0_unigene23250	2	0.00116263
8.4.16.6	RTDS1_2_F08_A015	sp_v2.0_unigene23288	2	0.000207422		AT2G35980	Late embryogenesis abundant (LEA) hydroxyproline-r; NHL10; YELLOW-LEAF-SPECIFIC GENE 9; YLS9	harpin-induced protein	P:defense response; P:response to bacterium; C:intracellular membrane-bounded organelle; C:cytoplasmic part; C:membrane	-
6.2.21.6	FLD1_45_H10_A029	sp_v2.0_unigene23293	2	0.00892322		AT1G33140	Ribosomal protein L6 family	6-s ribosomal protein l9	C:ribosome; F:structural constituent of ribosome; P:translation; F:rRNA binding	-
4.3.16.3	RTDR3_17_B12_A022	sp_v2.0_unigene2332;sp_v2.0_unigene7856	2	1.67e-07		AT2G01170	bidirectional amino acid transporter 1; BIO5	amino acid transporter / uncharacterized amino-acid permease -like	P:amino acid transmembrane transport; F:L-lysine transmembrane transporter activity; P:L-alanine transport; F:arginine transmembrane transporter activity; F:L-alanine transmembrane transporter activity; C:integral to membrane; P:lysine transport; F:L-glutamate transmembrane transporter activity; P:L-glutamate transport; P:arginine transport; P:amino acid transmembrane transport; F:L-lysine transm…	-
2.1.14.14	RTNACL1_5_H07_A029	sp_v2.0_unigene23418	2	4.28e-09		AT5G56600	profilin 3; PFN3; PRF3; PROFILIN; PROFILIN 3	profilin-like protein	P:actin cytoskeleton organization; C:cytoplasm; F:actin binding; C:actin cytoskeleton	-
2.1.3.7	STRR1_20_F08_A033	sp_v2.0_unigene23473	2	0.000493403		AT3G04070	NAC domain containing protein 47; ANAC047	nac domain ipr--3441	F:transcription factor activity; F:DNA binding; P:multicellular organismal development; P:regulation of transcription, DNA-dependent	-
6.1.20.23	NDL1_62_B12_A029	sp_v2.0_unigene23515	2	1.71e-07				unknown [Picea sitchensis]		-
8.1.10.13	RTBOR1_9_B04_A029	sp_v2.0_unigene23604	2	0.00314247		AT5G64030	S-adenosyl-L-methionine-dependent methyltransferas; ANKYRIN	ankyrin-like protein	C:Golgi apparatus	-
8.4.22.6	FLD1_44_C09_A029	sp_v2.0_unigene23604	2	0.000141665		AT5G64030	S-adenosyl-L-methionine-dependent methyltransferas; ANKYRIN	ankyrin-like protein	C:Golgi apparatus	-
10.1.7.10	RTHG1_30_D05_A029	sp_v2.0_unigene23617	2	0.00394824		AT1G71695	Peroxidase superfamily protein; PEROXIDASE	peroxidase	F:heme binding; F:peroxidase activity; P:oxidation reduction; P:response to oxidative stress	EC:1.11.1.7
12.3.19.18	RTCNT1_14_A12_A029	sp_v2.0_unigene23617	2	0.000302824		AT1G71695	Peroxidase superfamily protein; PEROXIDASE	peroxidase	F:heme binding; F:peroxidase activity; P:oxidation reduction; P:response to oxidative stress	EC:1.11.1.7
12.2.11.4	COLD1_26_A07_A029	sp_v2.0_unigene23641	2	0.00128092				unknown [Picea sitchensis]		-
11.3.13.23	RTWW2_1_B03_A021	sp_v2.0_unigene23701	2	0.00119006		AT3G12110	actin-11; ACT11; ACTIN; ACTIN-11	actin	C:cytoskeleton; C:cytoplasm; F:ATP binding	-
12.1.14.6	RTK1_4_E01_A029	sp_v2.0_unigene23731;sp_v2.0_unigene80028	2	5.86e-05		AT1G15380	Lactoylglutathione lyase / glyoxalase I family pro; GYLOXALASE; lactoylglutathione lyase	pinus taeda anonymous locus -_148-4_-1 genomic sequence / pinus taeda anonymous locus -_148-4_-1 genomic sequence	F:lyase activity; F:lyase activity	-
6.3.16.9	RTDS1_11_H07_A015	sp_v2.0_unigene23775	2	0.00246665		AT4G15130	phosphorylcholine cytidylyltransferase2; PHOSPHOCHOLINE CYTIDYLYLTRANSFERASE; choline-phosphate cytidylyltransferase	choline-phosphate cytidylyltransferase b-like	F:choline-phosphate cytidylyltransferase activity; P:CDP-choline pathway	EC:2.7.7.15
9.1.14.17	RTNACL1_7_H04_A029	sp_v2.0_unigene23815	2	0.000289161		AT1G68560	alpha-xylosidase 1; AGL3; AGL5; Alpha-glucosidase-like; ALPHA-XYLOSIDASE; XYL1; hydrolase, hydrolyzing O-glycosyl compounds	alpha-xylosidase precursor	F:alpha-glucosidase activity; P:carbohydrate metabolic process; C:cytoplasmic membrane-bounded vesicle; F:carbohydrate binding	EC:3.2.1.2-
2.3.12.7	RTWW2_22_E07_A021	sp_v2.0_unigene23899	2	0.00376503		AT1G19330		pinus taeda anonymous locus 2_9735_-1 genomic sequence		-
2.1.19.10	RTCNT1_5_D04_A029	sp_v2.0_unigene24035	2	8.74e-06		AT1G76160	SKU5 similar 5; PECTINESTERASE; SKS5	l-ascorbate oxidase-like protein	P:oxidation reduction; F:L-ascorbate oxidase activity; F:copper ion binding	EC:1.1-.3.3
9.1.13.18	RTWW1_14_D08_A015	sp_v2.0_unigene24146	2	0.000215468		AT5G67070	ralf-like 34; RALF-LIKE 34; RALFL34	pinus taeda anonymous locus umn_2818_-1 genomic sequence	P:signaling; P:cellular process	-
11.1.17.3	RTDK1_1_A01_A029	sp_v2.0_unigene24172;sp_v2.0_unigene17038	2	0.0014535				dehydrin 9 protein / dehydrin 9 protein	P:response to water; P:response to stress; P:response to water; P:response to stress	-
5.3.15.13	RTFE1_8_H09_A029	sp_v2.0_unigene24374	2	2.25e-05		AT2G21660	cold, circadian rhythm, and rna binding 2; ATGRP7; GLYCINE RICH PROTEIN 7	glycine-rich rna binding protein	F:nucleic acid binding; F:nucleotide binding	-
2.2.16.1	RTDR3_18_D03_A022	sp_v2.0_unigene2457	2	0.00755774		AT1G02065	squamosa promoter binding protein-like 8; SPL8; SQUAMOSA PROMOTER BINDING PROTEIN-LIKE 8	protein	F:DNA binding; P:microsporogenesis; P:megasporogenesis; P:anther development; C:nucleus	-
3.1.17.7	RTDR1_9_H08_A015	sp_v2.0_unigene24582	2	0.000320991				proline-rich arabinogalactan protein 4		-
3.4.7.3	RTHG1_15_F06_A029	sp_v2.0_unigene24582	2	0.000272845				proline-rich arabinogalactan protein 4		-
6.4.22.21	GEO1_7_B10_A029	sp_v2.0_unigene24898	2	0.00367342		AT5G54160	O-methyltransferase 1; ATOMT1; O-METHYLTRANSFERASE; O-METHYLTRANSFERASE 1; OMT1; 5-hydroxy coniferaldehyde o-methyltransferase; caffeate o-methyltransferase; caffeic acid /5-hydroxyferulic acid o-methyltransferase; caffeic acid o-methyltransferase; caffeic acid/5-hydroxyferulic acid o-methyltransferase; COMT	alkaloid o-methyltransferase related	F:protein dimerization activity; P:methylation; F:catechol O-methyltransferase activity	EC:2.1.1.6
1.2.20.13	NDL1_44_G12_A029	sp_v2.0_unigene24927;sp_v2.0_unigene14438	2	0.00448579		AT1G20810 / AT5G54080	homogentisate 1,2-dioxygenase; HGO; HOMOGENTISATE 1,2-DIOXYGENASE	fk5-6 binding / homogentisate -dioxygenase	P:oxidation reduction; P:protein peptidyl-prolyl isomerization; P:protein folding; C:integral to membrane; F:2-alkenal reductase activity; F:peptidyl-prolyl cis-trans isomerase activity; F:FK5-6 binding; P:protein amino acid glycosylation; F:dolichyl-diphosphooligosaccharide-protein glycotransferase activity; C:endoplasmic reticulum; C:chloroplast thylakoid lumen; P:tyrosine catabolic process; F:…	EC:1.3.1.74; EC:5.2.1.8; EC:2.4.1.119; EC:1.13.11.5
10.4.6.13	RTMNUT1_12_E11_A029	sp_v2.0_unigene24965	2	1.45e-05				hypothetical protein VITISV_-42752 [Vitis vinifera]	F:molecular_function; P:biological_process; C:cellular_component	-
7.3.23.7	FLD1_2_A08_A029	sp_v2.0_unigene24971	2	6.15e-05		AT1G64980	Nucleotide-diphospho-sugar transferases superfamil	nucleotide-diphospho-sugar transferases superfamily protein		-
7.2.4.5	RTPQ1_7_G10_A032	sp_v2.0_unigene24987	2	0.0015072		AT2G34410	O-acetyltransferase family protein	o-acetyltransferase-like protein	C:endomembrane system; C:membrane; C:cytoplasmic membrane-bounded vesicle; F:O-acetyltransferase activity	-
1.4.10.2	NDL2_8_B12_A029	sp_v2.0_unigene25125	2	1.97e-05		AT3G05625	Tetratricopeptide repeat (TPR)-like superfamily pr	tpr repeat	F:binding; C:chloroplast stroma	-
11.3.14.13	RTMNUT1_8_F05_A029	sp_v2.0_unigene25262	2	0.00403119		AT2G30860	glutathione S-transferase PHI 9; ATGSTF7; ATGSTF9; GLUTTR; glutathione transferase	glutathione s-transferase-like protein	F:transferase activity	-
2.3.19.15	RTCNT1_13_B04_A029	sp_v2.0_unigene25327;sp_v2.0_unigene25766	2	6.97e-08				bzip-like transcription factor-like protein / protein		-
3.4.19.16	RTCNT1_12_G08_A029	sp_v2.0_unigene25350	2	0.000129162		AT1G50010	tubulin alpha-2 chain; TUA2; TUBULIN ALPHA-2/ALPHA-4	alpha tubulin 1	C:microtubule; P:protein polymerization; P:GTP catabolic process; P:microtubule-based movement; F:GTPase activity; F:structural molecule activity; C:cytoplasm; F:sugar binding; F:GTP binding	-
7.4.17.17	RTDR2_16_E04_A021	sp_v2.0_unigene25360	2	0.0031614		AT5G20190	Tetratricopeptide repeat (TPR)-like superfamily pr	unknown [Picea sitchensis]	F:binding	-
2.2.23.2	COLD1_6_B10_A029	sp_v2.0_unigene25367	2	0.00102161		AT3G43810	calmodulin 7; CALMODULIN 7; CAM7	calmodulin	P:calcium-mediated signaling; F:protein binding; F:calcium ion binding; P:regulation of photomorphogenesis; P:detection of calcium ion; P:oxidation reduction; F:2-alkenal reductase activity	EC:1.3.1.74
2.2.9.24	RTDK1_10_G06_A029	sp_v2.0_unigene25369	2	0.000123374		AT5G65810		PREDICTED: uncharacterized protein At3g4972--like [Vitis vinifera]	C:Golgi apparatus; C:plasma membrane; C:vacuolar membrane; C:chloroplast thylakoid membrane	-
5.4.15.19	RTFEPL1_6_F01_A029	sp_v2.0_unigene25573	2	7.76e-05		AT4G03210	xyloglucan endotransglucosylase/hydrolase 9; XTH9; XYLOGLUCAN ENDOTRANSGLUCOSYLASE/HYDROLASE 9; XYLOGLUCAN ENDOTRANSGLYCOSYLASE; hydrolase, acting on glycosyl bonds; xyloglucan:xyloglucosyl transferase	xyloglucan endotransglucosylase hydrolase protein 9	F:hydrolase activity, hydrolyzing O-glycosyl compounds; P:cellular glucan metabolic process; C:apoplast; C:cell wall; F:xyloglucan:xyloglucosyl transferase activity	EC:3.2.1; EC:2.4.1.2-7
5.2.16.17	RTDS2_11_A07_A021	sp_v2.0_unigene25681	2	0.00341797				protein	F:DNA binding	-
10.3.20.7	NDL1_20_E03_A029	sp_v2.0_unigene2569	2	0.00109375		AT1G06030	pfkB-like carbohydrate kinase family protein; CONCEPT-13900-1; FRUCTOKINASE	fructokinase 2	F:kinase activity; P:cellular metabolic process; F:phosphotransferase activity, alcohol group as acceptor	EC:2.7.1
9.1.9.24	RTCU1_36_E10_A029	sp_v2.0_unigene26042	2	0.00338501		AT4G16660	heat shock protein 70 (Hsp 70) family protein	hypoxia up-regulated protein 1-like	F:oxidoreductase activity; C:cytoplasmic membrane-bounded vesicle; C:vacuolar membrane; P:metabolic process; C:chloroplast; F:nucleotide binding	-
9.2.17.8	RTDR1_5_D05_A015	sp_v2.0_unigene2613	2	0.00497341		AT1G28280	VQ motif-containing protein	vq motif-containing protein	F:molecular_function; P:biological_process	-
9.3.14.23	RTNIT1_6_E07_A029	sp_v2.0_unigene2615;sp_v2.0_unigene15656	2	0.00989021		AT1G22630 / AT4G34050	S-adenosyl-L-methionine-dependent methyltransferas; CAFFEOYL-COA O-METHYLTRANSFERASE	at1g2263- f12k8_2 / caffeoyl 3-o-methyltransferase	P:protein folding; F:unfolded protein binding; F:heat shock protein binding; C:chloroplast; F:O-methyltransferase activity	-
1.2.4.18	RTS1_25_G05_A029	sp_v2.0_unigene2634	2	0.000165051		AT3G07440		PREDICTED: uncharacterized protein LOC1--839623 [Brachypodium distachyon]	C:mitochondrion	-
7.2.13.11	RTS1_10_C01_A029	sp_v2.0_unigene26357	2	5.01e-06		AT1G61065	Protein of unknown function (DUF1218)	fiber protein fb34	C:cytoplasmic membrane-bounded vesicle	-
7.3.22.21	GEO1_6_D01_A029	sp_v2.0_unigene26357	2	0.00254716		AT1G61065	Protein of unknown function (DUF1218)	fiber protein fb34	C:cytoplasmic membrane-bounded vesicle	-
8.4.17.21	RTDR3_3_H12_A022	sp_v2.0_unigene26382	2	0.00121366		AT1G23800	aldehyde dehydrogenase 2B7; ALDEHYDE DEHYDROGENASE; ALDH2B; ALDH2B7; 1-pyrroline-5-carboxylate dehydrogenase	aldehyde dehydrogenase family 2 member mitochondrial-like	F:aldehyde dehydrogenase (NAD) activity; C:mitochondrion; P:oxidation reduction	EC:1.2.1.3
1.4.17.3	RTDR1_2_B11_A015	sp_v2.0_unigene26391	2	0.000415284		AT2G45470	FASCICLIN-like arabinogalactan protein 8; FLA8	fasciclin-like arabinogalactan protein	C:anchored to plasma membrane; C:plant-type cell wall; C:apoplast	-
7.3.17.17	RTDR2_16_E02_A021	sp_v2.0_unigene26489	2	1.72e-05		AT4G35450	ankyrin repeat-containing protein 2; AFT; AKR2; ANKYRIN REPEAT-CONTAINING PROTEIN 2; hydrolase, hydrolyzing O-glycosyl compounds	ankyrin repeat domain		-
7.4.12.9	RTWW3_4_G07_A022	sp_v2.0_unigene26571	2	0.000160586		AT1G30690	Sec14p-like phosphatidylinositol transfer family p; CRAL/TRIO PHOSPHATIDYL-INOSITOL-TRANSFER	patellin-4 isoform 1	C:intracellular; P:transport; F:transporter activity	-
9.2.23.9	FLD1_8_D04_A029	sp_v2.0_unigene26705	2	0.000588291		AT1G70730	Phosphoglucomutase/phosphomannomutase family prote; CONCEPT-17084-1; PHOSPHOGLUCOMUTASE; intramolecular transferase, phosphotransferases	phosphoglucomutase	P:response to cadmium ion; C:plasma membrane; F:protein binding; C:cytosolic part; P:glucose metabolic process; F:magnesium ion binding; F:phosphoglucomutase activity; C:chloroplast; C:nucleus; P:gametophyte development	EC:5.4.2.2
2.3.17.10	RTDR1_20_B07_A015	sp_v2.0_unigene2671	2	0.00338151		AT2G38310	PYR1-like 4	pinus taeda anonymous locus 2_3824_-1 genomic sequence	P:abscisic acid mediated signaling pathway; F:receptor activity; F:protein binding	-
7.4.10.21	RTCA1_1_E06_A029	sp_v2.0_unigene26776	2	6.32e-05		AT5G48750	Cytochrome b561/ferric reductase transmembrane wit	auxin induced-like protein	C:cell part	-
3.4.5.7	RTNACL1_58_A11_A029	sp_v2.0_unigene26823	2	2.82e-07		AT1G64640	early nodulin-like protein 8	early nodulin-like protein 1 precursor	F:copper ion binding; F:electron carrier activity	-
5.3.13.23	RTWW2_4_E02_A021	sp_v2.0_unigene26823	2	0.000643568		AT1G64640	early nodulin-like protein 8	early nodulin-like protein 1 precursor	F:copper ion binding; F:electron carrier activity	-
5.3.13.3	RTPHOS1_6_F02_A029	sp_v2.0_unigene26882	2	0.000837049		AT3G63500	Protein of unknown function (DUF1423)	protein oberon 3-like	F:protein binding	-
12.1.16.24	RTDS2_21_B10_A021	sp_v2.0_unigene2703	2	0.00415901		AT1G53035		pinus taeda anonymous locus 2_8958_-1 genomic sequence	C:mitochondrial intermembrane space; P:copper ion transport; F:copper chaperone activity	-
2.3.19.12	RTCNT1_5_F05_A029	sp_v2.0_unigene27057	2	2.27e-08				hypothetical protein SEVCU-65_11-1, partial [Staphylococcus epidermidis VCU-65]		-
1.4.11.11	COLD1_61_H09_A029	sp_v2.0_unigene2730;sp_v2.0_unigene3658	2	0.00939085		AT3G12600	nudix hydrolase homolog 16; hydrolase	nudix hydrolase mitochondrial-like / protein	F:hydrolase activity; C:mitochondrion; F:molecular_function; P:regulation of cell division; P:organ growth; C:plasma membrane	-
2.1.7.18	RTK1_38_D07_A029	sp_v2.0_unigene27391	2	0.00302862		AT5G01740	Nuclear transport factor 2 (NTF2) family protein	wound-induced protein		-
10.3.23.10	FLD1_7_H11_A029	sp_v2.0_unigene27434	2	0.00111573		AT2G28680	RmlC-like cupins superfamily protein; LEGUMIN	glutelin type-a	F:nutrient reservoir activity	-
8.4.21.5	FLD1_41_C02_A029	sp_v2.0_unigene27434	2	5.46e-07		AT2G28680	RmlC-like cupins superfamily protein; LEGUMIN	glutelin type-a	F:nutrient reservoir activity	-
3.4.16.4	RTDR3_18_C02_A022	sp_v2.0_unigene2759	2	7.01e-06		AT2G46930	Pectinacetylesterase family protein; PECTINESTERASE; carboxylic ester hydrolase	notum-like protein		-
9.3.13.6	RTS1_1_E04_A029	sp_v2.0_unigene27636	2	0.00129828		AT4G25800	Calmodulin-binding protein	calmodulin-binding protein	F:calmodulin binding	-
11.4.19.4	RTAL1_3_G07_A029	sp_v2.0_unigene2774	2	2.3e-05		AT1G15860	Domain of unknown function (DUF298)	dcn1-like protein 4	F:calcium ion binding	-
4.1.20.17	NDL1_54_F05_A029	sp_v2.0_unigene27917;sp_v2.0_unigene15821	2	0.00170593		AT3G54190	Transducin/WD40 repeat-like superfamily protein	protein / heavy metal transport detoxification protein	C:plastid; P:metal ion transport; F:metal ion binding	-
4.2.17.4	RTDK1_4_E06_A029	sp_v2.0_unigene27980	2	1.07e-06		AT4G24050	NAD(P)-binding Rossmann-fold superfamily protein; CGI-82; oxidoreductase	short-chain dehydrogenase reductase family protein	F:oxidoreductase activity; P:oxidation reduction; F:binding	-
8.4.21.18	HEAT1_5_F01_A029	sp_v2.0_unigene28068	2	6.17e-06		AT5G15120	Protein of unknown function (DUF1637)	2-aminoethanethiol dioxygenase-like	F:cysteamine dioxygenase activity; P:oxidation reduction	EC:1.13.11.19
12.4.21.6	FLD1_32_D08_A029	sp_v2.0_unigene28121	2	0.00531856		AT1G13950	eukaryotic elongation factor 5A-1; EIF-5A	eukaryotic translation initiation factor 5a	F:translation initiation factor activity; P:translational initiation; F:translation elongation factor activity; P:translational frameshifting; P:peptidyl-lysine modification to hypusine; P:positive regulation of translational termination; F:ribosome binding; P:positive regulation of translational elongation	-
8.3.23.9	FLD1_9_B11_A029	sp_v2.0_unigene28143	2	0.000685326		AT1G71695	Peroxidase superfamily protein; PEROXIDASE	peroxidase-like partial	F:heme binding; F:peroxidase activity; P:oxidation reduction; P:response to oxidative stress	EC:1.11.1.7
5.4.2.7	STRR1_84_F04_A033	sp_v2.0_unigene2815	2	9.81e-08		AT5G18840	Major facilitator superfamily protein	sugar transporter erd6-like 16-like	F:substrate-specific transmembrane transporter activity; P:transport; C:membrane	-
10.3.20.2	NDL1_11_C05_A029	sp_v2.0_unigene2835	2	0.00173331		AT2G24580	FAD-dependent oxidoreductase family protein; SARCOSINE OXIDASE	sarcosine oxidase	F:sarcosine oxidase activity; P:oxidation reduction	EC:1.5.3.1
5.1.3.16	STRR1_39_D03_A033	sp_v2.0_unigene28379	2	3.67e-05		AT5G64260	EXORDIUM like 2; MSJ1.10	protein		-
10.2.21.21	NDL1_2_G07_A029	sp_v2.0_unigene28419	2	4.7e-11		AT1G01040	dicer-like 1; ABNORMAL SUSPENSOR 1; ASU1; CAF; CAF HELICASE/RNASEIII CAF; CARPEL FACTORY; DCL1; DICER-LIKE1; EMB60; EMB76; EMB76-2; EMBRYO DEFECTIVE 60; EMBRYO DEFECTIVE 76; SHORT INTEGUMENTS 1; SIN1; SUS1; SUSPENSOR 1	endoribonuclease dicer homolog 1-like	P:embryonic pattern specification; F:ribonuclease III activity; F:protein binding; C:nuclear dicing body; P:suspensor development; ; P:production of lsiRNA involved in RNA interference; P:mRNA cleavage involved in gene silencing by miRNA; P:vegetative to reproductive phase transition of meristem; P:production of miRNAs involved in gene silencing by miRNA; P:production of ta-siRNAs involved in RNA…	EC:3.1.26.3
4.4.8.12	RTFE1_16_C09_A029	sp_v2.0_unigene28479;sp_v2.0_unigene10604	2	0.000693246		AT4G38350	Patched family protein	niemann-pick c1 / niemann-pick c1	P:cholesterol transport; F:hedgehog receptor activity; C:plasma membrane; C:vacuolar membrane; C:integral to membrane; C:mitochondrion; P:cholesterol transport; F:binding; F:hedgehog receptor activity; C:vacuolar membrane; C:integral to membrane	-
4.4.19.10	RTCNT1_4_C11_A029	sp_v2.0_unigene28512	2	0.00421642		AT1G30270	CBL-interacting protein kinase 23; ATCIPK23; CBL-INTERACTING PROTEIN KINASE 23; CIPK23; kinase	cbl-interacting serine threonine-protein	F:calmodulin-dependent protein kinase activity; P:protein amino acid phosphorylation; F:ATP binding; P:signal transduction; C:mitochondrion	EC:2.7.11.17
8.3.4.7	RTPQ1_7_E10_A032	sp_v2.0_unigene28593	2	5.39e-05		AT5G51950	Glucose-methanol-choline (GMC) oxidoreductase fami; MANDELONITRILE LYASE; aldehyde-lyase; UDP-galactopyranose mutase	choline dehydrogenase	F:FAD binding; F:oxidoreductase activity, acting on CH-OH group of donors	-
10.3.1.2	STRS1_47_H12_A034	sp_v2.0_unigene28656;sp_v2.0_unigene78504	2	7.55e-06		AT1G21480	Exostosin family protein; catalytic	exostosin-like protein / xyloglucan-specific fungal endoglucanase inhibitor protein precursor	C:Golgi apparatus; C:membrane; F:catalytic activity; C:plant-type cell wall; P:response to salt stress; P:proteolysis; F:aspartic-type endopeptidase activity	EC:3.4.23
12.4.4.17	RTS1_14_B09_A029	sp_v2.0_unigene28727;sp_v2.0_unigene37948	2	0.00393326				- / gtpase -like protein	C:chloroplast; P:biological_process	-
3.3.16.19	RTDS2_12_D06_A021	sp_v2.0_unigene28760	2	0.003036		AT5G10240	asparagine synthetase 3; ASN3; ASPARAGINE SYNTHETASE; ASPARAGINE SYNTHETASE 3; amidophosphoribosyltransferase; amidophosphoribosyltransferase//asparagine synthase (glutamine-hydrolyzing); glutamine-fructose-6-phosphate transaminase (isomerizing)	asparagine synthetase	P:hyperosmotic salinity response; F:asparagine synthase (glutamine-hydrolyzing) activity; P:asparagine biosynthetic process; P:glutamine metabolic process; F:ATP binding; F:aspartate-ammonia ligase activity	EC:6.3.5.4; EC:6.3.1.1
4.2.13.18	RTWW1_20_F09_A015	sp_v2.0_unigene2904	2	0.000497496
5.4.8.19	RTFEPL1_17_E03_A029	sp_v2.0_unigene29051	2	0.00406695
2.2.3.3	STRR1_11_C08_A033	sp_v2.0_unigene29180	2	0.00224384		AT5G01880	RING/U-box superfamily protein	protein	F:metal ion binding	-
1.1.21.19	HEAT1_8_H02_A029	sp_v2.0_unigene29204	2	0.00358409				pinus taeda anonymous locus umn_4898_-1 genomic sequence	F:metal ion binding; P:metal ion transport	-
4.3.9.1	RTCA1_17_D08_A029	sp_v2.0_unigene29458	2	4e-05		AT5G38900	Thioredoxin superfamily protein	dsba oxidoreductase family protein	P:defense response to fungus, incompatible interaction	-
12.4.12.9	RTWW3_1_H03_A022	sp_v2.0_unigene29563	2	6.92e-06				pinus taeda anonymous locus 2_82-1_-1 genomic sequence	F:metal ion binding	-
2.4.2.7	STRS1_3_F03_A034	sp_v2.0_unigene2961	2	0.000407509		AT1G14345	NAD(P)-linked oxidoreductase superfamily protein	pinus taeda anonymous locus -_18261_-1 genomic sequence	F:binding; C:chloroplast thylakoid membrane	-
4.2.7.17	RTK1_35_G01_A029	sp_v2.0_unigene3009	2	6.26e-08		AT2G41050	PQ-loop repeat family protein / transmembrane fami	protein		-
9.1.11.13	COLD1_64_E10_A029	sp_v2.0_unigene30292	2	9.27e-06		AT3G16720	TOXICOS EN LEVADURA 2; ATL2	pinus taeda anonymous locus -_2658_-1 genomic sequence	F:zinc ion binding	-
3.3.21.2	FLD1_25_H07_A029	sp_v2.0_unigene30347;sp_v2.0_unigene28675	2	1.12e-05		AT1G24620	EF hand calcium-binding protein family; CALMODULIN	pinus taeda anonymous locus -_99-_-1 genomic sequence / blue copper protein	C:mitochondrion; F:calcium ion binding; C:cytoplasmic membrane-bounded vesicle; F:metal ion binding	-
4.1.14.3	RTK1_2_F10_A029	sp_v2.0_unigene3053;sp_v2.0_unigene11210	2	5.42e-07		AT5G03040	IQ-domain 2	protein iq-domain 1-like / sorbitol dehydrogenase-like protein	F:zinc ion binding; F:oxidoreductase activity, acting on the CH-OH group of donors, NAD or NADP as acceptor; P:oxidation reduction	EC:1.1.1
12.4.3.15	STRR1_33_F12_A033	sp_v2.0_unigene3077	2	9.48e-05		AT3G18370	C2 domain-containing protein	plant synaptotagmin	F:molecular_function; P:biological_process	-
4.3.7.21	RTK1_48_G11_A029	sp_v2.0_unigene3089	2	0.00262023		AT5G42520	basic pentacysteine 6	gaga-binding transcriptional activator		-
11.4.15.21	RTFEPL1_8_F05_A029	sp_v2.0_unigene30955	2	0.00316569		AT2G15220	Plant basic secretory protein (BSP) family protein	peptidase m	P:viral reproduction	-
7.1.4.6	RTPQ1_7_H02_A032	sp_v2.0_unigene3106	2	0.00212056		AT5G53370	pectin methylesterase PCR fragment F; PECTINESTERASE	pectin methylesterase	P:cell wall modification; C:cytoplasmic membrane-bounded vesicle; C:cell wall; F:pectinesterase activity; F:aspartyl esterase activity; F:enzyme inhibitor activity; P:negative regulation of catalytic activity	EC:3.1.1.11
9.2.2.16	STRS1_17_B10_A034	sp_v2.0_unigene3106	2	0.00896822		AT5G53370	pectin methylesterase PCR fragment F; PECTINESTERASE	pectin methylesterase	P:cell wall modification; C:cytoplasmic membrane-bounded vesicle; C:cell wall; F:pectinesterase activity; F:aspartyl esterase activity; F:enzyme inhibitor activity; P:negative regulation of catalytic activity	EC:3.1.1.11
8.3.17.21	RTDR3_3_H10_A022	sp_v2.0_unigene31159;sp_v2.0_unigene28869	2	0.00222111		AT4G13050	Acyl-ACP thioesterase; ACYL ACP THIOESTERASE; ACYL-ACP THIOESTERASE; FatA; oleoyl-ACP thioesterase; OLEOYL-ACYL-CARRIER-PROTEIN HYDROLASE; oleoyl-[acyl carrier protein] thioesterase	acyl-acp thioesterase / ---NA---	F:palmitoyl-[acyl-carrier-protein] hydrolase activity; P:fatty acid biosynthetic process; F:oleoyl-[acyl-carrier-protein] hydrolase activity; F:acyl carrier activity; F:myristoyl-[acyl-carrier-protein] hydrolase activity; C:chloroplast; C:mitochondrion; -	EC:3.1.2.14
2.1.3.4	STRR1_11_E08_A033	sp_v2.0_unigene32479	2	0.00278532		AT2G18360	alpha/beta-Hydrolases superfamily protein; homoserine O-acetyltransferase	epoxide hydrolase	P:metabolic process; F:catalytic activity	-
2.4.3.18	STRR1_56_D03_A033	sp_v2.0_unigene32606;sp_v2.0_unigene32746	2	0.00283113				tmv resistance protein n-like	P:defense response; P:cellular process; F:catalytic activity; F:nucleotide binding	-
6.1.14.19	RTNIT1_1_G05_A029	sp_v2.0_unigene3289	2	0.00939981		AT2G38940	phosphate transporter 1;4; ATPT2; PHOSPHATE ATPT2; PHOSPHATE TRANSPORTER 2; PHT4	phosphate transporter	C:vacuole; C:plasma membrane; F:phosphate transmembrane transporter activity; P:transport; P:response to abscisic acid stimulus; F:secondary active transmembrane transporter activity; C:nucleus; F:carbohydrate transmembrane transporter activity	-
7.2.11.9	COLD1_55_D07_A029	sp_v2.0_unigene340;sp_v2.0_unigene27934	2	0.000256467		AT1G60500	Dynamin related protein 4C; DYNAMIN GTPASE EFFECTOR; GTPase	interferon-induced gtp-binding protein mx / rapid alkalinization factor	F:nucleotide binding; -	-
5.3.20.8	NDL1_25_E09_A029	sp_v2.0_unigene3402	2	1.72e-08		AT1G65730	YELLOW STRIPE like 7	probable metal-nicotianamine transporter ysl7	P:transmembrane transport; C:membrane	-
2.3.10.2	NDL2_7_D03_A029	sp_v2.0_unigene3437	2	0.000168384		AT4G32760	ENTH/VHS/GAT family protein	vhs and gat domain protein	C:intracellular; P:intracellular protein transport	-
8.3.19.23	RTCNT1_25_G08_A029	sp_v2.0_unigene3478	2	2e-05		AT1G30080	Glycosyl hydrolase superfamily protein; hydrolase, hydrolyzing O-glycosyl compounds	protein	F:hydrolase activity, hydrolyzing O-glycosyl compounds	EC:3.2.1
7.2.2.10	STRS1_9_C04_A034	sp_v2.0_unigene34808	2	6.64e-09		AT4G33720	CAP (Cysteine-rich secretory proteins, Antigen 5,	pinus taeda anonymous locus -_11938_-1 genomic sequence	C:extracellular region	-
3.3.19.12	RTCNT1_5_C02_A029	sp_v2.0_unigene34913	2	4.39e-05
6.2.20.5	NDL1_23_F02_A029	sp_v2.0_unigene3495	2	7.42e-05		AT1G31330	photosystem I subunit F; PHOTOSYSTEM I SUBUNIT III PRECURSOR	f chain improved model of plant photosystem i	C:chloroplast thylakoid lumen; C:photosystem I reaction center; P:photosynthesis	-
2.3.23.2	COLD1_6_C01_A029	sp_v2.0_unigene3512;sp_v2.0_unigene11596	2	2.37e-09		AT3G56430		unknown [Picea sitchensis] / protein	C:mitochondrion; C:plastid; C:vacuole; C:mitochondrion; C:plastid; C:vacuole	-
3.3.22.8	FLD1_46_G03_A029	sp_v2.0_unigene3539	2	0.00304748		AT1G15520	pleiotropic drug resistance 12; ABC TRANSPORTER	atp-binding cassette	F:ATPase activity, coupled to transmembrane movement of substances; F:substrate-specific transmembrane transporter activity; F:nucleotide binding; C:membrane	-
8.3.19.9	RTCNT1_1_D03_A029	sp_v2.0_unigene3589	2	0.00626408		AT5G11650	alpha/beta-Hydrolases superfamily protein; LYSOPHOSPHOLIPASE; hydrolase	monoglyceride lipase	F:hydrolase activity; C:plastid	-
6.2.8.14	RTFE1_42_D04_A029	sp_v2.0_unigene3589;sp_v2.0_unigene16955	2	0.00153572		AT5G11650	alpha/beta-Hydrolases superfamily protein; LYSOPHOSPHOLIPASE; hydrolase	monoglyceride lipase / protein	F:hydrolase activity; C:plastid; P:oxidation reduction; P:prenylated protein catabolic process; P:prenylcysteine catabolic process; C:vacuolar membrane; P:farnesyl diphosphate metabolic process; F:prenylcysteine oxidase activity; P:abscisic acid mediated signaling pathway	EC:1.8.3.5
3.1.2.22	STRS1_44_C01_A034	sp_v2.0_unigene36061	2	0.00128259		AT3G54400	Eukaryotic aspartyl protease family protein	pinus taeda anonymous locus cl727contig1_-5 genomic sequence	F:hydrolase activity	-
9.1.7.5	RTHG1_20_H11_A029	sp_v2.0_unigene36373	2	0.000607114		AT1G15030	Protein of unknown function (DUF789)	protein		-
1.1.7.8	RTHG1_27_F03_A029	sp_v2.0_unigene3643	2	0.00400927		AT2G43120	RmlC-like cupins superfamily protein	pirin-like protein	C:nucleus; C:mitochondrion; C:plastid	-
3.1.20.11	NDL1_35_F12_A029	sp_v2.0_unigene36472	2	5.45e-05		AT3G28345	ABC transporter family protein	abc transporter b family member	P:transmembrane transport; C:integral to membrane; F:ATPase activity, coupled to transmembrane movement of substances; P:ATP catabolic process; F:ATP binding; C:plasma membrane	-
3.2.21.19	HEAT1_8_A04_A029	sp_v2.0_unigene36989;sp_v2.0_unigene31337	2	5.55e-05		AT4G15940	Fumarylacetoacetate (FAA) hydrolase family; ISOMERASE; catalytic	5-carboxymethyl-2-hydroxymuconate delta-isomerase / fiber protein fb34	P:metabolic process; F:lyase activity; F:5-carboxymethyl-2-hydroxymuconate delta-isomerase activity; C:cytoplasmic membrane-bounded vesicle	EC:5.3.3.1-
5.1.1.2	STRS1_51_G09_A034	sp_v2.0_unigene37241	2	2.83e-06		AT4G18170	WRKY DNA-binding protein 28; ATWRKY28; WRKY28	protein	P:transcription, DNA-dependent; F:transcription factor activity; F:sequence-specific DNA binding; C:plastid	-
9.3.18.1	RTCNT1_32_D01_A029	sp_v2.0_unigene3727	2	5.1e-08				predicted protein [Physcomitrella patens subsp. patens]		-
4.3.17.9	RTDR1_17_H05_A015	sp_v2.0_unigene37610	2	1.46e-06		AT4G14819	Protein of unknown function (DUF1677)	unknown [Picea sitchensis]		-
4.3.14.14	RTNACL1_4_F06_A029	sp_v2.0_unigene37952;sp_v2.0_unigene37198	2	0.00513962				- / protein		-
12.1.12.22	COLD1_10_D08_A029	sp_v2.0_unigene38276	2	0.000992144
5.3.3.12	STRR1_28_H03_A033	sp_v2.0_unigene38329	2	0.00196644		AT5G60390	GTP binding Elongation factor Tu family protein	translation elongation factor 1- partial	F:translation elongation factor activity; P:translational elongation; P:GTP catabolic process; F:GTPase activity; C:cytoplasm; F:GTP binding	-
4.1.18.23	RTCU1_4_F08_A029	sp_v2.0_unigene3993	2	0.000208234		AT1G75510	Transcription initiation factor IIF, beta subunit; catalytic	transcription initiation factor iif subunit	C:transcription factor TFIIF complex; F:RNA polymerase II transcription factor activity; P:transcription initiation from RNA polymerase II promoter; F:ATP binding; F:catalytic activity	-
8.2.17.24	RTDR3_4_E04_A022	sp_v2.0_unigene40129	2	0.00926567		AT4G37530	Peroxidase superfamily protein; peroxidase	peroxidase 73	F:heme binding; F:peroxidase activity; P:oxidation reduction; P:response to oxidative stress	EC:1.11.1.7
11.3.21.4	COLD1_6_G11_A029	sp_v2.0_unigene4029	2	7.92e-05				pinus taeda anonymous locus 2_1-335_-1 genomic sequence	C:extracellular region; P:transport; F:transporter activity	-
9.4.17.21	RTDR3_3_E09_A022	sp_v2.0_unigene40310	2	0.000271754		AT5G38480	general regulatory factor 3; GENERAL REGULATORY FACTOR 3; GF14PSI ISOFORM; GRF3; RCI1	14-3-3 protein	F:protein domain specific binding	-
4.3.13.24	RTWW2_5_C05_A021	sp_v2.0_unigene40406	2	0.00156103		AT5G47280	ADR1-like 3	leucine rich repeat-like partial	P:defense response; P:apoptosis; F:ATP binding	-
7.4.20.9	NDL1_32_E04_A029	sp_v2.0_unigene40610	2	0.00333411
7.3.20.22	NDL1_61_F11_A029	sp_v2.0_unigene40735	2	0.00444104		AT4G25835	P-loop containing nucleoside triphosphate hydrolas; ATPase	protein	F:ATP binding; F:nucleoside-triphosphatase activity	EC:3.6.1.15
12.1.19.16	RTCNT1_7_A10_A029	sp_v2.0_unigene4080;sp_v2.0_unigene6133	2	0.000792914		AT4G24690	ubiquitin-associated (UBA)/TS-N domain-containing	ubiquitin-associated protein / aspartyl protease family protein	C:cytoplasm; C:anchored to membrane; C:cytoplasmic membrane-bounded vesicle; F:hydrolase activity; P:proteolysis	-
9.2.12.22	COLD1_13_B10_A029	sp_v2.0_unigene4084	2	0.00183111		AT5G15730	Protein kinase superfamily protein	probable receptor-like protein kinase at1g4973--like	F:kinase activity; C:cell part	-
8.2.8.16	RTFE1_41_B02_A029	sp_v2.0_unigene41077	2	0.00430729				probable leucine-rich repeat receptor-like protein kinase at5g4977--like	F:ATP binding; F:protein kinase activity; F:nucleotide binding; P:protein amino acid phosphorylation; F:protein serine/threonine kinase activity; F:kinase activity; P:phosphorylation; C:integral to membrane; C:membrane; C:cytoplasmic membrane-bounded vesicle	-
11.4.14.11	RTMNUT1_3_F08_A029	sp_v2.0_unigene41671	2	0.00101716		AT5G15180	Peroxidase superfamily protein; PEROXIDASE	peroxidase 3-like	F:metal ion binding; F:oxidoreductase activity	-
10.3.16.15	RTDS1_18_A12_A015	sp_v2.0_unigene41694	2	0.00198425		AT4G14746		protein		-
11.4.11.1	COLD1_26_B09_A029	sp_v2.0_unigene41813	2	0.00666853
8.1.12.12	RTWW3_4_E11_A022	sp_v2.0_unigene42232	2	0.00522093		AT1G79220	Mitochondrial transcription termination factor fam	mitochondrial transcription termination factor family protein	C:mitochondrion	-
1.2.5.7	RTNACL1_60_B09_A029	sp_v2.0_unigene4233	2	0.00136172		AT3G07880	Immunoglobulin E-set superfamily protein	rho gdp-dissociation	F:Rho GDP-dissociation inhibitor activity; C:plastid	-
4.2.18.14	RTCNT1_58_D05_A029	sp_v2.0_unigene42623;sp_v2.0_unigene19784	2	0.00575245		AT2G02000	glutamate decarboxylase 3; GLUTAMATE DECARBOXYLASE	glutamate decarboxylase / glutamate decarboxylase	P:glutamate metabolic process; F:pyridoxal phosphate binding; F:glutamate decarboxylase activity; C:plastid; F:calmodulin binding; P:glutamate metabolic process; F:pyridoxal phosphate binding; F:glutamate decarboxylase activity; C:plastid	EC:4.1.1.15; EC:4.1.1.15
2.3.11.15	GEO2_2_G09_A032	sp_v2.0_unigene4266	2	0.00250458		AT4G36750	Quinone reductase family protein; oxidoreductase, acting on NADH or NADPH, quinone or similar compound as acceptor	minor allergen	P:negative regulation of transcription, DNA-dependent; F:oxidoreductase activity; C:plasma membrane; F:FMN binding; P:oxidation reduction	-
6.4.5.2	RTNACL1_18_C09_A029	sp_v2.0_unigene4266	2	0.00224482		AT4G36750	Quinone reductase family protein; oxidoreductase, acting on NADH or NADPH, quinone or similar compound as acceptor	minor allergen	P:negative regulation of transcription, DNA-dependent; F:oxidoreductase activity; C:plasma membrane; F:FMN binding; P:oxidation reduction	-
5.3.17.4	RTDK1_4_A07_A029	sp_v2.0_unigene4381	2	2.2e-06		AT2G19690	phospholipase A2-beta; phospholipase A2	phospholipase a2	P:pollen development; F:phospholipase A2 activity; C:Golgi apparatus; P:lipid catabolic process; P:phospholipid metabolic process; F:calcium ion binding; P:regulation of stomatal movement; C:endoplasmic reticulum; P:response to light stimulus	EC:3.1.1.4
10.4.7.22	RTK1_43_A08_A029	sp_v2.0_unigene4385	2	0.00547629		AT4G11600	glutathione peroxidase 6; ATGPX6; GLUTATHIONE PEROXIDASE; GLUTATHIONE PEROXIDASE 6; LSC803; PHGPX; PHOSPHOLIPID HYDROPEROXIDE GLUTATHIONE PEROXIDASE; PHOSPHOLIPID-HYDROPEROXIDE GLUTATHIONE PEROXIDASE	glutathione peroxidase-like partial	F:glutathione peroxidase activity; P:response to oxidative stress; P:oxidation reduction	EC:1.11.1.9
11.1.2.21	STRS1_36_C05_A034	sp_v2.0_unigene43878	2	0.00740989		AT2G17440	plant intracellular ras group-related LRR 5	small gtp-binding protein	P:response to stimulus	-
11.4.11.19	GEO2_5_E07_A032	sp_v2.0_unigene43952	2	1.83e-06
3.2.19.19	RTCNT1_19_H12_A029	sp_v2.0_unigene447	2	0.00036061		AT4G34270	TIP41-like family protein	tip41-like protein	F:molecular_function; P:biological_process; C:cellular_component	-
11.3.9.17	RTCU1_23_A08_A029	sp_v2.0_unigene45186	2	0.00112749
4.1.18.8	RTCNT1_43_E10_A029	sp_v2.0_unigene4540	2	0.000986319		AT3G22750	Protein kinase superfamily protein	serine threonine-protein kinase ht1-like	F:non-membrane spanning protein tyrosine kinase activity; C:plasma membrane; F:protein binding; P:protein amino acid phosphorylation; F:ATP binding; F:protein serine/threonine kinase activity	EC:2.7.1-.2; EC:2.7.11
9.3.21.12	FLD1_67_G02_A029	sp_v2.0_unigene4550	2	0.00221914				rhs family protein		-
12.3.19.13	RTCNT1_6_G02_A029	sp_v2.0_unigene4560	2	0.000485495		AT5G06720	peroxidase 2; PEROXIDASE	peroxidase	F:metal ion binding; F:oxidoreductase activity	-
4.4.9.3	RTCA1_18_C05_A029	sp_v2.0_unigene45695	2	1.27e-07		AT1G80760	NOD26-like intrinsic protein 6;1; NIP6;1	mip nip subfamily	P:transmembrane transport; C:integral to membrane; F:transporter activity	-
2.3.13.11	RTS1_11_H11_A029	sp_v2.0_unigene45878	2	2.28e-07		AT1G61105	Toll-Interleukin-Resistance (TIR) domain family pr	tir-nbs-lrr resistance protein	P:cellular process; P:defense response; F:nucleotide binding; C:cell part; F:hydrolase activity	-
3.2.13.24	RTWW2_5_H01_A021	sp_v2.0_unigene459	2	0.000226506		AT2G25220	Protein kinase superfamily protein; kinase	probable receptor-like protein kinase at1g8-64--like	F:signal transducer activity; P:protein amino acid phosphorylation; F:ATP binding; C:membrane; F:protein serine/threonine kinase activity	EC:2.7.11
3.3.2.21	STRS1_44_B11_A034	sp_v2.0_unigene4594	2	5.35e-05		AT4G29950	Ypt/Rab-GAP domain of gyp1p superfamily protein	microtubule-associated protein	P:regulation of Rab GTPase activity	-
5.4.3.1	STRR1_8_H12_A033	sp_v2.0_unigene46495;sp_v2.0_unigene60722	2	5.81e-07		AT5G13930	Chalcone and stilbene synthase family protein; ATCHS; chalcone synthase; CHALCONE/STILBENE SYNTHASE; CHS; CHSN; NARINGENIN-CHALCONE SYNTHASE; TESTA 4 PROTEIN; transparent testa 4; TT4; whp; naringenin chalcone synthase; WHP	stilbene partial / stilbene partial	F:acyltransferase activity; C:cytoplasm; P:response to stress; F:naringenin-chalcone synthase activity; P:flavonoid biosynthetic process; F:pinosylvin synthase activity; F:acyltransferase activity; C:cytoplasm; P:response to stress; P:biosynthetic process; F:pinosylvin synthase activity	EC:2.3.1.74; EC:2.3.1.146; EC:2.3.1.146
5.2.4.18	RTS1_20_A09_A029	sp_v2.0_unigene46937	2	0.000426627
7.2.20.18	NDL1_53_B04_A029	sp_v2.0_unigene471	2	7.54e-06		AT2G27680	NAD(P)-linked oxidoreductase superfamily protein; aldo-keto reductase	aryl-alcohol dehydrogenase -like	C:plant-type cell wall; C:chloroplast envelope; F:aldo-keto reductase activity; C:chloroplast stroma; P:oxidation reduction	-
10.1.14.10	RTMNUT1_4_A04_A029	sp_v2.0_unigene47512	2	0.00148802		AT2G45560	cytochrome P450, family 76, subfamily C, polypepti; CYP76C1; CYTOCHROME P450	ac-78944_29 cytochrome p45-	C:cytoplasmic membrane-bounded vesicle; F:electron carrier activity; F:monooxygenase activity; F:heme binding; P:electron transport chain	-
7.4.18.17	RTCNT1_63_G10_A029	sp_v2.0_unigene4797	2	0.00609714		AT5G19530	S-adenosyl-L-methionine-dependent methyltransferas; ACAULIS 5; ACL5; spermine synthase	spermine synthase	C:cytoplasm; P:vessel member cell differentiation; P:spermidine biosynthetic process; P:unidimensional cell growth; P:auxin polar transport; F:spermidine synthase activity; F:spermine synthase activity; F:thermospermine synthase activity	EC:2.5.1.16; EC:2.5.1.22; EC:2.5.1.79
9.4.15.10	RTFE1_2_A09_A029	sp_v2.0_unigene483	2	0.0045659		AT1G19870	IQ-domain 32; IQ	protein iq-domain 32	C:cell part	-
5.1.18.16	RTCNT1_58_B05_A029	sp_v2.0_unigene4841	2	0.00131353		AT2G38110	glycerol-3-phosphate acyltransferase 6; 1-acylglycerol-3-phosphate O-acyltransferase	glycerol-3-phosphate acyltransferase 6	P:cutin biosynthetic process; P:flower development; F:1-acylglycerol-3-phosphate O-acyltransferase activity; C:membrane	EC:2.3.1.51
2.4.17.16	RTDR2_11_D08_A021	sp_v2.0_unigene48527	2	2.18e-05
8.3.21.17	HEAT1_5_D06_A029	sp_v2.0_unigene4875	2	4.97e-06		AT1G55230	Family of unknown function (DUF716)	protein	C:membrane	-
3.2.21.14	HEAT1_1_G12_A029	sp_v2.0_unigene48904	2	0.000108099		AT4G39420		protein	C:cytoplasmic membrane-bounded vesicle	-
2.2.13.18	RTWW1_22_D11_A015	sp_v2.0_unigene4964	2	0.00160108		AT1G28480	Thioredoxin superfamily protein; GLUTAREDOXIN; thiol-disulfide exchange intermediate	grx_c8 - glutaredoxin subgroup iii	P:cell redox homeostasis; F:electron carrier activity; F:protein disulfide oxidoreductase activity	-
1.2.7.10	RTK1_15_F06_A029	sp_v2.0_unigene49685	2	0.000350472		AT5G13870	xyloglucan endotransglucosylase/hydrolase 5; ENDOXYLOGLUCAN TRANSFERASE; ENDOXYLOGLUCAN TRANSFERASE A4; EXGT-A4; hydrolase, hydrolyzing O-glycosyl compounds	xyloglucan endotransglycosylase	F:hydrolase activity, hydrolyzing O-glycosyl compounds; P:cellular glucan metabolic process; C:apoplast; C:cell wall; F:xyloglucan:xyloglucosyl transferase activity	EC:3.2.1; EC:2.4.1.2-7
4.3.17.6	RTDR1_8_G11_A015	sp_v2.0_unigene49685	2	0.00157277		AT5G13870	xyloglucan endotransglucosylase/hydrolase 5; ENDOXYLOGLUCAN TRANSFERASE; ENDOXYLOGLUCAN TRANSFERASE A4; EXGT-A4; hydrolase, hydrolyzing O-glycosyl compounds	xyloglucan endotransglycosylase	F:hydrolase activity, hydrolyzing O-glycosyl compounds; P:cellular glucan metabolic process; C:apoplast; C:cell wall; F:xyloglucan:xyloglucosyl transferase activity	EC:3.2.1; EC:2.4.1.2-7
2.2.13.19	RTWW1_22_F08_A015	sp_v2.0_unigene50124;sp_v2.0_unigene84844	2	2.33e-06				- / unknown [Picea sitchensis]		-
3.2.6.8	RTMG1_22_G12_A029	sp_v2.0_unigene50357	2	3.82e-08				hypothetical protein MPER_-6955 [Moniliophthora perniciosa FA553]		-
5.1.20.10	NDL1_34_C06_A029	sp_v2.0_unigene50396	2	0.00125649		AT1G08080	alpha carbonic anhydrase 7; carbonate dehydratase	protein	P:one-carbon metabolic process; F:zinc ion binding; F:carbonate dehydratase activity	EC:4.2.1.1
2.4.17.11	RTDR1_20_C11_A015	sp_v2.0_unigene50769;sp_v2.0_unigene7202	2	0.00104119				---NA--- / pinus taeda anonymous locus 2_2483_-1 genomic sequence	P:metabolic process; F:hydrolase activity	-
8.1.12.13	RTWW3_12_E05_A022	sp_v2.0_unigene5120	2	0.00854984		AT3G25150	Nuclear transport factor 2 (NTF2) family protein w	rna binding	F:nucleic acid binding; F:nucleotide binding	-
1.3.17.20	RTDR3_1_F10_A022	sp_v2.0_unigene5136	2	0.00293773		AT1G69550	disease resistance protein (TIR-NBS-LRR class)	protein	P:response to stimulus	-
2.1.12.16	RTWW3_17_C08_A022	sp_v2.0_unigene5137	2	0.00636904		AT3G57330	autoinhibited Ca2+-ATPase 11; CA2+-TRANSPORTING ATPASE	autoinhibited calcium atpase	F:calcium-transporting ATPase activity; F:carbonate dehydratase activity; F:calmodulin binding; F:zinc ion binding; P:calcium ion transmembrane transport; C:integral to membrane; P:one-carbon metabolic process; P:ATP biosynthetic process; P:response to carbon dioxide; F:ATP binding; C:endoplasmic reticulum membrane; C:plasma membrane	EC:3.6.3.8; EC:4.2.1.1
6.2.14.21	RTNIT1_7_D05_A029	sp_v2.0_unigene5138	2	2.65e-05
7.1.21.5	FLD1_43_B06_A029	sp_v2.0_unigene5209	2	0.00906934		AT1G78570	rhamnose biosynthesis 1; DTDP-GLUCOSE; 3-beta-hydroxy-delta5-steroid dehydrogenase; dTDP-4-dehydrorhamnose reductase; dTDP-glucose 4,6-dehydratase; GDP-mannose 4,6-dehydratase; UDP-glucose 4-epimerase	probable rhamnose biosynthetic enzyme 1-like	F:dTDP-4-dehydrorhamnose reductase activity; P:extracellular polysaccharide biosynthetic process; C:soluble fraction; F:UDP-glucose 4,6-dehydratase activity; P:UDP-rhamnose biosynthetic process; F:UDP-L-rhamnose synthase activity; F:coenzyme binding; P:flavonol biosynthetic process; P:auxin efflux; F:dTDP-glucose 4,6-dehydratase activity	EC:1.1.1.133; EC:4.2.1.76; EC:4.2.1.46
6.2.2.16	STRS1_19_G04_A034	sp_v2.0_unigene5211	2	0.0012927		AT4G36470	S-adenosyl-L-methionine-dependent methyltransferas; S-adenosylmethionine-dependent methyltransferase	jasmonate o-methyltransferase	F:methyltransferase activity	EC:2.1.1
4.4.19.14	RTCNT1_11_H05_A029	sp_v2.0_unigene5345	2	1.33e-06		AT4G25150	HAD superfamily, subfamily IIIB acid phosphatase ; PHOSPHATASE; acid phosphatase	acid phosphatase	F:acid phosphatase activity	EC:3.1.3.2
1.2.1.2	STRS1_54_E10_A034	sp_v2.0_unigene540	2	0.00344337		AT5G15740	O-fucosyltransferase family protein	duf246 domain-containing protein at1g-491--like		-
6.4.9.7	RTCA1_29_D01_A029	sp_v2.0_unigene541	2	0.00373483		AT4G03560	two-pore channel 1; ATCCH1; ATTPC1; calcium channel 1; TPC1	two-pore calcium channel	P:seed germination; P:regulation of jasmonic acid biosynthetic process; C:plant-type vacuole; F:voltage-gated calcium channel activity; P:regulation of stomatal movement; C:vacuolar membrane; P:calcium-mediated signaling; P:regulation of calcium ion transport via voltage-gated calcium channel activity; C:plasma membrane	-
5.4.8.17	RTFEPL1_17_B12_A029	sp_v2.0_unigene554	2	3.73e-05		AT4G09650	ATP synthase delta-subunit gene; H+-TRANSPORTING ATP SYNTHASE	pinus taeda anonymous locus -_12238_-1 genomic sequence	P:ATP biosynthetic process; C:intracellular part; P:proton transport; C:membrane	-
6.1.11.2	COLD1_30_H06_A029	sp_v2.0_unigene55751;sp_v2.0_unigene2800	2	0.00379654				- / dna mismatch repair protein msh6-2	F:DNA binding	-
5.4.23.24	FLD1_32_G05_A029	sp_v2.0_unigene5624	2	8.09e-05		AT3G62550	Adenine nucleotide alpha hydrolases-like superfami; ER6	universal stress protein	P:response to stress	-
2.3.14.4	RTK1_3_G03_A029	sp_v2.0_unigene5646	2	9.25e-08		AT5G10240	asparagine synthetase 3; ASN3; ASPARAGINE SYNTHETASE; ASPARAGINE SYNTHETASE 3; amidophosphoribosyltransferase; amidophosphoribosyltransferase//asparagine synthase (glutamine-hydrolyzing); glutamine-fructose-6-phosphate transaminase (isomerizing)	asparagine synthetase	P:hyperosmotic salinity response; F:asparagine synthase (glutamine-hydrolyzing) activity; P:asparagine biosynthetic process; P:glutamine metabolic process; F:ATP binding; F:aspartate-ammonia ligase activity	EC:6.3.5.4; EC:6.3.1.1
10.1.14.6	RTK1_5_F12_A029	sp_v2.0_unigene5660;sp_v2.0_unigene16257	2	0.00634148		AT5G14250	Proteasome component (PCI) domain protein; CONSTITUTIVE PHOTOMORPHOGENIC 13; COP13; CSN3; FUS11; FUSCA 11	cop9 signalosome complex subunit 3 / malate dehydrogenase	C:proteasome complex; F:binding; F:L-malate dehydrogenase activity; F:acyltransferase activity; P:response to salt stress; P:malate metabolic process; P:tricarboxylic acid cycle; C:vacuolar membrane; P:cellular carbohydrate metabolic process; F:protein binding; C:chloroplast stroma; P:response to zinc ion; P:response to cadmium ion; C:nucleus; C:plasma membrane; C:apoplast	EC:1.1.1.37
11.2.10.9	RTAL1_17_H04_A029	sp_v2.0_unigene5673	2	0.000744225		AT2G38920	SPX (SYG1/Pho81/XPR1) domain-containing protein /	e3 ubiquitin-protein ligase bah1-like protein	F:zinc ion binding	-
12.3.19.20	RTCNT1_14_D04_A029	sp_v2.0_unigene5700	2	0.000702266		AT1G52570	phospholipase D alpha 2; PHOSPHLIPASE D ALPHA 2; PHOSPHOLIPASE D; PHOSPHOLIPASE D1; PLDALPHA2	phospholipase d	C:cytoplasm; F:hydrolase activity; P:metabolic process	-
8.4.17.2	RTDK1_2_C09_A029	sp_v2.0_unigene57483;sp_v2.0_unigene22899	2	0.00818113				- / hydroxyproline-rich glyco protein	C:mitochondrion	-
12.1.5.9	RTNACL1_60_F07_A029	sp_v2.0_unigene582	2	4.03e-05		AT2G32240	MYOSIN HEAVY	pinus taeda anonymous locus umn_448-_-1 genomic sequence	P:response to abscisic acid stimulus; F:molecular_function; P:response to cadmium ion; C:plasma membrane	-
6.1.12.4	RTWW2_13_C10_A021	sp_v2.0_unigene582	2	3e-05		AT2G32240	MYOSIN HEAVY	pinus taeda anonymous locus umn_448-_-1 genomic sequence	P:response to abscisic acid stimulus; F:molecular_function; P:response to cadmium ion; C:plasma membrane	-
6.1.21.17	HEAT1_6_D02_A029	sp_v2.0_unigene582	2	0.000245523		AT2G32240	MYOSIN HEAVY	pinus taeda anonymous locus umn_448-_-1 genomic sequence	P:response to abscisic acid stimulus; F:molecular_function; P:response to cadmium ion; C:plasma membrane	-
1.1.16.21	RTDS2_26_G04_A021	sp_v2.0_unigene5829	2	9.42e-05		AT2G01850	endoxyloglucan transferase A3; EXGT-A3; XYLOGLUCAN-SPECIFIC GLUCANASE; hydrolase, hydrolyzing O-glycosyl compounds	probable xyloglucan endotransglucosylase hydrolase protein 28-like	F:hydrolase activity, hydrolyzing O-glycosyl compounds; P:cellular glucan metabolic process; C:apoplast; C:cell wall; F:xyloglucan:xyloglucosyl transferase activity	EC:3.2.1; EC:2.4.1.2-7
11.3.3.23	STRR1_58_G08_A033	sp_v2.0_unigene5829	2	0.000115482		AT2G01850	endoxyloglucan transferase A3; EXGT-A3; XYLOGLUCAN-SPECIFIC GLUCANASE; hydrolase, hydrolyzing O-glycosyl compounds	probable xyloglucan endotransglucosylase hydrolase protein 28-like	F:hydrolase activity, hydrolyzing O-glycosyl compounds; P:cellular glucan metabolic process; C:apoplast; C:cell wall; F:xyloglucan:xyloglucosyl transferase activity	EC:3.2.1; EC:2.4.1.2-7
2.2.22.1	FLD1_40_E11_A029	sp_v2.0_unigene5829	2	0.000163582		AT2G01850	endoxyloglucan transferase A3; EXGT-A3; XYLOGLUCAN-SPECIFIC GLUCANASE; hydrolase, hydrolyzing O-glycosyl compounds	probable xyloglucan endotransglucosylase hydrolase protein 28-like	F:hydrolase activity, hydrolyzing O-glycosyl compounds; P:cellular glucan metabolic process; C:apoplast; C:cell wall; F:xyloglucan:xyloglucosyl transferase activity	EC:3.2.1; EC:2.4.1.2-7
8.2.20.11	NDL1_32_A08_A029	sp_v2.0_unigene5872	2	4.48e-05		AT3G15000	cobalt ion binding	plastid protein		-
6.3.5.8	RTNACL1_42_G08_A029	sp_v2.0_unigene59350	2	7.61e-06		AT1G29740	Leucine-rich repeat transmembrane protein kinase; kinase	probable lrr receptor-like serine threonine-protein kinase at1g5344--like	P:protein amino acid phosphorylation; F:ATP binding; F:MAP kinase kinase kinase activity	EC:2.7.11.25
10.1.12.22	COLD1_12_C05_A029	sp_v2.0_unigene59417	2	0.000112485		AT4G22530	S-adenosyl-L-methionine-dependent methyltransferas	s-adenosyl-l-methionine-dependent methyltransferase domain-containing protein	F:methyltransferase activity; P:methylation	EC:2.1.1
4.2.21.22	NDL1_7_B04_A029	sp_v2.0_unigene59480	2	7.36e-07		AT2G40610	expansin A8; ARABIDOPSIS THALIANA EXPANSIN A8; ATEXP8; ATEXPA8; ATHEXP ALPHA 1.11; EXP8	alpha-expansin 8	C:extracellular region; C:membrane; P:plant-type cell wall organization	-
9.3.11.5	COLD1_42_F02_A029	sp_v2.0_unigene59582	2	0.000213371		AT2G06255	ELF4-like 3	elf4-like protein		-
6.2.19.15	RTCNT1_10_H04_A029	sp_v2.0_unigene59723	2	6.66e-05		AT1G19320	Pathogenesis-related thaumatin superfamily protein	thaumatin-like protein	P:response to virus; C:cell wall; P:response to UV-B; P:systemic acquired resistance; P:regulation of anthocyanin biosynthetic process; F:protein binding; C:vacuole; P:response to cadmium ion; C:apoplast	-
5.2.12.5	RTWW2_20_D08_A021	sp_v2.0_unigene6015	2	0.00588115		AT5G19630	alpha/beta-Hydrolases superfamily protein; hydrolase	protein	F:aminopeptidase activity; P:proteolysis	EC:3.4.11
1.3.7.10	RTK1_15_F09_A029	sp_v2.0_unigene60157	2	0.00229318		AT5G05340	Peroxidase superfamily protein; PEROXIDASE	peroxidase-like protein	F:heme binding; F:peroxidase activity; P:oxidation reduction; P:response to oxidative stress	EC:1.11.1.7
3.1.21.17	HEAT1_7_G04_A029	sp_v2.0_unigene6035	2	0.00148576		AT2G45010	PLAC8 family protein	protein	C:integral to membrane	-
7.2.23.20	FLD1_24_C08_A029	sp_v2.0_unigene6047	2	3.73e-06				unknown [Picea sitchensis]	C:plastid	-
5.2.11.19	HEAT1_11_F10_A029	sp_v2.0_unigene60588	2	2.07e-09		AT3G12500	basic chitinase; ATHCHIB; BASIC CHITINASE; CHITINASE; PATHOGENESIS-RELATED 3; PR-3; PR3	class i chitinase	F:hydrolase activity, acting on glycosyl bonds; P:polysaccharide catabolic process	-
4.3.18.10	RTCNT1_51_A08_A029	sp_v2.0_unigene60771;sp_v2.0_unigene13702	2	0.00108587		AT2G43590	Chitinase family protein; ENDOCHITINASE; MONOMER-145; chitinase	class iv chitinase chia4- / kda heat-shock protein	F:chitinase activity; F:chitin binding; P:cell wall macromolecule catabolic process; P:chitin catabolic process; P:protein homooligomerization	EC:3.2.1.14
12.1.15.9	RTDS3_28_B11_A022	sp_v2.0_unigene60838	2	0.000517303		AT2G02010	glutamate decarboxylase 4; GLUTAMATE DECARBOXYLASE	glutamate decarboxylase	P:glutamate metabolic process; F:pyridoxal phosphate binding; F:glutamate decarboxylase activity; C:nucleus; C:cytosol; F:calmodulin binding	EC:4.1.1.15
2.1.8.9	RTFE1_17_A02_A029	sp_v2.0_unigene60994	2	2.85e-06				cell-wall protein		-
9.3.21.6	FLD1_40_D02_A029	sp_v2.0_unigene61012	2	0.00307453		AT5G39160	RmlC-like cupins superfamily protein; GERMIN	germin-like protein 2-1-like	F:metal ion binding	-
4.4.6.21	RTNACL1_10_A04_A029	sp_v2.0_unigene61141	2	4.79e-05		AT2G30860	glutathione S-transferase PHI 9; ATGSTF7; ATGSTF9; GLUTTR; glutathione transferase	glutathione s-transferase-like protein	F:transferase activity	-
7.1.19.13	RTCNT1_9_F01_A029	sp_v2.0_unigene61165	2	0.00633649		AT2G17380	associated protein 19; AP19; CLATHRIN ASSEMBLY PROTEIN AP19	clathrin assembly protein ap19 homolog	C:clathrin coat of trans-Golgi network vesicle; F:protein transporter activity; P:vesicle-mediated transport; P:intracellular protein transport; C:clathrin adaptor complex; C:mitochondrion	-
4.4.22.13	FLD1_60_H10_A029	sp_v2.0_unigene61283	2	0.00778073		AT5G06570	alpha/beta-Hydrolases superfamily protein	pinus taeda anonymous locus 2_2483_-1 genomic sequence	F:hydrolase activity; P:metabolic process	-
7.3.13.19	RTWW1_17_C03_A015	sp_v2.0_unigene61283;sp_v2.0_unigene60100	2	0.00136636		AT5G06570 / AT3G48700	alpha/beta-Hydrolases superfamily protein	pinus taeda anonymous locus 2_2483_-1 genomic sequence / probable carboxylesterase 2-like	F:hydrolase activity; P:metabolic process; P:metabolic process;	EC:3.1.1
1.4.19.14	RTCNT1_13_D09_A029	sp_v2.0_unigene61438	2	0.00245743		AT1G69550	disease resistance protein (TIR-NBS-LRR class)	protein	P:innate immune response; P:apoptosis; C:intrinsic to membrane; F:ATP binding; P:signal transduction; F:nucleoside-triphosphatase activity; F:transmembrane receptor activity	EC:3.6.1.15
2.1.1.5	STRS1_64_H04_A034	sp_v2.0_unigene6149	2	0.00722809		AT3G13790	Glycosyl hydrolases family 32 protein; BETA-FRUCTOFURANOSIDASE	beta- insoluble isoenzyme cwinv1	F:hydrolase activity, hydrolyzing O-glycosyl compounds; C:cytoplasmic membrane-bounded vesicle; P:metabolic process	EC:3.2.1
2.4.13.3	RTPHOS1_7_G07_A029	sp_v2.0_unigene61930;sp_v2.0_unigene18305	2	0.00010748				leucine rich repeat-like partial / late embryogenesis abundant protein lea14-	P:defense response; P:apoptosis; F:ATP binding; P:response to desiccation	-
7.4.8.18	RTFEPL1_11_B10_A029	sp_v2.0_unigene6199	2	0.000803925		AT5G16780	SART-1 family; SART-1	u4 tri-snrnp-associated protein	C:nucleolus; P:cotyledon vascular tissue pattern formation; P:phloem or xylem histogenesis; P:leaf vascular tissue pattern formation; P:meristem structural organization; P:leaf development; P:flower development; P:post-embryonic root development	-
8.4.15.6	RTDS3_22_D11_A022	sp_v2.0_unigene62384	2	0.000137354		AT3G09140	Protein of unknown function (DUF674)	unknow protein		-
4.1.3.1	STRR1_9_D02_A033	sp_v2.0_unigene62632	2	1.66e-07		AT2G15220	Plant basic secretory protein (BSP) family protein	pr17c precursor		-
9.4.11.19	GEO2_7_D05_A032	sp_v2.0_unigene6292	2	0.00452855		AT1G27690	Protein of unknown function (DUF620); LIPASE	protein	F:molecular_function	-
2.4.9.2	RTCA1_20_C01_A029	sp_v2.0_unigene63601;sp_v2.0_unigene25369	2	4.56e-05		AT5G65810		PREDICTED: uncharacterized protein At3g4972--like [Vitis vinifera] / PREDICTED: uncharacterized protein At3g4972--like [Vitis vinifera]	F:molecular_function; P:biological_process; C:Golgi apparatus; C:plasma membrane; C:vacuolar membrane; C:chloroplast thylakoid membrane	-
9.1.20.14	NDL1_40_B06_A029	sp_v2.0_unigene6372	2	0.00319671		AT5G33370	GDSL-like Lipase/Acylhydrolase superfamily protein; carboxylic ester hydrolase	zinc finger	P:lipid metabolic process; F:hydrolase activity, acting on ester bonds	-
6.3.16.8	RTDS1_3_H07_A015	sp_v2.0_unigene64448	2	0.00110905				dehydrin 2	P:response to water; P:response to stress	-
4.3.8.15	RTFE1_44_D11_A029	sp_v2.0_unigene6488	2	0.00963275		AT4G17830	Peptidase M20/M25/M40 family protein; N-ACETYLORNITHINE DEACETYLASE	acetylornithine deacetylase	F:metallopeptidase activity; F:acetylornithine deacetylase activity; P:proteolysis	EC:3.5.1.16
5.2.22.22	GEO1_7_G05_A029	sp_v2.0_unigene65521	2	9.74e-05				elicitor-responsive protein		-
9.4.17.18	RTDR2_15_D01_A021	sp_v2.0_unigene65779	2	1.34e-05		AT5G13870	xyloglucan endotransglucosylase/hydrolase 5; ENDOXYLOGLUCAN TRANSFERASE; ENDOXYLOGLUCAN TRANSFERASE A4; EXGT-A4; hydrolase, hydrolyzing O-glycosyl compounds	xyloglucan endotransglucosylase hydrolase protein a	F:hydrolase activity, hydrolyzing O-glycosyl compounds; F:xyloglucan:xyloglucosyl transferase activity; C:cytoplasmic membrane-bounded vesicle; C:cell wall; P:cellular glucan metabolic process; P:cellular cell wall organization; C:apoplast	EC:3.2.1; EC:2.4.1.2-7
10.2.18.15	RTCNT1_54_H07_A029	sp_v2.0_unigene6652	2	0.00288171		AT5G16450	Ribonuclease E inhibitor RraA/Dimethylmenaquinone; 2-DEMETHYLMENAQUINONE	regulator of ribonuclease activity a	C:cytoplasm; P:negative regulation of endoribonuclease activity; F:endoribonuclease inhibitor activity; P:methylation; P:regulation of RNA metabolic process; F:enzyme binding; F:methyltransferase activity	EC:2.1.1
6.2.17.15	RTDR2_7_B10_A021	sp_v2.0_unigene6667	2	0.00794013		AT1G05675	UDP-Glycosyltransferase superfamily protein	pinus taeda anonymous locus -_17985_-1 genomic sequence	F:transferase activity, transferring hexosyl groups; P:metabolic process	EC:2.4.1
8.1.2.24	STRS1_39_E01_A034	sp_v2.0_unigene671	2	0.000959578		AT1G05960	ARM repeat superfamily protein	efr3-like protein	C:plasma membrane	-
3.1.7.18	RTK1_37_E02_A029	sp_v2.0_unigene6723	2	8.74e-05		AT1G55910	zinc transporter 11 precursor; ZIP11	zip transporter	P:metal ion transport; C:membrane; F:metal ion transmembrane transporter activity; P:transmembrane transport	-
4.4.12.17	RTWW3_24_B03_A022	sp_v2.0_unigene6783	2	1.36e-07		AT1G72200	RING/U-box superfamily protein; RING-H2	e3 ubiquitin-protein ligase atl6-like	F:metal ion binding	-
6.2.7.24	RTK1_47_F03_A029	sp_v2.0_unigene6837;sp_v2.0_unigene1017	2	0.002134		AT2G26760	Cyclin B1;4; CYC3; CYCB1;4; CYCLIN; CYCLIN 3; CYCLIN B1;4	cyclin b1 / protein	C:nucleus; P:cell cycle; P:cell division; F:transferase activity, transferring acyl groups other than amino-acyl groups	EC:2.3.1
5.1.12.2	RTWW2_13_E10_A021	sp_v2.0_unigene6856	2	7.27e-05		AT5G08080	syntaxin of plants 132; ATSYP132; SYNTAXIN; SYP132	syntaxin 1b 2 3	P:cellular membrane fusion; F:SNAP receptor activity; C:plasma membrane; P:vesicle-mediated transport; P:response to abscisic acid stimulus; P:intracellular protein transport	-
12.3.4.24	RTS1_27_C02_A029	sp_v2.0_unigene69280	2	2.51e-06		AT3G49120	peroxidase CB; AT-POX; ATPOX; PEROXIDASE; PROLINE OXIDASE; PRXCB	peroxidase 15-like	P:hydrogen peroxide catabolic process; P:oxidation reduction; P:defense response to bacterium; P:response to light stimulus; F:peroxidase activity; C:plant-type cell wall; C:vacuolar membrane; P:phosphorylation; F:kinase activity; F:heme binding; P:unidimensional cell growth; P:defense response to fungus; C:apoplast	EC:1.11.1.7
11.4.4.22	RTS1_27_E06_A029	sp_v2.0_unigene697	2	0.000128185		AT4G27940	manganese tracking factor for mitochondrial SOD2	solute carrier family 25 member 39-like	C:membrane; P:transport	-
7.2.21.9	GEO1_5_B10_A029	sp_v2.0_unigene6993;sp_v2.0_unigene60338	2	1.86e-07		AT4G20300	Protein of unknown function (DUF1639)	protein / adp-ribosylation factor	F:molecular_function; P:biological_process; C:cellular_component; P:protein amino acid ADP-ribosylation; F:GTP binding; C:Golgi apparatus; F:hydrolase activity; P:vesicle-mediated transport; P:intracellular protein transport; C:membrane; C:plastid; P:small GTPase mediated signal transduction; F:transporter activity	-
1.4.21.6	FLD1_55_F08_A029	sp_v2.0_unigene715	2	0.000335719		AT4G32910		protein	C:nuclear envelope; F:protein binding	-
8.3.11.1	COLD1_29_B11_A029	sp_v2.0_unigene73633	2	0.00735832				unknown [Picea sitchensis]	F:metal ion binding; F:zinc ion binding	-
9.4.19.3	RTAL1_4_G02_A029	sp_v2.0_unigene7456	2	0.00921864		AT1G72050	transcription factor IIIA	transcription factor iiia	F:binding	-
3.4.5.1	RTNACL1_20_H07_A029	sp_v2.0_unigene7472	2	0.00243765
6.1.5.18	RTPHOS1_13_B09_A029	sp_v2.0_unigene7494;sp_v2.0_unigene7724	2	0.00442794		AT1G02130 / AT5G23860	RAS 5; ARA-5 RAS; ARA5; ARABIDOPSIS RAS 5; ATRAB1B	rab family gtpase / beta chain	P:protein transport; F:hydrolase activity; F:GTP binding; P:small GTPase mediated signal transduction; C:microtubule; P:protein polymerization; P:GTP catabolic process; P:microtubule-based movement; F:GTPase activity; F:structural molecule activity; C:cytoplasm; F:GTP binding	-
5.2.13.10	RTS1_10_G12_A029	sp_v2.0_unigene7498	2	2.66e-08		AT5G06570	alpha/beta-Hydrolases superfamily protein	pinus taeda anonymous locus 2_2483_-1 genomic sequence	P:metabolic process; F:hydrolase activity	-
1.2.21.10	GEO1_15_C08_A029	sp_v2.0_unigene7610	2	0.00718849		AT1G04040	HAD superfamily, subfamily IIIB acid phosphatase ; PHOSPHATASE; acid phosphatase	protein	F:acid phosphatase activity	EC:3.1.3.2
5.2.1.3	STRS1_52_B03_A034	sp_v2.0_unigene77019	2	0.00145067		AT5G06570	alpha/beta-Hydrolases superfamily protein	pinus taeda anonymous locus 2_742-_-2 genomic sequence	F:hydrolase activity; P:metabolic process	-
7.2.12.16	RTWW3_13_E07_A022	sp_v2.0_unigene77029;sp_v2.0_unigene35274	2	3.5e-06		AT4G24210	F-box family protein; E3SCF1 ligase; sleepy; SLEEPY1; sly1	pinus taeda anonymous locus cl245-contig1_-2 genomic sequence / histone-lysine n-methyltransferase suvr4	P:post-embryonic development; C:intracellular part; C:nucleolus; P:histone lysine methylation; F:histone-lysine N-methyltransferase activity	EC:2.1.1.43
8.2.2.9	STRS1_8_A07_A034	sp_v2.0_unigene7724	2	0.00499537		AT5G23860	tubulin beta 8; TUB7; TUB8	beta chain	C:microtubule; P:protein polymerization; P:GTP catabolic process; P:microtubule-based movement; F:GTPase activity; F:structural molecule activity; C:cytoplasm; F:GTP binding	-
4.4.13.23	RTWW2_5_A10_A021	sp_v2.0_unigene77307	2	1.02e-05		AT2G01890	purple acid phosphatase 8; PAP; PAP8; PHOSPHATASE METALLO-PHOSPHOESTERASE; PURPLE ACID PHOSPHATASE PRECURSOR	purple acid phosphatase	P:dephosphorylation; C:endomembrane system; F:protein serine/threonine phosphatase activity; F:acid phosphatase activity	EC:3.1.3.2
12.4.15.6	RTDS3_16_B01_A022	sp_v2.0_unigene7735	2	0.00216298		AT3G53980	Bifunctional inhibitor/lipid-transfer protein/seed	pinus taeda anonymous locus umn_cl9contig2_-3 genomic sequence	P:lipid transport; F:lipid binding	-
4.3.20.4	NDL1_15_G09_A029	sp_v2.0_unigene7744	2	9.09e-09		AT4G16370	oligopeptide transporter; ATOPT3; OLIGOPEPTIDE TRANSPORTER; OPT3	oligopeptide transporter opt family	P:oligopeptide transport; C:cytoplasmic membrane-bounded vesicle; F:oligopeptide transporter activity; P:transmembrane transport; C:membrane; P:cellular metal ion homeostasis	-
4.1.9.20	RTCU1_29_E01_A029	sp_v2.0_unigene7749	2	0.00151331		AT4G29850	Eukaryotic protein of unknown function (DUF872)	pinus taeda anonymous locus cl4484contig1_-1 genomic sequence	F:molecular_function; P:biological_process; C:cellular_component	-
6.2.19.7	RTBOR1_2_F07_A029	sp_v2.0_unigene77568	2	0.00344659		AT2G40610	expansin A8; ARABIDOPSIS THALIANA EXPANSIN A8; ATEXP8; ATEXPA8; ATHEXP ALPHA 1.11; EXP8	expansin 1	C:extracellular region; C:membrane; P:plant-type cell wall organization	-
1.2.15.19	RTFEPL1_8_B07_A029	sp_v2.0_unigene7761	2	0.000171518		AT3G17450	hAT dimerisation domain-containing protein	hat dimerisation domain-containing	F:binding	-
4.4.17.1	RTDK1_4_C03_A029	sp_v2.0_unigene77674	2	5.4e-06
11.3.17.7	RTDR1_3_G04_A015	sp_v2.0_unigene7775	2	9.75e-05				unknown [Picea sitchensis]		-
10.3.21.6	FLD1_38_G07_A029	sp_v2.0_unigene7849	2	0.00105065		AT5G54110	membrane-associated mannitol-induced; ARABIDOPSIS THALIANA MEMBRANE-ASSOCIATED MANNITOL-INDUCED; ATMAMI	vesicle-associated protein 4-2-like	P:response to osmotic stress; F:structural molecule activity; C:plasma membrane	-
4.1.2.22	STRS1_43_F03_A034	sp_v2.0_unigene78501	2	1.43e-07		AT2G28680	RmlC-like cupins superfamily protein; LEGUMIN	glutelin type-a	F:nutrient reservoir activity	-
3.4.6.4	RTMG1_9_E04_A029	sp_v2.0_unigene78543	2	8.94e-05		AT5G50260	Cysteine proteinases superfamily protein; CYSTEINE ENDOPEPTIDASE	cysteine proteinase	F:oxidoreductase activity; C:cytoplasmic membrane-bounded vesicle; F:cysteine-type endopeptidase activity; P:proteolysis; C:endoplasmic reticulum	EC:3.4.22
11.4.11.14	COLD1_63_D11_A029	sp_v2.0_unigene78646	2	0.00041235		AT3G12500	basic chitinase; ATHCHIB; BASIC CHITINASE; CHITINASE; PATHOGENESIS-RELATED 3; PR-3; PR3	basic endochitinase-like protein	F:chitinase activity; F:chitin binding; P:cell wall macromolecule catabolic process; P:chitin catabolic process	EC:3.2.1.14
3.1.2.1	STRR1_74_A01_A033	sp_v2.0_unigene78646	2	0.000593656		AT3G12500	basic chitinase; ATHCHIB; BASIC CHITINASE; CHITINASE; PATHOGENESIS-RELATED 3; PR-3; PR3	basic endochitinase-like protein	F:chitinase activity; F:chitin binding; P:cell wall macromolecule catabolic process; P:chitin catabolic process	EC:3.2.1.14
1.2.5.3	RTNACL1_35_B08_A029	sp_v2.0_unigene7932	2	0.00927625		AT1G01300	Eukaryotic aspartyl protease family protein	protein	C:cell part; P:proteolysis; F:aspartic-type endopeptidase activity	EC:3.4.23
4.2.3.20	STRR1_55_B04_A033	sp_v2.0_unigene79396	2	9.6e-08		AT1G24735	S-adenosyl-L-methionine-dependent methyltransferas; caffeoyl-CoA O-methyltransferase	caffeoyl- o-methyltransferase	F:O-methyltransferase activity	-
3.3.6.3	RTMG1_9_A10_A029	sp_v2.0_unigene79593	2	0.00270882		AT4G36610	alpha/beta-Hydrolases superfamily protein; hydrolase	epoxide hydrolase	P:metabolic process; F:catalytic activity	-
1.3.14.6	RTMNUT1_2_B07_A029	sp_v2.0_unigene7975	2	0.004333		AT2G37020	Translin family protein; TRANSLIN	translin-like protein	F:sequence-specific DNA binding; C:chloroplast	-
5.2.23.6	FLD1_3_B08_A029	sp_v2.0_unigene80265	2	0.000121928		AT4G09610	GAST1 protein homolog 2; GASA1; GASA2; GAST1 PROTEIN HOMOLOG	gibberellin-regulated protein 2 precursor	P:response to gibberellin stimulus; C:endomembrane system; C:extracellular region; C:cytoplasmic membrane-bounded vesicle; P:defense response; C:cell wall	-
8.4.14.1	RTHG1_8_C02_A029	sp_v2.0_unigene80493	2	0.00064417		AT1G73010	phosphate starvation-induced gene 2	inorganic pyrophosphatase 2-like	P:dephosphorylation; F:phosphatase activity	EC:3.1.3
1.4.13.13	RTWW1_10_B11_A015	sp_v2.0_unigene80659	2	0.00023889		AT5G06570	alpha/beta-Hydrolases superfamily protein	pinus taeda anonymous locus 2_2483_-1 genomic sequence	P:metabolic process; F:hydrolase activity	-
6.1.20.7	NDL1_24_A08_A029	sp_v2.0_unigene8179	2	7.38e-07				unknown [Picea sitchensis]		-
1.3.20.24	RTAL1_2_F07_A029	sp_v2.0_unigene8192	2	0.000743318
2.4.2.14	STRS1_22_G03_A034	sp_v2.0_unigene81980;sp_v2.0_unigene24105	2	0.00250432		AT5G20950	Glycosyl hydrolase family protein; BETA-D-GLUCAN EXOHYDROLASE; hydrolase, hydrolyzing O-glycosyl compounds	glycosyl hydrolase-like protein / glycosyl hydrolase-like partial	P:carbohydrate metabolic process; F:hydrolase activity, hydrolyzing O-glycosyl compounds; P:carbohydrate metabolic process; C:membrane; C:cytoplasmic membrane-bounded vesicle; C:plant-type cell wall; F:beta-glucosidase activity	EC:3.2.1; EC:3.2.1.21
4.1.1.8	STRS1_63_B11_A034	sp_v2.0_unigene81980;sp_v2.0_unigene24105	2	0.00636975		AT5G20950	Glycosyl hydrolase family protein; BETA-D-GLUCAN EXOHYDROLASE; hydrolase, hydrolyzing O-glycosyl compounds	glycosyl hydrolase-like protein / glycosyl hydrolase-like partial	P:carbohydrate metabolic process; F:hydrolase activity, hydrolyzing O-glycosyl compounds; P:carbohydrate metabolic process; C:membrane; C:cytoplasmic membrane-bounded vesicle; C:plant-type cell wall; F:beta-glucosidase activity	EC:3.2.1; EC:3.2.1.21
1.2.19.19	RTCNT1_21_C11_A029	sp_v2.0_unigene82279	2	0.000193703		AT4G03210	xyloglucan endotransglucosylase/hydrolase 9; XTH9; XYLOGLUCAN ENDOTRANSGLUCOSYLASE/HYDROLASE 9; XYLOGLUCAN ENDOTRANSGLYCOSYLASE; hydrolase, acting on glycosyl bonds; xyloglucan:xyloglucosyl transferase	xyloglucan endotransglucosylase hydrolase protein 9	P:carbohydrate metabolic process; F:hydrolase activity; F:transferase activity, transferring glycosyl groups	-
1.1.7.15	RTK1_27_B03_A029	sp_v2.0_unigene82497;sp_v2.0_unigene82595	2	0.000904209		AT4G19030	NOD26-like major intrinsic protein 1; AT-NLM1; NLM1	aquaporin nip1-2 / nodulin-26 like intrinsic protein	P:transmembrane transport; C:integral to membrane; F:transporter activity; P:transport; C:membrane; F:transporter activity	-
1.3.20.23	RTAL1_2_E08_A029	sp_v2.0_unigene82524	2	0.000132378		AT1G15520	pleiotropic drug resistance 12; ABC TRANSPORTER	atp-binding cassette	F:hydrolase activity; C:membrane	-
3.2.21.2	FLD1_25_G03_A029	sp_v2.0_unigene8424	2	3.9e-06		AT4G27960	ubiquitin conjugating enzyme 9; UBC9; UBIQUITIN CONJUGATING ENZYME 9; UBIQUITIN-PROTEIN LIGASE	ubiquitin-conjugating enzyme e2	C:cytoplasm; F:protein binding; P:protein ubiquitination; P:ubiquitin-dependent protein catabolic process; F:ATP binding; F:ubiquitin-protein ligase activity; C:nucleus; P:post-translational protein modification	EC:6.3.2.19
1.1.8.16	RTFE1_47_B01_A029	sp_v2.0_unigene8427	2	0.000138913		AT1G11260	sugar transporter 1	protein	F:oxidoreductase activity; P:transmembrane transport; F:sugar:hydrogen symporter activity; P:carbohydrate transport; C:integral to membrane	-
1.3.18.4	RTCNT1_37_B05_A029	sp_v2.0_unigene850	2	0.00550072		AT3G11660	NDR1/HIN1-like 1; NHL1	ndr1 hin1-like protein	P:defense response to virus	-
10.3.2.23	STRS1_37_G03_A034	sp_v2.0_unigene85638	2	0.000377358
2.2.16.23	RTDS2_26_E01_A021	sp_v2.0_unigene8583	2	3.04e-07		AT5G66330	Leucine-rich repeat (LRR) family protein	serine-threonine protein plant-	F:kinase activity; P:oxidation reduction; F:oxidoreductase activity; P:phosphorylation; F:2-alkenal reductase activity	-
6.2.12.15	RTWW3_15_A06_A022	sp_v2.0_unigene85894	2	0.00336215		AT1G32780	GroES-like zinc-binding dehydrogenase family prote; ALCOHOL DEHYDROGENASE	alcohol dehydrogenase-like protein	F:metal ion binding; P:metabolic process; F:catalytic activity	-
5.3.7.20	RTK1_35_F01_A029	sp_v2.0_unigene8647	2	1.07e-06		AT3G23280	XB3 ortholog 5 in Arabidopsis thaliana	protein	F:metal ion binding; F:zinc ion binding; P:proteolysis; F:serine-type peptidase activity; C:membrane	-
1.3.17.22	RTDR3_8_F03_A022	sp_v2.0_unigene8657	2	5.54e-05		AT2G18160	basic leucine-zipper 2; GBF5; TRANSCRIPTION FACTOR GBF5	pinus taeda anonymous locus cl2315contig1_-3 genomic sequence	P:transcription, DNA-dependent; F:DNA binding	-
3.1.12.2	RTWW2_14_H02_A021	sp_v2.0_unigene8683	2	4.48e-08				pgps d12	F:molecular_function; P:biological_process; C:cellular_component	-
3.1.22.20	GEO1_1_G06_A029	sp_v2.0_unigene8726	2	0.00422777		AT4G10440	S-adenosyl-L-methionine-dependent methyltransferas	atp binding	P:methylation; F:methyltransferase activity	EC:2.1.1
10.4.21.5	FLD1_38_D01_A029	sp_v2.0_unigene87689	2	0.000912336
7.4.18.15	RTCNT1_56_F06_A029	sp_v2.0_unigene8848	2	5.22e-05		AT5G25830	GATA transcription factor 12	protein	P:circadian rhythm; F:binding; P:response to light stimulus	-
1.4.15.20	RTFEPL1_8_C06_A029	sp_v2.0_unigene8883	2	0.00021704		AT1G55730	cation exchanger 5; ATCAX5; CAX5; H+/CA2+	vacuolar cation proton exchanger 5-like	C:integral to membrane; F:nucleic acid binding; F:cation transmembrane transporter activity; F:nucleotide binding; P:cation transport; P:transmembrane transport	-
5.2.20.2	NDL1_14_F04_A029	sp_v2.0_unigene91100	2	3.04e-08
12.2.21.17	HEAT1_3_C08_A029	sp_v2.0_unigene9133	2	0.0012082		AT1G11250	syntaxin of plants 125; ATSYP125; SYNTAXIN-RELATED; SYP125	qa- sso1 syntaxin1- syp12a-group	C:phragmoplast; P:cellular membrane fusion; C:endomembrane system; F:SNAP receptor activity; C:cell plate; C:plasma membrane; P:vesicle-mediated transport; P:intracellular protein transport	-
10.2.12.12	RTWW3_3_G07_A022	sp_v2.0_unigene91507	2	0.00183643		AT5G54160	O-methyltransferase 1; ATOMT1; O-METHYLTRANSFERASE; O-METHYLTRANSFERASE 1; OMT1; 5-hydroxy coniferaldehyde o-methyltransferase; caffeate o-methyltransferase; caffeic acid /5-hydroxyferulic acid o-methyltransferase; caffeic acid o-methyltransferase; caffeic acid/5-hydroxyferulic acid o-methyltransferase; COMT	caffeic acid 3-o-methyltransferase	F:caffeate O-methyltransferase activity; F:protein dimerization activity; P:methylation	EC:2.1.1.68
9.2.9.10	RTCNT2_2_G12_A029	sp_v2.0_unigene91584	2	1.77e-05		AT2G38120	Transmembrane amino acid transporter family protei; AUX1; AUXIN RESISTANT 1; AUXIN-HERBICIDE RESISTANT; MAP1; MODIFIER OF ARF7/NPH4 PHENOTYPES 1; PIR1; WAV5; WAVY ROOTS 5	auxin influx carrier component	C:membrane	-
5.1.11.4	COLD1_32_A03_A029	sp_v2.0_unigene9180;sp_v2.0_unigene49244	2	0.00421431		AT1G31130		protein	C:membrane	-
4.1.22.18	FLD1_68_H12_A029	sp_v2.0_unigene92291	2	0.000807054				pinus taeda anonymous locus -_9691_-2 genomic sequence	F:molecular_function; P:biological_process; C:plasma membrane	-
4.4.23.2	COLD1_5_C07_A029	sp_v2.0_unigene9290	2	0.00739204
10.2.18.18	RTCNT1_62_B08_A029	sp_v2.0_unigene9300	2	0.00220894
12.1.18.19	RTCNT1_61_B04_A029	sp_v2.0_unigene9301	2	8.54e-05		AT2G42760		PREDICTED: uncharacterized protein LOC1--26-838 [Vitis vinifera]	F:molecular_function; P:biological_process; C:cellular_component	-
11.2.23.19	FLD1_21_G07_A029	sp_v2.0_unigene9303;sp_v2.0_unigene36863	2	2.4e-05		AT3G58670	Protein of unknown function (DUF1637)	2-aminoethanethiol dioxygenase / 2-aminoethanethiol dioxygenase-like	P:oxidation reduction; F:cysteamine dioxygenase activity; C:plastid	-
2.3.15.11	RTFE1_6_A08_A029	sp_v2.0_unigene9401	2	3.81e-09		AT5G12440	CCCH-type zinc fingerfamily protein with RNA-bindi	zinc finger ccch domain-containing protein 53-like	F:binding	-
11.3.17.19	RTDR2_13_E05_A021	sp_v2.0_unigene9501	2	0.00146126		AT4G34050	S-adenosyl-L-methionine-dependent methyltransferas; CAFFEOYL-COA O-METHYLTRANSFERASE	caffeoyl o-methyltransferase	F:caffeoyl-CoA O-methyltransferase activity; F:metal ion binding; P:lignin biosynthetic process; P:methylation	EC:2.1.1.1-4
6.3.3.8	STRR1_17_H05_A033	sp_v2.0_unigene9562	2	0.00724446				water deficit inducible lp3-like protein	P:response to stress	-
8.3.10.13	RTBOR1_9_C03_A029	sp_v2.0_unigene9597	2	0.000731065		AT1G51540	Galactose oxidase/kelch repeat superfamily protein	kelch repeat-containing protein at3g2722-	C:cytoplasmic membrane-bounded vesicle; C:Golgi apparatus; F:zinc ion binding	-
9.4.17.22	RTDR3_3_F05_A022	sp_v2.0_unigene9899	2	2.56e-07		AT5G47390	myb-like transcription factor family protein	protein	C:nucleus; F:DNA binding; F:zinc ion binding	-
1.1.18.24	RTCU1_8_A01_A029		2	8.45e-06				aspartic proteinase nepenthesin-1	; C:membrane; C:plant-type cell wall; P:proteolysis; F:aspartic-type endopeptidase activity	EC:3.4.23
1.1.13.11	RTS1_12_C02_A029		2	0.00449027				phosphoglycerate mutase-like protein	C:chloroplast	-
6.4.17.19	RTDR2_18_D04_A021		2	4.11e-05				mitochondrial substrate carrier family protein	C:chloroplast envelope; C:mitochondrial inner membrane; P:transmembrane transport; F:calcium ion binding; C:integral to membrane	-
2.1.18.22	RTCU1_6_E05_A029		2	4.99e-05				protein	C:CUL4 RING ubiquitin ligase complex; P:negative regulation of flower development; P:histone H3-K4 methylation; C:heterotrimeric G-protein complex; F:protein binding; F:nucleotide binding; P:histone H3-K36 methylation	-
8.1.22.6	FLD1_44_C02_A029		2	0.00122491				hsp9- co-chaperone aha1	C:cytoplasm; F:ATPase activator activity; F:chaperone binding; P:response to stress; P:positive regulation of ATPase activity	-
2.3.22.8	FLD1_47_C07_A029		2	0.000255863				eukaryotic translation initiation factor 4e	C:cytoplasm; P:translational initiation; F:translation initiation factor activity	-
7.1.23.16	FLD1_16_H04_A029		2	0.0029922				protein	C:cytoplasm; P:translational initiation; F:translation initiation factor activity	-
7.2.8.24	RTFEPL1_27_E06_A029		2	6.31e-07				pinus taeda anonymous locus -_12396_-1 genomic sequence	C:cytoplasmic membrane-bounded vesicle	-
12.2.4.7	RTPQ1_4_E06_A032		2	0.000139474				oligosaccharyl transferase delta subunit	C:endoplasmic reticulum membrane; F:transferase activity	-
2.4.22.7	FLD1_47_C02_A029		2	0.000495608				pinus taeda anonymous locus 2_1-335_-1 genomic sequence	C:extracellular region; P:transport; F:transporter activity	-
1.1.20.23	RTAL1_2_D08_A029		2	1.94e-05				gdp-fucose transporter-like protein	C:integral to membrane	-
11.4.16.3	RTDR3_10_A10_A022		2	0.000267925				protein isoform a	C:integral to membrane	-
7.4.5.19	RTPHOS1_12_E08_A029		2	0.000277374				sodium calcium exchanger family-like partial	C:integral to membrane; F:calcium ion binding; P:transmembrane transport	-
8.1.3.22	STRR1_60_E05_A033		2	4.15e-05				pinus taeda anonymous locus -_17225_-1 genomic sequence	C:integral to membrane; F:sugar:hydrogen symporter activity; P:transmembrane transport; P:carbohydrate transport	-
1.3.11.13	GEO2_3_D04_A032		2	0.00042281				endoplasmic reticulum ca-transporting p-type atpase	C:integral to membrane; P:ATP catabolic process; F:ATPase activity, coupled to transmembrane movement of ions, phosphorylative mechanism; P:ATP biosynthetic process; F:ATP binding; P:cation transport	-
10.4.23.6	COLD1_8_A01_A029		2	1.61e-09				plasma membrane (h+) atpase	C:integral to membrane; P:ATP catabolic process; F:ATPase activity, coupled to transmembrane movement of ions, phosphorylative mechanism; P:ATP biosynthetic process; F:ATP binding; P:cation transport	-
1.1.14.5	RTMNUT1_2_A05_A029		2	0.00128463				aga1_yeast ame: full=a-agglutinin anchorage subunit ame: full=a-agglutinin cell wall attachment subunit flags: precursor	C:membrane; P:response to pheromone; P:agglutination involved in conjugation with cellular fusion; F:cell adhesion molecule binding; C:anchored to membrane; C:extracellular region; C:cell wall; C:fungal-type cell wall; P:cell adhesion	-
2.3.22.11	FLD1_54_A09_A029		2	1.11e-05				succinate dehydrogenase	C:microtubule associated complex; F:2 iron, 2 sulfur cluster binding; C:mitochondrial respiratory chain complex II; F:electron carrier activity; P:tricarboxylic acid cycle; P:mitochondrial electron transport, succinate to ubiquinone; F:succinate dehydrogenase (ubiquinone) activity	EC:1.3.5.1
7.2.12.13	RTWW3_13_B02_A022		2	3.44e-08				alpha tubulin 1	C:microtubule; P:protein polymerization; P:GTP catabolic process; P:microtubule-based movement; F:GTPase activity; F:structural molecule activity; C:cytoplasm; F:sugar binding; F:GTP binding	-
9.3.13.11	RTS1_9_E01_A029		2	0.00823352				cathepsin b-like cysteine protease	C:vacuole; P:proteolysis; P:regulation of catalytic activity; F:cysteine-type endopeptidase activity	EC:3.4.22
3.4.5.8	RTNACL1_58_D12_A029		2	0.00168396				duf455-domain-containing protein	F:2 iron, 2 sulfur cluster binding; F:oxidoreductase activity; P:oxidation reduction; F:transition metal ion binding	-
2.4.17.17	RTDR2_20_C06_A021		2	0.000675377				aspartyl proteinase	F:aspartic-type endopeptidase activity; P:proteolysis	EC:3.4.23
1.4.11.8	COLD1_50_E01_A029		2	1.61e-07				pkinase-domain-containing protein	F:ATP binding; F:protein kinase activity; P:protein amino acid phosphorylation; F:protein serine/threonine kinase activity	-
6.2.13.21	RTWW2_3_E02_A021		2	6.45e-06				succinate- ligase	F:ATP binding; P:tricarboxylic acid cycle; F:succinate-CoA ligase (ADP-forming) activity	EC:6.2.1.5
9.4.5.1	RTNACL1_15_E02_A029		2	0.0032584				chaperone activator	F:ATPase activator activity; P:positive regulation of ATPase activity; P:response to stress; C:cytoplasm; F:chaperone binding	-
10.1.6.4	RTMG1_2_F07_A029		2	0.000709384				transcription coactivator	F:binding	-
10.1.10.11	RTAL1_18_G05_A029		2	0.00014553				cytochrome p45-	F:heme binding; C:integral to membrane; F:electron carrier activity; F:aromatase activity; P:oxidation reduction	EC:1.14.14.1
5.2.11.2	COLD1_31_G03_A029		2	1.4e-08				had family variant 3	F:hydrolase activity; P:metabolic process; F:catalytic activity	-
3.2.22.12	FLD1_53_G09_A029		2	0.00440371				ubiquinol-cytochrome c reductase iron-sulfur	F:metal ion binding; C:mitochondrial respiratory chain complex III; F:ubiquinol-cytochrome-c reductase activity; P:transport; F:2 iron, 2 sulfur cluster binding; C:integral to membrane; P:electron transport chain	EC:1.1-.2.2
6.1.7.1	RTHG1_13_A08_A029		2	0.00050907				rrna primary transcript binding protein	F:nucleic acid binding	-
8.2.8.5	RTDK1_25_D09_A029		2	0.000452592				poly a binding cytoplasmic 1 b	F:nucleic acid binding; P:heart development	-
7.2.13.22	RTWW2_3_B03_A021		2	5.63e-05				alkaloid o-methyltransferase related	F:protein dimerization activity; P:methylation; F:(iso)eugenol O-methyltransferase activity; F:isoliquiritigenin 2'-O-methyltransferase activity	EC:2.1.1.146; EC:2.1.1.154
9.3.4.7	RTPQ1_6_E07_A032		2	6.93e-06				rhomboid-domain-containing protein	F:serine-type endopeptidase activity; C:integral to membrane	-
8.3.10.15	RTBOR1_9_E08_A029		2	0.0053156				transcription factor -6	F:transcription factor activity; F:sequence-specific DNA binding; F:zinc ion binding; P:regulation of transcription, DNA-dependent	-
3.2.7.18	RTK1_37_F02_A029		2	6.04e-05				glutathione s-transferase	F:transferase activity	-
6.1.3.8	STRR1_17_G09_A033		2	0.000716892				glutathione s-transferase	F:transferase activity	-
5.3.18.4	RTCNT1_35_B06_A029		2	0.00148993				tau class glutathione s-transferase	F:transferase activity	-
12.4.17.7	RTDR1_3_B04_A015		2	0.000130208				-beta-	F:transferase activity; P:carbohydrate metabolic process; F:cation binding	-
12.2.16.3	RTDR3_9_D06_A022		2	0.00985271				transketolase	F:transketolase activity; P:metabolic process	EC:2.2.1.1
1.1.12.12	RTWW3_9_B03_A022		2	5.65e-05				beta-glucosidase 44-like	P:carbohydrate metabolic process; C:cytoplasmic membrane-bounded vesicle; F:beta-glucosidase activity; F:cation binding	EC:3.2.1.21
11.3.13.11	RTS1_7_E08_A029		2	0.000394518				hypothetical protein VITISV_-14931 [Vitis vinifera]	P:cellular process; F:binding; F:transferase activity	-
3.4.7.10	RTK1_13_B10_A029		2	2.97e-06				fyve-type zinc finger-containing protein	P:cellular process; F:transferase activity	-
8.2.5.17	RTPHOS1_11_C10_A029		2	2.36e-05				protein	P:glycerol metabolic process; P:lipid metabolic process; C:cytoplasmic membrane-bounded vesicle; F:glycerophosphodiester phosphodiesterase activity	EC:3.1.4.46
4.1.5.16	RTNIT1_28_G01_A029		2	0.00105155				acetoacetate- ligase	P:metabolic process; F:catalytic activity	-
2.1.11.12	COLD1_60_H10_A029		2	0.00779783				manganese resistance protein mnr2	P:metal ion transport; C:membrane; F:metal ion transmembrane transporter activity; P:transmembrane transport	-
10.2.4.6	RTPQ1_5_F09_A032		2	0.000823427				protein kinase domain containing protein	P:phosphorylation; F:protein serine/threonine kinase activity; F:nucleotide binding	EC:2.7.11
6.3.23.20	FLD1_25_A09_A029		2	0.000597054				v-type proton atpase subunit e1	P:plasma membrane ATP synthesis coupled proton transport; F:hydrogen ion transporting ATP synthase activity, rotational mechanism; F:ATP binding; F:proton-transporting ATPase activity, rotational mechanism; P:ATP hydrolysis coupled proton transport; C:proton-transporting two-sector ATPase complex, catalytic domain	-
4.3.19.21	RTCNT1_28_D07_A029		2	0.000128988				chaperonin containing subunit 6a (zeta 1)	P:protein folding; C:cytoplasm; F:unfolded protein binding; F:ATP binding	-
7.2.7.19	RTK1_32_H02_A029		2	9.61e-05				heat shock protein 9-	P:protein folding; C:cytoplasm; F:unfolded protein binding; F:ATP binding; P:response to stress	-
8.4.9.9	RTCNT2_3_G11_A029		2	1.52e-07				heat shock protein 3-	P:response to stress	-
10.4.19.12	RTBOR1_8_E08_A029		2	0.00433673				dehydrin 2	P:response to water; P:response to stress	-
12.2.12.3	RTWW2_8_E04_A021		2	0.00169959				rho gtpase activating protein 22	P:small GTPase mediated signal transduction; C:intracellular; F:guanyl-nucleotide exchange factor activity; P:positive regulation of GTPase activity; F:GTPase activator activity	-
9.2.19.10	RTBOR1_8_G08_A029		2	4.43e-08				pinus taeda anonymous locus 2_1-14_-1 genomic sequence	P:transcription, DNA-dependent; F:DNA binding	-
12.2.4.24	RTS1_27_B12_A029		2	0.00407173				mfs general substrate transporter	P:transmembrane transport; F:molecular_function; C:cytoplasm; C:integral to membrane; C:membrane; P:biological_process; P:transport	-
12.4.5.9	RTNACL1_60_G07_A029		2	6.57e-06				duf788-domain-containing protein		-
3.1.4.4	RTPQ1_2_B12_A032		2	0.000131968				f-box family protein		-
3.2.7.19	RTK1_37_H03_A029		2	6.34e-05				hypothetical protein FOXB_-8848 [Fusarium oxysporum Fo5176]		-
10.3.10.23	RTBOR1_31_D06_A029		2	0.00238207				hypothetical protein TRAVEDRAFT_121744 [Trametes versicolor FP-1-1664 SS1]		-
5.3.4.23	RTS1_31_H09_A029		2	2.04e-06				mis6 domain-containing protein		-
12.2.6.10	RTMG1_26_B06_A029		2	5.65e-06				msf1-domain-containing protein		-
3.4.14.19	RTNIT1_4_B04_A029		2	6.09e-06				perilipin mpl1-like protein		-
9.2.19.9	RTBOR1_8_F07_A029		2	1.1e-05				pinus taeda anonymous locus -_86-9_-1 genomic sequence		-
6.2.18.21	RTCU1_3_F05_A029		2	0.000159702				protein		-
12.1.15.21	RTFEPL1_8_C07_A029		2	4.57e-05				ubiquitin-domain-containing protein		-
9.4.11.5	COLD1_42_G04_A029		2	0.000670253
1.2.7.3	RTHG1_17_G02_A029		2	8.49e-06
1.2.8.12	RTFE1_18_H06_A029		2	0.000559711
1.4.12.7	RTWW3_1_E06_A022		2	0.00026517
10.1.23.7	COLD1_8_A10_A029		2	1.81e-05
10.4.16.15	RTDS1_18_B01_A015		2	0.00661189
10.4.9.11	RTCNT2_2_D12_A029		2	9.99e-06
11.3.6.22	RTMNUT1_40_C02_A029		2	0.000318722
12.1.6.12	RTMG1_26_D10_A029		2	0.00041671
12.2.19.15	RTCNT1_7_A01_A029		2	0.00121215
2.2.16.20	RTDS2_16_G07_A021		2	0.000139044
3.1.12.24	COLD1_19_C11_A029		2	0.00260015
3.2.4.9	RTPQ1_27_H02_A032		2	0.00269754
3.3.12.10	RTWW3_7_G11_A022		2	0.000319339
3.3.23.2	COLD1_5_G01_A029		2	0.000881903
3.4.7.17	RTK1_37_D02_A029		2	4.27e-05
4.1.8.12	RTFE1_16_B12_A029		2	0.00641485
4.3.1.1	STRS1_52_D05_A034		2	0.00390514
5.4.4.2	RTPHOS1_32_G05_A029		2	7.02e-05
6.2.20.21	NDL1_62_A12_A029		2	0.000106824
6.2.23.17	FLD1_24_D08_A029		2	0.000508639
6.4.4.18	RTS1_19_B11_A029		2	0.00106608
7.3.23.11	FLD1_10_A04_A029		2	0.00208652
9.1.5.5	RTNACL1_38_D02_A029		2	0.000214195
9.2.13.22	RTWW2_1_G09_A021		2	0.000210058
12.4.23.3	COLD1_1_D03_A029	sp_v2.0_unigene10035	3	0.00014329		AT1G09740	Adenine nucleotide alpha hydrolases-like superfami; ER6	universal stress protein a-like protein	P:response to stress	-
6.3.17.9	RTDR1_16_C08_A015	sp_v2.0_unigene10043	3	0.00153796		AT3G55500	expansin A16; ARABIDOPSIS THALIANA EXPANSIN A16; ATEXP16; ATEXPA16; ATHEXP ALPHA 1.7; EXP16; EXPANSIN	expansin precursor-like protein	P:plant-type cell wall modification during multidimensional cell growth; P:plant-type cell wall loosening; C:cytoplasmic membrane-bounded vesicle; P:unidimensional cell growth; C:chloroplast; P:syncytium formation	-
11.2.17.3	RTDK1_1_A02_A029	sp_v2.0_unigene10065	3	2.43e-05		AT1G80920	Chaperone DnaJ-domain superfamily protein; J8	chaperone protein dnaj chloroplast	P:protein folding; F:heat shock protein binding; C:intracellular membrane-bounded organelle; F:unfolded protein binding	-
3.4.21.6	FLD1_51_B07_A029	sp_v2.0_unigene10096	3	1.95e-08		AT4G10500	2-oxoglutarate (2OG) and Fe(II)-dependent oxygenas; FE /ASCORBATE OXIDASE; isopenicillin-N synthase; isopenicillin-N synthase//oxidoreductase, acting on paired donors, with incorporation or reduction of molecular oxygen, 2-oxoglutarate as one donor, and incorporation of one atom each of oxygen into both donors	2-oxoacid-dependent dioxygenase	F:oxidoreductase activity; F:iron ion binding; P:oxidation reduction	-
1.4.9.7	RTCNT1_39_C01_A029	sp_v2.0_unigene10174;sp_v2.0_unigene14613	3	6.72e-07		AT5G54570	beta glucosidase 41; hydrolase, hydrolyzing O-glycosyl compounds	beta-glucosidase 4--like / multidrug resistance protein abc transporter family	F:hydrolase activity, hydrolyzing O-glycosyl compounds; P:carbohydrate metabolic process; C:cytoplasmic membrane-bounded vesicle; F:cation binding; C:cytoplasmic membrane-bounded vesicle	EC:3.2.1
7.2.2.11	STRS1_9_D09_A034	sp_v2.0_unigene10175	3	4.36e-06		AT4G09650	ATP synthase delta-subunit gene; H+-TRANSPORTING ATP SYNTHASE	protein	C:proton-transporting ATP synthase complex, catalytic core F(1); F:hydrogen ion transporting ATP synthase activity, rotational mechanism; P:defense response to bacterium; P:ATP synthesis coupled proton transport; P:photosynthetic electron transport in photosystem I; P:response to cold; C:chloroplast envelope; P:photosynthetic electron transport in photosystem II; C:chloroplast thylakoid membrane;…	-
12.2.5.4	RTNACL1_13_B11_A029	sp_v2.0_unigene103;sp_v2.0_unigene24353	3	8.25e-09		AT2G16720 / AT5G13930	Chalcone and stilbene synthase family protein; ATCHS; chalcone synthase; CHALCONE/STILBENE SYNTHASE; CHS; CHSN; NARINGENIN-CHALCONE SYNTHASE; TESTA 4 PROTEIN; transparent testa 4; TT4; whp; naringenin chalcone synthase; WHP	transcription factor tt2-like / chalcone synthase	C:nucleus; F:DNA binding; F:acyltransferase activity; F:naringenin-chalcone synthase activity; P:flavonoid biosynthetic process	EC:2.3.1.74
3.4.4.19	RTS1_23_G12_A029	sp_v2.0_unigene10304	3	1.48e-13		AT1G03010	Phototropic-responsive NPH3 family protein	phototropic-responsive nph3 family protein	F:binding; F:signal transducer activity; P:pollen tube growth; P:response to light stimulus	-
11.3.16.17	RTDS2_7_C12_A021	sp_v2.0_unigene10334	3	3.62e-05		AT5G62890	Xanthine/uracil permease family protein	nucleobase-ascorbate transporter 6-like	P:transmembrane transport; C:membrane; F:transporter activity	-
9.2.8.6	RTDK1_25_A04_A029	sp_v2.0_unigene10380	3	5.06e-06		AT1G17665		protein	C:endomembrane system	-
9.3.9.4	RTCA1_13_E02_A029	sp_v2.0_unigene10392;sp_v2.0_unigene47368	3	2.68e-06		AT2G01950	BRI1-like 2	pinus taeda anonymous locus -_1-453_-1 genomic sequence / atp-binding protein serine threonine kinase	P:protein amino acid phosphorylation; P:oxidation reduction; C:integral to membrane; F:2-alkenal reductase activity; P:phloem transport; F:identical protein binding; P:leaf vascular tissue pattern formation; P:transmembrane receptor protein tyrosine kinase signaling pathway; C:cytoplasmic membrane-bounded vesicle; F:ATP binding; P:brassinosteroid mediated signaling pathway; P:auxin mediated signa…	EC:1.3.1.74; EC:1.3.1.74
7.2.20.19	NDL1_53_C01_A029	sp_v2.0_unigene1040	3	2.39e-12		AT1G74030	enolase 1; ENOLASE; phosphopyruvate hydratase	enolase chloroplastic-like	P:oxidation reduction; P:trichome morphogenesis; C:phosphopyruvate hydratase complex; C:cell surface; F:monooxygenase activity; F:magnesium ion binding; P:glycolysis; C:chloroplast; F:phosphopyruvate hydratase activity	EC:4.2.1.11
12.2.8.13	RTFE1_19_A04_A029	sp_v2.0_unigene10474	3	5.94e-06		AT4G17340	tonoplast intrinsic protein 2;2; DELTA-TIP2; TIP2;2	mip tip subfamily	C:integral to membrane; C:vacuole; P:transmembrane transport; F:transporter activity	-
1.2.20.12	NDL1_37_A07_A029	sp_v2.0_unigene1049	3	2.47e-13		AT1G08520	ALBINA 1; CONCEPT-15388-1; Mg Chelatase; Mg Chelatase~CPLX1F-78; MG-CHELATASE subunit CHLD; PDE166; PIGMENT DEFECTIVE 166; magnesium chelatase; MG-CHELATASE SUBUNIT CHLD	magnesium chelatase subunit d	F:magnesium chelatase activity; P:chlorophyll biosynthetic process; F:ATP binding; C:chloroplast stroma; C:magnesium chelatase complex; F:nucleoside-triphosphatase activity; P:photosynthesis	EC:6.6.1.1; EC:3.6.1.15
9.2.3.5	STRR1_15_B02_A033	sp_v2.0_unigene10493	3	1.04e-06		AT2G23380	SET domain-containing protein; CLF; CURLY LEAF; ICU1; INCURVATA 1; NASC#N247	polycomb protein ez1	F:transferase activity	-
3.1.5.12	RTNIT1_15_G11_A029	sp_v2.0_unigene10547;sp_v2.0_unigene12609	3	1.52e-06				b3 domain-containing protein os-7g-6797---like / b3 domain-containing protein os-7g-6797---like	P:regulation of transcription, DNA-dependent; P:transcription, DNA-dependent; F:zinc ion binding; C:nucleus; F:DNA binding; F:DNA binding; C:nucleus; F:zinc ion binding; P:regulation of transcription, DNA-dependent	-
8.4.18.13	RTCNT1_55_H01_A029	sp_v2.0_unigene10560;sp_v2.0_unigene8283	3	5.33e-05				unknown [Picea sitchensis] / spt2 chromatin protein	F:transferase activity; F:molecular_function; P:biological_process; C:cellular_component	-
5.2.22.9	FLD1_51_H03_A029	sp_v2.0_unigene10647	3	1.53e-07		AT1G08110	lactoylglutathione lyase family protein / glyoxala; GLYOXALASE; lactoylglutathione lyase	glyoxalase i	F:metal ion binding; P:response to stress; F:lactoylglutathione lyase activity	EC:4.4.1.5
9.3.16.6	RTDS1_2_A07_A015	sp_v2.0_unigene10653	3	6.11e-07		AT1G73220	organic cation/carnitine transporter1	pinus taeda anonymous locus 2_5744_-1 genomic sequence	C:membrane; P:carnitine transport	-
6.1.16.22	RTDS2_24_D07_A021	sp_v2.0_unigene10736	3	4.6e-05		AT2G38910	calcium-dependent protein kinase 20; CPK20	phosphoenolpyruvate carboxylase kinase	F:ATP binding; P:protein amino acid phosphorylation; F:protein serine/threonine kinase activity	EC:2.7.11
8.2.23.7	FLD1_1_D11_A029	sp_v2.0_unigene10795	3	0.000193823		AT4G25230	RPM1 interacting protein 2	protein	C:plasma membrane; F:protein binding; P:protein ubiquitination; P:positive regulation of plant-type hypersensitive response; F:ubiquitin-protein ligase activity	EC:6.3.2.19
8.3.12.4	RTWW2_11_H07_A021	sp_v2.0_unigene1080	3	6.71e-05		AT5G65380	MATE efflux family protein	multidrug resistance	C:membrane; P:transmembrane transport; F:transmembrane transporter activity	-
7.4.21.13	GEO1_19_F08_A029	sp_v2.0_unigene10862	3	0.00024204		AT5G65760	Serine carboxypeptidase S28 family protein; LYSOSOMAL PRO-X CARBOXYPEPTIDASE	serine carboxypeptidase s28 family protein	C:vacuole; P:proteolysis; C:chloroplast; F:serine-type peptidase activity; F:carboxypeptidase activity	-
10.4.21.14	GEO1_17_F09_A029	sp_v2.0_unigene10978	3	0.00028599		AT5G03540	exocyst subunit exo70 family protein A1	protein	C:cytosol; P:lateral root morphogenesis; C:exocyst; C:extracellular vesicular exosome; P:mucilage biosynthetic process during seed coat development; P:vesicle docking during exocytosis; C:nucleus; C:plasma membrane	-
1.4.11.22	HEAT1_50_E09_A029	sp_v2.0_unigene10997	3	3.01e-07		AT3G55550	Concanavalin A-like lectin protein kinase family p; kinase	l-type lectin-domain containing receptor kinase -like	C:plasma membrane; P:phosphorylation; F:protein serine/threonine kinase activity; F:nucleotide binding	EC:2.7.11
8.1.6.9	RTMG1_29_A03_A029	sp_v2.0_unigene11237	3	0.000154831
7.1.22.7	FLD1_44_G11_A029	sp_v2.0_unigene11279	3	0.000604153		AT4G10490	2-oxoglutarate (2OG) and Fe(II)-dependent oxygenas; EC 1.14.11.9; F3H; NARINGENIN 3-DIOXYGENASE; flavanone 3-hydroxylase; isopenicillin-N synthase	2og-fe oxygenase family protein	F:oxidoreductase activity; P:oxidation reduction	-
11.3.21.9	FLD1_60_F01_A029	sp_v2.0_unigene11301	3	0.00012185		AT1G76400	Ribophorin I; DOLICHYL-DIPHOSPHOOLIGOSACCHARIDE-PROTEIN GLYCOSYLTRANSFERASE; oligosaccharyl transferase	dolichyl-diphosphooligosaccharide--protein glycosyltransferase subunit 1-like	P:protein amino acid glycosylation; C:integral to membrane; F:dolichyl-diphosphooligosaccharide-protein glycotransferase activity; C:endoplasmic reticulum	EC:2.4.1.119
8.2.20.4	NDL1_12_H10_A029	sp_v2.0_unigene11340	3	0.000321858		AT1G53280	Class I glutamine amidotransferase-like superfamil; THIJ/PFPI	4-methyl-5(b-hydroxyethyl)-thiazol monophosphate biosynthesis enzyme	C:chloroplast	-
12.1.20.12	NDL1_29_H04_A029	sp_v2.0_unigene11416	3	8.49e-08		AT1G64060	respiratory burst oxidase protein F; ATRBOH F; ATRBOH F F; CYTOCHROME B245 BETA CHAIN HOMOLOG RBOHAP108; CYTOCHROME BETA; RBOHAP108; superoxide-generating NADPH oxidase	respiratory burst oxidase homolog protein f-like	C:membrane; F:metal ion binding; F:oxidoreductase activity, acting on NADH or NADPH, with oxygen as acceptor	EC:1.6.3
4.2.12.4	RTWW2_14_D08_A021	sp_v2.0_unigene11532	3	2.68e-07		AT5G07990	Cytochrome P450 superfamily protein; CYP75B1; D501; F3'H; FLAVONOID 3'-HYDROXYLASE; TRANSPARENT TESTA 7; TT7; flavonoid 3'-monooxygenase; flavonoid 3-hydroxylase	cytochrome p45- 71a1-like	F:heme binding; C:membrane; F:monooxygenase activity; F:electron carrier activity; P:oxidation reduction	-
3.1.10.17	RTBOR1_26_C11_A029	sp_v2.0_unigene11532;sp_v2.0_unigene22633	3	1.87e-07		AT5G07990	Cytochrome P450 superfamily protein; CYP75B1; D501; F3'H; FLAVONOID 3'-HYDROXYLASE; TRANSPARENT TESTA 7; TT7; flavonoid 3'-monooxygenase; flavonoid 3-hydroxylase	cytochrome p45- 71a1-like / protein	F:heme binding; C:membrane; F:monooxygenase activity; F:electron carrier activity; P:oxidation reduction; C:cytoplasm; F:protein-L-isoaspartate (D-aspartate) O-methyltransferase activity; P:protein modification process; P:aging; P:response to abscisic acid stimulus; P:methylation; P:seed germination; P:response to salt stress	EC:2.1.1.77
10.2.13.22	RTWW2_1_D01_A021	sp_v2.0_unigene1158	3	0.000615839		AT1G77300	histone methyltransferases(H3-K4 specific);histone	histone-lysine n-methyltransferase ashh2-like	P:flower development; F:histone-lysine N-methyltransferase activity; P:organ development; P:regulation of cellular process; P:histone lysine methylation; C:nucleus	EC:2.1.1.43
5.3.6.11	RTMG1_32_A07_A029	sp_v2.0_unigene11607	3	0.000100722		AT4G09750	NAD(P)-binding Rossmann-fold superfamily protein; RIBITOL DEHYDROGENASE; alcohol dehydrogenase; protochlorophyllide reductase	rossmann-fold nad -binding domain-containing protein	F:protochlorophyllide reductase activity; P:oxidation reduction; F:binding	EC:1.3.1.33
9.4.10.1	NDL1_57_C04_A029	sp_v2.0_unigene11691;sp_v2.0_unigene8025	3	9.21e-05		AT1G73885 / AT4G27670	heat shock protein 21; HEAT SHOCK PROTEIN 21; HSP21	protein / heat shock protein 21	C:cytoplasmic membrane-bounded vesicle; C:chloroplast thylakoid membrane; P:response to high light intensity; P:response to hydrogen peroxide; C:chloroplast; P:response to heat	-
9.1.14.13	RTNACL1_1_G03_A029	sp_v2.0_unigene11709	3	6.63e-07		AT1G21000	PLATZ transcription factor family protein	protein	F:binding	-
8.1.7.19	RTK1_32_B02_A029	sp_v2.0_unigene1179	3	7.58e-05		AT5G42390	Insulinase (Peptidase family M16) family protein; PITRILYSIN; isocitrate dehydrogenase (NADP+)	protein	F:metal ion binding; F:metalloendopeptidase activity; C:chloroplast stroma; P:proteolysis; C:mitochondrion	EC:3.4.24
1.1.18.1	RTCNT1_36_G03_A029	sp_v2.0_unigene11864	3	8.4e-09		AT3G19380	plant U-box 25	u-box domain-containing protein 25	F:binding; P:response to chitin; P:protein ubiquitination; F:ubiquitin-protein ligase activity; C:ubiquitin ligase complex	EC:6.3.2.19
4.1.21.22	NDL1_7_B02_A029	sp_v2.0_unigene1188	3	1.44e-05		AT2G20560	DNAJ heat shock family protein	protein	P:protein folding; F:unfolded protein binding; F:heat shock protein binding	-
4.3.18.17	RTCNT1_73_D06_A029	sp_v2.0_unigene11881	3	2.1e-05		AT1G05260	Peroxidase superfamily protein; PEROXIDASE ATPEROX7A; PEROXIDASE PRECURSOR; RARE COLD INDUCIBLE GENE 3; RCI3; RCI3A; peroxidase	peroxidase	F:metal ion binding; P:response to oxidative stress; F:oxidoreductase activity; P:metabolic process	-
9.3.19.3	RTAL1_4_F08_A029	sp_v2.0_unigene11906	3	4.17e-06		AT5G60580	RING/U-box superfamily protein	zinc finger (c3hc4-type ring finger)	C:cell part	-
4.4.19.24	RTCNT1_28_H01_A029	sp_v2.0_unigene1205	3	8.74e-11		AT2G17930	Phosphatidylinositol 3- and 4-kinase family protei; ATM; inositol or phosphatidylinositol kinase	transformation transcription domain-associated protein	F:inositol or phosphatidylinositol kinase activity; P:phosphorylation; F:phosphotransferase activity, alcohol group as acceptor; F:binding	EC:2.7.1
10.1.4.2	RTPHOS1_28_G06_A029	sp_v2.0_unigene1210	3	1.3e-05		AT3G03980	NAD(P)-binding Rossmann-fold superfamily protein; DEHYDROGENASE/REDUCTASE; alcohol dehydrogenase	short-chain type	F:oxidoreductase activity; F:binding; P:oxidation reduction; P:response to arsenic	-
5.3.4.14	RTPQ1_36_H03_A032	sp_v2.0_unigene1215	3	1.66e-06		AT3G48610	non-specific phospholipase C6; hydrolase, acting on ester bonds	protein	C:endomembrane system; F:phosphatidylcholine phospholipase C activity	EC:3.1.4.3
7.1.22.23	GEO1_6_F05_A029	sp_v2.0_unigene1225;sp_v2.0_unigene29919	3	1.93e-05		AT3G13062	Polyketide cyclase/dehydrase and lipid transport s	lipid-binding start domain-containing protein / lipid-binding start domain-containing protein	C:membrane; C:membrane	-
8.3.13.8	RTS1_2_D05_A029	sp_v2.0_unigene12318	3	2.85e-07		AT1G75030	thaumatin-like protein 3; ATLP-3; THAUMATIN-LIKE	pinus taeda anonymous locus 2_4618_-2 genomic sequence	C:cytoplasmic membrane-bounded vesicle	-
2.3.21.12	GEO1_14_G11_A029	sp_v2.0_unigene12392;sp_v2.0_unigene3542	3	2.4e-07		AT1G10150	Carbohydrate-binding protein; ATPP2-A10	protein phloem protein 2-like a1--like / pinus taeda anonymous locus 2_1-358_-1 genomic sequence	F:binding; -	-
5.3.22.20	FLD1_68_F04_A029	sp_v2.0_unigene12462	3	5.65e-06		AT1G74320	Protein kinase superfamily protein; CHOLINE KINASE	choline ethanolamine kinase	F:phosphotransferase activity, alcohol group as acceptor; F:kinase activity; P:cellular biosynthetic process; P:cellular nitrogen compound metabolic process; P:primary metabolic process	EC:2.7.1
4.1.7.20	RTK1_36_F06_A029	sp_v2.0_unigene12652	3	3.65e-06		AT3G48080	alpha/beta-Hydrolases superfamily protein; triacylglycerol lipase	disease resistance protein	F:hydrolase activity	-
5.4.1.2	STRS1_51_H08_A034	sp_v2.0_unigene1271	3	1.06e-06		AT1G15000	serine carboxypeptidase-like 50; SERINE CARBOXYPEPTIDASE	serine carboxypeptidase-like enzyme	C:cytoplasmic membrane-bounded vesicle; F:serine-type carboxypeptidase activity; P:proteolysis	EC:3.4.16
2.3.4.20	RTS1_25_E08_A029	sp_v2.0_unigene12742	3	5.12e-08		AT2G14835	RING/U-box superfamily protein	protein	F:zinc ion binding	-
2.4.19.9	RTCNT1_5_D01_A029	sp_v2.0_unigene12819	3	3.28e-08		AT1G76490	hydroxy methylglutaryl CoA reductase 1; 3-HYDROXY-3-METHYLGLUTARYL COA REDUCTASE; HMG-COA REDUCTASE; HMG1; HMGR1; HYDROXY METHYLGLUTARYL COA REDUCTASE AA; Hydroxymethylglutaryl-CoA reductase (NADPH); hydroxymethylglutaryl-CoA reductase; hydroxymethylglutaryl-CoA reductase (NADPH)//hydroxymethylglutaryl-CoA reductase	3-hydroxy-3-methylglutaryl coenzyme a reductase	P:coenzyme A metabolic process; P:oxidation reduction; C:mitochondrial membrane; C:integral to membrane; F:hydroxymethylglutaryl-CoA reductase (NADPH) activity; F:NADP or NADPH binding; C:endoplasmic reticulum membrane; C:plastid membrane; P:isoprenoid biosynthetic process	EC:1.1.1.34
8.4.2.3	STRR1_70_D10_A033	sp_v2.0_unigene12819;sp_v2.0_unigene32185	3	6.15e-09		AT1G76490	hydroxy methylglutaryl CoA reductase 1; 3-HYDROXY-3-METHYLGLUTARYL COA REDUCTASE; HMG-COA REDUCTASE; HMG1; HMGR1; HYDROXY METHYLGLUTARYL COA REDUCTASE AA; Hydroxymethylglutaryl-CoA reductase (NADPH); hydroxymethylglutaryl-CoA reductase; hydroxymethylglutaryl-CoA reductase (NADPH)//hydroxymethylglutaryl-CoA reductase	3-hydroxy-3-methylglutaryl coenzyme a reductase / 3-hydroxy-3-methylglutaryl coenzyme a reductase	P:coenzyme A metabolic process; P:oxidation reduction; C:mitochondrial membrane; C:integral to membrane; F:hydroxymethylglutaryl-CoA reductase (NADPH) activity; F:NADP or NADPH binding; C:endoplasmic reticulum membrane; C:plastid membrane; P:isoprenoid biosynthetic process; C:endoplasmic reticulum membrane; F:NADP or NADPH binding; P:isoprenoid biosynthetic process; C:integral to membrane; P:coen…	EC:1.1.1.34; EC:1.1.1.34
3.1.19.21	RTCNT1_28_H05_A029	sp_v2.0_unigene12873	3	2.61e-13		AT5G47390	myb-like transcription factor family protein	protein	C:nucleus; F:DNA binding; F:zinc ion binding	-
10.2.14.10	RTMNUT1_4_A06_A029	sp_v2.0_unigene1290	3	2.29e-11		AT4G23930	Late embryogenesis abundant (LEA) hydroxyproline-r	pinus taeda anonymous locus 2_2934_-1 genomic sequence	C:endomembrane system; F:molecular_function; P:biological_process	-
11.2.8.9	RTFE1_10_D11_A029	sp_v2.0_unigene1308	3	0.00173752		AT2G18950	homogentisate phytyltransferase 1; ATHPT; HOMOGENTISATE PHYTYLTRANSFERASE; HOMOGENTISATE PHYTYLTRANSFERASE 1; HPT; HPT1; TOCOPHEROL PHYTYLTRANSFERASE; TOCOPHEROL POLYPRENYLTRANSFERASE; TPT1; VITAMIN E 2; VTE2	homogentisate phytyltransferase vte2-1	F:prenyltransferase activity; C:integral to membrane	-
12.2.23.22	FLD1_28_C08_A029	sp_v2.0_unigene1352	3	0.000650678		AT1G67100	LOB domain-containing protein 40	lob domain-containing protein 41-like	P:response to gibberellin stimulus	-
2.1.8.6	RTDS2_23_F09_A021	sp_v2.0_unigene13544	3	1.58e-06		AT1G15750	Transducin family protein / WD-40 repeat family pr	wd repeat-containing		-
2.3.19.2	RTAL1_7_D03_A029	sp_v2.0_unigene13544	3	4.52e-08		AT1G15750	Transducin family protein / WD-40 repeat family pr	wd repeat-containing		-
9.3.3.10	STRR1_25_B09_A033	sp_v2.0_unigene13641	3	5e-07		AT4G11650	osmotin 34; ATOSM34; OSMOTIN	thaumatin-like protein		-
7.1.20.2	NDL1_13_B05_A029	sp_v2.0_unigene1381	3	1.78e-05		AT5G26820	iron-regulated protein 3; FERROPORTIN1	ferroportin protein family	C:chloroplast envelope; P:cellular iron ion homeostasis; P:iron ion transport; F:transporter activity; F:hydrolase activity; C:membrane	-
2.1.13.20	RTWW1_22_G01_A015	sp_v2.0_unigene13889	3	4.77e-07		AT2G39220	PATATIN-like protein 6	protein	F:hydrolase activity; P:lipid metabolic process; P:response to other organism; F:nutrient reservoir activity	-
2.1.8.3	RTDK1_20_C11_A029	sp_v2.0_unigene13889	3	2.5e-07		AT2G39220	PATATIN-like protein 6	protein	F:hydrolase activity; P:lipid metabolic process; P:response to other organism; F:nutrient reservoir activity	-
7.3.21.22	NDL1_4_H12_A029	sp_v2.0_unigene13909;sp_v2.0_unigene9755	3	3.33e-06		AT5G20720	chaperonin 20; ATCPN21; CHAPERONIN 10; chaperonin 20; CHCPN10; CHLOROPLAST CHAPERONIN 10; CPN10; CPN20; CPN21	chaperonin 2- / peroxisomal biogenesis factor 11 family protein	F:copper ion binding; F:calmodulin binding; C:mitochondrion; P:protein folding; P:response to cold; C:chloroplast envelope; F:ATP binding; C:chloroplast thylakoid membrane; C:chloroplast stroma; P:response to cadmium ion; C:apoplast; F:identical protein binding; C:integral to peroxisomal membrane; P:peroxisome fission; C:chloroplast; C:mitochondrion	-
6.1.18.1	RTCNT1_34_A10_A029	sp_v2.0_unigene13919;sp_v2.0_unigene27429	3	5.64e-14		AT1G60470 / AT1G60470	galactinol synthase 4; GALACTINOL SYNTHASE; transferase, transferring hexosyl groups	galactinol synthase / galactinol synthase	F:inositol 3-alpha-galactosyltransferase activity; F:inositol 3-alpha-galactosyltransferase activity	EC:2.4.1.123; EC:2.4.1.123
1.4.19.21	RTCNT1_29_H09_A029	sp_v2.0_unigene14022	3	3.24e-06		AT5G59720	heat shock protein 18.2; HEAT SHOCK PROTEIN 18.2; HSP18.2	low molecular weight heat-shock protein	P:response to stress	-
5.2.13.9	RTS1_10_G02_A029	sp_v2.0_unigene14038	3	1.55e-11		AT5G21090	Leucine-rich repeat (LRR) family protein	leucine-rich repeat protein	F:kinase activity; C:endomembrane system; P:signal transduction; P:phosphorylation; P:oxidation reduction; F:2-alkenal reductase activity	EC:1.3.1.74
12.1.6.13	RTMNUT1_10_H01_A029	sp_v2.0_unigene1416	3	2.44e-05		AT4G36220	ferulic acid 5-hydroxylase 1; coniferyl aldehyde 5-hydroxylase; F5H; Fah1; ferulate 5-hydroxylase; ferulic acid 5-hydroxylase	cytochrome p45-	F:heme binding; F:monooxygenase activity; P:oxidation reduction; F:electron carrier activity	-
8.3.4.1	RTPHOS1_30_B01_A029	sp_v2.0_unigene14201	3	0.000496892				unknown [Picea sitchensis]		-
3.2.22.6	FLD1_46_E12_A029	sp_v2.0_unigene14311	3	3.56e-09		AT1G15750	Transducin family protein / WD-40 repeat family pr	topless-related protein 4-like		-
4.4.18.9	RTCNT1_50_G05_A029	sp_v2.0_unigene14364	3	1.11e-09		AT2G45380		protein		-
5.1.5.19	RTPHOS1_14_B01_A029	sp_v2.0_unigene14364	3	1.17e-08		AT2G45380		protein		-
2.2.9.8	RTCNT1_16_C06_A029	sp_v2.0_unigene14438	3	1.19e-06		AT5G54080	homogentisate 1,2-dioxygenase; HGO; HOMOGENTISATE 1,2-DIOXYGENASE	homogentisate -dioxygenase	P:tyrosine catabolic process; F:homogentisate 1,2-dioxygenase activity; P:L-phenylalanine catabolic process; P:oxidation reduction	EC:1.13.11.5
12.4.1.11	STRS1_67_B10_A034	sp_v2.0_unigene14502	3	4.76e-06		AT1G22510	RING/U-box protein with domain of unknown function	c3hc4-type ring finger protein	C:vacuolar membrane; F:metal ion binding; C:plasma membrane	-
2.3.14.14	RTNACL1_6_A06_A029	sp_v2.0_unigene14564	3	0.000182081		AT3G21360	2-oxoglutarate (2OG) and Fe(II)-dependent oxygenas	clavaminate synthase-like protein	C:nucleus; F:oxidoreductase activity; P:oxidation reduction	-
10.4.14.12	RTMNUT1_4_D06_A029	sp_v2.0_unigene1471	3	6e-05		AT1G30910	Molybdenum cofactor sulfurase family protein; Mo-molybdopterin cofactor sulfurase	molybdenum cofactor sulfurase family protein	F:pyridoxal phosphate binding; F:Mo-molybdopterin cofactor sulfurase activity; P:metabolic process; F:molybdenum ion binding	-
2.3.15.10	RTFE1_6_A03_A029	sp_v2.0_unigene14722	3	1.4e-05		AT5G09810	actin 7; ACT2; ACT7; ACTIN 2; ACTIN_2; DEFORMED ROOT HAIRS 1; DER1; LIGHT STRESS-REGULATED 2; LSR2	actin	C:cytoskeleton; C:cytoplasm; F:ATP binding	-
9.1.21.4	FLD1_7_E04_A029	sp_v2.0_unigene14794	3	6.09e-06		AT5G06720	peroxidase 2; PEROXIDASE	peroxidase	F:metal ion binding; C:vacuolar membrane; F:peroxidase activity	EC:1.11.1.7
8.2.23.19	FLD1_23_F05_A029	sp_v2.0_unigene14918	3	7.17e-07		AT5G51110	Transcriptional coactivator/pterin dehydratase	protein	C:chloroplast	-
5.2.20.16	NDL1_42_G06_A029	sp_v2.0_unigene15020	3	0.00161897		AT4G34050	S-adenosyl-L-methionine-dependent methyltransferas; CAFFEOYL-COA O-METHYLTRANSFERASE	caffeoyl- o-methyltransferase	F:caffeoyl-CoA O-methyltransferase activity; F:metal ion binding; P:lignin biosynthetic process; P:methylation	EC:2.1.1.1-4
1.4.3.20	STRR1_57_E03_A033	sp_v2.0_unigene1506	3	1.11e-06		AT3G30775	Methylenetetrahydrofolate reductase family protein; AT-POX; ATPDH; ATPOX; ERD5; PRO1; PROLINE DEHYDROGENASE; PROLINE OXIDASE	proline dehydrogenase	P:glutamine family amino acid metabolic process; F:oxidoreductase activity	-
5.3.11.12	COLD1_58_B05_A029	sp_v2.0_unigene1506	3	4.97e-10		AT3G30775	Methylenetetrahydrofolate reductase family protein; AT-POX; ATPDH; ATPOX; ERD5; PRO1; PROLINE DEHYDROGENASE; PROLINE OXIDASE	proline dehydrogenase	P:glutamine family amino acid metabolic process; F:oxidoreductase activity	-
9.4.2.21	STRS1_38_B10_A034	sp_v2.0_unigene1506	3	1.47e-06		AT3G30775	Methylenetetrahydrofolate reductase family protein; AT-POX; ATPDH; ATPOX; ERD5; PRO1; PROLINE DEHYDROGENASE; PROLINE OXIDASE	proline dehydrogenase	P:glutamine family amino acid metabolic process; F:oxidoreductase activity	-
11.2.8.17	RTFE1_48_A03_A029	sp_v2.0_unigene15126	3	0.000300625		AT5G44510	target of AVRB operation1	nbs lrr	P:defense response; P:cellular process; F:nucleotide binding	-
6.4.18.11	RTCNT1_49_G06_A029	sp_v2.0_unigene15126	3	1.65e-13		AT5G44510	target of AVRB operation1	nbs lrr	P:defense response; P:cellular process; F:nucleotide binding	-
11.2.10.2	HEAT1_52_F09_A029	sp_v2.0_unigene1515	3	0.000536108		AT2G37330	aluminum sensitive 3	protein aluminum sensitive 3	P:response to aluminum ion; C:plasma membrane	-
5.3.16.19	RTDS2_11_C12_A021	sp_v2.0_unigene1515	3	3.59e-12		AT2G37330	aluminum sensitive 3	protein aluminum sensitive 3	P:response to aluminum ion; C:plasma membrane	-
12.1.6.14	RTMNUT1_11_A03_A029	sp_v2.0_unigene1516	3	1.76e-08		AT4G24530	O-fucosyltransferase family protein	duf246 domain-containing protein at1g-491--like	F:molecular_function; P:biological_process; C:cellular_component	-
9.4.10.22	RTBOR1_32_B02_A029	sp_v2.0_unigene1529	3	2.68e-09		AT2G02090	SNF2 domain-containing protein / helicase domain-c	snf2 family dna-dependent atpase	C:membrane; F:ATP binding; F:helicase activity; F:DNA binding; F:transferase activity	-
11.1.9.17	RTCU1_22_H11_A029	sp_v2.0_unigene15318	3	1.95e-05		AT2G40890	cytochrome P450, family 98, subfamily A, polypepti; CYP98A3; CYTOCHROME P450; REF8; C3H; coumarate 3-hydroxylase	cytochrome p45-	F:heme binding; C:integral to membrane; F:electron carrier activity; F:flavonoid 3'-monooxygenase activity; P:oxidation reduction	EC:1.14.13.21
4.1.22.2	FLD1_39_E06_A029	sp_v2.0_unigene15318	3	4.48e-06		AT2G40890	cytochrome P450, family 98, subfamily A, polypepti; CYP98A3; CYTOCHROME P450; REF8; C3H; coumarate 3-hydroxylase	cytochrome p45-	F:heme binding; C:integral to membrane; F:electron carrier activity; F:flavonoid 3'-monooxygenase activity; P:oxidation reduction	EC:1.14.13.21
5.1.21.10	GEO1_12_A07_A029	sp_v2.0_unigene15318	3	9.68e-07		AT2G40890	cytochrome P450, family 98, subfamily A, polypepti; CYP98A3; CYTOCHROME P450; REF8; C3H; coumarate 3-hydroxylase	cytochrome p45-	F:heme binding; C:integral to membrane; F:electron carrier activity; F:flavonoid 3'-monooxygenase activity; P:oxidation reduction	EC:1.14.13.21
5.2.14.9	RTMNUT1_6_C07_A029	sp_v2.0_unigene15318	3	1.89e-08		AT2G40890	cytochrome P450, family 98, subfamily A, polypepti; CYP98A3; CYTOCHROME P450; REF8; C3H; coumarate 3-hydroxylase	cytochrome p45-	F:heme binding; C:integral to membrane; F:electron carrier activity; F:flavonoid 3'-monooxygenase activity; P:oxidation reduction	EC:1.14.13.21
3.4.21.2	FLD1_25_H11_A029	sp_v2.0_unigene15320;sp_v2.0_unigene16494	3	7.7e-11		AT5G13120 / AT3G05500	cyclophilin 20-2; PEPTIDYLPROLYL ISOMERASE	peptidyl-prolyl cis-trans / rubber elongation factor	P:protein folding; P:protein peptidyl-prolyl isomerization; F:peptidyl-prolyl cis-trans isomerase activity; C:plastid; C:vacuole	EC:5.2.1.8
3.1.7.2	RTHG1_15_C02_A029	sp_v2.0_unigene15350	3	1.32e-06		AT4G10250	HSP20-like chaperones superfamily protein; ATHSP22.0	hsp22	C:endoplasmic reticulum; P:response to heat	-
9.2.21.6	FLD1_40_C09_A029	sp_v2.0_unigene15364	3	1.66e-07		AT4G29270	HAD superfamily, subfamily IIIB acid phosphatase ; PHOSPHATASE; acid phosphatase	acid phosphatase 1	F:acid phosphatase activity	EC:3.1.3.2
8.2.6.7	RTMG1_18_D06_A029	sp_v2.0_unigene15377;sp_v2.0_unigene17760	3	4.38e-06		AT3G17390	S-adenosylmethionine synthetase family protein; MTO3; S-ADENOSYLMETHIONINE SYNTHETASE; SAMS3; methionine adenosyltransferase	s-adenosylmethionine synthetase / protein	C:cytoplasm; F:ATP binding; P:one-carbon metabolic process; F:methionine adenosyltransferase activity; F:magnesium ion binding; F:molecular_function; P:biological_process; C:cellular_component	EC:2.5.1.6
6.2.11.22	HEAT1_21_F11_A029	sp_v2.0_unigene15408	3	1.49e-08		AT5G51550	EXORDIUM like 3	at5g5155- k17n15_1-	C:plant-type cell wall;	-
2.1.13.18	RTWW1_22_D06_A015	sp_v2.0_unigene15410	3	2.86e-08		AT5G13930	Chalcone and stilbene synthase family protein; ATCHS; chalcone synthase; CHALCONE/STILBENE SYNTHASE; CHS; CHSN; NARINGENIN-CHALCONE SYNTHASE; TESTA 4 PROTEIN; transparent testa 4; TT4; whp; naringenin chalcone synthase; WHP	chalcone synthase	F:acyltransferase activity; F:naringenin-chalcone synthase activity; P:flavonoid biosynthetic process	EC:2.3.1.74
6.4.7.10	RTK1_10_C05_A029	sp_v2.0_unigene15439	3	6.48e-09		AT5G11680		protein	C:cytosol; C:plasma membrane	-
8.3.13.1	RTPHOS1_5_A08_A029	sp_v2.0_unigene1545	3	5.19e-10		AT1G28140	CYTOCHROME OXIDASE	protein	C:membrane; C:mitochondrion; C:chloroplast	-
3.3.15.12	RTFE1_5_H02_A029	sp_v2.0_unigene15475;sp_v2.0_unigene62405	3	3.07e-08		AT1G20620	catalase 3; ATSEN2; CAT; CAT3; CATALASE 3; SEN2; SENESCENCE 2; SPLICING ENDONUCLEASE 2; heme catalase	catalase / catalase	P:hydrogen peroxide catabolic process; F:heme binding; F:catalase activity; P:oxidation reduction; P:hydrogen peroxide catabolic process; F:heme binding; C:glyoxysome; F:catalase activity; P:oxidation reduction	EC:1.11.1.6; EC:1.11.1.6
1.4.18.2	RTCNT1_36_H06_A029	sp_v2.0_unigene15557	3	4.21e-10		AT3G56940	dicarboxylate diiron protein, putative (Crd1); AT103; AT103-1A; CHL27; CRD1; DICARBOXYLATE DIIRON 1; GLUTATHIONE S-TRANSFERASE	magnesium-protoporphyrin ix monomethyl ester	F:iron ion binding; F:magnesium-protoporphyrin IX monomethyl ester (oxidative) cyclase activity; P:chlorophyll biosynthetic process; C:chloroplast membrane; P:photosynthesis; P:oxidation reduction	EC:1.14.13.81
9.3.2.24	STRS1_38_E07_A034	sp_v2.0_unigene15615	3	3.67e-07		AT2G26500	cytochrome b6f complex subunit (petM), putative; plastoquinol-plastocyanin reductase	protein	P:oxidation reduction; F:electron carrier activity; C:cytochrome b6f complex	-
3.2.17.11	RTDR1_19_C05_A015	sp_v2.0_unigene15670	3	7.08e-09		AT1G24620	EF hand calcium-binding protein family; CALMODULIN	calcium-binding pollen allergen	C:cytoplasm; C:intracellular membrane-bounded organelle; F:calcium ion binding	-
5.4.13.8	RTS1_3_F09_A029	sp_v2.0_unigene15691	3	3.19e-10		AT5G13930	Chalcone and stilbene synthase family protein; ATCHS; chalcone synthase; CHALCONE/STILBENE SYNTHASE; CHS; CHSN; NARINGENIN-CHALCONE SYNTHASE; TESTA 4 PROTEIN; transparent testa 4; TT4; whp; naringenin chalcone synthase; WHP	chalcone partial	P:biosynthetic process; F:acyltransferase activity	-
10.4.4.20	RTS1_16_C10_A029	sp_v2.0_unigene15723	3	3.14e-05
3.1.1.5	STRS1_64_C01_A034	sp_v2.0_unigene15753	3	1.42e-08		AT1G10020	Protein of unknown function (DUF1005)	predicted protein [Populus trichocarpa]	F:molecular_function; P:biological_process; C:cellular_component	-
6.1.23.23	FLD1_31_G09_A029	sp_v2.0_unigene15761	3	7.77e-05		AT4G11650	osmotin 34; ATOSM34; OSMOTIN	thaumatin-like protein		-
3.2.6.3	RTMG1_8_H06_A029	sp_v2.0_unigene15776	3	5.41e-06		AT1G69740	Aldolase superfamily protein; AMINOLEVULINATE DEHYDRATASE; porphobilinogen synthase	aminolevulinic acid dehydratase	F:metal ion binding; P:heme biosynthetic process; P:chlorophyll biosynthetic process; C:chloroplast; F:porphobilinogen synthase activity	EC:4.2.1.24
7.2.20.23	NDL1_61_G03_A029	sp_v2.0_unigene15787	3	4.92e-10		AT1G24020	MLP-like protein 423	bet v i allergen	P:response to biotic stimulus; P:defense response	-
12.2.18.18	RTCNT1_61_A08_A029	sp_v2.0_unigene15793	3	8.59e-08		AT3G19000	2-oxoglutarate (2OG) and Fe(II)-dependent oxygenas; F3H; FLAVANONE 3-HYDROXYLASE; flavanone-3-hydroxylase; isopenicillin-N synthase	gibberellin 2-	F:flavonol synthase activity; F:iron ion binding; F:oxidoreductase activity, acting on single donors with incorporation of molecular oxygen, incorporation of two atoms of oxygen; P:flavonol biosynthetic process; F:hyoscyamine (6S)-dioxygenase activity; P:oxidation reduction	EC:1.14.11.23; EC:1.13.11; EC:1.14.11.11
8.4.22.1	FLD1_37_D07_A029	sp_v2.0_unigene15813	3	8.47e-05		AT2G26250	3-ketoacyl-CoA synthase 10; BETA-KETOACYL-COA SYNTHASE; 3-oxoacyl-[acyl-carrier protein] synthase	fiddlehead-like protein	P:fatty acid biosynthetic process; F:acyltransferase activity; P:response to cold; P:very-long-chain fatty acid metabolic process; P:cuticle development; C:membrane; C:endoplasmic reticulum; P:response to light stimulus; ; P:epidermal cell differentiation	-
8.3.12.3	RTWW2_11_H02_A021	sp_v2.0_unigene15814	3	0.000153718		AT4G11600	glutathione peroxidase 6; ATGPX6; GLUTATHIONE PEROXIDASE; GLUTATHIONE PEROXIDASE 6; LSC803; PHGPX; PHOSPHOLIPID HYDROPEROXIDE GLUTATHIONE PEROXIDASE; PHOSPHOLIPID-HYDROPEROXIDE GLUTATHIONE PEROXIDASE	phospholipid hydroperoxide glutathione peroxidase	F:phospholipid-hydroperoxide glutathione peroxidase activity; F:glutathione peroxidase activity; C:mitochondrion; P:oxidation reduction; P:response to oxidative stress	EC:1.11.1.12; EC:1.11.1.9
3.1.14.23	RTNIT1_8_G04_A029	sp_v2.0_unigene15832	3	1.72e-05		AT2G16060	hemoglobin 1; AHB1; ARATH GLB1; GLB1; HEMOGLOBIN; NSHB1	non-symbiotic hemoglobin class 1	C:cytoplasm; P:oxygen transport; P:nitrogen fixation; F:oxygen transporter activity; P:response to stress; F:heme binding; C:nuclear matrix; F:oxygen binding	-
3.1.17.15	RTDR2_9_D04_A021	sp_v2.0_unigene15890	3	2.79e-10		AT1G09560	germin-like protein 5; GERMIN; GERMIN-LIKE PROTEIN 5; GLP5	germin-like protein 2-1-like	F:metal ion binding	-
4.3.20.23	NDL1_63_H08_A029	sp_v2.0_unigene15893	3	0.000290954		AT5G14030	translocon-associated protein beta (TRAPB) family	translocon-associated beta subunit	C:cytoplasmic membrane-bounded vesicle; C:integral to membrane; C:endoplasmic reticulum	-
9.4.6.1	RTMG1_3_A10_A029	sp_v2.0_unigene15919	3	0.000425628		AT2G30490	cinnamate-4-hydroxylase; ATC4H; C4H; CA4H; cinnamate 4-hydroxylase; cinnamate-4-hydroxylase; CYP73A5	trans-cinnamate 4-hydroxylase	F:heme binding; F:trans-cinnamate 4-monooxygenase activity; F:electron carrier activity; P:oxidation reduction	EC:1.14.13.11
9.3.19.8	RTBOR1_1_E05_A029	sp_v2.0_unigene15955	3	0.000166478
3.1.14.6	RTMNUT1_1_A08_A029	sp_v2.0_unigene15978	3	1.31e-07		AT5G46860	Syntaxin/t-SNARE family protein; ATSYP22; ATVAM3; SYP22; VAM3	syntaxin	P:vesicle-mediated transport; P:stomatal movement; P:cell morphogenesis during vegetative growth; P:amyloplast organization; C:plant-type vacuole membrane; F:SNAP receptor activity; C:late endosome; P:cellular membrane fusion; P:negative gravitropism; P:vacuole organization; C:trans-Golgi network transport vesicle; P:intracellular protein transport	-
10.1.14.19	RTNACL1_7_F03_A029	sp_v2.0_unigene16042	3	1.41e-06		AT2G39050	hydroxyproline-rich glycoprotein family protein	r4-g3 protein		-
5.1.11.10	COLD1_57_E05_A029	sp_v2.0_unigene16070	3	1.86e-08				late embryogenesis abundant protein	F:molecular_function; P:biological_process; C:cellular_component	-
7.1.15.15	RTFE1_8_D10_A029	sp_v2.0_unigene16070	3	1.1e-05				late embryogenesis abundant protein	F:molecular_function; P:biological_process; C:cellular_component	-
3.2.1.2	STRS1_53_C02_A034	sp_v2.0_unigene16071	3	6.64e-06		AT1G01720	NAC (No Apical Meristem) domain transcriptional re; ANAC002; ATAF1	nac1 transcription factor	F:DNA binding	-
3.2.1.8	STRS1_64_F12_A034	sp_v2.0_unigene16079	3	0.00614988		AT2G41380	S-adenosyl-L-methionine-dependent methyltransferas	embryo-abundant protein	P:response to cadmium ion; P:methylation; C:mitochondrion; F:methyltransferase activity	EC:2.1.1
2.1.15.4	RTDS3_15_A04_A022	sp_v2.0_unigene16110	3	0.000361918		AT1G06460	alpha-crystallin domain 32.1; ACD31.2; ACD32.1; ALPHA CRYSTALLIN	small heat shock protein c4	C:peroxisome; P:response to heat	-
5.4.15.9	RTFE1_4_H05_A029	sp_v2.0_unigene16136	3	3.06e-08		AT5G07990	Cytochrome P450 superfamily protein; CYP75B1; D501; F3'H; FLAVONOID 3'-HYDROXYLASE; TRANSPARENT TESTA 7; TT7; flavonoid 3'-monooxygenase; flavonoid 3-hydroxylase	flavonoid 3 -hydroxylase	F:heme binding; F:electron carrier activity; F:flavonoid 3'-monooxygenase activity; P:oxidation reduction	EC:1.14.13.21
6.3.22.21	GEO1_7_B03_A029	sp_v2.0_unigene1618	3	5.25e-11		AT2G37800	Cysteine/Histidine-rich C1 domain family protein	cysteine histidine-rich c1 domain-containing protein	F:metal ion binding; C:intracellular	-
6.1.18.19	RTCNT1_64_E08_A029	sp_v2.0_unigene16207	3	1.23e-08		AT1G26360	methyl esterase 13; HYDROLASE	probable esterase at1g3399--like	C:plastid	-
5.3.15.12	RTFE1_5_B02_A029	sp_v2.0_unigene16223	3	4.68e-06		AT5G10190	Major facilitator superfamily protein	transporter-like protein	P:transmembrane transport; C:membrane	-
8.4.23.18	FLD1_23_E10_A029	sp_v2.0_unigene16228	3	2e-10		AT5G01090	Concanavalin A-like lectin family protein	protein	F:binding	-
12.3.13.9	RTS1_6_C01_A029	sp_v2.0_unigene16243	3	7.21e-05		AT2G46240	BCL-2-associated athanogene 6	protein	P:response to stress	-
4.4.15.13	RTFEPL1_1_E05_A029	sp_v2.0_unigene16243	3	3.74e-06		AT2G46240	BCL-2-associated athanogene 6	protein	P:response to stress	-
9.3.10.20	RTBOR1_21_H01_A029	sp_v2.0_unigene16259	3	7.81e-05				unknown [Picea sitchensis]		-
4.4.12.23	COLD1_18_D10_A029	sp_v2.0_unigene16273	3	1.68e-05		AT3G07940	Calcium-dependent ARF-type GTPase activating prote; GTPase	adp-ribosylation factor gtpase-activating protein agd11	C:cytoplasmic membrane-bounded vesicle	-
10.2.19.1	RTAL1_3_G11_A029	sp_v2.0_unigene16282	3	9.95e-07		AT4G24220	NAD(P)-binding Rossmann-fold superfamily protein; AWI31; VEIN PATTERNING; VEP1	progesterone 5-beta-reductase	P:cellular metabolic process; F:coenzyme binding; P:oxidation reduction; F:3-beta-hydroxy-delta5-steroid dehydrogenase activity	EC:1.1.1.145
10.4.22.13	FLD1_56_C09_A029	sp_v2.0_unigene16282	3	6.65e-12		AT4G24220	NAD(P)-binding Rossmann-fold superfamily protein; AWI31; VEIN PATTERNING; VEP1	progesterone 5-beta-reductase	P:cellular metabolic process; F:coenzyme binding; P:oxidation reduction; F:3-beta-hydroxy-delta5-steroid dehydrogenase activity	EC:1.1.1.145
7.4.9.17	RTCU1_26_E06_A029	sp_v2.0_unigene16299	3	1.61e-08		AT1G68490		protein	F:molecular_function; C:chloroplast; P:biological_process	-
8.1.18.14	RTCNT1_55_H02_A029	sp_v2.0_unigene16340	3	0.000198797		AT5G12020	17.6 kDa class II heat shock protein	small heat-shock protein	P:response to stress	-
11.1.14.17	RTNACL1_7_A11_A029	sp_v2.0_unigene16355	3	0.000209268		AT5G07330		protein	C:mitochondrion	-
9.3.18.6	RTCNT1_39_D01_A029	sp_v2.0_unigene1636	3	2.49e-06				protein		-
5.1.22.19	FLD1_68_E04_A029	sp_v2.0_unigene16494	3	1.6e-08		AT3G05500	Rubber elongation factor protein (REF)	rubber elongation factor	C:vacuole	-
11.3.13.7	RTPHOS1_8_G05_A029	sp_v2.0_unigene16509	3	2.92e-06				unknown [Picea sitchensis]		-
5.2.18.9	RTCNT1_50_A09_A029	sp_v2.0_unigene16530	3	3.51e-08		AT5G54680	basic helix-loop-helix (bHLH) DNA-binding superfam	transcription factor ilr3	C:nucleus; F:transcription regulator activity	-
8.2.20.9	NDL1_31_F12_A029	sp_v2.0_unigene16653	3	1.64e-12		AT1G32060	phosphoribulokinase; 5-Phosphoribulose kinase; PHOSPHORIBULOKINASE; uridine kinase	protein	P:reductive pentose-phosphate cycle; F:phosphoribulokinase activity; P:phosphorylation; F:ATP binding; C:chloroplast	EC:2.7.1.19
8.4.22.23	GEO1_6_A09_A029	sp_v2.0_unigene16678	3	0.00134107		AT2G46240	BCL-2-associated athanogene 6	protein	P:response to stress	-
10.3.6.19	RTMNUT1_27_A05_A029	sp_v2.0_unigene16689	3	4.88e-06		AT2G44050	6,7-dimethyl-8-ribityllumazine synthase / DMRL syn; COI1 SUPPRESSOR1; COS1; 6,7-dimethyl-8-ribityllumazine synthase; riboflavin synthase		F:riboflavin synthase activity; P:riboflavin biosynthetic process; P:jasmonic acid mediated signaling pathway; C:riboflavin synthase complex; C:chloroplast stroma; F:6,7-dimethyl-8-ribityllumazine synthase activity	EC:2.5.1.9
9.1.12.11	RTWW3_4_A08_A022	sp_v2.0_unigene16775	3	1.09e-05		AT1G77120	alcohol dehydrogenase 1; ADH; ADH1; ALCOHOL DEHYDROGENASE; ALCOHOL DEHYDROGENASE 1	alcohol partial	F:zinc ion binding; F:alcohol dehydrogenase (NAD) activity; P:oxidation reduction; F:S-(hydroxymethyl)glutathione dehydrogenase activity	EC:1.1.1.1; EC:1.1.1.284
10.4.16.3	RTDR3_10_F07_A022	sp_v2.0_unigene16783	3	1.37e-06				proline-rich protein prp2 precursor	F:nucleic acid binding; P:nodulation	-
8.1.23.24	FLD1_30_H09_A029	sp_v2.0_unigene16915	3	0.000122272				unknown [Picea sitchensis]		-
11.3.14.4	RTHG1_7_B06_A029	sp_v2.0_unigene17021	3	7.25e-07		AT4G21580	oxidoreductase, zinc-binding dehydrogenase family ; NADPH QUINONE OXIDOREDUCTASE PIG3	quinone oxidoreductase pig3	F:zinc ion binding; P:oxidation reduction; F:NADPH:quinone reductase activity	EC:1.6.5.5
6.2.18.6	RTCNT1_41_H02_A029	sp_v2.0_unigene17032	3	1.5e-07		AT5G48385	FRIGIDA-like protein	protein frigida-like		-
5.2.20.10	NDL1_34_C11_A029	sp_v2.0_unigene17071	3	3.13e-14		AT1G61520	photosystem I light harvesting complex gene 3; LHCA3*1; PSI III CHLOROPHYLL A/B-BINDING	light-harvesting complex i chlorophyll a b binding protein 3	C:plastoglobule; P:photosynthesis, light harvesting; C:light-harvesting complex; F:chlorophyll binding; C:chloroplast thylakoid membrane	-
3.2.23.24	FLD1_33_H07_A029	sp_v2.0_unigene17084	3	0.000124007		AT5G42740	Sugar isomerase (SIS) family protein; G6PI; GLUCOSE-6-PHOSPHATE ISOMERASE; glucosephosphate isomerase; GPI; PGI; PHI; phosphoglucoisomerase; phosphoglucose isomerase	cytosolic phosphoglucose isomerase	C:cytoplasm; P:gluconeogenesis; F:glucose-6-phosphate isomerase activity; P:glycolysis	EC:5.3.1.9
8.3.18.24	RTCU1_2_H10_A029	sp_v2.0_unigene17087	3	2.18e-11		AT4G38660	Pathogenesis-related thaumatin superfamily protein	thaumatin-like protein		-
10.4.8.8	RTDK1_24_F10_A029	sp_v2.0_unigene17126	3	0.00194865		AT1G30270	CBL-interacting protein kinase 23; ATCIPK23; CBL-INTERACTING PROTEIN KINASE 23; CIPK23; kinase	cbl-interacting serine threonine-protein	C:cytosol; P:stomatal movement; P:protein amino acid phosphorylation; P:response to water deprivation; C:mitochondrion; P:potassium ion import; P:response to nutrient; F:ATP binding; F:protein binding; P:signal transduction; F:calmodulin-dependent protein kinase activity; C:nucleus; C:plasma membrane	EC:2.7.11.17
3.3.17.23	RTDR3_7_G07_A022	sp_v2.0_unigene17210;sp_v2.0_unigene60954	3	0.00112878		AT3G53620	pyrophosphorylase 4; CONCEPT-7718-1; INORGANIC PYROPHOSPHATASE; pyrophosphatase	soluble inorganic pyrophosphatase / soluble inorganic pyrophosphatase	F:magnesium ion binding; F:inorganic diphosphatase activity; C:chloroplast part; C:membrane; C:nucleus; P:phosphate metabolic process; C:cytoplasm; F:protein kinase activity; P:protein amino acid phosphorylation; F:ATP binding; F:magnesium ion binding; F:inorganic diphosphatase activity	EC:3.6.1.1; EC:3.6.1.1
9.3.4.8	RTPQ1_6_G03_A032	sp_v2.0_unigene17260	3	0.000133245		AT3G15010	RNA-binding (RRM/RBD/RNP motifs) family protein	protein	F:nucleic acid binding; F:protein kinase activity; F:nucleotide binding	-
8.1.19.16	RTCNT1_9_E07_A029	sp_v2.0_unigene17268	3	4.57e-06		AT4G10250	HSP20-like chaperones superfamily protein; ATHSP22.0	kda heat-shock protein	C:intracellular	-
5.1.20.3	NDL1_14_F07_A029	sp_v2.0_unigene17297	3	2.42e-06		AT4G37470	alpha/beta-Hydrolases superfamily protein; BETA-KETOADIPATE ENOL-LACTONE HYDROLASE; hydrolase	protein	; F:methyl indole-3-acetate esterase activity; F:methyl jasmonate esterase activity; P:de-etiolation; F:methyl salicylate esterase activity; F:carboxylesterase activity	EC:3.1.1.1
7.4.21.2	FLD1_12_H03_A029	sp_v2.0_unigene17297	3	1.43e-09		AT4G37470	alpha/beta-Hydrolases superfamily protein; BETA-KETOADIPATE ENOL-LACTONE HYDROLASE; hydrolase	protein	; F:methyl indole-3-acetate esterase activity; F:methyl jasmonate esterase activity; P:de-etiolation; F:methyl salicylate esterase activity; F:carboxylesterase activity	EC:3.1.1.1
8.2.5.24	RTPHOS1_21_B05_A029	sp_v2.0_unigene17374	3	1.19e-05		AT1G11800	endonuclease/exonuclease/phosphatase family protei	endonuclease exonuclease phosphatase family protein	F:hydrolase activity	-
6.2.10.6	RTAL1_12_G03_A029	sp_v2.0_unigene17376	3	0.00127841		AT1G80170	Pectin lyase-like superfamily protein; POLYGALACTURONASE	polygalacturonase	C:plant-type cell wall; P:carbohydrate metabolic process; F:polygalacturonase activity; P:cellular cell wall organization	EC:3.2.1.15
[truncated: 1,448 more rows]
