# Supplementary material for: Transcriptomic analysis highlights epigenetic and transcriptional regulation during zygotic embryo development of Pinus pinaster
Source: BMC Plant Biol. 2013 Aug 30;13:123. doi: 10.1186/1471-2229-13-123 (PMC3844413; doi:10.1186/1471-2229-13-123)
Supplement: Additional file 6 — Clustering, fold-change and functional annotation of the differentially expressed transcripts in consecutive embryo stage-to-stage transitions. [file 1471-2229-13-123-S6.xls]

## Sheet: ExprIncreases
Spot	Venn group	Fold-change from D0 to D5	Fold-change from D5 to D11	Fold-change from D11 to D15	Fold-change from D15 to D25	Cluster	Arabidopsis Locus	Arabidopsis description	Unigene	Unigene (II)	NCBI description	GO terms
1.2.17.15	Expression increases from D0 to D11	2.01579	2.19667			1	AT4G00490	beta-amylase 2; Amylopectin-P-Limit Dextrins activity; AtBAM7; BAM3-5-6-7-8 complex; BAM7; beta amylase; BETA-AMYLASE GLYCOSYL HYDROLASE; MOS-Maltose activity; beta-amylase; ATBAM7	sp_v2.0_unigene2385		beta-amylase 2	F:beta-amylase activity; P:regulation of meristem structural organization; P:microsporocyte differentiation; P:gibberellic acid mediated signaling pathway; P:starch biosynthetic process; P:multidimensional cell growth; P:plant-type cell wall organization; P:regulation of meristem growth; P:maltose metabolic process; P:pattern specification process; P:anthocyanin accumulation in tissues in respons…
10.4.4.23	Expression increases from D0 to D11	2.35461	2.09279			6	AT2G15480	UDP-glucosyl transferase 73B5; GLUCOSYLTRANSFERASE; UDP-glycosyltransferase	sp_v2.0_unigene11308		udp-glycosyltransferase 92a1-like	F:anthocyanidin 3-O-glucosyltransferase activity; P:metabolic process
11.4.21.22	Expression increases from D0 to D11	2.96326	2.04706			1	AT3G07880	Immunoglobulin E-set superfamily protein	sp_v2.0_unigene21536		rho gdp-dissociation	F:Rho GDP-dissociation inhibitor activity; P:anatomical structure morphogenesis; P:cellular developmental process; C:plastid
12.3.14.9	Expression increases from D0 to D11	2.08186	2.08526			1			RTMNUT1_2_F02_A029		alcohol partial	F:nucleotide binding; P:oxidation-reduction process; F:zinc ion binding; F:alcohol dehydrogenase (NAD) activity
3.3.2.15	Expression increases from D0 to D11	2.17951	2.01712			1	AT5G07990	Cytochrome P450 superfamily protein; CYP75B1; D501; F3'H; FLAVONOID 3'-HYDROXYLASE; TRANSPARENT TESTA 7; TT7; flavonoid 3'-monooxygenase; flavonoid 3-hydroxylase	sp_v2.0_unigene14068		flavonoid 3 -hydroxylase	F:heme binding; F:oxidoreductase activity, acting on paired donors, with incorporation or reduction of molecular oxygen; F:iron ion binding; F:monooxygenase activity; F:electron carrier activity; P:oxidation-reduction process
3.4.11.15	Expression increases from D0 to D11	2.34934	2.48017			1	AT4G00490	beta-amylase 2; Amylopectin-P-Limit Dextrins activity; AtBAM7; BAM3-5-6-7-8 complex; BAM7; beta amylase; BETA-AMYLASE GLYCOSYL HYDROLASE; MOS-Maltose activity; beta-amylase; ATBAM7	sp_v2.0_unigene2385		beta-amylase 2	F:beta-amylase activity; P:regulation of meristem structural organization; P:microsporocyte differentiation; P:gibberellic acid mediated signaling pathway; P:starch biosynthetic process; P:multidimensional cell growth; P:plant-type cell wall organization; P:regulation of meristem growth; P:maltose metabolic process; P:pattern specification process; P:anthocyanin accumulation in tissues in respons…
4.4.1.4	Expression increases from D0 to D11	2.15053	2.00627			1	AT1G80170	Pectin lyase-like superfamily protein; POLYGALACTURONASE	sp_v2.0_unigene17376		polygalacturonase	P:glucuronoxylan metabolic process; P:tissue development; P:regulation of chromosome organization; P:cellular cell wall organization; P:organ morphogenesis; C:plant-type cell wall; F:protein binding; P:xylan biosynthetic process; F:polygalacturonase activity; C:extracellular region; P:positive regulation of organelle organization
5.4.4.13	Expression increases from D0 to D11	2.14389	2.15161			1	AT3G48170	aldehyde dehydrogenase 10A9; ALDH10A9; BETAINE ALDEHYDE DEHYDROGENASE; 1-pyrroline-5-carboxylate dehydrogenase; glutamate-5-semialdehyde dehydrogenase	sp_v2.0_unigene18824		betaine-aldehyde dehydrogenase	C:cytosol; C:cell wall; F:betaine-aldehyde dehydrogenase activity; P:oxidation-reduction process; C:peroxisome; P:response to water deprivation; P:phenylpropanoid metabolic process; F:3-chloroallyl aldehyde dehydrogenase activity; P:response to abscisic acid stimulus; P:glycine betaine biosynthetic process; P:response to arsenic-containing substance; C:chloroplast
6.1.13.2	Expression increases from D0 to D11	2.90821	2.3762			1	AT3G63520	carotenoid cleavage dioxygenase 1; ATCCD1; ATNCED1; CAROTENOID CLEAVAGE DIOXYGENASE 1; CCD1; NEOXANTHIN CLEAVAGE ENZYME; 9-cis-epoxycarotenoid dioxygenase	sp_v2.0_unigene15684		carotenoid cleavage dioxygenase 1	F:metal ion binding; C:cytoplasm; F:oxidoreductase activity, acting on single donors with incorporation of molecular oxygen, incorporation of two atoms of oxygen; P:oxidation-reduction process
6.2.3.7	Expression increases from D0 to D11	3.54632	2.45684			1	AT4G16730	terpene synthase 02; LIMONENE CYCLASE; MONOMER-40; lyase	sp_v2.0_unigene31935		levopimaradiene abietadiene synthase	F:levopimaradiene synthase activity; P:metabolic process; F:abietadiene synthase activity; F:copalyl diphosphate synthase activity; C:chloroplast; F:magnesium ion binding; F:terpene synthase activity
6.3.22.5	Expression increases from D0 to D11	2.69479	2.37326			1	AT4G38620	myb domain protein 4; ATMYB4; MYB4	sp_v2.0_unigene20408		r2r3-myb transcription	F:DNA binding; C:nucleus; P:regulation of transcription, DNA-dependent
6.3.5.17	Expression increases from D0 to D11	2.36376	3.13416			1	AT5G22920	CHY-type/CTCHY-type/RING-type Zinc finger protein; PGPD14	sp_v2.0_unigene60298		zinc finger	C:mitochondrion; F:zinc ion binding
6.4.6.6	Expression increases from D0 to D11	3.01664	2.03676			1			sp_v2.0_unigene15187		unknown [Picea sitchensis]
7.1.15.13	Expression increases from D0 to D11	2.38459	2.07071			1	AT1G78370	glutathione S-transferase TAU 20; ATGSTU20; glutathione transferase	sp_v2.0_unigene6607		tau class glutathione s-transferase	P:response to stimulus; C:cell part
7.2.11.20	Expression increases from D0 to D11	4.09148	2.14315			1			sp_v2.0_unigene35412		unknown [Picea sitchensis]
7.4.15.21	Expression increases from D0 to D11	2.2625	2.81991			1	AT3G11930	Adenine nucleotide alpha hydrolases-like superfami	sp_v2.0_unigene9661		universal stress protein	P:response to stress
8.3.18.1	Expression increases from D0 to D11	2.56654	2.31415			1	AT5G60530	late embryogenesis abundant protein-related / LEA	sp_v2.0_unigene24217		structural constituent of cell	P:transition metal ion transport; C:cytoplasm
8.4.9.10	Expression increases from D0 to D11	2.90189	2.40637			1			sp_v2.0_unigene5419		unknown [Picea sitchensis]
9.4.22.18	Expression increases from D0 to D11	7.48108	3.03051			1			sp_v2.0_unigene19738
7.2.10.13	Expression increases from D0 to D11 and from D15 to D25	2.1574	2.08224		2.01008	1			sp_v2.0_unigene54290	sp_v2.0_unigene44621	5-methylcytosine dna glycosylase	P:base-excision repair; F:endonuclease activity; F:DNA binding; F:4 iron, 4 sulfur cluster binding
1.1.14.11	Expression increases from D0 to D5	2.00243				1	AT1G67340	HCP-like superfamily protein with MYND-type zinc f	sp_v2.0_unigene9558		f-box protein at1g67340-like	C:nucleus; F:zinc ion binding
1.2.8.2	Expression increases from D0 to D5	2.14115				6			sp_v2.0_unigene3265
1.3.12.24	Expression increases from D0 to D5	2.11894				1	AT2G33470	glycolipid transfer protein 1	sp_v2.0_unigene36348		unknown [Picea sitchensis]	F:glycolipid transporter activity; C:cytoplasm; F:glycolipid binding; P:glycolipid transport
1.3.19.21	Expression increases from D0 to D5	2.49901				1	AT2G26660	SPX domain gene 2	sp_v2.0_unigene16827		spx domain-containing protein 2	P:galactolipid biosynthetic process; P:negative regulation of transcription, DNA-dependent; P:cellular response to phosphate starvation; C:nucleus; P:phosphate ion transport
1.3.23.22	Expression increases from D0 to D5	2.0336				1			FLD1_34_H04_A029
1.4.19.24	Expression increases from D0 to D5	2.37613				1	AT5G60530	late embryogenesis abundant protein-related / LEA	sp_v2.0_unigene2845		structural constituent of cell	P:transition metal ion transport; C:cytoplasm
10.1.14.11	Expression increases from D0 to D5	2.21471				1			RTMNUT1_4_B01_A029		glycoside hydrolase family 25 protein	P:metabolic process; F:hydrolase activity
10.1.18.11	Expression increases from D0 to D5	2.30321				1	AT3G17450	hAT dimerisation domain-containing protein	sp_v2.0_unigene31152		hat dimerisation domain-containing	F:binding; C:plastid
10.2.12.6	Expression increases from D0 to D5	2.10457				1	AT4G22880	leucoanthocyanidin dioxygenase; LDOX; LEUCOANTHOCYANIDIN DIOXYGENASE; TANNIN DEFICIENT SEED 4; TDS4; anthocyanidin synthase	sp_v2.0_unigene23926		anthocyanidin synthase	P:response to jasmonic acid stimulus; P:response to wounding; P:proanthocyanidin biosynthetic process; F:oxidoreductase activity, acting on single donors with incorporation of molecular oxygen, incorporation of two atoms of oxygen; P:vacuole organization; F:leucocyanidin oxygenase activity; P:oxidation-reduction process
10.2.2.5	Expression increases from D0 to D5	3.59744				1	AT3G18800		sp_v2.0_unigene26319		pinus taeda anonymous locus 0_17559_01 genomic sequence	C:plasma membrane
10.4.16.20	Expression increases from D0 to D5	2.46838				1			sp_v2.0_unigene10727		unknown [Picea sitchensis]
10.4.2.21	Expression increases from D0 to D5	2.07042				1	AT1G80450	VQ motif-containing protein	sp_v2.0_unigene20557		protein
10.4.20.23	Expression increases from D0 to D5	2.14325				1			NDL1_60_A05_A029
11.2.9.6	Expression increases from D0 to D5	2.17229				4	AT3G60720	plasmodesmata-located protein 8	sp_v2.0_unigene6670		embryo-abundant protein	P:defense response to fungus; P:killing of cells of other organism; F:aspartic-type endopeptidase inhibitor activity; P:defense response to bacterium
11.3.4.13	Expression increases from D0 to D5	2.2062				1			sp_v2.0_unigene37607
11.3.5.23	Expression increases from D0 to D5	2.10821				6	AT2G15490	UDP-glycosyltransferase 73B4; GLUCOSYLTRANSFERASE; UDP-glycosyltransferase	sp_v2.0_unigene18560		cis-zeatin o-glucosyltransferase	F:binding; F:transferase activity, transferring glycosyl groups
12.1.13.17	Expression increases from D0 to D5	2.1585				1	AT3G54390	sequence-specific DNA binding transcription factor	sp_v2.0_unigene7865		sequence-specific dna binding transcription factor
12.1.3.23	Expression increases from D0 to D5	2.44053				1	AT3G50140	Plant protein of unknown function (DUF247)	sp_v2.0_unigene9724		upf0481 protein at3g02645-like
12.1.5.3	Expression increases from D0 to D5	2.1032				1	AT3G11930	Adenine nucleotide alpha hydrolases-like superfami	sp_v2.0_unigene15643		adenine nucleotide alpha hydrolases-like protein	P:response to stress
12.2.6.24	Expression increases from D0 to D5	2.73745				3			RTMNUT1_39_G12_A029		pollen allergen	P:carbohydrate metabolic process; C:plant-type cell wall; F:polygalacturonase activity; ; ; F:protein binding; C:extracellular region; P:cellular cell wall organization
12.4.13.21	Expression increases from D0 to D5	3.5104				1	AT4G21960	Peroxidase superfamily protein; PEROXIDASE PRXR1; PRXR1; peroxidase	sp_v2.0_unigene60310	sp_v2.0_unigene16099	peroxidase	F:heme binding; F:metal ion binding; F:peroxidase activity; P:oxidation-reduction process; P:response to oxidative stress
2.2.4.3	Expression increases from D0 to D5	2.32185				1			RTPQ1_3_D03_A032		pleckstrin homology domain-containing family a member	F:glycolipid transporter activity; C:cytoplasm; F:glycolipid binding; P:glycolipid transport
2.2.5.12	Expression increases from D0 to D5	2.64439				1	AT1G48410	Stabilizer of iron transporter SufD / Polynucleoti; AGO1; ARGONAUTE 1; ARGONAUTE1; LEAF ARGONAUTE	sp_v2.0_unigene38		protein pinhead	P:production of ta-siRNAs involved in RNA interference; P:methylation-dependent chromatin silencing; F:endoribonuclease activity; P:leaf morphogenesis; C:extrinsic to membrane; P:flower morphogenesis; P:xylem and phloem pattern formation; P:root hair cell differentiation; P:cell division; P:somatic stem cell maintenance; P:DNA methylation; F:siRNA binding; P:auxin polar transport; C:cytosol; P:pr…
2.2.9.5	Expression increases from D0 to D5	3.10288				1			sp_v2.0_unigene26669	sp_v2.0_unigene28259	unknown [Picea sitchensis]
2.4.5.10	Expression increases from D0 to D5	2.63531				1	AT5G49980	auxin F-box protein 5; TRANSPORT INHIBITOR	sp_v2.0_unigene6867		f-box family protein	P:stomatal complex morphogenesis; F:inositol hexakisphosphate binding; F:ubiquitin-protein ligase activity; P:stamen development; P:response to molecule of bacterial origin; P:auxin mediated signaling pathway; C:nucleus
3.1.17.22	Expression increases from D0 to D5	2.65276				6	AT1G64970	gamma-tocopherol methyltransferase; G-2362; G-TMT; GAMMA-TOCOPHEROL METHYLTRANSFERASE; TMT1; VITAMIN E DEFICIENT 4; VTE4; delta-tocopherol methyltransferase	sp_v2.0_unigene27168		gamma-tocopherol methyltransferase	P:methylation; P:vitamin E biosynthetic process; F:tocopherol O-methyltransferase activity
3.1.22.18	Expression increases from D0 to D5	2.66688				6			sp_v2.0_unigene757
3.2.12.14	Expression increases from D0 to D5	2.48116				1	AT5G03040	IQ-domain 2	sp_v2.0_unigene1643		protein
3.2.20.4	Expression increases from D0 to D5	3.48843				1	AT1G77120	alcohol dehydrogenase 1; ADH; ADH1; ALCOHOL DEHYDROGENASE; ALCOHOL DEHYDROGENASE 1	sp_v2.0_unigene15413		alcohol partial	F:nucleotide binding; P:oxidation-reduction process; F:zinc ion binding; F:alcohol dehydrogenase (NAD) activity
3.3.22.18	Expression increases from D0 to D5	2.30361				1	AT1G54180	BREVIS RADIX-like 3	sp_v2.0_unigene2165		protein brevis radix-like 4-like
4.1.23.22	Expression increases from D0 to D5	2.0612				1	AT1G11120		sp_v2.0_unigene2129		protein
4.2.12.11	Expression increases from D0 to D5	2.77333				1	AT2G05790	O-Glycosyl hydrolases family 17 protein; hydrolase, hydrolyzing O-glycosyl compounds	sp_v2.0_unigene15455		glucan endo- -beta-glucosidase	P:regulation of meristem growth; P:carbohydrate metabolic process; P:pattern specification process; F:cation binding; P:regulation of cell size; C:plasma membrane; F:glucan endo-1,3-beta-D-glucosidase activity; P:auxin polar transport; P:root morphogenesis; P:asymmetric cell division
4.2.14.9	Expression increases from D0 to D5	2.07756				1	AT2G16570	GLN phosphoribosyl pyrophosphate amidotransferase ; AMIDOPHOSPHORIBOSYLTRANSFERASE GP; ATASE; ATASE1; GLN PHOSPHORIBOSYL PYROPHOSPHATE AMIDOTRANSFERASE 1; amidophosphoribosyltransferase	sp_v2.0_unigene28234		amidophosphoribosyltransferase	P:embryo sac egg cell differentiation; C:cytosol; C:cell wall; F:iron-sulfur cluster binding; P:purine nucleotide biosynthetic process; P:purine nucleobase biosynthetic process; F:metal ion binding; P:rRNA processing; P:leaf morphogenesis; P:nucleoside metabolic process; P:chloroplast organization; C:chloroplast stroma; F:amidophosphoribosyltransferase activity
4.3.17.15	Expression increases from D0 to D5	3.39897				1	AT1G77120	alcohol dehydrogenase 1; ADH; ADH1; ALCOHOL DEHYDROGENASE; ALCOHOL DEHYDROGENASE 1	sp_v2.0_unigene15413	sp_v2.0_unigene60252	alcohol partial	F:nucleotide binding; P:oxidation-reduction process; F:zinc ion binding; F:alcohol dehydrogenase (NAD) activity
4.3.18.20	Expression increases from D0 to D5	2.08601				1	AT5G52640	heat shock protein 90.1; ATHS83; HEAT SHOCK PROTEIN 81-1; HEAT SHOCK PROTEIN 83; HSP81-1; HSP81.1; HSP83	sp_v2.0_unigene17253		heat shock protein 90	P:protein folding; P:response to high light intensity; C:plasma membrane; C:cell wall; P:response to arsenic-containing substance; F:ATP binding; P:response to hydrogen peroxide; F:unfolded protein binding; C:cytosol; P:response to heat; P:defense response to bacterium, incompatible interaction
4.3.20.1	Expression increases from D0 to D5	4.58764				1	AT5G07050	nodulin MtN21 /EamA-like transporter family protei	sp_v2.0_unigene864	sp_v2.0_unigene19738	auxin-induced protein (5NG4 P taeda)	C:chloroplast; C:membrane
4.3.4.23	Expression increases from D0 to D5	2.46191				1	AT1G74320	Protein kinase superfamily protein; CHOLINE KINASE	sp_v2.0_unigene30820		choline ethanolamine kinase	F:choline kinase activity; F:ethanolamine kinase activity; P:phosphorylation; P:CDP-choline pathway
4.4.20.7	Expression increases from D0 to D5	2.07681				1	AT2G19810	CCCH-type zinc finger family protein	sp_v2.0_unigene10500		protein	F:aspartyl esterase activity; C:cell wall; F:zinc ion binding; F:nucleic acid binding; P:jasmonic acid mediated signaling pathway; F:pectinesterase activity; P:cell wall modification; P:leaf senescence; C:nucleus
4.4.22.23	Expression increases from D0 to D5	2.07669				1	AT5G60530	late embryogenesis abundant protein-related / LEA	sp_v2.0_unigene4962		structural constituent of cell
4.4.23.1	Expression increases from D0 to D5	2.41434				1			sp_v2.0_unigene15965		unknown [Picea sitchensis]
4.4.23.12	Expression increases from D0 to D5	2.35106				1	AT4G32570	TIFY domain protein 8	sp_v2.0_unigene16250		protein
4.4.4.14	Expression increases from D0 to D5	3.20941				1	AT1G80870	Protein kinase superfamily protein	sp_v2.0_unigene1719		receptor-like protein kinase at1g80870-like	C:plasma membrane; P:protein phosphorylation; F:ATP binding; F:protein serine/threonine kinase activity
5.1.2.19	Expression increases from D0 to D5	2.85934				1			sp_v2.0_unigene3442
5.1.9.17	Expression increases from D0 to D5	2.42612				4	AT5G50740	Heavy metal transport/detoxification superfamily p; ATFP3	sp_v2.0_unigene1260		uncharacterized protein LOC100527827 [Glycine max]
5.2.12.6	Expression increases from D0 to D5	2.27257				6	AT2G02160	CCCH-type zinc finger family protein	sp_v2.0_unigene64731	sp_v2.0_unigene2738	hydroquinone glucosyltransferase / zinc finger c-x8-c-x5-c-x3-h type family protein	P:regulation of plant-type hypersensitive response; P:coumarin biosynthetic process; F:UDP-glucosyltransferase activity; P:response to salt stress; P:response to toxin; P:response to wounding; P:xenobiotic catabolic process; P:positive regulation of flavonoid biosynthetic process; P:protein targeting to membrane; F:binding; P:photomorphogenesis; P:cullin deneddylation; P:post-translational protei…
5.3.8.9	Expression increases from D0 to D5	2.16997				1	AT4G19160		sp_v2.0_unigene14587		protein	C:nucleus; C:chloroplast
5.4.17.17	Expression increases from D0 to D5	2.36981				1	AT1G64970	gamma-tocopherol methyltransferase; G-2362; G-TMT; GAMMA-TOCOPHEROL METHYLTRANSFERASE; TMT1; VITAMIN E DEFICIENT 4; VTE4; delta-tocopherol methyltransferase	sp_v2.0_unigene27168		gamma-tocopherol methyltransferase	P:methylation; P:vitamin E biosynthetic process; F:tocopherol O-methyltransferase activity
5.4.21.18	Expression increases from D0 to D5	2.81958				6			sp_v2.0_unigene26778
6.1.16.14	Expression increases from D0 to D5	2.06683				1			sp_v2.0_unigene44118	sp_v2.0_unigene61526	nucleotide binding protein	C:cytoplasm; F:alanine-tRNA ligase activity; P:alanyl-tRNA aminoacylation; F:nucleic acid binding; F:ATP binding
6.1.16.4	Expression increases from D0 to D5	2.12529				6	AT5G67210	Protein of unknown function (DUF579)	sp_v2.0_unigene14244		protein	C:Golgi apparatus; P:xylan biosynthetic process; P:secondary cell wall biogenesis; P:glucuronoxylan metabolic process
6.2.10.6	Expression increases from D0 to D5	2.72875				3	AT1G80170	Pectin lyase-like superfamily protein; POLYGALACTURONASE	sp_v2.0_unigene17376		polygalacturonase	P:glucuronoxylan metabolic process; P:tissue development; P:regulation of chromosome organization; P:cellular cell wall organization; P:organ morphogenesis; C:plant-type cell wall; F:protein binding; P:xylan biosynthetic process; F:polygalacturonase activity; C:extracellular region; P:positive regulation of organelle organization
6.2.13.17	Expression increases from D0 to D5	2.10079				1	AT5G09760	Plant invertase/pectin methylesterase inhibitor su; PECTIN METHYLESTERASE; pectinesterase	sp_v2.0_unigene4984		probable pectinesterase pectinesterase inhibitor 51-like	P:regulation of meristem growth; F:hydrolase activity, acting on ester bonds; C:cell wall
6.2.20.24	Expression increases from D0 to D5	2.26762				1	AT3G51440	Calcium-dependent phosphotriesterase superfamily p; MUCIN; strictosidine synthase	sp_v2.0_unigene62403		adipocyte plasma membrane-associated protein	C:cytoplasmic membrane-bounded vesicle; P:biosynthetic process; F:strictosidine synthase activity
6.2.4.14	Expression increases from D0 to D5	2.33595				1	AT1G70940	Auxin efflux carrier family protein; PIN-FORMED 3; PIN3	sp_v2.0_unigene11433		auxin efflux carrier component	P:transmembrane transport; C:lateral plasma membrane; P:root hair elongation; P:longitudinal axis specification; C:integral to membrane; C:cell surface; P:tropism; F:auxin efflux transmembrane transporter activity; C:vesicle membrane; P:root hair initiation; P:regulation of root meristem growth; P:auxin efflux
6.3.7.4	Expression increases from D0 to D5	2.16946				1	AT2G15480	UDP-glucosyl transferase 73B5; GLUCOSYLTRANSFERASE; UDP-glycosyltransferase	sp_v2.0_unigene11308		udp-glycosyltransferase 92a1-like	F:anthocyanidin 3-O-glucosyltransferase activity; P:metabolic process
6.4.10.18	Expression increases from D0 to D5	2.04113				6	AT4G11260	phosphatase-related; ATSGT1B; EDM1; ENHANCED DOWNY MILDEW 1; ENHANCER OF TIR1-1 AUXIN RESISTANCE; ETA3; PHOSPHATASE; RPR1; SGT1A; SGT1B	sp_v2.0_unigene16481		phosphatase-related protein	P:defense response; P:protein catabolic process; P:hormone-mediated signaling pathway
6.4.19.24	Expression increases from D0 to D5	2.23339				1			sp_v2.0_unigene35795	sp_v2.0_unigene30863	multidrug resistance	P:fruit ripening; F:drug transmembrane transporter activity; C:plasma membrane; P:drug transmembrane transport; F:antiporter activity
6.4.7.23	Expression increases from D0 to D5	2.12852				1	AT1G68920	basic helix-loop-helix (bHLH) DNA-binding superfam	sp_v2.0_unigene1862		transcription factor bhlh62-like
7.1.8.7	Expression increases from D0 to D5	3.24751				6	AT1G70710	glycosyl hydrolase 9B1; CEL1; cellulase	sp_v2.0_unigene4215		endoglucanase 24-like	P:carbohydrate metabolic process; P:response to nematode; F:cellulase activity
7.2.13.4	Expression increases from D0 to D5	2.09803				1	AT1G64970	gamma-tocopherol methyltransferase; G-2362; G-TMT; GAMMA-TOCOPHEROL METHYLTRANSFERASE; TMT1; VITAMIN E DEFICIENT 4; VTE4; delta-tocopherol methyltransferase	sp_v2.0_unigene29941		gamma-tocopherol methyltransferase	P:methylation; F:methyltransferase activity
7.2.15.5	Expression increases from D0 to D5	2.01459				1			sp_v2.0_unigene8352		late embryogenesis abundant protein
7.3.22.12	Expression increases from D0 to D5	2.45423				4	AT1G71695	Peroxidase superfamily protein; PEROXIDASE	sp_v2.0_unigene60617		peroxidase-like partial	F:heme binding; F:peroxidase activity; P:oxidation-reduction process; P:response to oxidative stress
7.3.6.24	Expression increases from D0 to D5	3.58037				1	AT2G02170	Remorin family protein	sp_v2.0_unigene29203		remorin family protein	C:plasma membrane
7.4.22.17	Expression increases from D0 to D5	2.03409				1	AT1G32790	CTC-interacting domain 11	sp_v2.0_unigene3167		ctc-interacting domain 11 protein	F:RNA binding; C:cytoplasm; P:para-aminobenzoic acid metabolic process; F:nucleotide binding
7.4.7.11	Expression increases from D0 to D5	2.01816				1	AT5G54190	protochlorophyllide oxidoreductase A; NADPH PROTOCHLOROPHYLLIDE OXIDOREDUCTASE; PORA; protochlorophyllide oxidoreductase; protochlorophyllide reductase	sp_v2.0_unigene18250		protochlorophyllide chloroplastic-like	P:oxidation-reduction process; F:NADPH dehydrogenase activity; P:chlorophyll biosynthetic process; C:chloroplast envelope; F:protochlorophyllide reductase activity; C:chloroplast thylakoid membrane; F:nucleotide binding; P:photosynthesis; P:response to ethylene stimulus
8.1.17.18	Expression increases from D0 to D5	5.85026				1			sp_v2.0_unigene24746	sp_v2.0_unigene153	upf0496 protein 4-like	P:regulation of plant-type hypersensitive response; P:response to wounding; P:positive regulation of flavonoid biosynthetic process; P:response to chitin; P:protein targeting to membrane; C:chloroplast; C:nucleus; P:response to mechanical stimulus
8.1.3.17	Expression increases from D0 to D5	3.78878				1	AT5G10860	Cystathionine beta-synthase (CBS) family protein; acetolactate synthase	sp_v2.0_unigene7467		cbs domain protein	P:Golgi organization; F:cobalt ion binding; P:water transport; P:response to cadmium ion; P:cell redox homeostasis; P:hyperosmotic response; P:glycolysis; F:catalytic activity; P:response to salt stress; C:mitochondrion; P:response to temperature stimulus
8.2.11.9	Expression increases from D0 to D5	2.95903				1			sp_v2.0_unigene5255		protein
8.2.2.4	Expression increases from D0 to D5	2.14925				6	AT1G32240	Homeodomain-like superfamily protein	sp_v2.0_unigene1030		transcription repressor kan1-like	F:DNA binding
8.3.22.24	Expression increases from D0 to D5	2.07169				1	AT3G59380	farnesyltransferase A; FARNESYLTRANSFERASE A; FARNESYLTRANSFERASE SUBUNIT A; FTA; PLP; PLURIPETALA; farnesyltranstransferase	sp_v2.0_unigene6278	sp_v2.0_unigene17376	polygalacturonase / protein farnesyltransferase geranylgeranyltransferase type-1 subunit alpha	P:glucuronoxylan metabolic process; P:tissue development; P:regulation of chromosome organization; P:cellular cell wall organization; P:organ morphogenesis; C:plant-type cell wall; F:protein binding; P:xylan biosynthetic process; F:polygalacturonase activity; C:extracellular region; P:positive regulation of organelle organization; P:negative regulation of abscisic acid mediated signaling pathway;…
8.3.4.1	Expression increases from D0 to D5	2.03909				3			sp_v2.0_unigene14201		unknown [Picea sitchensis]
8.4.7.14	Expression increases from D0 to D5	2.71079				1	AT2G47710	Adenine nucleotide alpha hydrolases-like superfami	sp_v2.0_unigene79416		universal stress protein	P:response to stress
9.1.10.15	Expression increases from D0 to D5	2.00948				1			sp_v2.0_unigene20902
9.1.15.16	Expression increases from D0 to D5	2.99909				1	AT3G12580	heat shock protein 70	sp_v2.0_unigene23725		heat shock	F:2-alkenal reductase [NAD(P)] activity; F:ATP binding; P:response to stress; P:oxidation-reduction process
9.1.16.17	Expression increases from D0 to D5	2.53235				1	AT3G11930	Adenine nucleotide alpha hydrolases-like superfami	sp_v2.0_unigene15643		adenine nucleotide alpha hydrolases-like protein	P:response to stress
9.1.5.8	Expression increases from D0 to D5	2.23258				1	AT3G58030	RING/U-box superfamily protein	sp_v2.0_unigene467		zinc c3hc4 type family protein
9.2.5.22	Expression increases from D0 to D5	10.8565				1			sp_v2.0_unigene757
9.4.4.13	Expression increases from D0 to D5	2.21563				1			sp_v2.0_unigene42244	sp_v2.0_unigene31086	protein
4.3.11.20	Expression increases from D0 to D5 and from D15 to D25	2.23407			2.02141	1			HEAT1_12_G02_A029
5.1.13.9	Expression increases from D0 to D5 and from D15 to D25	2.22513			4.30011	3			sp_v2.0_unigene9604		unknown [Picea sitchensis]
7.2.23.17	Expression increases from D0 to D5 and from D15 to D25	2.71115			2.25885	1			sp_v2.0_unigene14201		unknown [Picea sitchensis]
8.2.7.23	Expression increases from D0 to D5 and from D15 to D25	2.09773			2.71094	3	AT3G46230	heat shock protein 17.4; ATHSP 17.4; SMALL HEAT-SHOCK PROTEIN 17.4	sp_v2.0_unigene83164		heat shock protein	P:response to stress
10.1.1.10	Expression increases from D11 to D15			2.03981		3	AT5G05340	Peroxidase superfamily protein; PEROXIDASE	sp_v2.0_unigene78612		peroxidase-like protein	F:heme binding; F:peroxidase activity; P:oxidation-reduction process; P:response to oxidative stress
10.3.2.2	Expression increases from D11 to D15			2.24126		3	AT1G08465	Plant-specific transcription factor YABBY family p; YAB2; YABBY2	sp_v2.0_unigene2388		axial regulator
8.2.20.23	Expression increases from D11 to D15			4.75378		3			NDL1_61_A09_A029		pinus taeda anonymous locus 0_1668_01 genomic sequence	F:cinnamoyl-CoA reductase activity; C:plasma membrane; P:lignin biosynthetic process; F:coenzyme binding; C:cytosol; F:nucleotide binding
8.3.3.10	Expression increases from D11 to D15			2.00339		1	AT5G25610	BURP domain-containing protein; RD22	sp_v2.0_unigene18219		burp domain-containing protein	P:response to stress; P:response to abiotic stimulus
10.1.15.9	Expression increases from D11 to D25			2.44062	3.49217	3	AT4G20940	Leucine-rich receptor-like protein kinase family p	sp_v2.0_unigene29224		protein	P:cellular process; C:membrane; F:transferase activity, transferring phosphorus-containing groups
10.3.5.23	Expression increases from D11 to D25			2.10618	2.81347	3	AT1G11200	Protein of unknown function (DUF300)	sp_v2.0_unigene61782	sp_v2.0_unigene24368	low molecular weight heat-shock protein; transmembrane protein 184c	C:integral to membrane
11.4.5.12	Expression increases from D11 to D25			2.19425	4.08903	3			RTNIT1_9_H10_A029		atp synthase f0
3.1.9.4	Expression increases from D11 to D25			2.82873	4.68853	3	AT5G59720	heat shock protein 18.2; HEAT SHOCK PROTEIN 18.2; HSP18.2	sp_v2.0_unigene82824	sp_v2.0_unigene69814	low molecular weight heat-shock protein	P:response to stress
3.3.10.21	Expression increases from D11 to D25			2.02984	4.18548	3	AT1G12540	basic helix-loop-helix (bHLH) DNA-binding superfam	sp_v2.0_unigene57615		basic helix-loop-helix domain-containing protein	F:sequence-specific DNA binding transcription factor activity; C:nucleus; F:DNA binding
4.1.9.7	Expression increases from D11 to D25			2.72954	2.90548	3			RTCA1_30_G06_A029
4.3.11.18	Expression increases from D11 to D25			2.04243	3.05606	3	AT3G45970	expansin-like A1; ARABIDOPSIS THALIANA EXPANSIN-LIKE A1; ATEXLA1; ATEXPL1; ATHEXP BETA 2.1; EXPL1	sp_v2.0_unigene2858		expansin-like partial	C:extracellular region; C:plant-type cell wall; P:sexual reproduction; C:membrane
6.1.10.24	Expression increases from D11 to D25			3.09163	2.52053	3			RTCA1_3_D08_A029
7.2.9.3	Expression increases from D11 to D25			3.77984	4.22346	3	AT2G01630	O-Glycosyl hydrolases family 17 protein; hydrolase, hydrolyzing O-glycosyl compounds	sp_v2.0_unigene17726		glucan endo- -beta-glucosidase	P:carbohydrate metabolic process; C:anchored to plasma membrane; F:glucan endo-1,3-beta-D-glucosidase activity; F:cation binding
8.4.13.1	Expression increases from D11 to D25			2.54434	5.60769	3	AT5G59720	heat shock protein 18.2; HEAT SHOCK PROTEIN 18.2; HSP18.2	sp_v2.0_unigene60888	sp_v2.0_unigene24368	low molecular weight heat-shock protein	C:cytoplasm; P:response to stress
9.1.7.14	Expression increases from D11 to D25			2.41779	4.56354	3	AT4G09670	Oxidoreductase family protein; AX110P; oxidoreductase	sp_v2.0_unigene577		uncharacterized oxidoreductase at4g09670-like	C:cytosol; F:oxidoreductase activity; F:nucleotide binding; P:oxidation-reduction process
1.1.13.5	Expression increases from D15 to D25				3.15096	3			RTS1_5_E01_A029		cullin-domain-containing protein
1.1.14.12	Expression increases from D15 to D25				2.14961	3	AT1G60500	Dynamin related protein 4C; DYNAMIN GTPASE EFFECTOR; GTPase	sp_v2.0_unigene340		interferon-induced gtp-binding protein mx	F:GTPase activity; C:cytoplasm; F:GTP binding
1.1.16.7	Expression increases from D15 to D25				3.09131	3			sp_v2.0_unigene7433		unknown [Picea sitchensis]	P:negative regulation of catalytic activity; F:identical protein binding; F:serine-type endopeptidase activity
1.1.18.1	Expression increases from D15 to D25				2.90578	3	AT3G19380	plant U-box 25	sp_v2.0_unigene11864		u-box domain-containing protein 25	P:response to chitin; P:protein ubiquitination; F:ubiquitin-protein ligase activity; C:mitochondrion; C:ubiquitin ligase complex
1.1.20.3	Expression increases from D15 to D25				2.01827	3	AT3G49950	GRAS family transcription factor	sp_v2.0_unigene28005	sp_v2.0_unigene37794	pinus taeda anonymous locus 0_2222_02 genomic sequence	P:regulation of transcription, DNA-dependent
1.1.3.4	Expression increases from D15 to D25				2.42335	3	AT5G05200	Protein kinase superfamily protein	sp_v2.0_unigene77		aarf domain-containing protein kinase	P:protein phosphorylation; F:protein kinase activity; C:mitochondrion; P:chlorophyll catabolic process; F:ATP binding; P:maltose metabolic process; P:starch biosynthetic process; C:plastoglobule; P:positive regulation of catalytic activity; C:plasma membrane
1.1.6.19	Expression increases from D15 to D25				3.46395	3			RTMNUT1_38_E11_A029		probable peptide nitrate transporter at1g27040-like	P:transport; C:membrane
1.2.11.13	Expression increases from D15 to D25				2.31945	3			GEO2_3_D03_A032		inorganic diphosphatase	F:inorganic diphosphatase activity; C:cytoplasm; P:phosphate-containing compound metabolic process; F:magnesium ion binding
1.2.15.3	Expression increases from D15 to D25				3.81427	3	AT5G48540	receptor-like protein kinase-related family protei	sp_v2.0_unigene28547		pinus taeda anonymous locus 0_18014_01 genomic sequence
1.2.18.2	Expression increases from D15 to D25				2.42647	3	AT5G57020	myristoyl-CoA:protein N-myristoyltransferase; ATNMT1; N-METHYLTRANSFERASE 1; N-MYRISTOYL TRANSFERASE; N-MYRISTOYLTRANSFERASE 1; NMT1; S-ADENOSYLMETHIONINE:PHOSPHO-ETHANOLAMINE; myristoyltransferase	sp_v2.0_unigene21736		glycylpeptide n-tetradecanoyltransferase 1	P:N-terminal protein myristoylation; P:response to misfolded protein; P:photorespiration; F:phosphoethanolamine N-methyltransferase activity; C:ribosome; F:glycylpeptide N-tetradecanoyltransferase activity; P:proteasome core complex assembly; C:cytosol; P:ubiquitin-dependent protein catabolic process; P:choline biosynthetic process; P:pollen tube guidance; P:pollen development; P:methylation; P:c…
1.2.20.12	Expression increases from D15 to D25				2.64013	3	AT1G08520	ALBINA 1; CONCEPT-15388-1; Mg Chelatase; Mg Chelatase~CPLX1F-78; MG-CHELATASE subunit CHLD; PDE166; PIGMENT DEFECTIVE 166; magnesium chelatase; MG-CHELATASE SUBUNIT CHLD	sp_v2.0_unigene1049		magnesium-chelatase subunit chld	F:nucleoside-triphosphatase activity; F:magnesium chelatase activity; P:isopentenyl diphosphate biosynthetic process, mevalonate-independent pathway; P:chlorophyll biosynthetic process; C:magnesium chelatase complex; F:ATP binding; C:chloroplast thylakoid; C:chloroplast stroma; P:photosynthesis; P:cytokinin metabolic process
1.2.21.5	Expression increases from D15 to D25				2.25085	3	AT5G56760	serine acetyltransferase 1;1; SAT-52; SAT-c; serine acetyltransferase; SERINE ACETYLTRANSFERASE 52; serine acetyltransferase~MONOMER-1483; SAT-C	sp_v2.0_unigene20762		serine acetyltransferase	F:structural molecule activity; F:zinc ion binding; F:serine O-acetyltransferase activity; F:GTP binding; C:chloroplast; P:GTP catabolic process; C:cytosol; C:microtubule; P:cysteine biosynthetic process from serine; P:protein polymerization; P:response to cadmium ion; P:response to cold; F:GTPase activity; P:cellular response to sulfate starvation; P:microtubule-based movement; C:nucleus; C:mito…
1.2.22.15	Expression increases from D15 to D25				2.99767	3			FLD1_63_C09_A029		metacaspase	F:hydrolase activity
1.3.13.6	Expression increases from D15 to D25				2.66124	1	AT3G06760	Drought-responsive family protein	sp_v2.0_unigene14808	sp_v2.0_unigene8025	protein	F:zinc ion binding
1.3.17.1	Expression increases from D15 to D25				2.04129	3	AT1G69550	disease resistance protein (TIR-NBS-LRR class)	sp_v2.0_unigene59577		pinus taeda anonymous locus 0_12509_02 genomic sequence	P:defense response; F:ADP binding; C:intracellular; F:ATP binding; P:signal transduction; F:nucleoside-triphosphatase activity
1.3.18.2	Expression increases from D15 to D25				4.68478	3	AT3G52450	plant U-box 22	sp_v2.0_unigene21217		e3 ubiquitin-protein ligase pub23-like	F:ligase activity; P:response to stimulus; P:protein ubiquitination; C:intracellular part
1.3.19.18	Expression increases from D15 to D25				4.23651	3			RTCNT1_21_C02_A029
1.3.19.8	Expression increases from D15 to D25				2.00984	3			RTBOR1_6_G07_A029
1.3.20.12	Expression increases from D15 to D25				2.05135	3	AT1G30370	alpha/beta-Hydrolases superfamily protein; LIPASE; triacylglycerol lipase	sp_v2.0_unigene58940		low quality protein: phospholipase a1- chloroplastic-like	P:lipid metabolic process; F:triglyceride lipase activity
1.3.22.16	Expression increases from D15 to D25				4.25904	3			sp_v2.0_unigene72997
1.3.23.8	Expression increases from D15 to D25				2.44378	5	AT4G09610	GAST1 protein homolog 2; GASA1; GASA2; GAST1 PROTEIN HOMOLOG	sp_v2.0_unigene80265		gibberellin-regulated protein 2 precursor	C:cytoplasmic membrane-bounded vesicle
1.3.4.6	Expression increases from D15 to D25				2.49676	1	AT3G51240	flavanone 3-hydroxylase; F3H; FH3; FLAVANONE 3-HYDROXYLASE; TRANSPARENT TESTA 6; TT6; naringenin 3-dioxygenase	sp_v2.0_unigene15588		flavanone 3-hydroxylase	P:flavonoid biosynthetic process; F:naringenin 3-dioxygenase activity; F:metal ion binding; F:L-ascorbic acid binding; F:oxidoreductase activity, acting on single donors with incorporation of molecular oxygen, incorporation of two atoms of oxygen; P:oxidation-reduction process
1.3.5.18	Expression increases from D15 to D25				2.3359	3			RTPHOS1_16_H12_A029		duf803-domain-containing protein
1.4.11.22	Expression increases from D15 to D25				3.21468	3	AT3G55550	Concanavalin A-like lectin protein kinase family p; kinase	sp_v2.0_unigene10997		l-type lectin-domain containing receptor kinase -like	P:protein phosphorylation; P:cell cycle; C:mitochondrion; P:focal adhesion assembly; F:ATP binding; F:cyclin-dependent protein kinase activity; P:transmembrane receptor protein serine/threonine kinase signaling pathway; F:transmembrane receptor protein serine/threonine kinase activity; F:carbohydrate binding; C:plasma membrane
1.4.14.12	Expression increases from D15 to D25				3.10834	3	AT4G27670	heat shock protein 21; HEAT SHOCK PROTEIN 21; HSP21	sp_v2.0_unigene18079		chloroplast small heat shock protein	P:response to stress; C:plastid
1.4.18.3	Expression increases from D15 to D25				3.27084	3			sp_v2.0_unigene4646		unknown [Picea sitchensis]
1.4.19.19	Expression increases from D15 to D25				3.64426	3	AT4G27670	heat shock protein 21; HEAT SHOCK PROTEIN 21; HSP21	sp_v2.0_unigene8025		chloroplast low molecular weight heat shock protein	P:response to high light intensity; P:response to hydrogen peroxide
1.4.19.21	Expression increases from D15 to D25				2.53692	3	AT5G59720	heat shock protein 18.2; HEAT SHOCK PROTEIN 18.2; HSP18.2	sp_v2.0_unigene14022		low molecular weight heat-shock protein
1.4.22.13	Expression increases from D15 to D25				5.63718	3	AT3G15353	metallothionein 3; METALLOTHIONEIN 3; MT3	sp_v2.0_unigene24366		mt3_picgl ame: full=metallothionein-like protein emb30	F:metal ion binding
1.4.23.14	Expression increases from D15 to D25				3.08146	3	AT1G76990	ACT domain repeat 3; ACR3; URIDYLYL TRANSFERASE	sp_v2.0_unigene307		amino acid binding	F:transferase activity, transferring hexosyl groups; P:metabolic process; F:amino acid binding
1.4.3.20	Expression increases from D15 to D25				2.19432	3	AT3G30775	Methylenetetrahydrofolate reductase family protein; AT-POX; ATPDH; ATPOX; ERD5; PRO1; PROLINE DEHYDROGENASE; PROLINE OXIDASE	sp_v2.0_unigene1506		proline dehydrogenase mitochondrial-like	P:glutamate biosynthetic process; P:proline catabolic process; P:response to abiotic stimulus; P:response to stress; F:proline dehydrogenase activity; P:oxidation-reduction process
1.4.6.3	Expression increases from D15 to D25				2.0082	3	AT4G35020	RAC-like 3; ATROP6; RHO1PS; ROP6; GTPase	sp_v2.0_unigene5441		rop-family small gtpase	P:regulation of actin filament depolymerization; C:site of polarized growth; P:RNA splicing, via endonucleolytic cleavage and ligation; P:microtubule cytoskeleton organization; P:regulation of exocytosis; P:regulation of stomatal movement; P:establishment of vesicle localization; F:GTPase activating protein binding; P:auxin mediated signaling pathway; F:GTP binding; C:phragmoplast; P:protein tran…
1.4.8.1	Expression increases from D15 to D25				2.26122	3	AT2G43770	Transducin/WD40 repeat-like superfamily protein	sp_v2.0_unigene193		u5 snrnp-specific factor	C:heterotrimeric G-protein complex; F:histone acetyltransferase activity; C:nucleus; P:histone acetylation; C:CUL4-RING ubiquitin ligase complex; F:nucleotide binding
10.1.10.19	Expression increases from D15 to D25				2.02444	3			RTBOR1_20_F11_A029		molecular chaperone hsp70	F:ATP binding; P:response to stress
10.1.19.11	Expression increases from D15 to D25				2.54363	3			RTBOR1_8_B03_A029		cathepsin b	C:intracellular membrane-bounded organelle; C:cytoplasmic part; F:cysteine-type endopeptidase activity; P:proteolysis; P:regulation of catalytic activity
10.1.8.13	Expression increases from D15 to D25				2.04085	3			RTFE1_22_A10_A029
10.1.8.5	Expression increases from D15 to D25				2.1272	3	AT1G76490	hydroxy methylglutaryl CoA reductase 1; 3-HYDROXY-3-METHYLGLUTARYL COA REDUCTASE; HMG-COA REDUCTASE; HMG1; HMGR1; HYDROXY METHYLGLUTARYL COA REDUCTASE AA; Hydroxymethylglutaryl-CoA reductase (NADPH); hydroxymethylglutaryl-CoA reductase; hydroxymethylglutaryl-CoA reductase (NADPH)//hydroxymethylglutaryl-CoA reductase	sp_v2.0_unigene30412		3-hydroxy-3-methylglutaryl coenzyme a reductase	F:NADP binding; P:isoprenoid biosynthetic process; C:integral to membrane; P:coenzyme A metabolic process; F:hydroxymethylglutaryl-CoA reductase (NADPH) activity; P:oxidation-reduction process
10.1.9.7	Expression increases from D15 to D25				2.23115	3	AT3G61870		sp_v2.0_unigene2487		at3g61870 f21f14_40	P:pentose-phosphate shunt; P:photosystem II assembly; P:isopentenyl diphosphate biosynthetic process, mevalonate-independent pathway; C:chloroplast inner membrane; P:chlorophyll biosynthetic process; C:chloroplast thylakoid; P:rRNA processing; P:thylakoid membrane organization; C:mitochondrion
10.2.13.23	Expression increases from D15 to D25				2.46994	3	AT1G74410	RING/U-box superfamily protein	sp_v2.0_unigene6896		nep1-interacting 2	C:intracellular; P:response to chitin; F:zinc ion binding
10.2.14.10	Expression increases from D15 to D25				3.16663	3	AT4G23930	Late embryogenesis abundant (LEA) hydroxyproline-r	sp_v2.0_unigene1290		pinus taeda anonymous locus 2_2934_01 genomic sequence
10.2.20.6	Expression increases from D15 to D25				2.46805	3	AT3G13440	S-adenosyl-L-methionine-dependent methyltransferas; METHYLTRANSFERASE; N-methyltransferase	sp_v2.0_unigene26674		pentatricopeptide repeat-containing protein	F:nucleic acid binding; C:cytoplasm; P:methylation; F:methyltransferase activity
10.3.14.23	Expression increases from D15 to D25				2.1283	3	AT1G08260	DNA polymerase epsilon catalytic subunit; EMB2284; EMBRYO DEFECTIVE 2284; transferase	sp_v2.0_unigene9181		dna polymerase epsilon catalytic subunit a	P:regulation of biological process; F:zinc ion binding; F:DNA-directed DNA polymerase activity; P:DNA replication; F:DNA binding; P:post-embryonic development; F:nucleotide binding; P:reproductive structure development; C:nucleus
10.3.19.8	Expression increases from D15 to D25				2.4206	3	AT5G59720	heat shock protein 18.2; HEAT SHOCK PROTEIN 18.2; HSP18.2	sp_v2.0_unigene60499		unknown [Picea sitchensis]
10.3.22.12	Expression increases from D15 to D25				2.93995	3	AT1G17620	Late embryogenesis abundant (LEA) hydroxyproline-r	sp_v2.0_unigene19654		harpin-induced 1
10.3.5.1	Expression increases from D15 to D25				2.66466	3	AT3G10570	cytochrome P450, family 77, subfamily A, polypepti; CYP77A6; CYTOCHROME P450	sp_v2.0_unigene21234		cytochrome p450 77a3-like	P:vernalization response; C:mitochondrion; F:metal ion binding; P:flower development; P:cutin biosynthetic process; F:oxygen binding; P:fatty acid oxidation; C:extracellular region; C:chloroplast; F:fatty acid in-chain hydroxylase activity
10.3.5.5	Expression increases from D15 to D25				2.73631	3			sp_v2.0_unigene35643		hypothetical protein SELMODRAFT_403585 [Selaginella moellendorffii]
10.4.14.12	Expression increases from D15 to D25				2.42298	3	AT1G30910	Molybdenum cofactor sulfurase family protein; Mo-molybdopterin cofactor sulfurase	sp_v2.0_unigene1471		molybdenum cofactor sulfurase	F:pyridoxal phosphate binding; F:Mo-molybdopterin cofactor sulfurase activity; P:metabolic process; F:molybdenum ion binding; C:chloroplast
10.4.18.12	Expression increases from D15 to D25				2.80276	3			RTCNT1_47_B12_A029		kinesin light chain 1	P:defense response; F:ADP binding; C:kinesin complex; F:microtubule motor activity
10.4.19.10	Expression increases from D15 to D25				2.33079	3			RTBOR1_8_A01_A029		par1 protein
10.4.22.11	Expression increases from D15 to D25				2.14896	3	AT4G05320	polyubiquitin 10; POLYUBIQUITIN 10; UBQ10	sp_v2.0_unigene19921		polyubiquitin 10	C:vacuole; P:response to UV-B; P:cellular protein modification process; P:response to salicylic acid stimulus; P:aging; C:nucleus
10.4.23.14	Expression increases from D15 to D25				2.16106	3			FLD1_14_G09_A029		flavanone 3-hydroxylase	P:flavonoid biosynthetic process; F:naringenin 3-dioxygenase activity; F:metal ion binding; F:L-ascorbic acid binding; F:oxidoreductase activity, acting on single donors with incorporation of molecular oxygen, incorporation of two atoms of oxygen; P:oxidation-reduction process
10.4.5.3	Expression increases from D15 to D25				3.34987	3	AT4G29900	autoinhibited Ca(2+)-ATPase 10; ACA10; ATACA10; AUTOINHIBITED CA(2+)-ATPASE; CA2+-TRANSPORTING ATPASE CALMODULIN-STIMULATED CALCIUM-ATPASE; calcium-transporting ATPase	sp_v2.0_unigene81771		autoinhibited calcium atpase	P:inflorescence morphogenesis; F:zinc ion binding; F:protein self-association; P:response to nematode; C:integral to membrane; P:one-carbon metabolic process; F:carbonate dehydratase activity; P:ATP biosynthetic process; P:cellular zinc ion homeostasis; F:calcium-transporting ATPase activity; C:plasmodesma; P:shoot development; P:calcium ion transmembrane transport; C:plasma membrane; F:calmoduli…
10.4.8.8	Expression increases from D15 to D25				2.48242	3	AT1G30270	CBL-interacting protein kinase 23; ATCIPK23; CBL-INTERACTING PROTEIN KINASE 23; CIPK23; kinase	sp_v2.0_unigene17126		cbl-interacting serine threonine-protein	C:cytosol; P:stomatal movement; P:protein phosphorylation; P:response to water deprivation; P:response to cytokinin stimulus; P:potassium ion import; P:response to nutrient; F:ATP binding; P:response to abscisic acid stimulus; P:signal transduction; F:calmodulin-dependent protein kinase activity; C:nucleus; C:plasma membrane
11.1.13.21	Expression increases from D15 to D25				2.17776	3	AT4G11650	osmotin 34; ATOSM34; OSMOTIN	sp_v2.0_unigene31271		thaumatin-like protein
11.1.14.17	Expression increases from D15 to D25				2.57236	3	AT5G07330		sp_v2.0_unigene16355		unknown [Picea sitchensis]	C:mitochondrion
11.1.14.23	Expression increases from D15 to D25				2.4086	3	AT4G31330	Protein of unknown function, DUF599	sp_v2.0_unigene19117		conserved hypothetical protein [Ricinus communis]
11.1.22.19	Expression increases from D15 to D25				2.36308	3	AT5G47910	respiratory burst oxidase homologue D; RBOHD; RESPIRATORY BURST OXIDASE; RESPIRATORY BURST OXIDASE PROTEIN D; RESPIRATORY OXIDASE; superoxide-generating NADPH oxidase	sp_v2.0_unigene5416		nadph oxidase	F:NAD(P)H oxidase activity; P:root epidermal cell differentiation; F:calcium ion binding; F:peroxidase activity; P:response to heat; P:aerobic respiration; P:negative regulation of programmed cell death; C:vacuole; P:defense response to fungus; P:response to ATP; C:cytosolic ribosome; C:integral to plasma membrane
11.1.23.9	Expression increases from D15 to D25				3.61665	3	AT1G24620	EF hand calcium-binding protein family; CALMODULIN	sp_v2.0_unigene24649		calcium-binding protein cml25	C:cytoplasm; P:root hair elongation; P:response to cold; ; F:calcium ion binding; C:nucleus
11.1.9.17	Expression increases from D15 to D25				2.22825	3	AT2G40890	cytochrome P450, family 98, subfamily A, polypepti; CYP98A3; CYTOCHROME P450; REF8; C3H; coumarate 3-hydroxylase	sp_v2.0_unigene15318		cytochrome p450	F:heme binding; C:integral to membrane; F:iron ion binding; F:electron carrier activity; F:flavonoid 3'-monooxygenase activity; P:oxidation-reduction process
11.2.17.3	Expression increases from D15 to D25				2.53636	3	AT1G80920	Chaperone DnaJ-domain superfamily protein; J8	sp_v2.0_unigene10065		chaperone protein dnaj chloroplast	P:protein folding; F:heat shock protein binding; F:unfolded protein binding
11.2.7.10	Expression increases from D15 to D25				2.03314	3	AT1G26560	beta glucosidase 40; hydrolase, hydrolyzing O-glycosyl compounds	sp_v2.0_unigene6379	sp_v2.0_unigene2536	beta-mannosidase 4	F:identical protein binding; F:coniferin beta-glucosidase activity; C:cytoplasmic membrane-bounded vesicle; C:cell wall; P:lignin biosynthetic process
11.3.1.5	Expression increases from D15 to D25				2.44081	3			sp_v2.0_unigene54735
11.3.10.12	Expression increases from D15 to D25				2.29278	3	AT3G53140	O-methyltransferase family protein; O-METHYLTRANSFERASE	sp_v2.0_unigene9944		caffeic acid 3-o-methyltransferase	F:protein dimerization activity; F:caffeate O-methyltransferase activity; P:methylation
11.3.15.5	Expression increases from D15 to D25				2.57424	3			RTDS3_16_F03_A022
11.3.18.17	Expression increases from D15 to D25				2.08278	3	AT3G59350	Protein kinase superfamily protein	sp_v2.0_unigene6757		protein kinase pti1	F:ATP binding; F:protein tyrosine kinase activity; P:activation of MAPKK activity; F:MAP kinase kinase kinase activity; F:protein kinase binding; C:plasma membrane; P:MAPK cascade
11.3.19.23	Expression increases from D15 to D25				2.16303	3	AT2G36830	gamma tonoplast intrinsic protein; GAMMA-TIP; GAMMA-TIP1; GAMMA-TONOPLAST INTRINSIC PROTEIN; TIP1;1	sp_v2.0_unigene5701		tonoplast intrinsic protein	P:transmembrane transport; C:integral to membrane; P:water transport; F:transporter activity
11.3.19.9	Expression increases from D15 to D25				3.12751	3			RTBOR1_7_C12_A029		pinus taeda anonymous locus 2_8497_02 genomic sequence	F:zinc ion binding
11.3.2.18	Expression increases from D15 to D25				2.62284	3	AT4G17720	RNA-binding (RRM/RBD/RNP motifs) family protein	sp_v2.0_unigene9581		nucleic acid binding	F:nucleic acid binding; F:nucleotide binding
11.3.9.23	Expression increases from D15 to D25				5.70842	3	AT3G46230	heat shock protein 17.4; ATHSP 17.4; SMALL HEAT-SHOCK PROTEIN 17.4	sp_v2.0_unigene20650		low molecular weight heat-shock protein
11.4.18.20	Expression increases from D15 to D25				2.08255	3	AT4G39120	myo-inositol monophosphatase like 2; INOSITOL MONOPHOSPHATASE; inositol or phosphatidylinositol phosphatase	sp_v2.0_unigene3780		bifunctional phosphatase chloroplastic-like	F:histidinol-phosphatase activity; P:phosphatidylinositol phosphorylation; F:L-galactose-1-phosphate phosphatase activity; P:histidine biosynthetic process; C:chloroplast; F:inositol monophosphate 1-phosphatase activity; F:inositol monophosphate 3-phosphatase activity; F:inositol monophosphate 4-phosphatase activity
11.4.21.7	Expression increases from D15 to D25				2.18441	3	AT1G76490	hydroxy methylglutaryl CoA reductase 1; 3-HYDROXY-3-METHYLGLUTARYL COA REDUCTASE; HMG-COA REDUCTASE; HMG1; HMGR1; HYDROXY METHYLGLUTARYL COA REDUCTASE AA; Hydroxymethylglutaryl-CoA reductase (NADPH); hydroxymethylglutaryl-CoA reductase; hydroxymethylglutaryl-CoA reductase (NADPH)//hydroxymethylglutaryl-CoA reductase	sp_v2.0_unigene21763		3-hydroxy-3-methylglutaryl coenzyme a reductase	P:coenzyme A metabolic process; P:oxidation-reduction process; C:mitochondrial membrane; C:integral to membrane; F:hydroxymethylglutaryl-CoA reductase (NADPH) activity; F:NADP binding; C:endoplasmic reticulum membrane; C:plastid membrane; P:isoprenoid biosynthetic process; P:sterol biosynthetic process; F:hydroxymethylglutaryl-CoA reductase activity
11.4.6.13	Expression increases from D15 to D25				2.38204	3			sp_v2.0_unigene19226
12.1.13.10	Expression increases from D15 to D25				4.22349	3			sp_v2.0_unigene43720
12.1.14.2	Expression increases from D15 to D25				2.12481	3	AT5G14420	RING domain ligase2; COPINE	sp_v2.0_unigene24241		e3 ubiquitin-protein ligase rglg2-like	P:hormone metabolic process; P:cellular metabolic process; F:zinc ion binding; C:mitochondrion
12.1.5.16	Expression increases from D15 to D25				2.0357	3			RTNIT1_18_D08_A029
12.1.5.6	Expression increases from D15 to D25				2.59381	3			RTNACL1_35_F04_A029		hypothetical protein STEHIDRAFT_132823 [Stereum hirsutum FP-91666 SS1]
12.1.6.4	Expression increases from D15 to D25				2.03415	3			RTK1_68_C06_A029		saccharopine dehydrogenase	P:lysine biosynthetic process; F:oxidoreductase activity
12.1.6.7	Expression increases from D15 to D25				2.55163	3	AT5G36890	beta glucosidase 42; PRUNASIN HYDROLASE; hydrolase, hydrolyzing O-glycosyl compounds	sp_v2.0_unigene5179		beta-glucosidase g4	F:cation binding; P:cellular response to ethylene stimulus; P:cellulose catabolic process; P:cellular response to iron ion; P:cellular response to nitric oxide; C:chloroplast; C:cytosol; F:beta-glucosidase activity
12.2.13.12	Expression increases from D15 to D25				2.44178	3			sp_v2.0_unigene51513
12.2.17.24	Expression increases from D15 to D25				2.13409	3	AT2G16850	plasma membrane intrinsic protein 2;8; PIP2;8; PIP3B	sp_v2.0_unigene7698		aquaporin	P:transmembrane transport; C:integral to membrane; P:water transport; F:transporter activity
12.2.9.22	Expression increases from D15 to D25				2.05822	3	AT4G14746		sp_v2.0_unigene54792	sp_v2.0_unigene19348	neurogenic locus notch protein precursor-like precursor
12.3.18.6	Expression increases from D15 to D25				4.73274	3	AT5G08770		sp_v2.0_unigene29606		pinus taeda anonymous locus 0_775_01 genomic sequence
12.4.10.4	Expression increases from D15 to D25				2.07542	3			HEAT1_52_C11_A029
12.4.14.20	Expression increases from D15 to D25				2.81041	3			RTNACL1_7_A09_A029		3-methyl-2-oxobutanoate hydroxymethyltransferase	F:3-methyl-2-oxobutanoate hydroxymethyltransferase activity; F:cobalt ion binding; P:pantothenate biosynthetic process; P:methylation; C:chloroplast; F:zinc ion binding; F:methyltransferase activity; C:mitochondrion
12.4.23.3	Expression increases from D15 to D25				3.03317	3	AT1G09740	Adenine nucleotide alpha hydrolases-like superfami; ER6	sp_v2.0_unigene10035		universal stress protein a-like protein	P:response to stress
2.1.11.16	Expression increases from D15 to D25				2.75593	3			sp_v2.0_unigene5536	sp_v2.0_unigene55489
2.1.13.20	Expression increases from D15 to D25				2.03471	3	AT2G39220	PATATIN-like protein 6	sp_v2.0_unigene13889		protein	P:galactolipid metabolic process; P:response to other organism; F:acyl-CoA hydrolase activity; F:nutrient reservoir activity; F:phospholipase activity; P:phospholipid metabolic process; C:plasma membrane
2.1.16.14	Expression increases from D15 to D25				2.01157	3			sp_v2.0_unigene84516
2.1.18.7	Expression increases from D15 to D25				6.74754	3			sp_v2.0_unigene6118
2.1.21.1	Expression increases from D15 to D25				2.14699	3	AT5G18130		sp_v2.0_unigene22921		unknown [Picea sitchensis]
2.1.4.15	Expression increases from D15 to D25				2.20264	3	AT5G13930	Chalcone and stilbene synthase family protein; ATCHS; chalcone synthase; CHALCONE/STILBENE SYNTHASE; CHS; CHSN; NARINGENIN-CHALCONE SYNTHASE; TESTA 4 PROTEIN; transparent testa 4; TT4; whp; naringenin chalcone synthase; WHP	sp_v2.0_unigene24303	sp_v2.0_unigene15588	chalcone partial	F:transferase activity, transferring acyl groups other than amino-acyl groups; P:biosynthetic process
2.1.7.23	Expression increases from D15 to D25				2.20772	3			sp_v2.0_unigene73101	sp_v2.0_unigene55593	pinus taeda anonymous locus 2_10390_01 genomic sequence
2.1.9.6	Expression increases from D15 to D25				3.16529	3	AT5G19900	PRLI-interacting factor, putative	sp_v2.0_unigene31109	sp_v2.0_unigene10698	prli-interacting factor a	C:nucleus
2.2.12.18	Expression increases from D15 to D25				2.19382	3	AT1G76490	hydroxy methylglutaryl CoA reductase 1; 3-HYDROXY-3-METHYLGLUTARYL COA REDUCTASE; HMG-COA REDUCTASE; HMG1; HMGR1; HYDROXY METHYLGLUTARYL COA REDUCTASE AA; Hydroxymethylglutaryl-CoA reductase (NADPH); hydroxymethylglutaryl-CoA reductase; hydroxymethylglutaryl-CoA reductase (NADPH)//hydroxymethylglutaryl-CoA reductase	sp_v2.0_unigene21763		3-hydroxy-3-methylglutaryl coenzyme a reductase	P:coenzyme A metabolic process; P:oxidation-reduction process; C:mitochondrial membrane; C:integral to membrane; F:hydroxymethylglutaryl-CoA reductase (NADPH) activity; F:NADP binding; C:endoplasmic reticulum membrane; C:plastid membrane; P:isoprenoid biosynthetic process; P:sterol biosynthetic process; F:hydroxymethylglutaryl-CoA reductase activity
2.2.16.24	Expression increases from D15 to D25				2.4424	3	AT1G16520		sp_v2.0_unigene25167		protein
2.2.19.20	Expression increases from D15 to D25				2.10695	3	AT3G60520		sp_v2.0_unigene37716		unknown [Picea sitchensis]
2.2.21.4	Expression increases from D15 to D25				2.28283	5	AT1G29520	AWPM-19-like family protein	sp_v2.0_unigene4336		plasma membrane associated protein	C:cytoplasmic membrane-bounded vesicle; C:membrane
2.2.3.23	Expression increases from D15 to D25				4.24393	3			STRR1_65_A08_A033		aldehyde reductase	F:alcohol dehydrogenase (NADP+) activity; P:oxidation-reduction process
2.2.5.5	Expression increases from D15 to D25				2.03299	3	AT4G16330	2-oxoglutarate (2OG) and Fe(II)-dependent oxygenas; F3H; naringenin; NARINGENIN 3-DIOXYGENASE; flavanone 3-hydroxylase; isopenicillin-N synthase	sp_v2.0_unigene9379		probable 2-oxoglutarate fe -dependent dioxygenase-like	F:flavonol synthase activity; C:peroxisome; F:oxidoreductase activity, acting on single donors with incorporation of molecular oxygen, incorporation of two atoms of oxygen; C:chloroplast; P:flavonol biosynthetic process; P:oxidation-reduction process
2.2.8.14	Expression increases from D15 to D25				2.03637	3			sp_v2.0_unigene18899		unknown [Picea sitchensis]
2.2.9.8	Expression increases from D15 to D25				2.92484	3	AT5G54080	homogentisate 1,2-dioxygenase; HGO; HOMOGENTISATE 1,2-DIOXYGENASE	sp_v2.0_unigene14438		homogentisate -dioxygenase	C:cytosol; P:response to sucrose stimulus; P:response to fructose stimulus; P:protein import into peroxisome matrix; P:L-phenylalanine catabolic process; P:chlorophyll catabolic process; F:homogentisate 1,2-dioxygenase activity; P:tyrosine catabolic process; P:fatty acid beta-oxidation
2.3.14.1	Expression increases from D15 to D25				2.29986	5	AT1G52880	NAC (No Apical Meristem) domain transcriptional re; ANAC018; ATNAM; NAC DOMAIN PROTEIN NAM; NAM	sp_v2.0_unigene25514		nam-like protein	F:sequence-specific DNA binding transcription factor activity; F:DNA binding; P:multicellular organismal development; C:nucleus; P:regulation of transcription, DNA-dependent
2.3.15.10	Expression increases from D15 to D25				2.61664	3	AT5G09810	actin 7; ACT2; ACT7; ACTIN 2; ACTIN_2; DEFORMED ROOT HAIRS 1; DER1; LIGHT STRESS-REGULATED 2; LSR2	sp_v2.0_unigene14722		actin	C:cytoskeleton; C:cytoplasm; F:ATP binding
2.3.20.12	Expression increases from D15 to D25				5.70903	3			NDL1_36_F08_A029		proton gradient regulation 5	P:cellular response to light intensity; P:response to sucrose stimulus; P:response to red light; P:response to water deprivation; P:photoprotection; P:photosynthetic electron transport in photosystem I; F:electron carrier activity; P:response to blue light; P:regulation of proton transport; C:chloroplast thylakoid membrane; P:response to far red light; P:response to high light intensity
2.3.20.24	Expression increases from D15 to D25				2.61428	3	AT3G48080	alpha/beta-Hydrolases superfamily protein; triacylglycerol lipase	sp_v2.0_unigene4399	sp_v2.0_unigene24171	unknown [Picea sitchensis]	P:lipid metabolic process; F:triglyceride lipase activity
2.3.5.20	Expression increases from D15 to D25				2.00622	1			sp_v2.0_unigene5955		predicted protein [Physcomitrella patens subsp. patens]
2.4.15.24	Expression increases from D15 to D25				3.20308	3			sp_v2.0_unigene78628		mcf toxin
2.4.18.4	Expression increases from D15 to D25				5.6129	3	AT4G27670	heat shock protein 21; HEAT SHOCK PROTEIN 21; HSP21	sp_v2.0_unigene25666		heat shock protein 21	P:protein folding; P:response to high light intensity; P:heat acclimation; P:response to hydrogen peroxide; C:chloroplast
2.4.19.13	Expression increases from D15 to D25				4.82693	3	AT5G59720	heat shock protein 18.2; HEAT SHOCK PROTEIN 18.2; HSP18.2	sp_v2.0_unigene82896	sp_v2.0_unigene69814	low molecular weight heat-shock protein	C:cytoplasm; P:response to stress
2.4.19.23	Expression increases from D15 to D25				2.3222	3	AT1G22640	myb domain protein 3; ATMYB21; ATMYB3; MYB3; TRANSCRIPTION FACTOR MYB3	sp_v2.0_unigene59453	sp_v2.0_unigene17360	tannin-related r2r3 myb transcription partial	F:DNA binding
2.4.20.17	Expression increases from D15 to D25				4.17547	3	AT5G42650	allene oxide synthase; ALLENE OXIDASE SYNTHASE; allene oxide synthase; allene oxide synthase~MONOMER-1582; AOS; AOS1; CYP 74; CYP74; CYP74A	sp_v2.0_unigene4169		allene oxide synthase	P:response to stimulus; P:oxidation-reduction process; F:oxidoreductase activity, acting on paired donors, with incorporation or reduction of molecular oxygen; F:electron carrier activity; C:thylakoid; F:heme binding; F:iron ion binding; C:membrane; F:hydro-lyase activity; C:chloroplast part
2.4.23.13	Expression increases from D15 to D25				2.22569	3	AT5G45290	RING/U-box superfamily protein	sp_v2.0_unigene26085		zinc finger family-like partial	C:mitochondrion; F:zinc ion binding
2.4.7.21	Expression increases from D15 to D25				2.43153	3	AT4G29230	NAC domain containing protein 75; ANAC075	sp_v2.0_unigene2808		no apical meristem-like protein	F:sequence-specific DNA binding transcription factor activity; F:DNA binding; C:cytoplasmic membrane-bounded vesicle; P:multicellular organismal development; C:nucleus; P:regulation of transcription, DNA-dependent
2.4.8.16	Expression increases from D15 to D25				2.62087	3	AT4G27670	heat shock protein 21; HEAT SHOCK PROTEIN 21; HSP21	sp_v2.0_unigene40753		heat shock protein 21	P:protein folding; P:response to high light intensity; P:heat acclimation; P:response to hydrogen peroxide
3.1.14.1	Expression increases from D15 to D25				3.11836	3	AT5G51950	Glucose-methanol-choline (GMC) oxidoreductase fami; MANDELONITRILE LYASE; aldehyde-lyase; UDP-galactopyranose mutase	sp_v2.0_unigene22508		pinus taeda anonymous locus 2_10207_01 genomic sequence	P:alcohol metabolic process; F:flavin adenine dinucleotide binding; P:stamen development; P:petal development; F:aldehyde-lyase activity; C:chloroplast; F:choline dehydrogenase activity; P:ovule development; P:oxidation-reduction process
3.1.14.2	Expression increases from D15 to D25				2.47867	3	AT2G39290	phosphatidylglycerolphosphate synthase 1; CDP-DIACYLGLYCEROL--GLYCEROL-3-PHOSPHATE 3-PHOSPHATIDYLTRANSFERASE; PGP; PGP1; PGS1; PHOSPHATIDYLGLYCEROLPHOSPHATE SYNTHASE; phosphatidylglycerolphosphate synthase 1	sp_v2.0_unigene23619	sp_v2.0_unigene16261	cdp-diacylglycerol--glycerol-3-phosphate 3-phosphatidyltransferase	P:embryo development ending in seed dormancy; P:anthocyanin accumulation in tissues in response to UV light; P:methylglyoxal catabolic process to D-lactate; P:root hair cell differentiation; P:stamen development; P:phosphatidylinositol biosynthetic process; P:ATP catabolic process; C:plasmodesma; C:chloroplast envelope; P:trichome morphogenesis; P:response to auxin stimulus; P:vernalization respo…
3.1.15.7	Expression increases from D15 to D25				2.49918	3	AT4G21930	Protein of unknown function, DUF584	sp_v2.0_unigene28600		protein
3.1.18.13	Expression increases from D15 to D25				3.33176	3	AT4G28100		sp_v2.0_unigene3497		uncharacterized gpi-anchored protein at4g28100-like	C:cytoplasmic membrane-bounded vesicle; C:anchored to plasma membrane
3.1.19.10	Expression increases from D15 to D25				2.01376	3	AT3G61580	Fatty acid/sphingolipid desaturase; DELTA-8 SPHINGOLIPID DESATURASE; oxidoreductase	sp_v2.0_unigene6337		fatty acid	P:fatty acid biosynthetic process; F:oxidoreductase activity, acting on paired donors, with oxidation of a pair of donors resulting in the reduction of molecular oxygen to two molecules of water; F:iron ion binding; F:heme binding; F:sphingolipid delta-8 desaturase activity; P:oxidation-reduction process
3.1.19.21	Expression increases from D15 to D25				2.04691	3	AT5G47390	myb-like transcription factor family protein	sp_v2.0_unigene12873		protein	P:response to hormone stimulus; F:DNA binding; F:zinc ion binding; C:plastid
3.1.21.18	Expression increases from D15 to D25				3.74576	3			sp_v2.0_unigene37000	sp_v2.0_unigene45800	pinus taeda anonymous locus 0_18435_01 genomic sequence	C:intracellular
3.1.22.17	Expression increases from D15 to D25				2.46343	3	AT5G39890	Protein of unknown function (DUF1637)	sp_v2.0_unigene25022	sp_v2.0_unigene23196	2-aminoethanethiol dioxygenase-like	F:cysteamine dioxygenase activity; P:oxidation-reduction process; C:plastid
3.1.23.12	Expression increases from D15 to D25				2.3077	3	AT2G36830	gamma tonoplast intrinsic protein; GAMMA-TIP; GAMMA-TIP1; GAMMA-TONOPLAST INTRINSIC PROTEIN; TIP1;1	sp_v2.0_unigene5701		tonoplast intrinsic protein	P:transmembrane transport; C:integral to membrane; P:water transport; F:transporter activity
3.1.6.8	Expression increases from D15 to D25				2.3229	3			RTMG1_22_G11_A029
3.1.8.21	Expression increases from D15 to D25				2.44725	3	AT4G35020	RAC-like 3; ATROP6; RHO1PS; ROP6; GTPase	sp_v2.0_unigene5441		rop-family small gtpase	P:regulation of actin filament depolymerization; C:site of polarized growth; P:RNA splicing, via endonucleolytic cleavage and ligation; P:microtubule cytoskeleton organization; P:regulation of exocytosis; P:regulation of stomatal movement; P:establishment of vesicle localization; F:GTPase activating protein binding; P:auxin mediated signaling pathway; F:GTP binding; C:phragmoplast; P:protein tran…
3.1.8.24	Expression increases from D15 to D25				3.11674	3	AT1G69830	alpha-amylase-like 3; AAM1; AAM2; AAM3; alpha amylase; ALPHA-AMYLASE; Amylopectin-P-Limit Dextrins activity; Amylopectin-P-MOS activity; Amylose-MOS activity; AtAAM1; AtAAM2; AtAAM3; Limit Dextrins-Maltose activity; MOS-Maltose activity; SS3	sp_v2.0_unigene3523		alpha-amylase-like 3	P:circadian rhythm; F:alpha-amylase activity; F:glucan 1,4-alpha-maltotetraohydrolase activity; F:calcium ion binding; P:starch catabolic process; C:chloroplast stroma; C:extracellular region
3.2.1.2	Expression increases from D15 to D25				2.65483	3	AT1G01720	NAC (No Apical Meristem) domain transcriptional re; ANAC002; ATAF1	sp_v2.0_unigene16071		nac protein 1	F:DNA binding; P:regulation of transcription, DNA-dependent
3.2.14.2	Expression increases from D15 to D25				3.53562	3			sp_v2.0_unigene67416	sp_v2.0_unigene60728
3.2.16.14	Expression increases from D15 to D25				2.18989	5	AT1G80920	Chaperone DnaJ-domain superfamily protein; J8	sp_v2.0_unigene60577		chaperone protein dnaj	P:protein folding; F:heat shock protein binding; C:intracellular membrane-bounded organelle; F:unfolded protein binding
3.2.16.18	Expression increases from D15 to D25				3.13599	3	AT1G17100	SOUL heme-binding family protein; SOUL	sp_v2.0_unigene2900		heme-binding protein 2-like	P:glucosinolate biosynthetic process; C:cytoplasmic membrane-bounded vesicle; C:vacuolar membrane; C:chloroplast
3.2.17.11	Expression increases from D15 to D25				4.68564	3	AT1G24620	EF hand calcium-binding protein family; CALMODULIN	sp_v2.0_unigene15670		probable calcium-binding protein cml25-like	P:root hair elongation; F:calcium ion binding; P:response to cold; ; C:cytoplasm; C:nucleus
3.2.20.19	Expression increases from D15 to D25				2.11473	3	AT5G57800	Fatty acid hydroxylase superfamily; FACELESS POLLEN-1; FLP1; LIPID TRANSFER; WAX2; catalytic	sp_v2.0_unigene2140		protein wax2-like	P:wax biosynthetic process; P:oxidation-reduction process; C:integral to membrane; P:pollen sperm cell differentiation; P:cuticle hydrocarbon biosynthetic process; F:oxidoreductase activity; F:nucleotide binding; F:iron ion binding; C:plasma membrane
3.2.22.6	Expression increases from D15 to D25				3.36934	3	AT1G15750	Transducin family protein / WD-40 repeat family pr	sp_v2.0_unigene14311		topless-related protein 4-like	C:cytosol; P:jasmonic acid mediated signaling pathway; P:primary shoot apical meristem specification; P:xylem and phloem pattern formation; P:response to auxin stimulus; F:protein homodimerization activity; C:nucleus
3.2.6.20	Expression increases from D15 to D25				2.82225	3			RTMNUT1_37_B03_A029		probable pectinesterase pectinesterase inhibitor 51-like	P:regulation of meristem growth; C:plant-type cell wall; P:cell wall modification; C:plasma membrane; F:pectinesterase activity; F:aspartyl esterase activity; C:chloroplast; F:enzyme inhibitor activity; P:negative regulation of catalytic activity
3.2.6.3	Expression increases from D15 to D25				2.5768	3	AT1G69740	Aldolase superfamily protein; AMINOLEVULINATE DEHYDRATASE; porphobilinogen synthase	sp_v2.0_unigene15776		delta-aminolevulinic acid dehydratase	F:metal ion binding; P:protoporphyrinogen IX biosynthetic process; P:chlorophyll biosynthetic process; C:chloroplast stroma; F:porphobilinogen synthase activity
3.3.13.2	Expression increases from D15 to D25				2.32453	1	AT2G41540	6-phosphogluconate dehydrogenase family protein; GLYCEROL-3-PHOSPHATE DEHYDROGENASE; glycerol-3-phosphate dehydrogenase (NAD+)	sp_v2.0_unigene2765		glycerol-3-phosphate dehydrogenase	P:carbohydrate metabolic process; F:NAD binding; F:glycerol-3-phosphate dehydrogenase [NAD(P)+] activity; F:glycerol-3-phosphate dehydrogenase [NAD+] activity; P:glycerol-3-phosphate catabolic process; C:cytosol; C:glycerol-3-phosphate dehydrogenase complex; P:oxidation-reduction process
3.4.14.1	Expression increases from D15 to D25				2.50553	3	AT4G27670	heat shock protein 21; HEAT SHOCK PROTEIN 21; HSP21	sp_v2.0_unigene25665		chloroplast low molecular weight heat shock protein	P:protein folding; P:response to high light intensity; P:heat acclimation; P:response to hydrogen peroxide; C:chloroplast
3.4.14.24	Expression increases from D15 to D25				2.31331	3	AT4G35020	RAC-like 3; ATROP6; RHO1PS; ROP6; GTPase	sp_v2.0_unigene5441		rop-family small gtpase	P:regulation of actin filament depolymerization; C:site of polarized growth; P:RNA splicing, via endonucleolytic cleavage and ligation; P:microtubule cytoskeleton organization; P:regulation of exocytosis; P:regulation of stomatal movement; P:establishment of vesicle localization; F:GTPase activating protein binding; P:auxin mediated signaling pathway; F:GTP binding; C:phragmoplast; P:protein tran…
3.4.19.13	Expression increases from D15 to D25				2.15224	3			sp_v2.0_unigene66674
3.4.20.4	Expression increases from D15 to D25				2.3434	3	AT4G15630	Uncharacterised protein family (UPF0497)	sp_v2.0_unigene61808		pinus taeda anonymous locus 2_3447_02 genomic sequence	C:integral to membrane; C:plasma membrane
3.4.20.9	Expression increases from D15 to D25				2.25749	3	AT4G22890	PGR5-LIKE A	sp_v2.0_unigene807		pgr5-like protein 1a	P:pentose-phosphate shunt; P:response to far red light; P:regulation of protein dephosphorylation; P:positive regulation of catalytic activity; P:starch biosynthetic process; P:response to red light; P:photosystem II assembly; P:chloroplast relocation; P:maltose metabolic process; P:defense response to bacterium; P:photosynthetic electron transport in photosystem I; P:PSII associated light-harves…
3.4.21.2	Expression increases from D15 to D25				3.95644	3	AT5G13120	cyclophilin 20-2; PEPTIDYLPROLYL ISOMERASE	sp_v2.0_unigene15320	sp_v2.0_unigene16494	peptidyl-prolyl cis-trans	P:response to light intensity; P:response to oxidative stress; P:response to mannitol stimulus; P:protein peptidyl-prolyl isomerization; P:protein folding; P:response to salt stress; P:defense response to bacterium; C:chloroplast envelope; F:peptidyl-prolyl cis-trans isomerase activity; C:chloroplast stromal thylakoid; P:response to abscisic acid stimulus; C:chloroplast thylakoid membrane; P:cyst…
3.4.21.6	Expression increases from D15 to D25				2.53616	3	AT4G10500	2-oxoglutarate (2OG) and Fe(II)-dependent oxygenas; FE /ASCORBATE OXIDASE; isopenicillin-N synthase; isopenicillin-N synthase//oxidoreductase, acting on paired donors, with incorporation or reduction of molecular oxygen, 2-oxoglutarate as one donor, and incorporation of one atom each of oxygen into both donors	sp_v2.0_unigene10096		2-oxoacid-dependent dioxygenase	F:iron ion binding; F:oxidoreductase activity, acting on paired donors, with incorporation or reduction of molecular oxygen, 2-oxoglutarate as one donor, and incorporation of one atom each of oxygen into both donors; P:oxidation-reduction process
3.4.23.20	Expression increases from D15 to D25				5.32268	3			sp_v2.0_unigene24744	sp_v2.0_unigene27803
3.4.4.19	Expression increases from D15 to D25				3.05246	3	AT1G03010	Phototropic-responsive NPH3 family protein	sp_v2.0_unigene10304		btb poz domain-containing protein at1g03010-like	F:binding; F:signal transducer activity; C:plasma membrane; P:pollen tube growth; P:response to light stimulus
3.4.5.20	Expression increases from D15 to D25				2.22963	3			RTPHOS1_15_G11_A029		hypothetical protein TRAVEDRAFT_60256 [Trametes versicolor FP-101664 SS1]
3.4.8.12	Expression increases from D15 to D25				3.09075	3			RTFE1_16_H12_A029		orm1 type endoplasmic reticulum protein	C:integral to membrane
4.1.11.11	Expression increases from D15 to D25				2.97337	3	AT5G35330	methyl-CPG-binding domain protein 02	sp_v2.0_unigene25407		methyl binding domain protein	C:mitochondrion; C:nucleus; F:DNA binding; F:zinc ion binding; F:enzyme binding
4.1.5.6	Expression increases from D15 to D25				2.2669	3			sp_v2.0_unigene21677		unknown [Picea sitchensis]
4.1.7.20	Expression increases from D15 to D25				2.67999	3	AT3G48080	alpha/beta-Hydrolases superfamily protein; triacylglycerol lipase	sp_v2.0_unigene12652		disease resistance protein	P:lipid metabolic process; P:response to stress; F:triglyceride lipase activity
4.2.12.4	Expression increases from D15 to D25				2.08661	3	AT5G07990	Cytochrome P450 superfamily protein; CYP75B1; D501; F3'H; FLAVONOID 3'-HYDROXYLASE; TRANSPARENT TESTA 7; TT7; flavonoid 3'-monooxygenase; flavonoid 3-hydroxylase	sp_v2.0_unigene11532		cytochrome p450 monooxygenase cyp736b	F:heme binding; C:integral to membrane; F:oxidoreductase activity, acting on paired donors, with incorporation or reduction of molecular oxygen; F:monooxygenase activity; F:iron ion binding; F:electron carrier activity; P:oxidation-reduction process
4.2.16.10	Expression increases from D15 to D25				2.16936	3	AT1G61720	NAD(P)-binding Rossmann-fold superfamily protein; ANR; BAN; BANYULS; DFR; LAR; dihydrokaempferol 4-reductase	sp_v2.0_unigene32836		anthocyanidin reductase	P:cellular metabolic process; F:nucleotide binding; F:coenzyme binding; F:catalytic activity
4.2.17.19	Expression increases from D15 to D25				2.26295	3	AT2G25605		sp_v2.0_unigene23916		pinus taeda anonymous locus 1_1609_01 genomic sequence	C:plastid
4.2.23.17	Expression increases from D15 to D25				2.48353	3			FLD1_25_G10_A029
4.2.23.9	Expression increases from D15 to D25				2.56223	3	AT5G10580	Protein of unknown function, DUF599	sp_v2.0_unigene3158		af385697_1 at5g10580 f12b17_70	P:response to nitrate; C:extracellular region; P:iron ion transport; P:nitrate transport; P:cellular response to iron ion starvation
4.2.6.4	Expression increases from D15 to D25				3.43737	3	AT4G34990	myb domain protein 32	sp_v2.0_unigene35845		myb-like partial	F:DNA binding
4.2.6.7	Expression increases from D15 to D25				6.98538	3	AT4G14500	Polyketide cyclase/dehydrase and lipid transport s	sp_v2.0_unigene25902	sp_v2.0_unigene7545	phosphatidylcholine transfer	C:nucleus; C:cytoplasm
4.3.17.11	Expression increases from D15 to D25				2.35789	3			RTDR1_18_E03_A015		choline-phosphate cytidylyltransferase	P:biosynthetic process; F:nucleotidyltransferase activity
4.3.19.18	Expression increases from D15 to D25				2.05201	3	AT5G59720	heat shock protein 18.2; HEAT SHOCK PROTEIN 18.2; HSP18.2	sp_v2.0_unigene25326	sp_v2.0_unigene60499	small heat-shock protein
4.3.21.24	Expression increases from D15 to D25				3.36683	1	AT1G54780	thylakoid lumen 18.3 kDa protein	sp_v2.0_unigene6685		protein	P:photosystem II repair; C:chloroplast thylakoid lumen; C:chloroplast thylakoid membrane
4.3.4.5	Expression increases from D15 to D25				2.72387	3	AT5G41800	Transmembrane amino acid transporter family protei; AMINO ACID PERMEASE	sp_v2.0_unigene3726		proline transporter	P:proline transport; C:integral to membrane; F:amino acid transmembrane transporter activity; C:plasma membrane
4.3.6.2	Expression increases from D15 to D25				2.19436	3	AT3G05760	C2H2 and C2HC zinc fingers superfamily protein	sp_v2.0_unigene4567		zinc finger matrin-type protein 2-like	F:nucleic acid binding; C:nucleus; F:zinc ion binding
4.4.11.10	Expression increases from D15 to D25				2.00197	3	AT3G20910	nuclear factor Y, subunit A9	sp_v2.0_unigene270		nuclear transcription factor y subunit a-1
4.4.12.23	Expression increases from D15 to D25				2.1679	3	AT3G07940	Calcium-dependent ARF-type GTPase activating prote; GTPase	sp_v2.0_unigene16273		adp-ribosylation factor gtpase-activating protein agd11	C:nucleus
4.4.13.2	Expression increases from D15 to D25				2.76076	3	AT3G29200	chorismate mutase 1; ATCM1; CHORISMATE MUTASE; CM1; L-ascorbate peroxidase	sp_v2.0_unigene18293	sp_v2.0_unigene8025	chorismate mutase 1	P:glucose catabolic process; C:cytosol; F:chorismate mutase activity; F:L-ascorbate peroxidase activity; P:chorismate metabolic process; C:chloroplast; P:tryptophan biosynthetic process; P:response to biotic stimulus
4.4.15.13	Expression increases from D15 to D25				2.49467	3	AT2G46240	BCL-2-associated athanogene 6	sp_v2.0_unigene16243		bcl-2-associated athanogene 6	P:cellular process; P:response to temperature stimulus; P:response to stress
4.4.20.4	Expression increases from D15 to D25				3.1324	5	AT2G39730	rubisco activase; RCA; RUB; RUBISCO ACTIVASE; RUBSICO ACTIVASE ALTERNATIVE FORM	sp_v2.0_unigene17656		ribulose bisphosphate carboxylase oxygenase activase chloroplast	C:cell wall; P:response to jasmonic acid stimulus; F:ribulose-1,5-bisphosphate carboxylase/oxygenase activator activity; F:ADP binding; P:defense response to bacterium; P:response to light stimulus; P:response to cold; C:chloroplast envelope; F:ATP binding; C:chloroplast thylakoid membrane; P:leaf senescence; C:plastoglobule; P:regulation of catalytic activity; C:nucleus; C:stromule; C:apoplast
4.4.22.7	Expression increases from D15 to D25				2.10192	3	AT4G08900	arginase; ARGINASE; agmatinase	sp_v2.0_unigene8415		arginase	P:putrescine biosynthetic process from arginine; P:arginine catabolic process; C:mitochondrion; P:defense response to bacterium; F:cobalt ion binding; F:arginase activity; F:agmatinase activity; C:chloroplast
4.4.6.1	Expression increases from D15 to D25				2.46903	3	AT3G10970	Haloacid dehalogenase-like hydrolase (HAD) superfa; phosphoglycolate phosphatase	sp_v2.0_unigene8678		haloacid dehalogenase-like hydrolase	P:metabolic process; F:hydrolase activity; C:chloroplast
5.1.11.10	Expression increases from D15 to D25				2.0015	3			sp_v2.0_unigene16070		unknown [Picea sitchensis]
5.1.15.1	Expression increases from D15 to D25				2.58104	3	AT1G15670	Galactose oxidase/kelch repeat superfamily protein	sp_v2.0_unigene6859		f-box kelch-repeat protein at1g80440-like
5.1.22.19	Expression increases from D15 to D25				2.2105	3	AT3G05500	Rubber elongation factor protein (REF)	sp_v2.0_unigene16494		rubber elongation factor	C:vacuole; P:response to chitin; P:amino acid transport
5.1.22.4	Expression increases from D15 to D25				2.43295	3			FLD1_39_C08_A029		protein	C:nucleus
5.1.23.23	Expression increases from D15 to D25				3.0828	5	AT1G19530		sp_v2.0_unigene14968		unknown [Picea sitchensis]
5.1.8.20	Expression increases from D15 to D25				6.76717	3			RTFEPL1_17_E10_A029		rad21 protein
5.2.13.9	Expression increases from D15 to D25				2.03375	3	AT5G21090	Leucine-rich repeat (LRR) family protein	sp_v2.0_unigene14038		leucine-rich repeat-containing protein	P:hydrogen peroxide catabolic process; P:oxidation-reduction process; P:response to endoplasmic reticulum stress; P:response to salt stress; P:response to temperature stimulus; P:systemic acquired resistance; P:hyperosmotic response; P:water transport; P:Golgi organization; P:glycolysis; P:phosphorylation; F:kinase activity; P:signal transduction; F:2-alkenal reductase [NAD(P)] activity; P:respon…
5.2.14.21	Expression increases from D15 to D25				2.15098	3	AT5G35330	methyl-CPG-binding domain protein 02	sp_v2.0_unigene25407		methyl binding domain protein	C:mitochondrion; C:nucleus; F:DNA binding; F:zinc ion binding; F:enzyme binding
5.2.16.20	Expression increases from D15 to D25				3.45073	3	AT4G23140	cysteine-rich RLK (RECEPTOR-like protein kinase) 6; CRK6; CYSTEINE-RICH RLK 6; RECEPTOR-LIKE PROTEIN KINASE; RLK5; kinase	sp_v2.0_unigene3517		cysteine-rich receptor-like protein kinase 10-like	P:protein phosphorylation; F:ATP binding; F:protein serine/threonine kinase activity
5.2.18.15	Expression increases from D15 to D25				2.56621	3			sp_v2.0_unigene92406
5.2.18.9	Expression increases from D15 to D25				4.09724	3	AT5G54680	basic helix-loop-helix (bHLH) DNA-binding superfam	sp_v2.0_unigene16530		transcription factor ilr3
5.2.20.10	Expression increases from D15 to D25				2.70687	3	AT1G61520	photosystem I light harvesting complex gene 3; LHCA3*1; PSI III CHLOROPHYLL A/B-BINDING	sp_v2.0_unigene17071		light-harvesting complex i chlorophyll a b binding protein 3	C:plastoglobule; P:photosynthesis, light harvesting; C:light-harvesting complex; P:cysteine biosynthetic process; F:chlorophyll binding; C:chloroplast thylakoid membrane
5.2.23.6	Expression increases from D15 to D25				3.31997	2	AT4G09610	GAST1 protein homolog 2; GASA1; GASA2; GAST1 PROTEIN HOMOLOG	sp_v2.0_unigene80265		gibberellin-regulated protein 2 precursor	C:cytoplasmic membrane-bounded vesicle
5.2.3.22	Expression increases from D15 to D25				2.88663	3	AT5G05340	Peroxidase superfamily protein; PEROXIDASE	sp_v2.0_unigene45121		cationic peroxidase 1-like	F:metal ion binding; P:response to oxidative stress; C:cytoplasmic membrane-bounded vesicle; F:heme binding; C:cell wall; F:peroxidase activity; C:apoplast; P:oxidation-reduction process
5.2.6.18	Expression increases from D15 to D25				2.19321	5	AT1G01720	NAC (No Apical Meristem) domain transcriptional re; ANAC002; ATAF1	sp_v2.0_unigene16071		nac protein 1	F:DNA binding; P:regulation of transcription, DNA-dependent
5.3.11.12	Expression increases from D15 to D25				2.00316	3	AT3G30775	Methylenetetrahydrofolate reductase family protein; AT-POX; ATPDH; ATPOX; ERD5; PRO1; PROLINE DEHYDROGENASE; PROLINE OXIDASE	sp_v2.0_unigene1506		proline dehydrogenase mitochondrial-like	P:glutamate biosynthetic process; P:proline catabolic process; P:response to abiotic stimulus; P:response to stress; F:proline dehydrogenase activity; P:oxidation-reduction process
5.3.14.17	Expression increases from D15 to D25				2.11545	3			sp_v2.0_unigene78512	sp_v2.0_unigene25823	nuclear pore nucleoskeletal-like
5.3.4.14	Expression increases from D15 to D25				2.12905	3	AT3G48610	non-specific phospholipase C6; hydrolase, acting on ester bonds	sp_v2.0_unigene1215		phospholipase c	C:plasma membrane; F:phosphatidylcholine phospholipase C activity
5.3.5.9	Expression increases from D15 to D25				2.94663	3	AT1G24620	EF hand calcium-binding protein family; CALMODULIN	sp_v2.0_unigene24649		calcium-binding protein cml25	C:cytoplasm; P:root hair elongation; P:response to cold; ; F:calcium ion binding; C:nucleus
5.3.6.11	Expression increases from D15 to D25				2.06076	3	AT4G09750	NAD(P)-binding Rossmann-fold superfamily protein; RIBITOL DEHYDROGENASE; alcohol dehydrogenase; protochlorophyllide reductase	sp_v2.0_unigene11607		rossmann-fold nad -binding domain-containing protein	F:protochlorophyllide reductase activity; P:oxidation-reduction process; F:nucleotide binding
5.3.6.18	Expression increases from D15 to D25				3.92204	3	AT1G51080		sp_v2.0_unigene35712		protein	P:mRNA modification; C:chloroplast
5.4.11.20	Expression increases from D15 to D25				3.12632	3	AT1G01430	TRICHOME BIREFRINGENCE-LIKE 25	sp_v2.0_unigene23121		protein
5.4.20.11	Expression increases from D15 to D25				2.25824	3			sp_v2.0_unigene35300		unknown [Picea sitchensis]
5.4.5.9	Expression increases from D15 to D25				2.30455	3			RTNIT1_14_C02_A029		catalase peroxidase hpi	F:metal ion binding; P:hydrogen peroxide catabolic process; F:heme binding; F:catalase activity; P:oxidation-reduction process
5.4.7.12	Expression increases from D15 to D25				3.96737	3	AT4G31330	Protein of unknown function, DUF599	sp_v2.0_unigene19117		conserved hypothetical protein [Ricinus communis]
6.1.14.4	Expression increases from D15 to D25				2.14345	3			RTK1_1_G06_A029		ring-h2 finger protein	F:zinc ion binding
6.1.17.12	Expression increases from D15 to D25				2.36963	3	AT5G09760	Plant invertase/pectin methylesterase inhibitor su; PECTIN METHYLESTERASE; pectinesterase	sp_v2.0_unigene2856		pectin methylesterase	P:regulation of meristem growth; P:cell wall modification; C:cell wall; F:pectinesterase activity; F:aspartyl esterase activity; F:enzyme inhibitor activity; P:negative regulation of catalytic activity
6.1.18.19	Expression increases from D15 to D25				2.35294	3	AT1G26360	methyl esterase 13; HYDROLASE	sp_v2.0_unigene16207		methyl esterase 13	F:catalytic activity; C:plastid
6.1.18.4	Expression increases from D15 to D25				3.52894	3	AT5G21930	P-type ATPase of Arabidopsis 2; copper-exporting ATPase; copper-exporting ATPase//calcium-transporting ATPase//potassium-transporting ATPase; magnesium-importing ATPase	sp_v2.0_unigene60210	sp_v2.0_unigene13459	p-type atpase	P:copper ion export; C:cytosolic ribosome; F:threonine-type endopeptidase activity; F:copper-exporting ATPase activity; C:integral to membrane; P:ubiquitin-dependent protein catabolic process; F:metal ion binding; P:ATP biosynthetic process; C:proteasome core complex, alpha-subunit complex; C:chloroplast thylakoid membrane; C:plasma membrane; F:ATP binding
6.1.7.11	Expression increases from D15 to D25				2.00536	3			sp_v2.0_unigene3990		unknown [Picea sitchensis]
6.2.11.22	Expression increases from D15 to D25				3.07429	3	AT5G51550	EXORDIUM like 3	sp_v2.0_unigene15408		at5g51550 k17n15_10	P:response to karrikin; C:extracellular region; C:plasmodesma; C:plant-type cell wall; P:microtubule nucleation
6.2.18.15	Expression increases from D15 to D25				2.18151	3	AT4G27670	heat shock protein 21; HEAT SHOCK PROTEIN 21; HSP21	sp_v2.0_unigene25665		chloroplast low molecular weight heat shock protein	P:protein folding; P:response to high light intensity; P:heat acclimation; P:response to hydrogen peroxide; C:chloroplast
6.2.5.21	Expression increases from D15 to D25				2.14854	3			RTPHOS1_22_C11_A029		cycloartenol-c-24-methyltransferase 1-like	F:transferase activity; P:metabolic process
6.2.6.19	Expression increases from D15 to D25				3.33008	3			sp_v2.0_unigene5240
6.2.8.5	Expression increases from D15 to D25				2.22926	3			sp_v2.0_unigene27240		unknown [Picea sitchensis]
6.3.18.2	Expression increases from D15 to D25				2.23714	3	AT1G74310	heat shock protein 101; ATHSP101; HEAT SHOCK PROTEIN 101; HEAT SHOCK PROTEIN ATHSP101; HOT1; HSP101; ATPase	sp_v2.0_unigene22600		heat shock protein hsp101	P:response to high light intensity; F:ATP binding; P:response to hydrogen peroxide; P:protein unfolding; F:nucleoside-triphosphatase activity; P:response to heat
6.3.18.20	Expression increases from D15 to D25				2.30298	3			RTCNT1_64_G09_A029		methyltransferase-like protein	C:plasma membrane; F:methyltransferase activity; P:methylation
6.3.19.11	Expression increases from D15 to D25				2.6326	3	AT1G48320	Thioesterase superfamily protein; acyl-CoA thioesterase	sp_v2.0_unigene19288		esterase hi_1161-like
6.3.5.9	Expression increases from D15 to D25				2.77038	3	AT1G17620	Late embryogenesis abundant (LEA) hydroxyproline-r	sp_v2.0_unigene19654		harpin-induced 1
6.3.6.4	Expression increases from D15 to D25				2.43317	3	AT4G35020	RAC-like 3; ATROP6; RHO1PS; ROP6; GTPase	sp_v2.0_unigene5441		rop-family small gtpase	P:regulation of actin filament depolymerization; C:site of polarized growth; P:RNA splicing, via endonucleolytic cleavage and ligation; P:microtubule cytoskeleton organization; P:regulation of exocytosis; P:regulation of stomatal movement; P:establishment of vesicle localization; F:GTPase activating protein binding; P:auxin mediated signaling pathway; F:GTP binding; C:phragmoplast; P:protein tran…
6.4.21.6	Expression increases from D15 to D25				2.21874	3	AT3G20570	early nodulin-like protein 9	sp_v2.0_unigene7687		early nodulin-like protein 9	C:anchored to membrane; F:copper ion binding; F:electron carrier activity; C:plasma membrane
7.1.12.15	Expression increases from D15 to D25				2.12951	3			RTWW3_13_D08_A022
7.1.15.15	Expression increases from D15 to D25				2.23615	3			sp_v2.0_unigene16070		unknown [Picea sitchensis]
7.1.19.23	Expression increases from D15 to D25				11.3063	3			RTCNT1_26_E10_A029		nad-dependent epimerase dehydratase family protein	P:cellular metabolic process; F:coenzyme binding; F:nucleotide binding; F:lyase activity
7.1.21.18	Expression increases from D15 to D25				2.8777	3	AT4G27670	heat shock protein 21; HEAT SHOCK PROTEIN 21; HSP21	sp_v2.0_unigene28777		heat shock protein 21	P:protein folding; P:response to high light intensity; P:heat acclimation; P:response to hydrogen peroxide; C:chloroplast
7.2.18.10	Expression increases from D15 to D25				2.0032	3	AT4G00330	calmodulin-binding receptor-like cytoplasmic kinas; CRCK2	sp_v2.0_unigene21176		probable leucine-rich repeat receptor-like protein kinase at4g00330-like	P:pollen development; F:non-membrane spanning protein tyrosine kinase activity; P:protein phosphorylation; F:ATP binding; F:protein serine/threonine kinase activity
7.2.20.19	Expression increases from D15 to D25				2.35512	3	AT1G74030	enolase 1; ENOLASE; phosphopyruvate hydratase	sp_v2.0_unigene1040		enolase chloroplastic-like	P:trichome morphogenesis; C:phosphopyruvate hydratase complex; C:cell surface; F:magnesium ion binding; P:glycolysis; C:chloroplast stroma; F:phosphopyruvate hydratase activity
7.2.20.23	Expression increases from D15 to D25				2.89206	3	AT1G24020	MLP-like protein 423	sp_v2.0_unigene15787		bet v i allergen	P:response to biotic stimulus; P:defense response
7.3.18.8	Expression increases from D15 to D25				2.06571	3			RTCNT1_41_F01_A029
7.3.20.18	Expression increases from D15 to D25				2.23036	3			sp_v2.0_unigene59646
7.3.3.22	Expression increases from D15 to D25				2.4571	3			sp_v2.0_unigene37000		pinus taeda anonymous locus 0_18435_01 genomic sequence	C:intracellular
7.4.12.19	Expression increases from D15 to D25				2.44721	3	AT1G55510	branched-chain alpha-keto acid decarboxylase E1 be; BCDH BETA1; BRANCHED-CHAIN ALPHA-KETO ACID DECARBOXYLASE E1 BETA SUBUNIT; BRANCHED-CHAIN ALPHA-KETO DECARBOXYLASE SUBUNIT B; 3-methyl-2-oxobutanoate dehydrogenase (2-methylpropanoyl-transferring)	sp_v2.0_unigene27850		branched-chain alpha-keto acid decarboxylase e1 beta subunit	P:response to fructose stimulus; F:pyruvate dehydrogenase (acetyl-transferring) activity; C:mitochondrion; P:response to sucrose stimulus; P:oxidation-reduction process; F:3-methyl-2-oxobutanoate dehydrogenase (2-methylpropanoyl-transferring) activity
7.4.12.20	Expression increases from D15 to D25				2.37673	3			RTWW3_22_E12_A022		pinus taeda anonymous locus 2_1850_01 genomic sequence	P:protein phosphorylation; F:protein kinase activity; C:mitochondrion; C:cytoplasmic membrane-bounded vesicle; F:ATP binding; C:plasma membrane
7.4.17.23	Expression increases from D15 to D25				2.37493	3	AT5G41800	Transmembrane amino acid transporter family protei; AMINO ACID PERMEASE	sp_v2.0_unigene3726		proline transporter	P:proline transport; C:integral to membrane; F:amino acid transmembrane transporter activity; C:plasma membrane
7.4.2.1	Expression increases from D15 to D25				2.18251	3	AT5G53370	pectin methylesterase PCR fragment F; PECTINESTERASE	sp_v2.0_unigene3016		probable pectinesterase pectinesterase inhibitor 34-like	P:cell wall modification; C:cell wall; F:pectinesterase activity; F:aspartyl esterase activity; F:enzyme inhibitor activity; P:negative regulation of catalytic activity
7.4.2.20	Expression increases from D15 to D25				2.00999	3	AT1G69830	alpha-amylase-like 3; AAM1; AAM2; AAM3; alpha amylase; ALPHA-AMYLASE; Amylopectin-P-Limit Dextrins activity; Amylopectin-P-MOS activity; Amylose-MOS activity; AtAAM1; AtAAM2; AtAAM3; Limit Dextrins-Maltose activity; MOS-Maltose activity; SS3	sp_v2.0_unigene3523		alpha-amylase-like 3	P:circadian rhythm; F:alpha-amylase activity; F:glucan 1,4-alpha-maltotetraohydrolase activity; F:calcium ion binding; P:starch catabolic process; C:chloroplast stroma; C:extracellular region
7.4.3.4	Expression increases from D15 to D25				2.22925	3	AT4G29900	autoinhibited Ca(2+)-ATPase 10; ACA10; ATACA10; AUTOINHIBITED CA(2+)-ATPASE; CA2+-TRANSPORTING ATPASE CALMODULIN-STIMULATED CALCIUM-ATPASE; calcium-transporting ATPase	sp_v2.0_unigene27807		autoinhibited calcium atpase	P:inflorescence morphogenesis; P:single fertilization; F:protein self-association; P:response to nematode; C:integral to membrane; F:metal ion binding; P:ATP biosynthetic process; P:cellular zinc ion homeostasis; P:pollen development; F:calcium-transporting ATPase activity; C:plasmodesma; P:shoot development; P:calcium ion transmembrane transport; C:plasma membrane; F:calmodulin binding; F:ATP bi…
7.4.9.17	Expression increases from D15 to D25				2.29974	3	AT1G68490		sp_v2.0_unigene16299		protein
8.1.15.3	Expression increases from D15 to D25				2.19147	3			RTDS3_4_C11_A022
8.1.16.13	Expression increases from D15 to D25				2.88756	5	AT5G53970	Tyrosine transaminase family protein; TYROSINE AMINOTRANSFERASE; 1-aminocyclopropane-1-carboxylate synthase; histidinol-phosphate transaminase; tyrosine transaminase	sp_v2.0_unigene26697		aminotransferase family protein	P:vitamin E biosynthetic process; F:pyridoxal phosphate binding; P:1-aminocyclopropane-1-carboxylate biosynthetic process; F:transaminase activity; F:1-aminocyclopropane-1-carboxylate synthase activity
8.1.18.14	Expression increases from D15 to D25				2.08851	3	AT5G12020	17.6 kDa class II heat shock protein	sp_v2.0_unigene16340		small heat-shock protein	P:response to stress
8.1.19.16	Expression increases from D15 to D25				10.1538	3	AT4G10250	HSP20-like chaperones superfamily protein; ATHSP22.0	sp_v2.0_unigene17268		kda heat-shock protein
8.1.23.24	Expression increases from D15 to D25				3.06457	3			sp_v2.0_unigene16915		unknown [Picea sitchensis]
8.1.7.20	Expression increases from D15 to D25				2.90744	3			RTK1_32_C03_A029		crt homolog 2-like
8.2.13.7	Expression increases from D15 to D25				2.64181	3	AT4G27670	heat shock protein 21; HEAT SHOCK PROTEIN 21; HSP21	sp_v2.0_unigene18079		chloroplast small heat shock protein	P:response to stress; C:plastid
8.2.14.23	Expression increases from D15 to D25				5.53698	3	AT4G31880		sp_v2.0_unigene71	sp_v2.0_unigene60888	nucleic acid binding
8.2.16.10	Expression increases from D15 to D25				2.54049	3	AT5G03860	malate synthase; AceB; MALATE SYNTHASE; MALATE-SYNTHASE	sp_v2.0_unigene3919		malate synthase	P:tricarboxylic acid cycle; C:glyoxysome; F:malate synthase activity; C:nucleus; P:glyoxylate cycle
8.2.18.20	Expression increases from D15 to D25				2.62224	3			RTCNT1_63_E09_A029		protein	P:response to stimulus; F:adenyl ribonucleotide binding
8.2.2.7	Expression increases from D15 to D25				2.6113	3			STRR1_81_G02_A033
8.2.20.9	Expression increases from D15 to D25				2.36429	3	AT1G32060	phosphoribulokinase; 5-Phosphoribulose kinase; PHOSPHORIBULOKINASE; uridine kinase	sp_v2.0_unigene16653		protein	P:reductive pentose-phosphate cycle; P:defense response to bacterium; P:response to cold; C:chloroplast envelope; F:ATP binding; F:phosphoribulokinase activity; C:chloroplast thylakoid membrane; P:phosphorylation; C:chloroplast stroma; C:stromule; C:apoplast
8.2.3.12	Expression increases from D15 to D25				2.02321	3	AT5G55250	IAA carboxylmethyltransferase 1; S-ADENOSYL-L-METHIONINE SALICYLIC CARBOXYL METHYLTRANSFERASE; S-adenosylmethionine-dependent methyltransferase	sp_v2.0_unigene37025		salicylate o-methyltransferase	F:methyltransferase activity; P:methylation
8.3.18.5	Expression increases from D15 to D25				2.94771	3			sp_v2.0_unigene3330	sp_v2.0_unigene18121
8.3.18.6	Expression increases from D15 to D25				6.12231	5	AT4G10250	HSP20-like chaperones superfamily protein; ATHSP22.0	sp_v2.0_unigene17268		kda heat-shock protein
8.3.23.21	Expression increases from D15 to D25				2.18107	3	AT3G08950	electron transport SCO1/SenC family protein	sp_v2.0_unigene1983		sco1 protein	P:regulation of transcription, DNA-dependent; C:mitochondrial inner membrane; P:cellular copper ion homeostasis; P:embryo development; P:mitochondrial respiratory chain complex IV assembly; F:sequence-specific DNA binding transcription factor activity; P:methylglyoxal catabolic process to D-lactate; P:copper ion transport; F:copper ion binding; C:nucleus; P:protein targeting to mitochondrion
8.3.5.12	Expression increases from D15 to D25				4.11241	3			RTNIT1_12_D01_A029
8.4.2.3	Expression increases from D15 to D25				2.28959	3	AT1G76490	hydroxy methylglutaryl CoA reductase 1; 3-HYDROXY-3-METHYLGLUTARYL COA REDUCTASE; HMG-COA REDUCTASE; HMG1; HMGR1; HYDROXY METHYLGLUTARYL COA REDUCTASE AA; Hydroxymethylglutaryl-CoA reductase (NADPH); hydroxymethylglutaryl-CoA reductase; hydroxymethylglutaryl-CoA reductase (NADPH)//hydroxymethylglutaryl-CoA reductase	sp_v2.0_unigene12819	sp_v2.0_unigene32185	3-hydroxy-3-methylglutaryl coenzyme a reductase	P:coenzyme A metabolic process; P:oxidation-reduction process; C:mitochondrial membrane; C:integral to membrane; F:hydroxymethylglutaryl-CoA reductase (NADPH) activity; F:NADP binding; C:endoplasmic reticulum membrane; C:plastid membrane; P:isoprenoid biosynthetic process
8.4.20.21	Expression increases from D15 to D25				2.66638	5	AT2G39730	rubisco activase; RCA; RUB; RUBISCO ACTIVASE; RUBSICO ACTIVASE ALTERNATIVE FORM	sp_v2.0_unigene17036		ribulose- -bisphosphate carboxylase oxygenase activase	C:cell wall; F:ribulose-1,5-bisphosphate carboxylase/oxygenase activator activity; F:ADP binding; P:defense response to bacterium; P:response to light stimulus; P:response to cold; C:chloroplast envelope; F:ATP binding; C:chloroplast thylakoid membrane; C:plastoglobule; P:regulation of catalytic activity; C:nucleus; C:stromule; C:apoplast
8.4.21.23	Expression increases from D15 to D25				2.91304	3	AT2G41250	Haloacid dehalogenase-like hydrolase (HAD) superfa; phosphoglycolate phosphatase	sp_v2.0_unigene25668		phosphoglycolate phosphatase	P:photoperiodism, flowering; P:metabolic process; F:phosphoglycolate phosphatase activity; P:response to arsenic-containing substance
8.4.23.18	Expression increases from D15 to D25				2.07344	3	AT5G01090	Concanavalin A-like lectin family protein	sp_v2.0_unigene16228		l-type lectin-domain containing receptor kinase -like	F:carbohydrate binding
8.4.23.8	Expression increases from D15 to D25				3.0781	3	AT5G02810	pseudo-response regulator 7; ABI3-INTERACTING; APRR7; PRR7; PSEUDO-RESPONSE REGULATOR 7	sp_v2.0_unigene27803		pseudo response regulator	P:intracellular signal transduction; P:two-component signal transduction system (phosphorelay); C:intracellular; F:kinase activity; P:phosphorylation; F:two-component response regulator activity; P:regulation of transcription, DNA-dependent
8.4.5.22	Expression increases from D15 to D25				2.17638	3			RTPHOS1_20_G03_A029		phosphoglycerate kinase	C:cytoplasm; F:phosphoglycerate kinase activity; P:phosphorylation; F:ATP binding; P:glycolysis
9.1.11.14	Expression increases from D15 to D25				4.88331	3	AT5G54630	zinc finger protein-related	sp_v2.0_unigene5905		nucleic acid binding	F:zinc ion binding; C:intracellular
9.1.13.23	Expression increases from D15 to D25				2.34232	3			RTWW2_1_G12_A021
9.1.14.10	Expression increases from D15 to D25				2.08896	5	AT1G12780	UDP-D-glucose/UDP-D-galactose 4-epimerase 1; UGE; URIDINE DIPHOSPHATE GLUCOSE EPIMERASE; UDP-galactose 4-epimerase; UDP-glucose 4-epimerase	sp_v2.0_unigene19145		udp-glucose 4-epimerase	P:pollen development; P:galactose biosynthetic process; F:UDP-arabinose 4-epimerase activity; C:Golgi apparatus; C:plasma membrane; F:protein dimerization activity; P:response to stress; P:cellular metabolic process; F:UDP-glucose 4-epimerase activity; F:coenzyme binding; C:cytosol; F:nucleotide binding
9.1.14.5	Expression increases from D15 to D25				3.64044	3	AT5G59720	heat shock protein 18.2; HEAT SHOCK PROTEIN 18.2; HSP18.2	sp_v2.0_unigene82864		low molecular weight heat-shock protein	P:response to stress
9.1.17.1	Expression increases from D15 to D25				2.54504	3	AT1G79900	Mitochondrial substrate carrier family protein; CARNITINE/ACYLCARNITINE	sp_v2.0_unigene8888		mitochondrial carnitine acylcarnitine carrier protein cacl-like	P:transmembrane transport; F:carnitine:acyl carnitine antiporter activity; P:mitochondrial transport; C:integral to membrane; C:mitochondrial inner membrane; F:L-ornithine transmembrane transporter activity; P:ornithine transport; P:hyperosmotic response; P:L-arginine import; P:proline biosynthetic process
9.1.18.7	Expression increases from D15 to D25				2.15817	3	AT5G67360	Subtilase family protein; ARA12	sp_v2.0_unigene7481		subtilisin-like protease	P:mucilage metabolic process involved seed coat development; F:identical protein binding; C:plant-type cell wall; P:proteolysis; P:mucilage extrusion from seed coat; P:negative regulation of catalytic activity; F:serine-type endopeptidase activity; C:membrane; C:apoplast
9.1.2.23	Expression increases from D15 to D25				2.03659	3	AT1G28230	purine permease 1; ATPUP1; PUP1; PURINE; PURINE PERMEASE 1	sp_v2.0_unigene972		purine permease	C:integral to membrane; P:transport
9.1.21.3	Expression increases from D15 to D25				2.17188	3	AT3G22400	PLAT/LH2 domain-containing lipoxygenase family pro; LIPOXYGENASE	sp_v2.0_unigene26958		lipoxygenase	P:lipid oxidation; P:response to wounding; P:jasmonic acid biosynthetic process; F:transferase activity, transferring acyl groups; P:negative regulation of defense response to insect; F:lipoxygenase activity; C:chloroplast; P:lateral root primordium development; F:iron ion binding
9.1.3.1	Expression increases from D15 to D25				2.00459	3			sp_v2.0_unigene4481
9.1.4.10	Expression increases from D15 to D25				3.8946	3			sp_v2.0_unigene60378		unknown [Picea sitchensis]
9.1.7.20	Expression increases from D15 to D25				2.57079	3	AT3G15000	cobalt ion binding	sp_v2.0_unigene24192		plastid protein
9.2.12.20	Expression increases from D15 to D25				2.06736	3	AT5G22020	Calcium-dependent phosphotriesterase superfamily p; strictosidine synthase	sp_v2.0_unigene5818		strictosidine synthase precursor	C:mitochondrion; P:biosynthetic process; F:strictosidine synthase activity
9.2.18.12	Expression increases from D15 to D25				2.11072	3	AT3G45970	expansin-like A1; ARABIDOPSIS THALIANA EXPANSIN-LIKE A1; ATEXLA1; ATEXPL1; ATHEXP BETA 2.1; EXPL1	sp_v2.0_unigene2858		expansin-like partial	C:extracellular region; C:plant-type cell wall; P:sexual reproduction; C:membrane
9.2.19.14	Expression increases from D15 to D25				2.13463	5			sp_v2.0_unigene27811	sp_v2.0_unigene31872
9.2.22.23	Expression increases from D15 to D25				2.54607	3	AT2G24270	aldehyde dehydrogenase 11A3; ALDH11A3; NADP-DEPENDENT GLYCERALDEHYDE-3-PHOSPHATE DEHYDROGENASE; 1-pyrroline-5-carboxylate dehydrogenase; glutamate-5-semialdehyde dehydrogenase; succinate-semialdehyde dehydrogenase (NADP dependent)	sp_v2.0_unigene18721	sp_v2.0_unigene77909	nadp-dependent glyceraldehyde-3-phosphate dehydrogenase-like	P:oxidation-reduction process; C:cytoplasm; F:glyceraldehyde-3-phosphate dehydrogenase (NADP+) (non-phosphorylating) activity
9.2.22.9	Expression increases from D15 to D25				2.61868	3			FLD1_49_E11_A029		pinus taeda anonymous locus cl314contig1_03 genomic sequence	F:metal ion binding; C:plant-type cell wall; C:vacuole; P:response to oxidative stress; F:heme binding; F:peroxidase activity; C:membrane; P:oxidation-reduction process
9.2.23.5	Expression increases from D15 to D25				2.58119	3	AT1G78520	Carbohydrate-binding X8 domain superfamily protein; C TERMINAL	sp_v2.0_unigene4342		glucan endo- -beta-glucosidase 4 precursor	C:cytoplasmic membrane-bounded vesicle; F:hydrolase activity
9.2.7.11	Expression increases from D15 to D25				2.06742	3	AT4G31390	Protein kinase superfamily protein	sp_v2.0_unigene28798		uncharacterized aarf domain-containing protein kinase chloroplastic-like	P:protein phosphorylation; F:protein kinase activity; C:mitochondrion; P:response to photooxidative stress; P:chlorophyll catabolic process; F:ATP binding; C:plastoglobule; C:plasma membrane
9.2.7.17	Expression increases from D15 to D25				2.6349	3	AT5G16720	Protein of unknown function, DUF593	sp_v2.0_unigene454		PREDICTED: uncharacterized protein LOC100796290 [Glycine max]
9.3.16.6	Expression increases from D15 to D25				2.48011	3	AT1G73220	organic cation/carnitine transporter1	sp_v2.0_unigene10653		pinus taeda anonymous locus 2_5744_01 genomic sequence	F:transmembrane transporter activity; P:transmembrane transport; C:integral to membrane; P:organic substance transport
9.3.18.15	Expression increases from D15 to D25				2.24328	3	AT2G31580	tRNAHis guanylyltransferase	sp_v2.0_unigene36196	sp_v2.0_unigene24884	trnahis guanylyltransferase	C:cytoplasm; P:tRNA modification; F:magnesium ion binding; F:tRNA guanylyltransferase activity
9.3.18.9	Expression increases from D15 to D25				2.27522	3	AT1G56120	Leucine-rich repeat transmembrane protein kinase; kinase	sp_v2.0_unigene9371	sp_v2.0_unigene37442	receptor-like protein kinase	C:cytoplasmic membrane-bounded vesicle; P:protein phosphorylation; F:ATP binding; F:protein serine/threonine kinase activity
9.3.22.11	Expression increases from D15 to D25				3.03204	3	AT5G05340	Peroxidase superfamily protein; PEROXIDASE	sp_v2.0_unigene45121		cationic peroxidase 1-like	F:metal ion binding; P:response to oxidative stress; C:cytoplasmic membrane-bounded vesicle; F:heme binding; C:cell wall; F:peroxidase activity; C:apoplast; P:oxidation-reduction process
9.3.3.20	Expression increases from D15 to D25				2.18749	3	AT2G02390	glutathione S-transferase zeta 1; ATGSTZ1; GLUTATHIONE S-TRANSFERASE 18; GST18; glutathione transferase	sp_v2.0_unigene27815		glutathione s-transferase-like partial	F:maleylacetoacetate isomerase activity; C:cytoplasm; F:glutathione transferase activity; P:aromatic amino acid family metabolic process
9.3.5.20	Expression increases from D15 to D25				2.04806	3			RTPHOS1_11_B06_A029		pinus taeda anonymous locus 0_16615_01 genomic sequence
9.3.8.12	Expression increases from D15 to D25				2.01237	3			sp_v2.0_unigene28860	sp_v2.0_unigene18517	dna binding
9.3.9.4	Expression increases from D15 to D25				3.74398	3	AT2G01950	BRI1-like 2	sp_v2.0_unigene10392	sp_v2.0_unigene47368	pinus taeda anonymous locus 0_10453_01 genomic sequence	P:stomatal complex morphogenesis; C:cytoplasmic membrane-bounded vesicle; F:transmembrane receptor protein serine/threonine kinase activity; P:auxin mediated signaling pathway; P:regulation of meristem growth; F:protein tyrosine kinase activity; F:2-alkenal reductase [NAD(P)] activity; C:integral to membrane; P:transmembrane receptor protein tyrosine kinase signaling pathway; P:protein phosphoryl…
9.4.22.23	Expression increases from D15 to D25				3.34441	3			GEO1_5_D10_A029		peptidyl-prolyl cis-trans isomerase	P:protein refolding; P:protein peptidyl-prolyl isomerization; F:peptide binding; F:unfolded protein binding; C:cytoplasm; F:peptidyl-prolyl cis-trans isomerase activity
9.4.23.22	Expression increases from D15 to D25				9.55084	3	AT3G29970	B12D protein	sp_v2.0_unigene22475	sp_v2.0_unigene27803	b12d-like protein !	C:cytoplasmic membrane-bounded vesicle; C:peroxisome
9.4.7.6	Expression increases from D15 to D25				3.93436	5			sp_v2.0_unigene65124		unknown [Picea sitchensis]
1.1.18.22	Expression increases from D5 to D11		2.15374			1			RTCU1_7_D01_A029		unknown [Picea sitchensis]
1.3.18.24	Expression increases from D5 to D11		2.15411			1			RTCU1_8_A06_A029
1.3.8.4	Expression increases from D5 to D11		2.89617			1	AT4G03420	Protein of unknown function (DUF789)	sp_v2.0_unigene5790		protein
1.4.7.11	Expression increases from D5 to D11		2.93563			1	AT3G55490	GINS complex protein	sp_v2.0_unigene1613		probable dna replication complex gins protein psf3-like	P:DNA replication; P:embryo development ending in seed dormancy; C:nucleus
10.1.17.21	Expression increases from D5 to D11		2.52278			3	AT4G26190	Haloacid dehalogenase-like hydrolase (HAD) superfa	sp_v2.0_unigene5		uncharacterized fcp1 homology domain-containing
10.1.19.19	Expression increases from D5 to D11		2.58769			1	AT5G26030	ferrochelatase 1; FERROCHELATASE-I; ferrochelatase	sp_v2.0_unigene17530		ferrochelatase 1	P:response to wounding; F:protein binding; F:ferrochelatase activity; P:cellular membrane fusion; P:regulation of plant-type hypersensitive response; P:heme biosynthetic process; P:regulation of transcription, DNA-dependent; F:protein tyrosine kinase activity; P:protein targeting to membrane; C:chloroplast; P:negative regulation of programmed cell death; P:positive regulation of translation; P:pr…
10.1.19.9	Expression increases from D5 to D11		2.08416			1			RTBOR1_7_G05_A029
10.1.8.16	Expression increases from D5 to D11		2.80925			3			RTFE1_22_H12_A029		thiamine pyrophosphokinase
10.1.8.7	Expression increases from D5 to D11		2.00768			1	AT1G51760	peptidase M20/M25/M40 family protein; IAA-ALA HYDROLASE; IAA-ALANINE RESISTANT 3; IAR3; JASMONIC ACID RESPONSIVE 3; JR3; auxin conjugate hydrolase; IAA-amino acid hydrolase; indole-3-acetyl-ala hydrolase	sp_v2.0_unigene2344		iaa-amino acid hydrolase ilr1-like 6-like	F:IAA-Ala conjugate hydrolase activity; P:response to wounding; F:hippurate hydrolase activity; C:plasma membrane; P:regulation of systemic acquired resistance; C:endoplasmic reticulum; P:auxin metabolic process
10.3.2.3	Expression increases from D5 to D11		2.6494			1	AT3G07320	O-Glycosyl hydrolases family 17 protein; hydrolase, hydrolyzing O-glycosyl compounds	sp_v2.0_unigene60765		o-glycosyl hydrolases family 17 protein	F:hydrolase activity, hydrolyzing O-glycosyl compounds; P:carbohydrate metabolic process; C:plant-type cell wall; F:cation binding; C:plasmodesma; C:plasma membrane; P:pollen exine formation
11.2.15.9	Expression increases from D5 to D11		2.15187			1	AT5G42800	dihydroflavonol 4-reductase; DFR; DIHYDROFLAVONOL 4-REDUCTASE; DIHYDROKAEMPFEROL 4-REDUCTASE; M318; transparent testa 3; TT3	sp_v2.0_unigene28055		anthocyanidin reductase	F:binding
12.2.19.21	Expression increases from D5 to D11		2.03045			3	AT2G17370	3-hydroxy-3-methylglutaryl-CoA reductase 2; HMG2; Hydroxymethylglutaryl-CoA reductase (NADPH); hydroxymethylglutaryl-CoA reductase	sp_v2.0_unigene70147	sp_v2.0_unigene90911	3-hydroxy-3-methylglutaryl coenzyme a reductase	F:NADP binding; P:isoprenoid biosynthetic process; C:integral to membrane; P:coenzyme A metabolic process; F:hydroxymethylglutaryl-CoA reductase (NADPH) activity; P:oxidation-reduction process
12.2.5.11	Expression increases from D5 to D11		2.17941			3	AT1G08370	decapping 1	sp_v2.0_unigene18685		mrna-decapping enzyme-like protein	F:m7G(5')pppN diphosphatase activity; P:deadenylation-independent decapping of nuclear-transcribed mRNA; C:cytoplasmic mRNA processing body; C:nucleus; P:cell cycle process; F:protein homodimerization activity; P:RNA processing
12.3.11.9	Expression increases from D5 to D11		2.03415			1	AT3G08640	Protein of unknown function (DUF3411)	sp_v2.0_unigene11236	sp_v2.0_unigene12284	subtilisin-like protease-like	F:identical protein binding; F:serine-type endopeptidase activity; C:cytoplasmic membrane-bounded vesicle; C:cell wall; P:proteolysis; P:negative regulation of catalytic activity; C:apoplast; F:RNA binding; C:chloroplast envelope
12.4.10.18	Expression increases from D5 to D11		2.19983			3	AT1G76550	Phosphofructokinase family protein; PYROPHOSPHATE-DEPENDENT PHOSPHOFRUCTOKINASE SUBUNIT ALPHA; 6-phosphofructokinase	sp_v2.0_unigene9479		pyrophosphate-dependent phosphofructokinase alpha subunit	P:response to sucrose stimulus; P:phosphorylation; F:6-phosphofructokinase activity; C:6-phosphofructokinase complex; F:diphosphate-fructose-6-phosphate 1-phosphotransferase activity; F:ATP binding; P:glycolysis; P:response to glucose stimulus; P:response to fructose stimulus; P:photosynthesis
12.4.13.10	Expression increases from D5 to D11		2.48778			1	AT2G16070	plastid division2	sp_v2.0_unigene2560		plastid division2 protein	P:plastid fission; F:protein binding; C:integral to chloroplast outer membrane
12.4.6.11	Expression increases from D5 to D11		2.54125			1			RTMG1_26_D08_A029
2.1.18.19	Expression increases from D5 to D11		2.51685			1	AT5G13240	transcription regulators	sp_v2.0_unigene9148	sp_v2.0_unigene61825	protein	P:negative regulation of transcription from RNA polymerase III promoter; C:nucleus
2.3.5.19	Expression increases from D5 to D11		2.19859			1			RTPHOS1_16_D05_A029		thioesterase thiol ester dehydrase-isomerase
2.4.18.15	Expression increases from D5 to D11		2.30663			1	AT4G39910	ubiquitin-specific protease 3; ATUBP3; UBIQUITIN-SPECIFIC PROTEASE 3	sp_v2.0_unigene4048		protein	P:ubiquitin-dependent protein catabolic process; F:ubiquitin thiolesterase activity; C:nucleus; F:transferase activity, transferring hexosyl groups; F:cysteine-type peptidase activity
3.1.12.13	Expression increases from D5 to D11		2.08104			1	AT1G23010	Cupredoxin superfamily protein	sp_v2.0_unigene1417		cupredoxin-like protein	F:oxidoreductase activity, acting on diphenols and related substances as donors, oxygen as acceptor; C:cytosol; F:copper ion binding; C:cell wall; P:oxidation-reduction process; F:zinc ion binding; P:response to fungus; C:plasmodesma; P:auxin polar transport; P:photomorphogenesis; P:meristem maintenance; P:lateral root formation; P:response to auxin stimulus; F:ubiquitin-protein ligase activity; …
3.2.22.5	Expression increases from D5 to D11		3.175			1	AT5G22920	CHY-type/CTCHY-type/RING-type Zinc finger protein; PGPD14	sp_v2.0_unigene15324		zinc finger	F:zinc ion binding
4.1.17.15	Expression increases from D5 to D11		2.08715			1	AT3G07760	Sterile alpha motif (SAM) domain-containing protei	sp_v2.0_unigene9437		downward leaf curling protein	C:cytoplasmic membrane-bounded vesicle
4.2.19.4	Expression increases from D5 to D11		2.11425			1	AT4G12700		sp_v2.0_unigene9364		unknown [Picea sitchensis]	C:trans-Golgi network; P:microtubule nucleation; C:Golgi apparatus; C:endosome; F:transferase activity, transferring glycosyl groups
4.2.22.8	Expression increases from D5 to D11		2.02285			1			sp_v2.0_unigene28221		unknown [Picea sitchensis]
4.3.17.19	Expression increases from D5 to D11		2.24965			1			RTDR2_19_E10_A021		zinc finger	F:zinc ion binding
4.3.20.9	Expression increases from D5 to D11		2.39254			1			sp_v2.0_unigene8289		unknown [Picea sitchensis]
4.4.22.18	Expression increases from D5 to D11		2.73466			1	AT1G68490		sp_v2.0_unigene15452		protein
4.4.8.3	Expression increases from D5 to D11		2.63577			1	AT1G25510	Eukaryotic aspartyl protease family protein	sp_v2.0_unigene15600		aspartic proteinase nepenthesin-1	C:extracellular region; F:aspartic-type endopeptidase activity; P:proteolysis
5.1.5.15	Expression increases from D5 to D11		4.09795			1	AT4G03420	Protein of unknown function (DUF789)	sp_v2.0_unigene5790		protein
5.2.12.3	Expression increases from D5 to D11		2.03007			1	AT5G17620		sp_v2.0_unigene4306		nuclear matrix protein 1	F:microtubule minus-end binding; C:phragmoplast; C:spindle microtubule
5.2.22.1	Expression increases from D5 to D11		2.05955			1	AT1G68570	Major facilitator superfamily protein	sp_v2.0_unigene21920		probable peptide nitrate transporter at5g62680	C:membrane; P:oligopeptide transport; F:transporter activity
5.2.23.18	Expression increases from D5 to D11		2.03889			1	AT4G34950	Major facilitator superfamily protein	sp_v2.0_unigene366		nodulin family protein	P:circadian rhythm; P:glucosinolate biosynthetic process; C:chloroplast; P:response to karrikin
5.3.6.8	Expression increases from D5 to D11		2.29892			1	AT5G42800	dihydroflavonol 4-reductase; DFR; DIHYDROFLAVONOL 4-REDUCTASE; DIHYDROKAEMPFEROL 4-REDUCTASE; M318; transparent testa 3; TT3	sp_v2.0_unigene28055		anthocyanidin reductase	F:binding
5.4.17.10	Expression increases from D5 to D11		2.90073			1	AT5G45820	CBL-interacting protein kinase 20; CBL-interacting protein kinase 20; CIPK20; PKS18; PROTEIN KINASE 18	sp_v2.0_unigene15642	sp_v2.0_unigene16486	serine-threonine kinase; protein kinase partial	P:protein phosphorylation; F:ATP binding; P:response to abscisic acid stimulus; P:signal transduction; F:protein serine/threonine kinase activity
6.1.12.1	Expression increases from D5 to D11		2.20149			1	AT1G05675	UDP-Glycosyltransferase superfamily protein	sp_v2.0_unigene38053	sp_v2.0_unigene19465	ubiquitin carrier protein	F:acid-amino acid ligase activity; F:ATP binding; P:cellular response to abscisic acid stimulus; P:cellular response to hydrogen peroxide; P:shoot morphogenesis; F:indole-3-butyrate beta-glucosyltransferase activity; P:cellular hyperosmotic salinity response; P:cellular response to water deprivation; F:indole-3-acetate beta-glucosyltransferase activity; P:indolebutyric acid metabolic process; P:r…
6.1.13.4	Expression increases from D5 to D11		2.30906			1	AT1G12250	Pentapeptide repeat-containing protein	sp_v2.0_unigene1464		thylakoid lumenal protein chloroplastic-like	C:extracellular region; C:chloroplast thylakoid membrane; C:chloroplast thylakoid lumen
6.1.16.8	Expression increases from D5 to D11		2.61292			3	AT5G10750	Protein of unknown function (DUF1336)	sp_v2.0_unigene5796		unknown [Picea sitchensis]	C:nucleus
6.1.17.22	Expression increases from D5 to D11		2.95536			1	AT5G11710	ENTH/VHS family protein	sp_v2.0_unigene5990		clathrin interactor epsin 1-like isoform 1	P:protein targeting to vacuole; F:protease binding; C:Golgi apparatus; F:phospholipid binding; C:actin filament; F:clathrin binding; C:thylakoid
6.1.20.1	Expression increases from D5 to D11		2.41666			1	AT4G37750	Integrase-type DNA-binding superfamily protein; AINTEGUMENTA; ANT; CKC; CKC1; COMPLEMENTING A PROTEIN KINASE C MUTANT 1; DRAGON; DRG	sp_v2.0_unigene27680		ap2 domain-containing transcription factor	P:root development; P:polarity specification of adaxial/abaxial axis; P:phyllotactic patterning; P:organ growth; P:regulation of transcription, DNA-dependent; F:2-alkenal reductase [NAD(P)] activity; P:determination of bilateral symmetry; F:DNA binding; P:organ morphogenesis; P:meristem initiation; F:sequence-specific DNA binding transcription factor activity; P:maintenance of shoot apical merist…
6.1.4.14	Expression increases from D5 to D11		2.2963			1			RTPQ1_36_B08_A032
6.2.9.22	Expression increases from D5 to D11		2.86754			1	AT1G08460	histone deacetylase 8	sp_v2.0_unigene732		histone deacetylase	P:histone deacetylation; C:nucleus; F:histone deacetylase activity
6.3.11.12	Expression increases from D5 to D11		2.17186			1			sp_v2.0_unigene51030
6.3.16.13	Expression increases from D5 to D11		2.87488			1	AT4G30960	SOS3-interacting protein 3; CBL-INTERACTING PROTEIN KINASE 6; CIPK6; PKS3; kinase	sp_v2.0_unigene23669		protein kinase partial	P:protein phosphorylation; F:ATP binding; P:response to abscisic acid stimulus; P:signal transduction; F:protein serine/threonine kinase activity
6.3.6.6	Expression increases from D5 to D11		2.4831			1	AT1G47670	Transmembrane amino acid transporter family protei; LYSINE HISTIDINE	sp_v2.0_unigene200		lysine histidine transporter	P:regulation of meristem growth; C:plasma membrane; F:amino acid transmembrane transporter activity; P:amino acid transport; C:integral to membrane
6.3.8.11	Expression increases from D5 to D11		2.06621			1			RTFE1_14_H03_A029		calcium-transporting atpase	F:calcium-transporting ATPase activity; P:calcium ion transmembrane transport; C:integral to membrane; F:metal ion binding; P:ATP biosynthetic process; F:ATP binding
6.4.7.9	Expression increases from D5 to D11		2.00136			3	AT2G45980		sp_v2.0_unigene26038		pinus taeda anonymous locus 2_9515_02 genomic sequence
7.1.6.10	Expression increases from D5 to D11		2.125			1	AT2G41900	CCCH-type zinc finger protein with ARM repeat doma; CCCH-TYPE ANKYRIN-REPEAT	sp_v2.0_unigene929		zinc finger ccch domain-containing protein
7.2.16.13	Expression increases from D5 to D11		2.06439			1	AT3G15140	Polynucleotidyl transferase, ribonuclease H-like s; exonuclease	sp_v2.0_unigene25455		3 exoribonuclease	F:nucleic acid binding; C:intracellular; F:zinc ion binding; F:exonuclease activity
7.3.15.24	Expression increases from D5 to D11		2.26277			1			sp_v2.0_unigene26251
7.3.8.11	Expression increases from D5 to D11		2.17281			1			RTFE1_14_C12_A029
7.4.18.2	Expression increases from D5 to D11		2.341			1	AT5G16340	AMP-dependent synthetase and ligase family protein	sp_v2.0_unigene28374		amp-binding protein	C:peroxisome; P:metabolic process; F:o-succinylbenzoate-CoA ligase activity; C:chloroplast
7.4.22.2	Expression increases from D5 to D11		2.52886			1	AT1G68300	Adenine nucleotide alpha hydrolases-like superfami	sp_v2.0_unigene17418		universal stress protein	P:response to stress
7.4.4.7	Expression increases from D5 to D11		2.63306			6			RTPQ1_8_A11_A032		argininosuccinate synthetase	C:cytoplasm; P:arginine biosynthetic process; F:ATP binding; F:argininosuccinate synthase activity
8.1.22.17	Expression increases from D5 to D11		2.14533			6	AT5G45820	CBL-interacting protein kinase 20; CBL-interacting protein kinase 20; CIPK20; PKS18; PROTEIN KINASE 18	sp_v2.0_unigene7001		serine-threonine kinase	P:negative regulation of abscisic acid mediated signaling pathway; P:protein phosphorylation; F:protein serine/threonine kinase activity; F:ATP binding
8.3.14.10	Expression increases from D5 to D11		2.29219			6			RTMNUT1_5_C07_A029		expansin family protein
8.4.12.3	Expression increases from D5 to D11		2.16207			3	AT4G02050	sugar transporter protein 7	sp_v2.0_unigene61839		glucose transporter	F:substrate-specific transmembrane transporter activity; C:integral to membrane; C:plasma membrane; P:transmembrane transport; P:carbohydrate transport
8.4.21.11	Expression increases from D5 to D11		2.63778			1	AT5G17560	BolA-like family protein	sp_v2.0_unigene17397	sp_v2.0_unigene23725	heat shock	F:2-alkenal reductase [NAD(P)] activity; F:ATP binding; P:response to stress; P:oxidation-reduction process; C:chloroplast; P:methylglyoxal catabolic process to D-lactate
9.1.21.13	Expression increases from D5 to D11		2.02055			1	AT3G07560	peroxin 13	sp_v2.0_unigene16495		glycine-rich protein	P:protein import into peroxisome matrix; C:peroxisomal membrane; P:fatty acid beta-oxidation
9.2.23.11	Expression increases from D5 to D11		2.17851			1	AT1G30080	Glycosyl hydrolase superfamily protein; hydrolase, hydrolyzing O-glycosyl compounds	sp_v2.0_unigene61681	sp_v2.0_unigene22445	dnaj homolog subfamily c member 25-like; glucan endo- -beta-glucosidase	P:protein folding; P:endoplasmic reticulum unfolded protein response; F:heat shock protein binding; F:unfolded protein binding; C:membrane; C:endoplasmic reticulum; C:cytoplasm; F:hydrolase activity, hydrolyzing O-glycosyl compounds; P:carbohydrate metabolic process; F:cation binding; C:plasma membrane; C:cell wall; C:intracellular membrane-bounded organelle; C:extracellular region; P:xylem devel…
9.3.7.18	Expression increases from D5 to D11		2.47218			1	AT5G45820	CBL-interacting protein kinase 20; CBL-interacting protein kinase 20; CIPK20; PKS18; PROTEIN KINASE 18	sp_v2.0_unigene17610		cbl-interacting protein kinase 22	P:negative regulation of abscisic acid mediated signaling pathway; P:protein phosphorylation; F:protein serine/threonine kinase activity; F:ATP binding
9.4.4.23	Expression increases from D5 to D11		2.20482			1	AT3G10720	Plant invertase/pectin methylesterase inhibitor su; PECTINESTERASE	sp_v2.0_unigene27022		probable pectinesterase pectinesterase inhibitor 41-like	P:cell wall modification; C:cytoplasmic membrane-bounded vesicle; C:cell wall; F:pectinesterase activity; F:aspartyl esterase activity; F:enzyme inhibitor activity; P:negative regulation of catalytic activity
9.4.7.13	Expression increases from D5 to D11		2.81213			1	AT5G62390	BCL-2-associated athanogene 7	sp_v2.0_unigene28708		iq calmodulin-binding motif family protein
2.4.19.9	Expression increases from D5 to D11 and from D15 to D25		2.33745		2.07895	3	AT1G76490	hydroxy methylglutaryl CoA reductase 1; 3-HYDROXY-3-METHYLGLUTARYL COA REDUCTASE; HMG-COA REDUCTASE; HMG1; HMGR1; HYDROXY METHYLGLUTARYL COA REDUCTASE AA; Hydroxymethylglutaryl-CoA reductase (NADPH); hydroxymethylglutaryl-CoA reductase; hydroxymethylglutaryl-CoA reductase (NADPH)//hydroxymethylglutaryl-CoA reductase	sp_v2.0_unigene12819		3-hydroxy-3-methylglutaryl coenzyme a reductase	P:coenzyme A metabolic process; P:oxidation-reduction process; C:mitochondrial membrane; C:integral to membrane; F:hydroxymethylglutaryl-CoA reductase (NADPH) activity; F:NADP binding; C:endoplasmic reticulum membrane; C:plastid membrane; P:isoprenoid biosynthetic process
5.1.12.14	Expression increases from D5 to D11 and from D15 to D25		2.22723		2.48371	3	AT5G20700	Protein of unknown function (DUF581)	sp_v2.0_unigene28171		PREDICTED: uncharacterized protein LOC100807906 [Glycine max]
5.1.16.22	Expression increases from D5 to D11 and from D15 to D25		2.3178		3.90964	3			sp_v2.0_unigene7951		unknown [Picea sitchensis]
8.1.19.22	Expression increases from D5 to D11 and from D15 to D25		2.26039		2.88957	3	AT1G76490	hydroxy methylglutaryl CoA reductase 1; 3-HYDROXY-3-METHYLGLUTARYL COA REDUCTASE; HMG-COA REDUCTASE; HMG1; HMGR1; HYDROXY METHYLGLUTARYL COA REDUCTASE AA; Hydroxymethylglutaryl-CoA reductase (NADPH); hydroxymethylglutaryl-CoA reductase; hydroxymethylglutaryl-CoA reductase (NADPH)//hydroxymethylglutaryl-CoA reductase	sp_v2.0_unigene21763		3-hydroxy-3-methylglutaryl coenzyme a reductase	P:coenzyme A metabolic process; P:oxidation-reduction process; C:mitochondrial membrane; C:integral to membrane; F:hydroxymethylglutaryl-CoA reductase (NADPH) activity; F:NADP binding; C:endoplasmic reticulum membrane; C:plastid membrane; P:isoprenoid biosynthetic process; P:sterol biosynthetic process; F:hydroxymethylglutaryl-CoA reductase activity
9.2.21.14	Expression increases from D5 to D11 and from D15 to D25		3.59039		2.97113	3	AT3G17690	cyclic nucleotide gated channel 19; ATCNGC19; CNGC19	sp_v2.0_unigene36007	sp_v2.0_unigene29908	probable cyclic nucleotide-gated ion channel chloroplastic-like	C:integral to membrane; F:ion channel activity; P:response to nematode; P:ion transport; P:transmembrane transport

## Sheet: ExprDecreases
Spot	Venn group	Fold-change from D0 to D5	Fold-change from D5 to D11	Fold-change from D11 to D15	Fold-change from D15 to D25	Cluster	Arabidopsis Locus	Arabidopsis description	Unigene	Unigene (II)	NCBI description	GO terms
1.3.12.4	Expression decreases from D0 to D11	2.1576	2.15646	2.15646		2	AT1G14590	Nucleotide-diphospho-sugar transferase family prot	sp_v2.0_unigene17645	sp_v2.0_unigene23306	pentatricopeptide repeat-containing	C:mitochondrion
10.3.16.15	Expression decreases from D0 to D11	2.81497	2.15483	2.15483		2	AT4G14746		sp_v2.0_unigene41694		unknown [Picea sitchensis]
12.1.12.22	Expression decreases from D0 to D11	2.70967	2.1742	2.1742		2			sp_v2.0_unigene38276
12.2.19.15	Expression decreases from D0 to D11	2.30966	2.14096	2.14096		2			RTCNT1_7_A01_A029
2.1.19.10	Expression decreases from D0 to D11	7.3455	2.5583	2.5583		2	AT1G76160	SKU5 similar 5; PECTINESTERASE; SKS5	sp_v2.0_unigene24035		l-ascorbate oxidase-like protein	F:copper ion binding; C:membrane; C:plant-type cell wall; F:L-ascorbate oxidase activity; C:apoplast; P:oxidation-reduction process
3.1.17.7	Expression decreases from D0 to D11	3.093	2.5097	2.5097		2			sp_v2.0_unigene24582		proline-rich arabinogalactan protein 4
3.4.7.3	Expression decreases from D0 to D11	2.12654	2.91892	2.91892		2			sp_v2.0_unigene24582		proline-rich arabinogalactan protein 4
4.1.16.8	Expression decreases from D0 to D11	2.14052	2.14702	2.14702		2			sp_v2.0_unigene13483	sp_v2.0_unigene15708
4.2.3.20	Expression decreases from D0 to D11	2.73978	2.09373	2.09373		2	AT1G24735	S-adenosyl-L-methionine-dependent methyltransferas; caffeoyl-CoA O-methyltransferase	sp_v2.0_unigene79396		caffeoyl- o-methyltransferase	P:metabolic process; F:O-methyltransferase activity
4.4.22.2	Expression decreases from D0 to D11	2.1152	2.11095	2.11095		5	AT3G12500	basic chitinase; ATHCHIB; BASIC CHITINASE; CHITINASE; PATHOGENESIS-RELATED 3; PR-3; PR3	sp_v2.0_unigene16067		basic endochitinase-like partial	P:carbohydrate metabolic process; F:chitinase activity; F:chitin binding; P:cell wall macromolecule catabolic process; P:chitin catabolic process
5.2.7.18	Expression decreases from D0 to D11	3.65502	3.76795	3.76795		2	AT1G74670	Gibberellin-regulated family protein	sp_v2.0_unigene16297		gibberellin induced protein	P:response to sucrose stimulus; P:response to glucose stimulus; C:extracellular region; P:seed dormancy process; P:response to fructose stimulus; P:gibberellic acid mediated signaling pathway; P:response to karrikin
7.1.21.13	Expression decreases from D0 to D11	18.1989	2.02836	2.02836		2	AT2G30860	glutathione S-transferase PHI 9; ATGSTF7; ATGSTF9; GLUTTR; glutathione transferase	sp_v2.0_unigene22256		glutathione s-transferase-like protein	F:transferase activity
7.2.3.4	Expression decreases from D0 to D11	4.09107	2.21522	2.21522		2			sp_v2.0_unigene31672		unknown [Picea sitchensis]
7.4.19.14	Expression decreases from D0 to D11	3.63423	4.89352	4.89352		2	AT5G47500	Pectin lyase-like superfamily protein; PECTIN METHYLESTERASE; pectinesterase	sp_v2.0_unigene21766		probable pectinesterase 68-like	P:histone phosphorylation; C:plant-type cell wall; P:cell wall modification; F:pectinesterase activity; C:extracellular region; F:aspartyl esterase activity; C:membrane
8.1.4.9	Expression decreases from D0 to D11	3.38796	2.41284	2.41284		2	AT2G19170	subtilisin-like serine protease 3; SERINE PROTEASE; SLP3	sp_v2.0_unigene15616		unknown [Picea sitchensis]	P:negative regulation of catalytic activity; F:identical protein binding; F:serine-type endopeptidase activity
8.3.16.3	Expression decreases from D0 to D11	2.78928	2.41712	2.41712		2			sp_v2.0_unigene12804
8.4.21.5	Expression decreases from D0 to D11	4.04925	2.00894	2.00894		2	AT2G28680	RmlC-like cupins superfamily protein; LEGUMIN	sp_v2.0_unigene27434		glutelin type-a	F:zinc ion binding; F:copper ion binding; F:nutrient reservoir activity
9.2.17.23	Expression decreases from D0 to D11	2.03374	2.7577	2.7577		2	AT4G27270	Quinone reductase family protein; oxidoreductase, acting on NADH or NADPH, quinone or similar compound as acceptor	sp_v2.0_unigene15423		minor allergen alt	F:2-hydroxy-1,4-benzoquinone reductase activity; P:oxidation-reduction process; P:response to auxin stimulus; P:negative regulation of transcription, DNA-dependent; C:vacuole; F:FMN binding; C:plasma membrane
9.3.15.8	Expression decreases from D0 to D11	2.17231	2.33672	2.33672		2			sp_v2.0_unigene17611		unknown [Picea sitchensis]	P:response to stress
6.1.5.19	Expression decreases from D0 to D11 and from D15 to D25	5.48902	2.09155	2.09155	2.1833	2	AT5G13870	xyloglucan endotransglucosylase/hydrolase 5; ENDOXYLOGLUCAN TRANSFERASE; ENDOXYLOGLUCAN TRANSFERASE A4; EXGT-A4; hydrolase, hydrolyzing O-glycosyl compounds	sp_v2.0_unigene21047		xyloglucan endotransglycosylase	F:hydrolase activity, hydrolyzing O-glycosyl compounds; P:cellular glucan metabolic process; C:apoplast; C:cell wall; F:xyloglucan:xyloglucosyl transferase activity
1.1.12.12	Expression decreases from D0 to D5	2.00132				2			RTWW3_9_B03_A022		beta-glucosidase 44-like	F:cellobiose glucosidase activity; P:carbohydrate metabolic process; C:cytosolic ribosome; C:plant-type cell wall; F:cation binding; F:amygdalin beta-glucosidase activity; F:beta-mannosidase activity; F:esculin beta-glucosidase activity; F:4-methylumbelliferyl-beta-D-glucopyranoside beta-glucosidase activity; F:beta-gentiobiose beta-glucosidase activity
1.1.16.21	Expression decreases from D0 to D5	3.64357				2	AT2G01850	endoxyloglucan transferase A3; EXGT-A3; XYLOGLUCAN-SPECIFIC GLUCANASE; hydrolase, hydrolyzing O-glycosyl compounds	sp_v2.0_unigene5829		probable xyloglucan endotransglucosylase hydrolase protein 28-like	F:xyloglucan:xyloglucosyl transferase activity; F:hydrolase activity, hydrolyzing O-glycosyl compounds; P:fruit development; P:stamen filament development; C:cell wall; P:phloem or xylem histogenesis; P:cellular glucan metabolic process; C:apoplast
1.1.17.22	Expression decreases from D0 to D5	4.81395				2	AT5G57540	xyloglucan endotransglucosylase/hydrolase 13; XYLOGLUCAN ENDOTRANSGLYCOSYLASE; hydrolase, hydrolyzing O-glycosyl compounds	sp_v2.0_unigene18225		probable xyloglucan endotransglucosylase hydrolase protein 23	P:cellular glucan metabolic process; F:hydrolase activity, hydrolyzing O-glycosyl compounds; C:apoplast; C:cell wall; F:xyloglucan:xyloglucosyl transferase activity
1.1.20.2	Expression decreases from D0 to D5	2.98069				2	AT3G59480	pfkB-like carbohydrate kinase family protein; CONCEPT-13900-1; FRUCTOKINASE; kinase	sp_v2.0_unigene23201		pfkb-type carbohydrate kinase family protein	F:ribokinase activity; P:D-ribose metabolic process; P:response to cadmium ion; C:plasma membrane; P:phosphorylation; C:chloroplast stroma
1.1.20.23	Expression decreases from D0 to D5	2.26428				2			RTAL1_2_D08_A029		gdp-fucose transporter-like protein	C:integral to membrane
1.1.4.15	Expression decreases from D0 to D5	2.30681				2	AT5G26340	Major facilitator superfamily protein; MSS1	sp_v2.0_unigene22406	sp_v2.0_unigene2832	hexose transporter	C:cytoplasm; P:amino acid import; C:plasmodesma; C:plasma membrane; P:transmembrane transport; P:carbohydrate transport; F:2-alkenal reductase [NAD(P)] activity; C:integral to membrane; F:high-affinity hydrogen:glucose symporter activity; P:oxidation-reduction process
1.1.7.15	Expression decreases from D0 to D5	3.74802				2	AT4G19030	NOD26-like major intrinsic protein 1; AT-NLM1; NLM1	sp_v2.0_unigene82497	sp_v2.0_unigene82595	aquaporin nip1-2	P:silicate transport; P:water transport; C:Casparian strip; P:arsenite transport; P:lactate transmembrane transport; C:plasma membrane; P:hydrogen peroxide transmembrane transport; P:response to arsenic-containing substance; F:lactate transmembrane transporter activity; F:arsenite transmembrane transporter activity; P:response to hypoxia; C:integral to membrane; F:silicate transmembrane transport…
1.1.7.18	Expression decreases from D0 to D5	2.40452				2	AT2G40250	SGNH hydrolase-type esterase superfamily protein; APG; carboxylic ester hydrolase	sp_v2.0_unigene11229		zinc finger	F:hydrolase activity, acting on ester bonds
1.1.8.16	Expression decreases from D0 to D5	4.24057				2	AT1G11260	sugar transporter 1	sp_v2.0_unigene8427		protein	P:response to nematode; C:vacuole; P:monosaccharide transport; C:plasma membrane; F:monosaccharide transmembrane transporter activity; P:transmembrane transport; F:sucrose:hydrogen symporter activity; F:2-alkenal reductase [NAD(P)] activity; C:integral to membrane; C:nucleus; P:oxidation-reduction process
1.2.19.19	Expression decreases from D0 to D5	2.10373				2	AT4G03210	xyloglucan endotransglucosylase/hydrolase 9; XTH9; XYLOGLUCAN ENDOTRANSGLUCOSYLASE/HYDROLASE 9; XYLOGLUCAN ENDOTRANSGLYCOSYLASE; hydrolase, acting on glycosyl bonds; xyloglucan:xyloglucosyl transferase	sp_v2.0_unigene82279		xyloglucan endotransglycosylase	P:cellular glucan metabolic process; F:hydrolase activity, hydrolyzing O-glycosyl compounds; C:apoplast; C:cell wall; F:xyloglucan:xyloglucosyl transferase activity
1.2.5.3	Expression decreases from D0 to D5	2.03599				2	AT1G01300	Eukaryotic aspartyl protease family protein	sp_v2.0_unigene7932		protein	C:plant-type cell wall; P:cell wall organization; F:aspartic-type endopeptidase activity; P:proteolysis; C:membrane; P:response to karrikin
1.2.7.10	Expression decreases from D0 to D5	3.27139				2	AT5G13870	xyloglucan endotransglucosylase/hydrolase 5; ENDOXYLOGLUCAN TRANSFERASE; ENDOXYLOGLUCAN TRANSFERASE A4; EXGT-A4; hydrolase, hydrolyzing O-glycosyl compounds	sp_v2.0_unigene49685		xyloglucan endotransglycosylase	F:xyloglucan:xyloglucosyl transferase activity; F:hydrolase activity, hydrolyzing O-glycosyl compounds; C:plant-type cell wall; P:response to mechanical stimulus; P:response to low light intensity stimulus; P:unidimensional cell growth; P:cellular glucan metabolic process; P:response to auxin stimulus; C:chloroplast; C:membrane; C:apoplast
1.2.8.12	Expression decreases from D0 to D5	3.93744				2			RTFE1_18_H06_A029
1.3.17.22	Expression decreases from D0 to D5	3.03412				2	AT2G18160	basic leucine-zipper 2; GBF5; TRANSCRIPTION FACTOR GBF5	sp_v2.0_unigene8657		pinus taeda anonymous locus cl2315contig1_03 genomic sequence	P:regulation of transcription, DNA-dependent; F:sequence-specific DNA binding; F:protein dimerization activity; F:sequence-specific DNA binding transcription factor activity
1.3.19.14	Expression decreases from D0 to D5	4.10882				2	AT4G20260	plasma-membrane associated cation-binding protein	sp_v2.0_unigene22770		salt stress root protein rs1-like	F:binding
1.4.10.2	Expression decreases from D0 to D5	2.6899				2	AT3G05625	Tetratricopeptide repeat (TPR)-like superfamily pr	sp_v2.0_unigene25125		tpr repeat	C:chloroplast stroma
1.4.17.3	Expression decreases from D0 to D5	3.01536				2	AT2G45470	FASCICLIN-like arabinogalactan protein 8; FLA8	sp_v2.0_unigene26391		fasciclin-like arabinogalactan protein 8	C:plant-type cell wall; P:pattern specification process; C:anchored to plasma membrane; P:regulation of cell size; P:plant-type cell wall organization; P:auxin polar transport; P:root morphogenesis; P:plant-type cell wall biogenesis; P:growth; C:apoplast
10.1.1.10	Expression decreases from D0 to D5	2.42585				3	AT5G05340	Peroxidase superfamily protein; PEROXIDASE	sp_v2.0_unigene78612		peroxidase-like protein	F:heme binding; F:peroxidase activity; P:oxidation-reduction process; P:response to oxidative stress
10.1.4.11	Expression decreases from D0 to D5	2.00178				2	AT3G09930	GDSL-like Lipase/Acylhydrolase superfamily protein; GDSL; carboxylic ester hydrolase	sp_v2.0_unigene17411		pinus taeda anonymous locus 0_15557_01 genomic sequence	P:lipid metabolic process; F:hydrolase activity, acting on ester bonds
10.1.6.4	Expression decreases from D0 to D5	2.21444				2			RTMG1_2_F07_A029		transcription coactivator	F:binding
10.1.9.6	Expression decreases from D0 to D5	3.07767				4	AT1G20190	expansin 11; ARABIDOPSIS THALIANA EXPANSIN A11; ATEXP11; ATEXPA11; ATHEXP ALPHA 1.14; EXP11	sp_v2.0_unigene22788		alpha-expansin 11	C:extracellular region; C:membrane; P:plant-type cell wall organization; C:cell wall
10.2.21.18	Expression decreases from D0 to D5	2.01902				4	AT2G40610	expansin A8; ARABIDOPSIS THALIANA EXPANSIN A8; ATEXP8; ATEXPA8; ATHEXP ALPHA 1.11; EXP8	sp_v2.0_unigene77568		expansin 1	C:extracellular region; P:plant-type cell wall organization; C:membrane
10.3.23.10	Expression decreases from D0 to D5	5.52558				2	AT2G28680	RmlC-like cupins superfamily protein; LEGUMIN	sp_v2.0_unigene27434		glutelin type-a	F:zinc ion binding; F:copper ion binding; F:nutrient reservoir activity
10.4.19.12	Expression decreases from D0 to D5	2.36263				2			RTBOR1_8_E08_A029
10.4.21.5	Expression decreases from D0 to D5	2.13186				2			sp_v2.0_unigene87689
11.2.10.9	Expression decreases from D0 to D5	4.5428				2	AT2G38920	SPX (SYG1/Pho81/XPR1) domain-containing protein /	sp_v2.0_unigene5673		e3 ubiquitin-protein ligase bah1-like protein	P:fatty acid catabolic process; P:cellular response to phosphate starvation; P:phosphate ion transport; C:nucleus; F:zinc ion binding
11.2.17.3	Expression decreases from D0 to D5	2.20865				3	AT1G80920	Chaperone DnaJ-domain superfamily protein; J8	sp_v2.0_unigene10065		chaperone protein dnaj chloroplast	P:protein folding; F:heat shock protein binding; F:unfolded protein binding
11.3.13.23	Expression decreases from D0 to D5	3.15705				2	AT3G12110	actin-11; ACT11; ACTIN; ACTIN-11	sp_v2.0_unigene23701		actin	C:cytoplasm; C:cytoskeleton; P:root hair elongation; C:plasma membrane; C:cell wall; F:ATP binding; C:nucleus
11.3.17.11	Expression decreases from D0 to D5	2.07379				2	AT2G16600	rotamase CYP 3; CYCLOPHILIN; CYTOSOLIC CYCLOPHILIN ROC3; ROC3	sp_v2.0_unigene15800	sp_v2.0_unigene16083	cysteine-rich repeat secretory protein
11.3.18.18	Expression decreases from D0 to D5	4.30594				5	AT1G08500	early nodulin-like protein 18	sp_v2.0_unigene15717		pinus taeda anonymous locus cl4575contig1_06 genomic sequence	F:copper ion binding; F:electron carrier activity; P:electron transport chain
11.3.20.6	Expression decreases from D0 to D5	3.55799				2	AT5G26340	Major facilitator superfamily protein; MSS1	sp_v2.0_unigene22406		hexose transporter	C:cytoplasm; P:amino acid import; C:plasmodesma; C:plasma membrane; P:transmembrane transport; P:carbohydrate transport; F:2-alkenal reductase [NAD(P)] activity; C:integral to membrane; F:high-affinity hydrogen:glucose symporter activity; P:oxidation-reduction process
11.3.3.23	Expression decreases from D0 to D5	3.72846				2	AT2G01850	endoxyloglucan transferase A3; EXGT-A3; XYLOGLUCAN-SPECIFIC GLUCANASE; hydrolase, hydrolyzing O-glycosyl compounds	sp_v2.0_unigene5829		probable xyloglucan endotransglucosylase hydrolase protein 28-like	F:xyloglucan:xyloglucosyl transferase activity; F:hydrolase activity, hydrolyzing O-glycosyl compounds; P:fruit development; P:stamen filament development; C:cell wall; P:phloem or xylem histogenesis; P:cellular glucan metabolic process; C:apoplast
11.4.11.14	Expression decreases from D0 to D5	8.44988				2	AT3G12500	basic chitinase; ATHCHIB; BASIC CHITINASE; CHITINASE; PATHOGENESIS-RELATED 3; PR-3; PR3	sp_v2.0_unigene78646		basic endochitinase-like protein	P:carbohydrate metabolic process; F:chitinase activity; F:chitin binding; P:cell wall macromolecule catabolic process; P:chitin catabolic process
11.4.11.19	Expression decreases from D0 to D5	2.04023				2			sp_v2.0_unigene43952
11.4.12.22	Expression decreases from D0 to D5	8.29701				5			COLD1_11_E03_A029		pinus taeda anonymous locus 0_8304_02 genomic sequence	P:toxin catabolic process; P:response to cyclopentenone; F:ATPase activity; C:plasma membrane; F:ATP binding
11.4.4.22	Expression decreases from D0 to D5	2.39853				2	AT4G27940	manganese tracking factor for mitochondrial SOD2	sp_v2.0_unigene697		mitochondrial carrier	P:transport; C:integral to membrane
12.1.14.6	Expression decreases from D0 to D5	2.69785				2	AT1G15380	Lactoylglutathione lyase / glyoxalase I family pro; GYLOXALASE; lactoylglutathione lyase	sp_v2.0_unigene23731	sp_v2.0_unigene80028	pinus taeda anonymous locus 0_14804_01 genomic sequence	F:lyase activity
12.1.18.16	Expression decreases from D0 to D5	2.52808				2	AT3G17840	receptor-like kinase 902	sp_v2.0_unigene21837		atypical receptor-like kinase mark	C:vacuolar membrane; P:response to fungus; P:translation; P:plant-type cell wall organization; P:regulation of meristem growth; C:cell wall; C:cytosolic large ribosomal subunit; P:transmembrane receptor protein tyrosine kinase signaling pathway; C:intrinsic to membrane; P:protein phosphorylation; F:protein serine/threonine kinase activity; F:structural constituent of ribosome; C:plasmodesma; C:pl…
12.1.6.11	Expression decreases from D0 to D5	2.1326				2	AT5G41080	PLC-like phosphodiesterases superfamily protein; glycerophosphodiester phosphodiesterase	sp_v2.0_unigene21907		protein	P:glycerol metabolic process; P:lipid metabolic process; C:cytoplasmic membrane-bounded vesicle; F:glycerophosphodiester phosphodiesterase activity
12.2.11.4	Expression decreases from D0 to D5	2.59796				2			sp_v2.0_unigene23641		unknown [Picea sitchensis]
12.2.18.21	Expression decreases from D0 to D5	2.00844				2	AT3G11660	NDR1/HIN1-like 1; NHL1	sp_v2.0_unigene15451		vamp protein sec22
12.2.8.15	Expression decreases from D0 to D5	3.54977				5	AT5G44020	HAD superfamily, subfamily IIIB acid phosphatase ; acid phosphatase	sp_v2.0_unigene16442		acid phosphatase 1-like	C:membrane; C:vacuole; C:cell wall; F:acid phosphatase activity
12.2.9.6	Expression decreases from D0 to D5	2.52596				5			sp_v2.0_unigene15933
12.3.19.20	Expression decreases from D0 to D5	2.04308				2	AT1G52570	phospholipase D alpha 2; PHOSPHLIPASE D ALPHA 2; PHOSPHOLIPASE D; PHOSPHOLIPASE D1; PLDALPHA2	sp_v2.0_unigene5700		phospholipase d alpha 1-like	C:membrane; C:intracellular membrane-bounded organelle; F:phospholipase activity; P:positive regulation of biological process; P:post-embryonic development; P:lipid metabolic process; F:phosphoric diester hydrolase activity; F:binding; C:cytoplasmic part; P:cellular response to starvation
12.3.21.2	Expression decreases from D0 to D5	2.36877				5	AT1G65730	YELLOW STRIPE like 7	sp_v2.0_unigene3402		probable metal-nicotianamine transporter ysl7	P:transmembrane transport; C:plasma membrane
12.3.23.15	Expression decreases from D0 to D5	2.35814				2	AT3G06650	ATP-citrate lyase B-1; ACLB; ACLB-1; ATP CITRATE LYASE; ATP-CITRATE-LYASE; citrate (pro-3S)-lyase	sp_v2.0_unigene12362		atp citrate lyase a-subunit	P:brassinosteroid biosynthetic process; P:acetyl-CoA biosynthetic process; C:cytosol; P:protein desumoylation; F:lyase activity; F:ATP citrate synthase activity; C:citrate lyase complex; P:vegetative to reproductive phase transition of meristem; P:cellular carbohydrate metabolic process; F:succinate-CoA ligase (ADP-forming) activity; F:nucleotide binding; P:hydrogen peroxide biosynthetic process;…
12.4.15.6	Expression decreases from D0 to D5	2.3512				2	AT3G53980	Bifunctional inhibitor/lipid-transfer protein/seed	sp_v2.0_unigene7735		pinus taeda anonymous locus umn_cl9contig2_03 genomic sequence	P:lipid transport; C:extracellular region; P:proteolysis; F:lipid binding; F:peptidase activity
12.4.23.13	Expression decreases from D0 to D5	3.29046				2	AT4G34050	S-adenosyl-L-methionine-dependent methyltransferas; CAFFEOYL-COA O-METHYLTRANSFERASE	sp_v2.0_unigene15656	sp_v2.0_unigene20762	caffeoyl- o-methyltransferase	P:metabolic process; F:O-methyltransferase activity
12.4.3.15	Expression decreases from D0 to D5	2.12136				2	AT3G18370	C2 domain-containing protein	sp_v2.0_unigene3077		plant synaptotagmin
12.4.4.7	Expression decreases from D0 to D5	2.18446				5			RTPQ1_4_F09_A032		unknown [Picea sitchensis]	F:zinc ion binding
12.4.8.13	Expression decreases from D0 to D5	2.63307				2	AT1G78830	Curculin-like (mannose-binding) lectin family prot	sp_v2.0_unigene21988		g-type lectin s-receptor-like serine threonine-protein kinase sd2-5-like
2.1.11.7	Expression decreases from D0 to D5	2.09694				2	AT3G11660	NDR1/HIN1-like 1; NHL1	sp_v2.0_unigene15451		vamp protein sec22
2.1.14.14	Expression decreases from D0 to D5	4.06523				2	AT5G56600	profilin 3; PFN3; PRF3; PROFILIN; PROFILIN 3	sp_v2.0_unigene23418		profilin-like protein	P:actin cytoskeleton organization; C:cytoplasm; F:actin binding; C:actin cytoskeleton
2.1.14.2	Expression decreases from D0 to D5	2.52983				2	AT4G30190	H(+)-ATPase 2; AHA2; H+-TRANSPORTING ATPASE; P-TYPE H(+)-ATPASE ISOFORM 2; PMA2; hydrogen-exporting ATPase, phosphorylative mechanism	sp_v2.0_unigene15660		plasma membrane h+-atpase	P:regulation of stomatal movement; P:response to water deprivation; F:hydrogen-exporting ATPase activity, phosphorylative mechanism; C:vacuole; C:integral to membrane; F:metal ion binding; P:ATP biosynthetic process; P:cation transport; P:response to abscisic acid stimulus; P:ATP catabolic process; C:plasma membrane; C:nucleus; F:ATP binding
2.1.19.13	Expression decreases from D0 to D5	2.74264				2	AT4G30190	H(+)-ATPase 2; AHA2; H+-TRANSPORTING ATPASE; P-TYPE H(+)-ATPASE ISOFORM 2; PMA2; hydrogen-exporting ATPase, phosphorylative mechanism	sp_v2.0_unigene15660		plasma membrane h+-atpase	P:regulation of stomatal movement; P:response to water deprivation; F:hydrogen-exporting ATPase activity, phosphorylative mechanism; C:vacuole; C:integral to membrane; F:metal ion binding; P:ATP biosynthetic process; P:cation transport; P:response to abscisic acid stimulus; P:ATP catabolic process; C:plasma membrane; C:nucleus; F:ATP binding
2.1.2.14	Expression decreases from D0 to D5	2.17073				2			sp_v2.0_unigene11512		dormancy auxin associated-like partial
2.1.23.16	Expression decreases from D0 to D5	2.00435				2	AT3G17440	novel plant snare 13; ATNPSN13; NPSN13	sp_v2.0_unigene15412		novel plant snare 13	P:cellular membrane fusion; C:cell plate; C:plasmodesma; C:plasma membrane; F:protein transporter activity; P:vesicle-mediated transport; C:chloroplast
2.2.11.3	Expression decreases from D0 to D5	2.11922				2			sp_v2.0_unigene15883
2.2.13.16	Expression decreases from D0 to D5	3.01268				5	AT3G62860	alpha/beta-Hydrolases superfamily protein; LYSOPHOSPHOLIPASE; hydrolase	sp_v2.0_unigene26279		esterase lipase thioesterase family protein	F:acylglycerol lipase activity; C:plasma membrane
2.2.16.1	Expression decreases from D0 to D5	2.36268				2	AT1G02065	squamosa promoter binding protein-like 8; SPL8; SQUAMOSA PROMOTER BINDING PROTEIN-LIKE 8	sp_v2.0_unigene2457		protein	F:DNA binding; C:nucleus; P:plant-type spore development; P:gametophyte development
2.2.21.4	Expression decreases from D0 to D5	2.41369				5	AT1G29520	AWPM-19-like family protein	sp_v2.0_unigene4336		plasma membrane associated protein	C:cytoplasmic membrane-bounded vesicle; C:membrane
2.2.22.1	Expression decreases from D0 to D5	4.10131				2	AT2G01850	endoxyloglucan transferase A3; EXGT-A3; XYLOGLUCAN-SPECIFIC GLUCANASE; hydrolase, hydrolyzing O-glycosyl compounds	sp_v2.0_unigene5829		probable xyloglucan endotransglucosylase hydrolase protein 28-like	F:xyloglucan:xyloglucosyl transferase activity; F:hydrolase activity, hydrolyzing O-glycosyl compounds; P:fruit development; P:stamen filament development; C:cell wall; P:phloem or xylem histogenesis; P:cellular glucan metabolic process; C:apoplast
2.2.9.24	Expression decreases from D0 to D5	2.86114				2	AT5G65810		sp_v2.0_unigene25369		PREDICTED: uncharacterized protein At3g49720-like [Vitis vinifera]	C:Golgi membrane; P:homogalacturonan metabolic process; C:endosome; P:pectin metabolic process; C:trans-Golgi network
2.3.14.4	Expression decreases from D0 to D5	3.86838				2	AT5G10240	asparagine synthetase 3; ASN3; ASPARAGINE SYNTHETASE; ASPARAGINE SYNTHETASE 3; amidophosphoribosyltransferase; amidophosphoribosyltransferase//asparagine synthase (glutamine-hydrolyzing); glutamine-fructose-6-phosphate transaminase (isomerizing)	sp_v2.0_unigene5646		asparagine synthetase	F:asparagine synthase (glutamine-hydrolyzing) activity; P:asparagine biosynthetic process; F:ATP binding; C:cytosol; F:aspartate-ammonia ligase activity
2.3.19.13	Expression decreases from D0 to D5	2.11431				5	AT1G08380	photosystem I subunit O	sp_v2.0_unigene17292		photosystem i subunit o	C:photosystem I; P:pentose-phosphate shunt; P:regulation of protein dephosphorylation; P:cellular cation homeostasis; P:photosystem II assembly; C:chloroplast; P:divalent metal ion transport; P:cysteine biosynthetic process; P:plastid organization; P:photosynthesis, light harvesting in photosystem I; P:rRNA processing; C:mitochondrion
2.3.22.11	Expression decreases from D0 to D5	2.25553				2			FLD1_54_A09_A029		succinate dehydrogenase	P:tricarboxylic acid cycle; F:electron carrier activity; F:2 iron, 2 sulfur cluster binding; F:succinate dehydrogenase (ubiquinone) activity
2.4.13.3	Expression decreases from D0 to D5	2.55784				2			sp_v2.0_unigene61930	sp_v2.0_unigene18305	leucine rich repeat-like partial	P:defense response; F:ADP binding
2.4.2.7	Expression decreases from D0 to D5	2.61706				2	AT1G14345	NAD(P)-linked oxidoreductase superfamily protein	sp_v2.0_unigene2961		pinus taeda anonymous locus 0_18261_01 genomic sequence	F:nucleic acid binding; C:chloroplast thylakoid membrane; F:nucleotide binding
2.4.9.2	Expression decreases from D0 to D5	2.06282				2	AT5G65810		sp_v2.0_unigene63601	sp_v2.0_unigene25369*	PREDICTED: uncharacterized protein At3g49720-like [Vitis vinifera]	C:membrane; C:cytoplasmic part; C:intracellular membrane-bounded organelle
3.1.22.20	Expression decreases from D0 to D5	3.08028				2	AT4G10440	S-adenosyl-L-methionine-dependent methyltransferas	sp_v2.0_unigene8726		atp binding	F:kinase activity; P:phosphorylation; F:methyltransferase activity; P:methylation
3.1.22.9	Expression decreases from D0 to D5	3.33778				2	AT5G63690	Nucleic acid-binding, OB-fold-like protein	sp_v2.0_unigene1372		soss complex subunit b1	C:plastid
3.1.3.17	Expression decreases from D0 to D5	2.25303				2	AT5G20950	Glycosyl hydrolase family protein; BETA-D-GLUCAN EXOHYDROLASE; hydrolase, hydrolyzing O-glycosyl compounds	sp_v2.0_unigene21428		hydrolyzing o-glycosyl	P:carbohydrate metabolic process; F:beta-glucosidase activity
3.1.6.18	Expression decreases from D0 to D5	2.11971				2	AT1G28110	serine carboxypeptidase-like 45; SERINE CARBOXYPEPTIDASE	sp_v2.0_unigene20931		serine carboxypeptidase-like 45-like	F:serine-type carboxypeptidase activity; C:plant-type cell wall; C:cytoplasmic membrane-bounded vesicle; P:proteolysis
3.2.16.14	Expression decreases from D0 to D5	3.17708				5	AT1G80920	Chaperone DnaJ-domain superfamily protein; J8	sp_v2.0_unigene60577		chaperone protein dnaj	P:protein folding; F:heat shock protein binding; C:intracellular membrane-bounded organelle; F:unfolded protein binding
3.2.19.11	Expression decreases from D0 to D5	4.43218				2	AT5G14740	carbonic anhydrase 2; CA18; CA2; CARBONIC ANHYDRASE; CARBONIC ANHYDRASE 2; CONCEPT-14080-2; carbonate dehydratase	sp_v2.0_unigene15573		carbonic anhydrase	C:cytosol; F:carbonate dehydratase activity; F:zinc ion binding; P:defense response to bacterium; P:response to cold; C:chloroplast envelope; P:regulation of stomatal movement; P:response to carbon dioxide; C:chloroplast thylakoid membrane; C:chloroplast stroma; P:defense response to fungus, incompatible interaction; P:carbon utilization; C:plasma membrane; C:stromule; C:apoplast
3.3.22.8	Expression decreases from D0 to D5	2.49161				2	AT1G15520	pleiotropic drug resistance 12; ABC TRANSPORTER	sp_v2.0_unigene3539		pleiotropic drug resistance protein	P:transport; F:organic phosphonate transmembrane-transporting ATPase activity; C:integral to membrane; P:ATP catabolic process; F:ATP binding; F:polyamine-transporting ATPase activity
3.4.4.22	Expression decreases from D0 to D5	5.60509				5	AT5G13870	xyloglucan endotransglucosylase/hydrolase 5; ENDOXYLOGLUCAN TRANSFERASE; ENDOXYLOGLUCAN TRANSFERASE A4; EXGT-A4; hydrolase, hydrolyzing O-glycosyl compounds	sp_v2.0_unigene61409		xyloglucan endotransglycosylase	F:hydrolase activity, hydrolyzing O-glycosyl compounds; P:cellular glucan metabolic process; C:apoplast; C:cell wall; F:xyloglucan:xyloglucosyl transferase activity
3.4.5.7	Expression decreases from D0 to D5	2.35671				2	AT1G64640	early nodulin-like protein 8	sp_v2.0_unigene26823		early nodulin-like protein 1	F:copper ion binding; F:electron carrier activity
4.1.1.8	Expression decreases from D0 to D5	2.61347				2	AT5G20950	Glycosyl hydrolase family protein; BETA-D-GLUCAN EXOHYDROLASE; hydrolase, hydrolyzing O-glycosyl compounds	sp_v2.0_unigene81980	sp_v2.0_unigene24105	glycosyl hydrolase-like protein	P:carbohydrate metabolic process; F:hydrolase activity, hydrolyzing O-glycosyl compounds
4.1.2.22	Expression decreases from D0 to D5	4.98512				2	AT2G28680	RmlC-like cupins superfamily protein; LEGUMIN	sp_v2.0_unigene78501		glutelin type-a	F:zinc ion binding; F:copper ion binding; F:nutrient reservoir activity
4.1.20.17	Expression decreases from D0 to D5	2.14984				2	AT3G54190	Transducin/WD40 repeat-like superfamily protein	sp_v2.0_unigene27917	sp_v2.0_unigene15821	protein	P:xylan biosynthetic process; P:glucuronoxylan metabolic process; C:mitochondrion
4.1.21.4	Expression decreases from D0 to D5	2.33576				2	AT4G15470	Bax inhibitor-1 family protein	sp_v2.0_unigene14967		transmembrane bax inhibitor motif-containing protein 4	P:protein targeting to vacuole; C:mitochondrion; C:integral to membrane; P:endosomal transport; P:cellular membrane fusion; P:Golgi vesicle transport
4.1.22.18	Expression decreases from D0 to D5	2.16676				2			sp_v2.0_unigene92291
4.2.19.6	Expression decreases from D0 to D5	2.68385				2	AT1G05850	Chitinase family protein; CHITINASE; CHITINASE-LIKE PROTEIN 1; CTL1; ECTOPIC DEPOSITION OF LIGNIN IN PITH; ELP; ELP1	sp_v2.0_unigene16033		class i chitinase	P:response to fructose stimulus; P:regulation of carbohydrate biosynthetic process; P:response to wounding; C:apoplast; P:coumarin biosynthetic process; P:water transport; P:multidimensional cell growth; F:chitinase activity; F:polysaccharide binding; P:calcium ion transport; P:regulation of meristem growth; P:response to salt stress; P:chitin catabolic process; P:pattern specification process; P…
4.2.7.17	Expression decreases from D0 to D5	2.40872				2	AT2G41050	PQ-loop repeat family protein / transmembrane fami	sp_v2.0_unigene3009		protein
4.3.11.18	Expression decreases from D0 to D5	2.19713				3	AT3G45970	expansin-like A1; ARABIDOPSIS THALIANA EXPANSIN-LIKE A1; ATEXLA1; ATEXPL1; ATHEXP BETA 2.1; EXPL1	sp_v2.0_unigene2858		expansin-like partial	C:extracellular region; C:plant-type cell wall; P:sexual reproduction; C:membrane
4.3.14.14	Expression decreases from D0 to D5	2.24756				2			sp_v2.0_unigene37952	sp_v2.0_unigene37198
4.3.17.6	Expression decreases from D0 to D5	3.86882				2	AT5G13870	xyloglucan endotransglucosylase/hydrolase 5; ENDOXYLOGLUCAN TRANSFERASE; ENDOXYLOGLUCAN TRANSFERASE A4; EXGT-A4; hydrolase, hydrolyzing O-glycosyl compounds	sp_v2.0_unigene49685		xyloglucan endotransglycosylase	F:xyloglucan:xyloglucosyl transferase activity; F:hydrolase activity, hydrolyzing O-glycosyl compounds; C:plant-type cell wall; P:response to mechanical stimulus; P:response to low light intensity stimulus; P:unidimensional cell growth; P:cellular glucan metabolic process; P:response to auxin stimulus; C:chloroplast; C:membrane; C:apoplast
4.3.17.9	Expression decreases from D0 to D5	2.16997				2	AT4G14819	Protein of unknown function (DUF1677)	sp_v2.0_unigene37610		unknown [Picea sitchensis]
4.3.20.4	Expression decreases from D0 to D5	3.03304				2	AT4G16370	oligopeptide transporter; ATOPT3; OLIGOPEPTIDE TRANSPORTER; OPT3	sp_v2.0_unigene7744		oligopeptide transporter 3-like	P:multidimensional cell growth; P:transmembrane transport; P:root hair elongation; P:polysaccharide biosynthetic process; P:cell tip growth; P:cell wall organization; C:plasmodesma; P:oligopeptide transport; P:cellular metal ion homeostasis; C:cytoplasmic membrane-bounded vesicle; F:oligopeptide transporter activity; P:anthocyanin accumulation in tissues in response to UV light; P:regulation of h…
4.3.22.2	Expression decreases from D0 to D5	5.52751				2			sp_v2.0_unigene15157
4.3.9.1	Expression decreases from D0 to D5	2.81475				2	AT5G38900	Thioredoxin superfamily protein	sp_v2.0_unigene29458		dsba oxidoreductase family protein	P:defense response to fungus, incompatible interaction; F:protein disulfide oxidoreductase activity
4.4.12.17	Expression decreases from D0 to D5	2.45103				2	AT1G72200	RING/U-box superfamily protein; RING-H2	sp_v2.0_unigene6783		e3 ubiquitin-protein ligase atl6-like	F:metal ion binding
4.4.20.4	Expression decreases from D0 to D5	4.41065				5	AT2G39730	rubisco activase; RCA; RUB; RUBISCO ACTIVASE; RUBSICO ACTIVASE ALTERNATIVE FORM	sp_v2.0_unigene17656		ribulose bisphosphate carboxylase oxygenase activase chloroplast	C:cell wall; P:response to jasmonic acid stimulus; F:ribulose-1,5-bisphosphate carboxylase/oxygenase activator activity; F:ADP binding; P:defense response to bacterium; P:response to light stimulus; P:response to cold; C:chloroplast envelope; F:ATP binding; C:chloroplast thylakoid membrane; P:leaf senescence; C:plastoglobule; P:regulation of catalytic activity; C:nucleus; C:stromule; C:apoplast
4.4.6.21	Expression decreases from D0 to D5	7.56991				2	AT2G30860	glutathione S-transferase PHI 9; ATGSTF7; ATGSTF9; GLUTTR; glutathione transferase	sp_v2.0_unigene61141		glutathione s-transferase-like protein	F:transferase activity
4.4.9.3	Expression decreases from D0 to D5	4.83258				2	AT1G80760	NOD26-like intrinsic protein 6;1; NIP6;1	sp_v2.0_unigene45695		mip nip subfamily	P:borate transmembrane transport; F:borate uptake transmembrane transporter activity; P:water transport; C:lateral plasma membrane; P:arsenite transport; P:urea transmembrane transport; F:borate transmembrane transporter activity; F:glycerol transmembrane transporter activity; P:response to arsenic-containing substance; F:arsenite transmembrane transporter activity; F:urea transmembrane transport…
5.1.1.2	Expression decreases from D0 to D5	2.05064				2	AT4G18170	WRKY DNA-binding protein 28; ATWRKY28; WRKY28	sp_v2.0_unigene37241		protein	F:sequence-specific DNA binding transcription factor activity; F:sequence-specific DNA binding; C:plastid; P:regulation of transcription, DNA-dependent
5.1.23.23	Expression decreases from D0 to D5	2.87648				5	AT1G19530		sp_v2.0_unigene14968		unknown [Picea sitchensis]
5.1.7.19	Expression decreases from D0 to D5	2.13163				2	AT5G41080	PLC-like phosphodiesterases superfamily protein; glycerophosphodiester phosphodiesterase	sp_v2.0_unigene21907		protein	P:glycerol metabolic process; P:lipid metabolic process; C:cytoplasmic membrane-bounded vesicle; F:glycerophosphodiester phosphodiesterase activity
5.2.13.10	Expression decreases from D0 to D5	2.497				2	AT5G06570	alpha/beta-Hydrolases superfamily protein	sp_v2.0_unigene7498		pinus taeda anonymous locus 2_2483_01 genomic sequence	F:hydrolase activity; P:metabolic process
5.2.2.5	Expression decreases from D0 to D5	2.31519				2	AT5G10260	RAB GTPase homolog H1E	sp_v2.0_unigene22794		ras-related protein rabh1e-like	P:cellular membrane fusion; P:intra-Golgi vesicle-mediated transport; F:GTP binding; C:Golgi apparatus; F:hydrolase activity; P:small GTPase mediated signal transduction; C:mitochondrion; P:protein transport
5.2.21.11	Expression decreases from D0 to D5	2.18177				5	AT5G56750	N-MYC downregulated-like 1	sp_v2.0_unigene19429	sp_v2.0_unigene5829*	pollen-specific protein sf21	P:auxin transport
5.2.22.22	Expression decreases from D0 to D5	2.19252				2			sp_v2.0_unigene65521
5.2.23.6	Expression decreases from D0 to D5	3.1853				2	AT4G09610	GAST1 protein homolog 2; GASA1; GASA2; GAST1 PROTEIN HOMOLOG	sp_v2.0_unigene80265		gibberellin-regulated protein 2 precursor	C:cytoplasmic membrane-bounded vesicle
5.2.3.21	Expression decreases from D0 to D5	2.67565				2	AT1G05850	Chitinase family protein; CHITINASE; CHITINASE-LIKE PROTEIN 1; CTL1; ECTOPIC DEPOSITION OF LIGNIN IN PITH; ELP; ELP1	sp_v2.0_unigene16033		class i chitinase	P:response to fructose stimulus; P:regulation of carbohydrate biosynthetic process; P:response to wounding; C:apoplast; P:coumarin biosynthetic process; P:water transport; P:multidimensional cell growth; F:chitinase activity; F:polysaccharide binding; P:calcium ion transport; P:regulation of meristem growth; P:response to salt stress; P:chitin catabolic process; P:pattern specification process; P…
5.2.4.18	Expression decreases from D0 to D5	2.72925				2			sp_v2.0_unigene46937
5.3.10.21	Expression decreases from D0 to D5	20.9176				5	AT4G30080	auxin response factor 16; ARF4	sp_v2.0_unigene2451		auxin response	P:response to hormone stimulus; P:regulation of transcription, DNA-dependent; F:DNA binding; F:protein dimerization activity; P:organ development; C:nucleus
5.3.13.23	Expression decreases from D0 to D5	3.20277				2	AT1G64640	early nodulin-like protein 8	sp_v2.0_unigene26823		early nodulin-like protein 1	F:copper ion binding; F:electron carrier activity
5.3.17.24	Expression decreases from D0 to D5	2.91059				2	AT1G53830	pectin methylesterase 2; ATPME2; PECTIN METHYLESTERASE PMEU1; pectinesterase	sp_v2.0_unigene18133	sp_v2.0_unigene19629	pectin methylesterase	P:cell wall modification; C:plasma membrane; C:cell wall; F:pectinesterase activity; C:extracellular region; F:aspartyl esterase activity; F:enzyme inhibitor activity; P:negative regulation of catalytic activity
5.3.19.18	Expression decreases from D0 to D5	2.82811				2	AT4G31750	HOPW1-1-interacting 2; PHOSPHATASE 2C; PHOSPHATASE-2C	sp_v2.0_unigene18279		protein phosphatase 2c	P:protein dephosphorylation; P:defense response to bacterium; F:metal ion binding; C:protein serine/threonine phosphatase complex; F:protein serine/threonine phosphatase activity; P:pollen tube growth; P:interspecies interaction between organisms; P:plant-type cell wall modification; C:plasma membrane; C:apoplast
5.3.20.8	Expression decreases from D0 to D5	2.42816				2	AT1G65730	YELLOW STRIPE like 7	sp_v2.0_unigene3402		probable metal-nicotianamine transporter ysl7	P:transmembrane transport; C:plasma membrane
5.3.7.20	Expression decreases from D0 to D5	6.20282				2	AT3G23280	XB3 ortholog 5 in Arabidopsis thaliana	sp_v2.0_unigene8647		auxin-regulated protein
5.4.12.7	Expression decreases from D0 to D5	2.74888				2	AT1G60430	actin-related protein C3; ACTIN POLYMERISATION COMPLEX	sp_v2.0_unigene20964		actin-related protein c3	P:regulation of actin filament polymerization; C:Arp2/3 protein complex; P:coenzyme A biosynthetic process; F:ATP binding; F:protein binding; P:phosphorylation; F:pantothenate kinase activity; F:structural molecule activity; C:cytoplasm; P:toxin catabolic process
5.4.2.7	Expression decreases from D0 to D5	2.47061				2	AT5G18840	Major facilitator superfamily protein	sp_v2.0_unigene2815		erd6-like transporter	P:transmembrane transport; C:integral to membrane; F:carbohydrate transmembrane transporter activity
5.4.3.1	Expression decreases from D0 to D5	2.2421				2	AT5G13930	Chalcone and stilbene synthase family protein; ATCHS; chalcone synthase; CHALCONE/STILBENE SYNTHASE; CHS; CHSN; NARINGENIN-CHALCONE SYNTHASE; TESTA 4 PROTEIN; transparent testa 4; TT4; whp; naringenin chalcone synthase; WHP	sp_v2.0_unigene46495	sp_v2.0_unigene60722	pinosylvin synthase	C:cytoplasm; P:response to stress; F:naringenin-chalcone synthase activity; P:flavonoid biosynthetic process; F:pinosylvin synthase activity
5.4.4.2	Expression decreases from D0 to D5	3.36389				2			RTPHOS1_32_G05_A029
5.4.7.12	Expression decreases from D0 to D5	2.40155				3	AT4G31330	Protein of unknown function, DUF599	sp_v2.0_unigene19117		conserved hypothetical protein [Ricinus communis]
5.4.7.15	Expression decreases from D0 to D5	13.8				2	AT5G57540	xyloglucan endotransglucosylase/hydrolase 13; XYLOGLUCAN ENDOTRANSGLYCOSYLASE; hydrolase, hydrolyzing O-glycosyl compounds	sp_v2.0_unigene18225		probable xyloglucan endotransglucosylase hydrolase protein 23	P:cellular glucan metabolic process; F:hydrolase activity, hydrolyzing O-glycosyl compounds; C:apoplast; C:cell wall; F:xyloglucan:xyloglucosyl transferase activity
5.4.9.1	Expression decreases from D0 to D5	8.43228				2	AT3G48320	cytochrome P450, family 71, subfamily A, polypepti; CYP71A21	sp_v2.0_unigene15801		cytochrome p450 71a1-like	F:heme binding; C:integral to membrane; F:oxidoreductase activity, acting on paired donors, with incorporation or reduction of molecular oxygen; F:monooxygenase activity; F:iron ion binding; F:electron carrier activity; P:oxidation-reduction process
6.1.20.23	Expression decreases from D0 to D5	2.60076				2			sp_v2.0_unigene23515		unknown [Picea sitchensis]
6.1.3.1	Expression decreases from D0 to D5	2.38411				2			sp_v2.0_unigene15943
6.1.3.19	Expression decreases from D0 to D5	3.2816				2	AT5G20950	Glycosyl hydrolase family protein; BETA-D-GLUCAN EXOHYDROLASE; hydrolase, hydrolyzing O-glycosyl compounds	sp_v2.0_unigene21428		hydrolyzing o-glycosyl	P:carbohydrate metabolic process; F:beta-glucosidase activity
6.1.5.13	Expression decreases from D0 to D5	2.41951				2	AT1G53830	pectin methylesterase 2; ATPME2; PECTIN METHYLESTERASE PMEU1; pectinesterase	sp_v2.0_unigene13164		pectin methylesterase	P:cell wall modification; C:cytoplasmic membrane-bounded vesicle; C:cell wall; F:pectinesterase activity; C:extracellular region; F:aspartyl esterase activity; F:enzyme inhibitor activity; P:negative regulation of catalytic activity
6.1.5.18	Expression decreases from D0 to D5	2.35426				2	AT1G02130	RAS 5; ARA-5 RAS; ARA5; ARABIDOPSIS RAS 5; ATRAB1B	sp_v2.0_unigene7494	sp_v2.0_unigene7724	rab family gtpase	C:vacuole; F:GTP binding; P:response to cadmium ion; C:plasma membrane; F:hydrolase activity; P:ER to Golgi vesicle-mediated transport; P:small GTPase mediated signal transduction; P:protein transport
6.2.19.7	Expression decreases from D0 to D5	3.06427				2	AT2G40610	expansin A8; ARABIDOPSIS THALIANA EXPANSIN A8; ATEXP8; ATEXPA8; ATHEXP ALPHA 1.11; EXP8	sp_v2.0_unigene77568		expansin 1	C:extracellular region; P:plant-type cell wall organization; C:membrane
6.2.20.21	Expression decreases from D0 to D5	2.03151				2			NDL1_62_A12_A029
6.2.23.10	Expression decreases from D0 to D5	2.41151				2	AT4G19640	Ras-related small GTP-binding family protein; ARA7	sp_v2.0_unigene15696		gtp binding protein	C:endosome; F:GTP binding; C:plasma membrane; P:small GTPase mediated signal transduction; P:protein transport
6.3.3.8	Expression decreases from D0 to D5	2.03396				2			sp_v2.0_unigene9562
6.3.8.23	Expression decreases from D0 to D5	8.64248				4			RTFEPL1_28_B11_A029		dlic-domain-containing protein
6.4.9.22	Expression decreases from D0 to D5	3.68668				2	AT5G13870	xyloglucan endotransglucosylase/hydrolase 5; ENDOXYLOGLUCAN TRANSFERASE; ENDOXYLOGLUCAN TRANSFERASE A4; EXGT-A4; hydrolase, hydrolyzing O-glycosyl compounds	sp_v2.0_unigene21047		xyloglucan endotransglycosylase	F:hydrolase activity, hydrolyzing O-glycosyl compounds; P:cellular glucan metabolic process; C:apoplast; C:cell wall; F:xyloglucan:xyloglucosyl transferase activity
7.1.22.16	Expression decreases from D0 to D5	3.11244				2	AT1G11545	xyloglucan endotransglucosylase/hydrolase 8; hydrolase, acting on glycosyl bonds	sp_v2.0_unigene14956		xyloglucan endotransglucosylase hydrolase protein a	F:hydrolase activity, hydrolyzing O-glycosyl compounds; P:cellular glucan metabolic process; C:apoplast; C:cell wall; F:xyloglucan:xyloglucosyl transferase activity
7.1.4.6	Expression decreases from D0 to D5	3.83984				2	AT5G53370	pectin methylesterase PCR fragment F; PECTINESTERASE	sp_v2.0_unigene3106		pectin methylesterase-like protein	P:cell wall modification; C:cytoplasmic membrane-bounded vesicle; C:cell wall; F:pectinesterase activity; F:aspartyl esterase activity; F:enzyme inhibitor activity; P:negative regulation of catalytic activity
7.2.20.23	Expression decreases from D0 to D5	2.38628				3	AT1G24020	MLP-like protein 423	sp_v2.0_unigene15787		bet v i allergen	P:response to biotic stimulus; P:defense response
7.2.4.12	Expression decreases from D0 to D5	2.35898				2	AT1G80460	Actin-like ATPase superfamily protein; GLI1; GLYCEROL KINASE; NHO1	sp_v2.0_unigene18837		glycerol kinase	P:response to molecule of bacterial origin; P:glycerol catabolic process; P:glycerol-3-phosphate metabolic process; F:glycerol kinase activity; P:phosphorylation; P:response to microbial phytotoxin; P:response to karrikin
7.3.13.19	Expression decreases from D0 to D5	3.58705				2	AT5G06570	alpha/beta-Hydrolases superfamily protein	sp_v2.0_unigene61283	sp_v2.0_unigene60100	pinus taeda anonymous locus 2_2483_01 genomic sequence	P:metabolic process; F:hydrolase activity
7.3.21.21	Expression decreases from D0 to D5	4.29655				2	AT4G00110	UDP-D-glucuronate 4-epimerase 3; GAE3; NUCLEOTIDE EPIMERASE; UDP-D-GLUCURONATE 4-EPIMERASE 3; 3-beta-hydroxy-delta5-steroid dehydrogenase; dTDP-4-dehydrorhamnose reductase; dTDP-glucose 4,6-dehydratase; GDP-mannose 4,6-dehydratase; UDP-glucose 4-epimerase	sp_v2.0_unigene21760		udp-d-glucuronate 4-epimerase 2	P:carbohydrate metabolic process; C:Golgi apparatus; P:nucleotide-sugar metabolic process; F:coenzyme binding; C:membrane; F:UDP-glucuronate 4-epimerase activity; F:nucleotide binding
7.3.23.11	Expression decreases from D0 to D5	3.00983				2			FLD1_10_A04_A029
7.3.23.7	Expression decreases from D0 to D5	2.37223				2	AT1G64980	Nucleotide-diphospho-sugar transferases superfamil	sp_v2.0_unigene24971		unknown [Picea sitchensis]
7.3.3.20	Expression decreases from D0 to D5	2.99222				5			STRR1_53_B06_A033		atp synthase subunit g	F:hydrogen ion transmembrane transporter activity; P:oxidation-reduction process; F:zinc ion binding; C:mitochondrial proton-transporting ATP synthase complex, coupling factor F(o); P:ATP synthesis coupled proton transport; F:oxidoreductase activity; F:nucleotide binding
7.3.7.24	Expression decreases from D0 to D5	2.13783				2	AT3G53690	RING/U-box superfamily protein	sp_v2.0_unigene11271	sp_v2.0_unigene27692	pinus taeda anonymous locus 0_5784_01 genomic sequence	F:zinc ion binding
7.3.8.12	Expression decreases from D0 to D5	3.9974				2	AT3G17840	receptor-like kinase 902	sp_v2.0_unigene21837		atypical receptor-like kinase mark	C:vacuolar membrane; P:response to fungus; P:translation; P:plant-type cell wall organization; P:regulation of meristem growth; C:cell wall; C:cytosolic large ribosomal subunit; P:transmembrane receptor protein tyrosine kinase signaling pathway; C:intrinsic to membrane; P:protein phosphorylation; F:protein serine/threonine kinase activity; F:structural constituent of ribosome; C:plasmodesma; C:pl…
7.4.12.9	Expression decreases from D0 to D5	2.82532				2	AT1G30690	Sec14p-like phosphatidylinositol transfer family p; CRAL/TRIO PHOSPHATIDYL-INOSITOL-TRANSFER	sp_v2.0_unigene26571		patellin-4 isoform 1	C:cytosol; C:integral to membrane; C:nucleus; P:transport; C:plasma membrane; F:transporter activity
7.4.20.3	Expression decreases from D0 to D5	2.30405				5	AT2G39730	rubisco activase; RCA; RUB; RUBISCO ACTIVASE; RUBSICO ACTIVASE ALTERNATIVE FORM	sp_v2.0_unigene60385	sp_v2.0_unigene17656*	ribulose bisphosphate carboxylase oxygenase activase chloroplast	C:cell wall; P:response to jasmonic acid stimulus; F:ribulose-1,5-bisphosphate carboxylase/oxygenase activator activity; F:ADP binding; P:defense response to bacterium; P:response to light stimulus; P:response to cold; C:chloroplast envelope; F:ATP binding; C:chloroplast thylakoid membrane; P:leaf senescence; C:plastoglobule; P:regulation of catalytic activity; C:nucleus; C:stromule; C:apoplast
7.4.5.19	Expression decreases from D0 to D5	2.05216				2			RTPHOS1_12_E08_A029		sodium calcium exchanger family-like partial	C:plant-type vacuole; C:plasma membrane; P:transmembrane transport; C:vacuolar membrane; F:calcium ion binding; C:integral to membrane
8.1.10.13	Expression decreases from D0 to D5	2.40564				2	AT5G64030	S-adenosyl-L-methionine-dependent methyltransferas; ANKYRIN	sp_v2.0_unigene23604		probable methyltransferase pmt26-like
8.1.10.6	Expression decreases from D0 to D5	5.64607				5			RTAL1_11_C12_A029		translation initiation factor eif3 subunit
8.1.12.12	Expression decreases from D0 to D5	4.63735				2	AT1G79220	Mitochondrial transcription termination factor fam	sp_v2.0_unigene42232		mitochondrial transcription termination factor family protein	C:mitochondrion
8.1.16.13	Expression decreases from D0 to D5	2.45274				5	AT5G53970	Tyrosine transaminase family protein; TYROSINE AMINOTRANSFERASE; 1-aminocyclopropane-1-carboxylate synthase; histidinol-phosphate transaminase; tyrosine transaminase	sp_v2.0_unigene26697		aminotransferase family protein	P:vitamin E biosynthetic process; F:pyridoxal phosphate binding; P:1-aminocyclopropane-1-carboxylate biosynthetic process; F:transaminase activity; F:1-aminocyclopropane-1-carboxylate synthase activity
8.1.2.24	Expression decreases from D0 to D5	2.01648				2	AT1G05960	ARM repeat superfamily protein	sp_v2.0_unigene671		efr3-like protein
8.1.3.22	Expression decreases from D0 to D5	2.09053				2			STRR1_60_E05_A033		pinus taeda anonymous locus 0_17225_01 genomic sequence	P:response to nematode; C:vacuole; P:monosaccharide transport; C:plasma membrane; F:monosaccharide transmembrane transporter activity; P:transmembrane transport; F:sucrose:hydrogen symporter activity; C:integral to membrane; C:nucleus
8.1.7.15	Expression decreases from D0 to D5	2.68636				5	AT5G05340	Peroxidase superfamily protein; PEROXIDASE	sp_v2.0_unigene60157		peroxidase-like protein	F:heme binding; F:peroxidase activity; P:oxidation-reduction process; P:response to oxidative stress
8.1.8.8	Expression decreases from D0 to D5	2.35643				5	AT1G68560	alpha-xylosidase 1; AGL3; AGL5; Alpha-glucosidase-like; ALPHA-XYLOSIDASE; XYL1; hydrolase, hydrolyzing O-glycosyl compounds	sp_v2.0_unigene23815		af448201_1 alpha-xylosidase	C:plant-type cell wall; F:xylan 1,4-beta-xylosidase activity; P:xyloglucan metabolic process; F:alpha-N-arabinofuranosidase activity; P:response to cadmium ion; F:maltose alpha-glucosidase activity; C:cytoplasmic membrane-bounded vesicle; F:carbohydrate binding; C:chloroplast; C:apoplast; P:xylan catabolic process
8.2.19.22	Expression decreases from D0 to D5	2.78724				2			sp_v2.0_unigene11237
8.2.21.8	Expression decreases from D0 to D5	2.23934				2	AT3G27380	succinate dehydrogenase 2-1; SDH2-1; SUCCINATE DEHYDROGENASE SUBUNIT; succinate dehydrogenase	sp_v2.0_unigene16100		succinate dehydrogenase	F:zinc ion binding; F:2 iron, 2 sulfur cluster binding; C:mitochondrial respiratory chain complex II; F:electron carrier activity; P:tricarboxylic acid cycle; P:mitochondrial electron transport, succinate to ubiquinone; F:succinate dehydrogenase (ubiquinone) activity
8.3.10.15	Expression decreases from D0 to D5	2.94022				2			RTBOR1_9_E08_A029		transcriptional activator	F:zinc ion binding; P:regulation of transcription, DNA-dependent; F:sequence-specific DNA binding; F:sequence-specific DNA binding transcription factor activity
8.3.7.4	Expression decreases from D0 to D5	2.53406				2			sp_v2.0_unigene18803	sp_v2.0_unigene11290
8.4.20.21	Expression decreases from D0 to D5	2.14824				5	AT2G39730	rubisco activase; RCA; RUB; RUBISCO ACTIVASE; RUBSICO ACTIVASE ALTERNATIVE FORM	sp_v2.0_unigene17036		ribulose- -bisphosphate carboxylase oxygenase activase	C:cell wall; F:ribulose-1,5-bisphosphate carboxylase/oxygenase activator activity; F:ADP binding; P:defense response to bacterium; P:response to light stimulus; P:response to cold; C:chloroplast envelope; F:ATP binding; C:chloroplast thylakoid membrane; C:plastoglobule; P:regulation of catalytic activity; C:nucleus; C:stromule; C:apoplast
8.4.7.11	Expression decreases from D0 to D5	2.74111				5	AT4G19640	Ras-related small GTP-binding family protein; ARA7	sp_v2.0_unigene15696		gtp binding protein	C:endosome; F:GTP binding; C:plasma membrane; P:small GTPase mediated signal transduction; P:protein transport
8.4.8.24	Expression decreases from D0 to D5	2.30784				5			sp_v2.0_unigene34555
9.1.11.13	Expression decreases from D0 to D5	2.10049				2	AT3G16720	TOXICOS EN LEVADURA 2; ATL2	sp_v2.0_unigene30292		pinus taeda anonymous locus 0_2658_01 genomic sequence	F:zinc ion binding
9.1.11.14	Expression decreases from D0 to D5	2.0112				3	AT5G54630	zinc finger protein-related	sp_v2.0_unigene5905		nucleic acid binding	F:zinc ion binding; C:intracellular
9.1.14.10	Expression decreases from D0 to D5	2.59364				5	AT1G12780	UDP-D-glucose/UDP-D-galactose 4-epimerase 1; UGE; URIDINE DIPHOSPHATE GLUCOSE EPIMERASE; UDP-galactose 4-epimerase; UDP-glucose 4-epimerase	sp_v2.0_unigene19145		udp-glucose 4-epimerase	P:pollen development; P:galactose biosynthetic process; F:UDP-arabinose 4-epimerase activity; C:Golgi apparatus; C:plasma membrane; F:protein dimerization activity; P:response to stress; P:cellular metabolic process; F:UDP-glucose 4-epimerase activity; F:coenzyme binding; C:cytosol; F:nucleotide binding
9.1.14.17	Expression decreases from D0 to D5	2.30047				2	AT1G68560	alpha-xylosidase 1; AGL3; AGL5; Alpha-glucosidase-like; ALPHA-XYLOSIDASE; XYL1; hydrolase, hydrolyzing O-glycosyl compounds	sp_v2.0_unigene23815		af448201_1 alpha-xylosidase	C:plant-type cell wall; F:xylan 1,4-beta-xylosidase activity; P:xyloglucan metabolic process; F:alpha-N-arabinofuranosidase activity; P:response to cadmium ion; F:maltose alpha-glucosidase activity; C:cytoplasmic membrane-bounded vesicle; F:carbohydrate binding; C:chloroplast; C:apoplast; P:xylan catabolic process
9.1.17.1	Expression decreases from D0 to D5	2.10802				3	AT1G79900	Mitochondrial substrate carrier family protein; CARNITINE/ACYLCARNITINE	sp_v2.0_unigene8888		mitochondrial carnitine acylcarnitine carrier protein cacl-like	P:transmembrane transport; F:carnitine:acyl carnitine antiporter activity; P:mitochondrial transport; C:integral to membrane; C:mitochondrial inner membrane; F:L-ornithine transmembrane transporter activity; P:ornithine transport; P:hyperosmotic response; P:L-arginine import; P:proline biosynthetic process
9.1.19.18	Expression decreases from D0 to D5	2.42603				2			sp_v2.0_unigene3537		unknown [Picea sitchensis]
9.2.2.16	Expression decreases from D0 to D5	2.90338				2	AT5G53370	pectin methylesterase PCR fragment F; PECTINESTERASE	sp_v2.0_unigene3106		pectin methylesterase-like protein	P:cell wall modification; C:cytoplasmic membrane-bounded vesicle; C:cell wall; F:pectinesterase activity; F:aspartyl esterase activity; F:enzyme inhibitor activity; P:negative regulation of catalytic activity
9.2.4.17	Expression decreases from D0 to D5	2.17537				2	AT5G41080	PLC-like phosphodiesterases superfamily protein; glycerophosphodiester phosphodiesterase	sp_v2.0_unigene21907		protein	P:glycerol metabolic process; P:lipid metabolic process; C:cytoplasmic membrane-bounded vesicle; F:glycerophosphodiester phosphodiesterase activity
9.2.9.10	Expression decreases from D0 to D5	4.55247				2	AT2G38120	Transmembrane amino acid transporter family protei; AUX1; AUXIN RESISTANT 1; AUXIN-HERBICIDE RESISTANT; MAP1; MODIFIER OF ARF7/NPH4 PHENOTYPES 1; PIR1; WAV5; WAVY ROOTS 5	sp_v2.0_unigene91584		auxin influx carrier component	C:membrane
9.3.1.8	Expression decreases from D0 to D5	2.09511				2	AT5G52390	PAR1 protein	sp_v2.0_unigene22078		pinus taeda anonymous locus 0_8609_01 genomic sequence
9.3.13.11	Expression decreases from D0 to D5	2.28262				2			RTS1_9_E01_A029		cathepsin b	C:vacuole; P:proteolysis; P:regulation of catalytic activity; F:cysteine-type endopeptidase activity
9.3.14.23	Expression decreases from D0 to D5	4.77092				2	AT1G22630		sp_v2.0_unigene2615	sp_v2.0_unigene15656*	at1g22630 f12k8_2	F:heat shock protein binding; P:pentose-phosphate shunt; P:maltose metabolic process; P:starch biosynthetic process; F:unfolded protein binding; C:chloroplast
9.4.11.19	Expression decreases from D0 to D5	2.28247				2	AT1G27690	Protein of unknown function (DUF620); LIPASE	sp_v2.0_unigene6292		PREDICTED: uncharacterized protein LOC100782214 [Glycine max]	P:response to karrikin; C:mitochondrion; C:plasma membrane
9.4.17.18	Expression decreases from D0 to D5	2.07731				2	AT5G13870	xyloglucan endotransglucosylase/hydrolase 5; ENDOXYLOGLUCAN TRANSFERASE; ENDOXYLOGLUCAN TRANSFERASE A4; EXGT-A4; hydrolase, hydrolyzing O-glycosyl compounds	sp_v2.0_unigene65779		xyloglucan endotransglucosylase hydrolase protein a	F:hydrolase activity, hydrolyzing O-glycosyl compounds; F:xyloglucan:xyloglucosyl transferase activity; C:cytoplasmic membrane-bounded vesicle; C:cell wall; P:cellular glucan metabolic process; P:cellular cell wall organization; C:apoplast
10.2.15.9	Expression decreases from D11 to D25				3.31416	4	AT2G18050	histone H1-3; HIS1-3; HISTONE H1-3	sp_v2.0_unigene15390	histone-like protein	C:nucleosome; F:DNA binding; P:nucleosome assembly; C:nucleus
9.1.15.19	Expression decreases from D11 to D25				3.23469	4			sp_v2.0_unigene16398	antimicrobial peptide 1	P:response to other organism; C:extracellular region; P:defense response; C:cell wall; P:negative regulation of growth
1.1.15.21	Expression decreases from D15 to D25				2.19562	4	AT4G12710	ARM repeat superfamily protein	sp_v2.0_unigene3288		u-box domain-containing protein 4-like
1.1.18.8	Expression decreases from D15 to D25				3.10159	4	AT1G54690	gamma histone variant H2AX	sp_v2.0_unigene17615		histone h2a	C:nucleolus; C:nucleosome; F:DNA binding; P:nucleosome assembly
1.1.21.3	Expression decreases from D15 to D25				2.44796	4	AT5G08670	ATP synthase alpha/beta family protein; hydrogen-exporting ATPase, phosphorylative mechanism	sp_v2.0_unigene16224		atp synthase beta chain	F:proton-transporting ATPase activity, rotational mechanism; C:chloroplast envelope; F:zinc ion binding; F:hydrogen-exporting ATPase activity, phosphorylative mechanism; F:hydrogen ion transporting ATP synthase activity, rotational mechanism; P:ATP hydrolysis coupled proton transport; C:nucleolus; F:cobalt ion binding; P:plasma membrane ATP synthesis coupled proton transport; C:mitochondrial resp…
1.1.9.11	Expression decreases from D15 to D25				2.24115	4			RTCU1_5_G11_A029		prolyl-trna synthetase	F:proline-tRNA ligase activity; P:prolyl-tRNA aminoacylation; C:plasmodesma; F:ATP binding; C:membrane; C:cytosol
1.2.12.14	Expression decreases from D15 to D25				2.0491	1	AT5G23850	Arabidopsis thaliana protein of unknown function (	sp_v2.0_unigene15711		kdel motif-containing protein 1	C:trans-Golgi network; C:extracellular region; C:Golgi apparatus; C:endosome
1.2.17.21	Expression decreases from D15 to D25				3.1182	2	AT5G03300	adenosine kinase 2; ADENOSINE KINASE 2; ADK2; 6-phosphofructokinase	sp_v2.0_unigene15419		adenosine kinase	F:adenosine kinase activity; P:purine ribonucleoside salvage; F:copper ion binding; F:phosphotransferase activity, alcohol group as acceptor; P:response to trehalose-6-phosphate stimulus; P:AMP biosynthetic process; P:phosphorylation; C:chloroplast; P:response to cadmium ion; C:plasma membrane; C:apoplast
1.2.4.23	Expression decreases from D15 to D25				2.06602	4	AT2G01170	bidirectional amino acid transporter 1; BIO5	sp_v2.0_unigene10602		low quality protein: uncharacterized amino-acid permease -like	C:integral to membrane; F:amino acid transmembrane transporter activity; P:amino acid transmembrane transport
1.2.8.2	Expression decreases from D15 to D25				2.24069	6			sp_v2.0_unigene3265
1.3.13.19	Expression decreases from D15 to D25				2.44896	4			RTWW1_23_E07_A015		hypothetical protein SCHCODRAFT_107470 [Schizophyllum commune H4-8]
1.3.14.18	Expression decreases from D15 to D25				2.03791	4	AT2G23810	tetraspanin8	sp_v2.0_unigene15741		senescence-associated protein	P:ethylene biosynthetic process; P:response to wounding; P:response to mechanical stimulus; C:Golgi apparatus; P:response to chitin; C:plasmodesma; C:plasma membrane; P:defense response to fungus; P:aging; C:integral to membrane; C:extracellular region
1.3.17.8	Expression decreases from D15 to D25				2.42867	4	AT4G39700	Heavy metal transport/detoxification superfamily p	sp_v2.0_unigene2115		copper ion binding	P:metal ion transport; F:metal ion binding
1.3.3.10	Expression decreases from D15 to D25				2.15522	4	AT5G66750	chromatin remodeling 1; DDM1; DECREASED DNA METHYLATION 1; SOM1; SOM4; SOMNIFEROUS 1	sp_v2.0_unigene2926		chromatin remodeling complex subunit	P:methylation-dependent chromatin silencing; P:chromatin silencing by small RNA; P:RNA interference; F:protein binding; P:negative regulation of histone H4 acetylation; P:maintenance of chromatin silencing; P:cell proliferation; F:transferase activity; C:nucleosome; P:DNA mediated transformation; F:DNA binding; P:histone phosphorylation; P:regulation of DNA methylation; F:ATP-dependent DNA helica…
1.3.9.7	Expression decreases from D15 to D25				2.03629	6	AT4G12400	stress-inducible protein, putative	sp_v2.0_unigene18687		heat shock protein sti-like	P:protein folding; P:response to high light intensity; P:response to endoplasmic reticulum stress; P:response to cadmium ion; C:plasma membrane; P:heat acclimation; P:response to hydrogen peroxide; C:nucleus; C:cytosol
1.4.13.10	Expression decreases from D15 to D25				2.29792	4	AT5G66460	Glycosyl hydrolase superfamily protein; hydrolase, hydrolyzing O-glycosyl compounds	sp_v2.0_unigene32280		mannan endo- -beta-mannosidase 7	F:mannan endo-1,4-beta-mannosidase activity; P:carbohydrate metabolic process; F:cation binding
1.4.9.14	Expression decreases from D15 to D25				2.21437	6	AT3G24140	basic helix-loop-helix (bHLH) DNA-binding superfam	sp_v2.0_unigene22607	sp_v2.0_unigene18453	transcription factor bhlh96-like	C:cytoplasmic part; C:intracellular membrane-bounded organelle
10.1.12.3	Expression decreases from D15 to D25				2.61385	4			sp_v2.0_unigene30987
10.2.12.2	Expression decreases from D15 to D25				2.28135	4	AT5G48480	Lactoylglutathione lyase / glyoxalase I family pro	sp_v2.0_unigene15695		early tobacco anther
10.2.2.5	Expression decreases from D15 to D25				2.54561	1	AT3G18800		sp_v2.0_unigene26319		pinus taeda anonymous locus 0_17559_01 genomic sequence	C:plasma membrane
10.2.5.1	Expression decreases from D15 to D25				2.01691	4	AT1G67080	abscisic acid (aba)-deficient 4	sp_v2.0_unigene22818		neoxanthin synthase	C:PSII associated light-harvesting complex II; P:photoprotection; C:chloroplast envelope; P:regulation of superoxide anion generation; P:xanthophyll metabolic process; P:abscisic acid biosynthetic process
10.2.8.6	Expression decreases from D15 to D25				3.05734	6	AT5G04895	DEA(D/H)-box RNA helicase family protein; helicase	sp_v2.0_unigene4694		atp-dependent rna	F:double-stranded RNA binding; F:ATP-dependent helicase activity; F:ATP binding; C:mitochondrion
10.3.12.3	Expression decreases from D15 to D25				3.03225	4	AT2G12646	PLATZ transcription factor family protein	sp_v2.0_unigene17529		protein	C:intracellular; F:zinc ion binding
10.3.16.6	Expression decreases from D15 to D25				3.06623	4	AT1G30220	inositol transporter 2	sp_v2.0_unigene3715		probable inositol transporter 2-like	P:myo-inositol transport; C:plasma membrane; P:purine nucleobase transport; P:transmembrane transport; F:sugar:hydrogen symporter activity; C:pollen tube; C:integral to membrane; P:signaling; F:myo-inositol:hydrogen symporter activity
10.3.17.1	Expression decreases from D15 to D25				3.1192	4	AT4G25740	RNA binding Plectin/S10 domain-containing protein	sp_v2.0_unigene14844	sp_v2.0_unigene16669	protein	C:membrane; C:cell wall; C:cytosolic ribosome; C:chloroplast
10.4.16.9	Expression decreases from D15 to D25				2.45298	4	AT5G03460		sp_v2.0_unigene26725		unknown [Picea sitchensis]	C:cytoplasmic membrane-bounded vesicle
10.4.4.15	Expression decreases from D15 to D25				2.33583	6	AT2G36970	UDP-Glycosyltransferase superfamily protein; GLUCOSYLTRANSFERASE; UDP-glycosyltransferase	sp_v2.0_unigene9645		udp-glycosyltransferase-like protein	P:ethylene mediated signaling pathway; P:metabolic process; F:transferase activity, transferring hexosyl groups
10.4.4.23	Expression decreases from D15 to D25				2.05705	6	AT2G15480	UDP-glucosyl transferase 73B5; GLUCOSYLTRANSFERASE; UDP-glycosyltransferase	sp_v2.0_unigene11308		udp-glycosyltransferase 92a1-like	F:anthocyanidin 3-O-glucosyltransferase activity; P:metabolic process
11.2.8.3	Expression decreases from D15 to D25				3.06042	4			RTDK1_13_A01_A029		pinus taeda anonymous locus 0_11486_01 genomic sequence
11.2.9.6	Expression decreases from D15 to D25				3.0248	4	AT3G60720	plasmodesmata-located protein 8	sp_v2.0_unigene6670		embryo-abundant protein	P:defense response to fungus; P:killing of cells of other organism; F:aspartic-type endopeptidase inhibitor activity; P:defense response to bacterium
11.4.13.17	Expression decreases from D15 to D25				2.2852	4	AT2G09990	Ribosomal protein S5 domain 2-like superfamily pro	sp_v2.0_unigene23549		ribosomal protein	C:nucleolus; F:structural constituent of ribosome; C:cell wall; C:cytosolic small ribosomal subunit; C:chloroplast; C:membrane; P:translation
11.4.19.20	Expression decreases from D15 to D25				2.35112	6	AT3G48990	AMP-dependent synthetase and ligase family protein; 4-COUMARATE COA LIGASE; 4-COUMARATE-COA LIGASE; 4-coumarate:CoA ligase; 4CL; catalytic	sp_v2.0_unigene20197		amp dependent	C:cytosol; F:oxalate-CoA ligase activity; P:nitrate transport; C:mitochondrion; C:plasmodesma; P:seed coat development; P:response to nitrate; C:chloroplast stroma; F:o-succinylbenzoate-CoA ligase activity; P:para-aminobenzoic acid metabolic process; F:AMP binding; P:positive regulation of seed germination; P:oxalate catabolic process; P:response to cadmium ion; P:defense response to fungus; C:ap…
12.1.2.9	Expression decreases from D15 to D25				3.90026	6	AT3G58690	Protein kinase superfamily protein; kinase	sp_v2.0_unigene1919		serine threonine-protein kinase	C:plasma membrane; F:protein tyrosine kinase activity; P:protein phosphorylation; F:ATP binding; F:protein serine/threonine kinase activity
12.2.10.13	Expression decreases from D15 to D25				2.14136	4	AT4G39700	Heavy metal transport/detoxification superfamily p	sp_v2.0_unigene16555		metal ion binding	P:metal ion transport; F:metal ion binding
12.3.10.20	Expression decreases from D15 to D25				2.63046	4			sp_v2.0_unigene3265
12.3.13.23	Expression decreases from D15 to D25				2.67261	4	AT4G00100	ribosomal protein S13A; ATRPS13A; PFL2; POINTED FIRST LEAF 2; RIBOSOMAL PROTEIN S13; RIBOSOMAL PROTEIN S13A; RPS13	sp_v2.0_unigene23895		40s ribosomal protein s13	P:cytokinesis by cell plate formation; P:translation; C:cell wall; C:nucleolus; P:trichome morphogenesis; F:structural constituent of ribosome; P:leaf morphogenesis; C:cytosolic small ribosomal subunit; C:chloroplast; C:membrane
12.3.14.17	Expression decreases from D15 to D25				2.0528	4	AT3G43810	calmodulin 7; CALMODULIN 7; CAM7	sp_v2.0_unigene25604		calmodulin	P:pollen germination; C:vacuole; P:calcium-mediated signaling; P:response to mechanical stimulus; C:plasma membrane; F:protein binding; F:calcium ion binding; F:O-methyltransferase activity; P:regulation of photomorphogenesis; C:nucleus
12.3.23.6	Expression decreases from D15 to D25				2.05721	4	AT1G72750	translocase inner membrane subunit 23-2; ATTIM23-2	sp_v2.0_unigene4325		mitochondrial import inner membrane translocase subunit tim23-like	C:mitochondrion; C:integral to membrane
12.4.4.23	Expression decreases from D15 to D25				2.52718	4			RTS1_26_H06_A029		phosphatase activator
2.1.17.9	Expression decreases from D15 to D25				3.26757	4			RTDR1_19_G03_A015		mitogen-activated protein kinase	F:MAP kinase activity; P:MAPK cascade; P:protein phosphorylation; F:ATP binding
2.1.3.19	Expression decreases from D15 to D25				2.76266	6	AT3G48990	AMP-dependent synthetase and ligase family protein; 4-COUMARATE COA LIGASE; 4-COUMARATE-COA LIGASE; 4-coumarate:CoA ligase; 4CL; catalytic	sp_v2.0_unigene20197		amp dependent	C:cytosol; F:oxalate-CoA ligase activity; P:nitrate transport; C:mitochondrion; C:plasmodesma; P:seed coat development; P:response to nitrate; C:chloroplast stroma; F:o-succinylbenzoate-CoA ligase activity; P:para-aminobenzoic acid metabolic process; F:AMP binding; P:positive regulation of seed germination; P:oxalate catabolic process; P:response to cadmium ion; P:defense response to fungus; C:ap…
2.2.18.8	Expression decreases from D15 to D25				2.03642	4	AT1G69550	disease resistance protein (TIR-NBS-LRR class)	sp_v2.0_unigene61438		protein	P:defense response; F:ADP binding; C:intracellular; F:ATP binding; P:signal transduction; F:nucleoside-triphosphatase activity
2.2.20.1	Expression decreases from D15 to D25				2.85037	6	AT4G38970	fructose-bisphosphate aldolase 2; ALDOLASE; FBPA; FRUCTOSE BISPHOSPHATE ALDOLASE; FRUCTOSE-BISPHOSPHATE ALDOLASE	sp_v2.0_unigene15513		probable fructose-bisphosphate aldolase chloroplastic-like	C:plastoglobule; C:chloroplast envelope; C:cytosolic ribosome; P:response to cadmium ion; C:thylakoid lumen; P:response to abscisic acid stimulus; P:glycolysis; F:fructose-bisphosphate aldolase activity; C:membrane; C:apoplast
2.2.22.20	Expression decreases from D15 to D25				2.3279	4	AT2G10940	Bifunctional inhibitor/lipid-transfer protein/seed	sp_v2.0_unigene67522		lipid binding	P:lipid transport; C:apoplast; C:chloroplast thylakoid membrane
2.2.9.21	Expression decreases from D15 to D25				2.0737	4			sp_v2.0_unigene39278	sp_v2.0_unigene23028	unknown [Picea sitchensis]
2.2.9.5	Expression decreases from D15 to D25				2.11341	1			sp_v2.0_unigene26669	sp_v2.0_unigene28259	unknown [Picea sitchensis]
2.3.11.16	Expression decreases from D15 to D25				2.00567	4	AT5G46280	Minichromosome maintenance (MCM2/3/5) family prote; DNA-dependent ATPase	sp_v2.0_unigene26526		dna replication licensing factor mcm3 homolog 1-like	P:DNA-dependent DNA replication initiation; F:helicase activity; F:DNA binding; P:cell cycle; F:ATP binding; C:nucleus
2.3.2.15	Expression decreases from D15 to D25				2.12667	4	AT5G03160	homolog of mamallian P58IPK	sp_v2.0_unigene8304		dnaj homolog subfamily c member 3 homolog	P:protein folding; C:endoplasmic reticulum lumen; C:cytoplasmic membrane-bounded vesicle; C:plasma membrane; P:response to stress; F:heat shock protein binding; F:unfolded protein binding
2.3.22.7	Expression decreases from D15 to D25				2.06292	4	AT2G12646	PLATZ transcription factor family protein	sp_v2.0_unigene15209		zinc ion binding	P:metabolic process; C:intracellular; F:zinc ion binding
2.3.3.9	Expression decreases from D15 to D25				2.29631	2	AT5G27470	seryl-tRNA synthetase / serine--tRNA ligase; SERYL-TRNA SYNTHETASE; serine-tRNA ligase	sp_v2.0_unigene2130		seryl-trna synthetase	C:cytosol; F:serine-tRNA ligase activity; P:selenocysteinyl-tRNA(Sec) biosynthetic process; P:response to salt stress; P:seryl-tRNA aminoacylation; P:nucleotide biosynthetic process; F:ATP binding; P:N-terminal protein myristoylation; P:glycolysis; P:gluconeogenesis; P:response to cadmium ion
2.4.17.4	Expression decreases from D15 to D25				2.30502	4	AT1G11760		sp_v2.0_unigene5453		med32_arath ame: full=mediator of rna polymerase ii transcription subunit 32 ame: full=mediator of rna polymerase ii transcription subunit 2	F:transferase activity, transferring alkyl or aryl (other than methyl) groups; C:mediator complex
2.4.23.3	Expression decreases from D15 to D25				2.03262	4	AT3G23810	S-adenosyl-l-homocysteine (SAH) hydrolase 2; S-ADENOSYL-L-HOMOCYSTEINASE; adenosylhomocysteinase; hydroxymethylbilane synthase	sp_v2.0_unigene26710		s-adenosyl-l-homocysteine hydrolase	F:copper ion binding; F:adenosylhomocysteinase activity; P:one-carbon metabolic process; P:posttranscriptional gene silencing; P:methylation-dependent chromatin silencing; C:vacuole; C:plasma membrane
3.1.10.1	Expression decreases from D15 to D25				2.02026	6	AT1G77330	2-oxoglutarate (2OG) and Fe(II)-dependent oxygenas; 1-AMINOCYCLOPROPANE-1-CARBOXYLATE OXIDASE	sp_v2.0_unigene15380		acc oxidase	F:binding; F:1-aminocyclopropane-1-carboxylate oxidase activity; F:oxidoreductase activity, acting on paired donors, with incorporation or reduction of molecular oxygen, 2-oxoglutarate as one donor, and incorporation of one atom each of oxygen into both donors; P:oxidation-reduction process
3.1.15.14	Expression decreases from D15 to D25				4.84893	4	AT2G18050	histone H1-3; HIS1-3; HISTONE H1-3	sp_v2.0_unigene15390		histone-like protein	C:nucleosome; F:DNA binding; P:nucleosome assembly; C:nucleus
3.1.17.22	Expression decreases from D15 to D25				5.61328	6	AT1G64970	gamma-tocopherol methyltransferase; G-2362; G-TMT; GAMMA-TOCOPHEROL METHYLTRANSFERASE; TMT1; VITAMIN E DEFICIENT 4; VTE4; delta-tocopherol methyltransferase	sp_v2.0_unigene27168		gamma-tocopherol methyltransferase	P:methylation; P:vitamin E biosynthetic process; F:tocopherol O-methyltransferase activity
3.1.17.24	Expression decreases from D15 to D25				2.01244	4	AT4G34230	cinnamyl alcohol dehydrogenase 5; ATCAD5; CAD5; CINNAMYL ALCOHOL DEHYDROGENASE; CINNAMYL-ALCOHOL DEHYDROGENASE; coniferyl alcohol dehydrogenase; coumaryl alcohol dehydrogenase; sinapyl alcohol dehydrogenase	sp_v2.0_unigene15388		cinnamyl alcohol dehydrogenase	F:cinnamyl-alcohol dehydrogenase activity; F:sinapyl alcohol dehydrogenase activity; F:electron carrier activity; F:heme binding; F:alcohol dehydrogenase activity, zinc-dependent; P:lignin biosynthetic process; F:zinc ion binding; F:nucleotide binding; P:electron transport chain; P:response to karrikin
3.1.22.18	Expression decreases from D15 to D25				2.16088	6			sp_v2.0_unigene757
3.1.4.20	Expression decreases from D15 to D25				2.17002	4	AT3G04400	Ribosomal protein L14p/L23e family protein; EMB2171; EMBRYO DEFECTIVE 2171	sp_v2.0_unigene26829		60s ribosomal protein l23	P:RNA methylation; P:translation; C:mitochondrion; C:nucleolus; F:structural constituent of ribosome; C:chloroplast; C:cytosolic large ribosomal subunit; P:embryo development ending in seed dormancy
3.2.11.18	Expression decreases from D15 to D25				2.96697	4	AT5G08020	RPA70-kDa subunit B	sp_v2.0_unigene376		replication protein a 70 kda dna-binding subunit-like	P:response to UV-B; P:regulation of G2/M transition of mitotic cell cycle; P:regulation of flower development; P:double-strand break repair via homologous recombination; P:somatic cell DNA recombination; P:histone H3-K9 methylation; F:DNA binding; P:gene silencing by RNA; P:pollen development; P:DNA-dependent DNA replication initiation; P:cell proliferation; P:regulation of DNA replication; P:DNA…
3.2.12.15	Expression decreases from D15 to D25				2.16022	4	AT1G18080	Transducin/WD40 repeat-like superfamily protein; ATARCA; WD-40; WD-40 REPEAT PROTEIN ATARCA	sp_v2.0_unigene27611		receptor of activated protein kinase c component of 40s small ribosomal subunit	F:kinase activity; P:phosphorylation
3.2.14.22	Expression decreases from D15 to D25				2.00316	4	AT4G25570	Cytochrome b561/ferric reductase transmembrane pro; ACYB-2; CYTOCHROME; carbon-monoxide oxygenase	sp_v2.0_unigene6659		cytochrome b561	C:cytoplasmic membrane-bounded vesicle; C:integral to membrane; P:oxidation-reduction process
3.2.7.14	Expression decreases from D15 to D25				2.68077	4	AT3G45310	Cysteine proteinases superfamily protein; CYSTEINE PROTEASE CYSTEINE PROTEASE	sp_v2.0_unigene11599		thiol protease aleurain-like protein	C:extracellular region; C:vacuole; P:aging; P:proteolysis; F:cysteine-type peptidase activity; P:response to ethylene stimulus
3.3.17.13	Expression decreases from D15 to D25				3.24041	6	AT1G65620	Lateral organ boundaries (LOB) domain family prote; AS2; ASYMMETRIC LEAVES 2	sp_v2.0_unigene7237		lob domain-containing protein 6	P:leaf morphogenesis; P:specification of symmetry; C:nucleoplasm; F:protein binding; P:polarity specification of adaxial/abaxial axis; P:petal development; P:proximal/distal pattern formation; P:organ boundary specification between lateral organs and the meristem
3.4.11.24	Expression decreases from D15 to D25				2.03562	6			HEAT1_49_D03_A029
3.4.15.11	Expression decreases from D15 to D25				2.01825	4	AT4G17870	Polyketide cyclase/dehydrase and lipid transport s	sp_v2.0_unigene1265		abscisic acid receptor pyr1	P:regulation of seed germination; F:receptor activity; F:abscisic acid binding; P:regulation of protein serine/threonine phosphatase activity; P:abscisic acid mediated signaling pathway; F:protein homodimerization activity; C:nucleus
3.4.18.22	Expression decreases from D15 to D25				2.06653	4			RTCU1_5_H05_A029		dead-box atp-dependent rna helicase	F:nucleic acid binding; F:ATP binding; F:ATP-dependent helicase activity
3.4.9.1	Expression decreases from D15 to D25				2.51496	6	AT5G53160	regulatory components of ABA receptor 3	sp_v2.0_unigene15055		abscisic acid receptor pyl8	F:receptor activity; F:protein binding; P:response to stress; C:nucleus; C:mitochondrion; P:positive regulation of abscisic acid mediated signaling pathway
4.1.17.5	Expression decreases from D15 to D25				2.20017	4	AT5G24510	60S acidic ribosomal protein family	sp_v2.0_unigene16350		60s acidic ribosomal protein p1	C:cytosolic ribosome; F:structural constituent of ribosome; C:plasma membrane; C:nucleus; P:translational elongation
4.1.20.14	Expression decreases from D15 to D25				2.00174	4			sp_v2.0_unigene21429
4.1.22.22	Expression decreases from D15 to D25				2.50862	4	AT5G24580	Heavy metal transport/detoxification superfamily p	sp_v2.0_unigene37182		unknown [Picea sitchensis]
4.2.13.16	Expression decreases from D15 to D25				2.12414	4	AT2G42940	Predicted AT-hook DNA-binding family protein	sp_v2.0_unigene34114		protein
4.2.18.18	Expression decreases from D15 to D25				3.2961	4			RTCNT1_73_E03_A029
4.2.5.23	Expression decreases from D15 to D25				2.36706	6	AT5G53160	regulatory components of ABA receptor 3	sp_v2.0_unigene15055		abscisic acid receptor pyl8	F:receptor activity; F:protein binding; P:response to stress; C:nucleus; C:mitochondrion; P:positive regulation of abscisic acid mediated signaling pathway
4.3.11.7	Expression decreases from D15 to D25				4.08066	6	AT1G69530	expansin A1; ARABIDOPSIS THALIANA EXPANSIN A1; AT-EXP1; ATEXP1; ATEXPA1; ATHEXP ALPHA 1.2; EXP1	sp_v2.0_unigene17258		alpha-expansin 15	C:plant-type cell wall; P:plant-type cell wall organization; P:regulation of stomatal movement; C:extracellular region; C:membrane; P:response to red light; P:syncytium formation
4.3.11.8	Expression decreases from D15 to D25				2.03867	4	AT5G67510	Translation protein SH3-like family protein	sp_v2.0_unigene15414		60s ribosomal protein l26-1	C:nucleolus; P:response to cold; F:structural constituent of ribosome; C:plasma membrane; C:vacuolar membrane; C:cytosolic large ribosomal subunit; C:chloroplast; P:translation
4.3.17.3	Expression decreases from D15 to D25				2.37049	4	AT3G45310	Cysteine proteinases superfamily protein; CYSTEINE PROTEASE CYSTEINE PROTEASE	sp_v2.0_unigene11599		thiol protease aleurain-like protein	C:extracellular region; C:vacuole; P:aging; P:proteolysis; F:cysteine-type peptidase activity; P:response to ethylene stimulus
4.3.3.12	Expression decreases from D15 to D25				2.68668	4	AT1G56170	nuclear factor Y, subunit C2; ATHAP5B; HAP5B	sp_v2.0_unigene4970		constans interacting protein 2b	F:sequence-specific DNA binding; C:cytoplasm; C:nucleus
4.3.4.19	Expression decreases from D15 to D25				2.49072	6	AT3G19930	sugar transporter 4; MONOSACCHARIDE TRANSPORT; STP4; SUGAR TRANSPORTER	sp_v2.0_unigene11513		monosaccharide transporter 3	F:oxidoreductase activity; P:transmembrane transport; C:intracellular membrane-bounded organelle; F:sugar:hydrogen symporter activity; P:carbohydrate transport; C:integral to membrane
4.3.7.11	Expression decreases from D15 to D25				2.85182	4	AT4G02290	glycosyl hydrolase 9B13; GLUCANASE PLANT GLUCANASE; hydrolase, hydrolyzing O-glycosyl compounds	sp_v2.0_unigene13994		endoglucanase 17	P:polarity specification of adaxial/abaxial axis; P:carpel development; P:meristem initiation; P:carbohydrate metabolic process; P:xylem and phloem pattern formation; P:cellular cell wall macromolecule metabolic process; P:xylem development; F:cellulase activity; P:specification of floral organ identity; P:determination of bilateral symmetry; C:extracellular region; P:response to nematode
4.4.11.2	Expression decreases from D15 to D25				2.46423	4	AT3G19500	basic helix-loop-helix (bHLH) DNA-binding superfam	sp_v2.0_unigene18019		transcription factor bhlh113-like	F:sequence-specific DNA binding transcription factor activity; C:nucleus; P:regulation of transcription, DNA-dependent
4.4.17.5	Expression decreases from D15 to D25				2.06308	4			RTDR1_8_G03_A015		23s ribosomal rna methyltransferase	C:cytoplasm; F:rRNA (uridine-2'-O-)-methyltransferase activity; F:nucleic acid binding; P:RNA methylation; P:rRNA processing
4.4.18.8	Expression decreases from D15 to D25				2.03949	4	AT5G62390	BCL-2-associated athanogene 7	sp_v2.0_unigene26285		iq calmodulin-binding motif family protein	F:chaperone binding
4.4.19.20	Expression decreases from D15 to D25				3.73841	6	AT2G16850	plasma membrane intrinsic protein 2;8; PIP2;8; PIP3B	sp_v2.0_unigene14654	sp_v2.0_unigene15564	aquaporin	P:transmembrane transport; C:integral to membrane; P:water transport; F:transporter activity
5.1.2.19	Expression decreases from D15 to D25				2.58247	1			sp_v2.0_unigene3442
5.1.3.11	Expression decreases from D15 to D25				2.03887	6	AT3G54850	plant U-box 14	sp_v2.0_unigene2624		ubiquitin-protein pub13	P:response to chitin; P:protein ubiquitination; F:ubiquitin-protein ligase activity; C:nucleus; C:cytosol; C:ubiquitin ligase complex
5.1.7.14	Expression decreases from D15 to D25				2.0276	4	AT1G59700	glutathione S-transferase TAU 16; ATGSTU16; glutathione transferase	sp_v2.0_unigene60794		tau class glutathione s-transferase	P:response to stimulus; F:transferase activity
5.2.12.6	Expression decreases from D15 to D25				2.5529	6	AT2G02160	CCCH-type zinc finger family protein	sp_v2.0_unigene64731	sp_v2.0_unigene2738	zinc finger c-x8-c-x5-c-x3-h type family protein	F:binding; P:photomorphogenesis; P:cullin deneddylation; P:post-translational protein modification; P:protein ubiquitination; P:G2 phase of mitotic cell cycle; P:protein deubiquitination; P:positive regulation of transcription, DNA-dependent; P:histone methylation
5.2.8.3	Expression decreases from D15 to D25				2.29905	6	AT5G20600		sp_v2.0_unigene17266		at5g20600 f7c8_190	P:protein import into nucleus; C:cytosol
5.3.6.21	Expression decreases from D15 to D25				2.16737	6	AT5G53160	regulatory components of ABA receptor 3	sp_v2.0_unigene15055		abscisic acid receptor pyl8	F:receptor activity; F:protein binding; P:response to stress; C:nucleus; C:mitochondrion; P:positive regulation of abscisic acid mediated signaling pathway
5.3.8.1	Expression decreases from D15 to D25				2.01501	4	AT5G03740	histone deacetylase 2C; HD2C; HISTONE DEACETYLASE; HISTONE DEACETYLASE 2C	sp_v2.0_unigene17585		histone deacetylase 2b	P:cellular process; F:zinc ion binding; C:intracellular
5.4.13.14	Expression decreases from D15 to D25				2.27671	4			sp_v2.0_unigene24135		unknown [Picea sitchensis]
5.4.21.18	Expression decreases from D15 to D25				2.46662	6			sp_v2.0_unigene26778
6.1.13.2	Expression decreases from D15 to D25				2.24151	1	AT3G63520	carotenoid cleavage dioxygenase 1; ATCCD1; ATNCED1; CAROTENOID CLEAVAGE DIOXYGENASE 1; CCD1; NEOXANTHIN CLEAVAGE ENZYME; 9-cis-epoxycarotenoid dioxygenase	sp_v2.0_unigene15684		carotenoid cleavage dioxygenase 1	F:metal ion binding; C:cytoplasm; F:oxidoreductase activity, acting on single donors with incorporation of molecular oxygen, incorporation of two atoms of oxygen; P:oxidation-reduction process
6.1.16.4	Expression decreases from D15 to D25				2.16539	6	AT5G67210	Protein of unknown function (DUF579)	sp_v2.0_unigene14244		protein	C:Golgi apparatus; P:xylan biosynthetic process; P:secondary cell wall biogenesis; P:glucuronoxylan metabolic process
6.1.17.3	Expression decreases from D15 to D25				2.58154	6	AT1G22400	UDP-Glycosyltransferase superfamily protein; GLUCOSYLTRANSFERASE; UGT85A1; <i>trans</i>-zeatin-<i>O</i>-beta-D-glycosyltransferase; UDP glycosyltransferase; UDP glycosyltransferase 85A1	sp_v2.0_unigene77835	sp_v2.0_unigene64666	pinus taeda anonymous locus 2_6988_01 genomic sequence	F:transferase activity, transferring hexosyl groups; P:metabolic process
6.1.2.15	Expression decreases from D15 to D25				2.00033	4	AT3G48080	alpha/beta-Hydrolases superfamily protein; triacylglycerol lipase	sp_v2.0_unigene24329		unknown [Picea sitchensis]	P:lipid metabolic process; F:triglyceride lipase activity
6.1.21.9	Expression decreases from D15 to D25				2.88258	6	AT1G30220	inositol transporter 2	sp_v2.0_unigene6482		probable inositol transporter 2-like	P:myo-inositol transport; C:plasma membrane; P:purine nucleobase transport; P:transmembrane transport; F:sugar:hydrogen symporter activity; C:pollen tube; C:integral to membrane; P:signaling; F:myo-inositol:hydrogen symporter activity
6.1.4.5	Expression decreases from D15 to D25				3.53141	4			RTPQ1_8_D11_A032
6.2.12.2	Expression decreases from D15 to D25				2.08223	4	AT1G19880	Regulator of chromosome condensation (RCC1) family	sp_v2.0_unigene3500		regulator of chromosome condensation family protein	F:Ran GTPase binding; C:nucleus; F:DNA binding
6.3.1.4	Expression decreases from D15 to D25				2.12873	1	AT4G36520	Chaperone DnaJ-domain superfamily protein	sp_v2.0_unigene11421		auxilin-related protein 2-like	C:cytosol; C:plasma membrane; F:heat shock protein binding
6.3.13.23	Expression decreases from D15 to D25				4.07984	4			RTWW2_3_F12_A021		blue copper-like protein	F:copper ion binding; C:cytoplasmic membrane-bounded vesicle; F:electron carrier activity
6.3.14.18	Expression decreases from D15 to D25				2.31825	6	AT4G20440	small nuclear ribonucleoprotein associated protein; SMB	sp_v2.0_unigene21717	sp_v2.0_unigene3994	small nuclear ribonucleoprotein associated protein b	P:RNA methylation; C:cytosol; C:Cajal body; F:nucleic acid binding; P:positive regulation of cell fate commitment; P:regulation of transcription, DNA-dependent; P:nuclear mRNA splicing, via spliceosome; P:secondary cell wall biogenesis; P:root cap development; C:ribonucleoprotein complex
6.3.19.10	Expression decreases from D15 to D25				2.09466	4	AT4G37660	Ribosomal protein L12/ ATP-dependent Clp protease	sp_v2.0_unigene1577		pinus taeda anonymous locus 2_8017_02 genomic sequence	P:DNA-dependent transcription, elongation; F:structural constituent of ribosome; C:large ribosomal subunit; P:translation; C:mitochondrion
6.3.21.10	Expression decreases from D15 to D25				2.12545	4			GEO1_11_D03_A029		60s ribosomal protein l2	C:nucleolus; C:vacuole; F:structural constituent of ribosome; C:plasma membrane; F:RNA binding; C:cytosolic large ribosomal subunit; C:chloroplast; P:translation
6.3.5.8	Expression decreases from D15 to D25				2.1149	2	AT1G29740	Leucine-rich repeat transmembrane protein kinase; kinase	sp_v2.0_unigene59350		probable lrr receptor-like serine threonine-protein kinase at1g53440-like	F:ATP binding; P:activation of MAPKK activity; F:MAP kinase kinase kinase activity; C:plasma membrane; P:MAPK cascade
6.3.7.4	Expression decreases from D15 to D25				2.00303	1	AT2G15480	UDP-glucosyl transferase 73B5; GLUCOSYLTRANSFERASE; UDP-glycosyltransferase	sp_v2.0_unigene11308		udp-glycosyltransferase 92a1-like	F:anthocyanidin 3-O-glucosyltransferase activity; P:metabolic process
6.4.13.5	Expression decreases from D15 to D25				2.69789	4			sp_v2.0_unigene21519	sp_v2.0_unigene19320	unknown [Picea sitchensis]
6.4.3.21	Expression decreases from D15 to D25				2.439	4	AT2G39700	expansin A4; ARABIDOPSIS THALIANA EXPANSIN A4; ATEXP4; ATEXPA4; ATHEXP ALPHA 1.6	sp_v2.0_unigene15589		alpha-expansin 4	C:extracellular region; C:membrane; P:plant-type cell wall organization; C:plant-type cell wall; P:syncytium formation
6.4.7.23	Expression decreases from D15 to D25				2.12431	1	AT1G68920	basic helix-loop-helix (bHLH) DNA-binding superfam	sp_v2.0_unigene1862		transcription factor bhlh62-like
7.1.1.4	Expression decreases from D15 to D25				2.09134	4	AT3G13225	WW domain-containing protein	sp_v2.0_unigene2022		ww domain-containing protein	C:nucleus
7.1.18.15	Expression decreases from D15 to D25				2.39059	6	AT3G04950		sp_v2.0_unigene2017		protein translocase subunit 1-like
7.1.23.5	Expression decreases from D15 to D25				2.12893	6			sp_v2.0_unigene80146		poly -binding	F:RNA binding
7.1.7.5	Expression decreases from D15 to D25				2.05784	4	AT1G77540	Acyl-CoA N-acyltransferases (NAT) superfamily prot	sp_v2.0_unigene18705		nmr solution structures of at1g77540	C:peroxisome; F:histone acetyltransferase activity; P:phosphatidylinositol biosynthetic process; C:nucleus; C:cytosol; P:histone acetylation
7.1.8.4	Expression decreases from D15 to D25				2.75961	6	AT1G70940	Auxin efflux carrier family protein; PIN-FORMED 3; PIN3	sp_v2.0_unigene11433		auxin efflux carrier component	P:transmembrane transport; C:lateral plasma membrane; P:root hair elongation; P:longitudinal axis specification; C:integral to membrane; C:cell surface; P:tropism; F:auxin efflux transmembrane transporter activity; C:vesicle membrane; P:root hair initiation; P:regulation of root meristem growth; P:auxin efflux
7.1.8.7	Expression decreases from D15 to D25				2.16598	6	AT1G70710	glycosyl hydrolase 9B1; CEL1; cellulase	sp_v2.0_unigene4215		endoglucanase 24-like	P:carbohydrate metabolic process; P:response to nematode; F:cellulase activity
7.2.13.7	Expression decreases from D15 to D25				5.07203	4	AT1G10460	germin-like protein 7; GERMIN-LIKE PROTEIN 7; GLP7	sp_v2.0_unigene16682		germin-like protein	C:apoplast; F:oxidoreductase activity; F:nutrient reservoir activity; F:manganese ion binding
7.2.14.15	Expression decreases from D15 to D25				2.80851	4	AT3G57150	homologue of NAP57; DYSKERIN NAP57; NAP57; pseudouridine synthase	sp_v2.0_unigene26551		protein	P:RNA methylation; C:cytosol; F:RNA binding; P:RNA processing; P:purine nucleotide biosynthetic process; C:nucleolus; C:plasmodesma; P:pseudouridine synthesis; F:pseudouridine synthase activity
7.3.12.3	Expression decreases from D15 to D25				3.54659	6	AT2G16850	plasma membrane intrinsic protein 2;8; PIP2;8; PIP3B	sp_v2.0_unigene14654		aquaporin	P:transmembrane transport; C:integral to membrane; P:water transport; F:transporter activity
7.3.22.12	Expression decreases from D15 to D25				2.63457	4	AT1G71695	Peroxidase superfamily protein; PEROXIDASE	sp_v2.0_unigene60617		peroxidase-like partial	F:heme binding; F:peroxidase activity; P:oxidation-reduction process; P:response to oxidative stress
7.3.3.19	Expression decreases from D15 to D25				2.11478	4	AT4G34200	D-3-phosphoglycerate dehydrogenase; PHOSPHOGLYCERATE DEHYDROGENASE; histidinol-phosphate aminotransferase; hydroxypyruvate reductase	sp_v2.0_unigene17623	sp_v2.0_unigene14550	d-3-phosphoglycerate chloroplastic-like	C:cytosol; F:NAD binding; P:megagametogenesis; P:oxidation-reduction process; C:mitochondrion; F:phosphoglycerate dehydrogenase activity; F:ATP binding; C:chloroplast stroma; F:amino acid binding; C:membrane; P:L-serine biosynthetic process
7.3.4.7	Expression decreases from D15 to D25				2.49591	4	AT5G23550	Got1/Sft2-like vescicle transport protein family	sp_v2.0_unigene18544		vesicle transport protein	P:vesicle-mediated transport; P:methionine biosynthetic process; C:mitochondrion; C:integral to membrane; P:phosphatidylinositol biosynthetic process; P:RNA splicing, via endonucleolytic cleavage and ligation
7.4.15.21	Expression decreases from D15 to D25				4.13123	1	AT3G11930	Adenine nucleotide alpha hydrolases-like superfami	sp_v2.0_unigene9661		universal stress protein	P:response to stress
7.4.20.2	Expression decreases from D15 to D25				3.72555	4	AT5G09970	cytochrome P450, family 78, subfamily A, polypepti; CYP78A7; CYTOCHROME P450	sp_v2.0_unigene10179		cytochrome p450	P:regulation of meristem growth; F:flavonoid 3',5'-hydroxylase activity; F:electron carrier activity; F:iron ion binding; P:positive regulation of cell division; P:inflorescence development; F:heme binding; P:leaf development; P:oxidation-reduction process
7.4.3.13	Expression decreases from D15 to D25				2.19688	4			sp_v2.0_unigene21793		unknown [Picea sitchensis]
7.4.4.7	Expression decreases from D15 to D25				3.27311	6			RTPQ1_8_A11_A032		argininosuccinate synthetase	C:cytoplasm; P:arginine biosynthetic process; F:ATP binding; F:argininosuccinate synthase activity
8.1.2.5	Expression decreases from D15 to D25				2.00698	6	AT1G11600	cytochrome P450, family 77, subfamily B, polypepti; CYP77B1; CYTOCHROME P450	sp_v2.0_unigene25831		cytochrome p450	P:anatomical structure development; F:electron carrier activity; F:monooxygenase activity; F:iron ion binding; P:multicellular organismal development; F:heme binding; P:developmental process involved in reproduction; F:oxidoreductase activity, acting on paired donors, with incorporation or reduction of molecular oxygen; P:oxidation-reduction process
8.2.1.2	Expression decreases from D15 to D25				2.84397	4	AT2G26710	Cytochrome P450 superfamily protein; BAS1; CYP72B1; CYP734A1; CYTOCHROME P450; PHYB ACTIVATION TAGGED SUPPRESSOR 1; steroid hydroxylase	sp_v2.0_unigene2067		cytochrome p450	P:regulation of biological quality; P:response to stimulus; F:electron carrier activity; F:monooxygenase activity; F:iron ion binding; F:heme binding; F:oxidoreductase activity, acting on paired donors, with incorporation or reduction of molecular oxygen; P:oxidation-reduction process
8.2.18.10	Expression decreases from D15 to D25				2.18689	4	AT1G14430	glyoxal oxidase-related protein; GLYOXAL OXIDASE	sp_v2.0_unigene22510		galactose oxidase-like	C:cytoplasmic membrane-bounded vesicle
8.2.2.19	Expression decreases from D15 to D25				2.30833	4			STRS1_28_D07_A034		flavin monoxygenase-like protein floozy	F:flavin adenine dinucleotide binding; F:N,N-dimethylaniline monooxygenase activity; P:oxidation-reduction process; F:NADP binding
8.2.9.18	Expression decreases from D15 to D25				2.01364	4	AT3G48080	alpha/beta-Hydrolases superfamily protein; triacylglycerol lipase	sp_v2.0_unigene24329		unknown [Picea sitchensis]	P:lipid metabolic process; F:triglyceride lipase activity
8.3.19.12	Expression decreases from D15 to D25				2.11156	4	AT1G70210	CYCLIN D1;1; CYCD1;1; CYCLIN D; Cyclin D1;1	sp_v2.0_unigene310		cyclin d-type	C:nucleus
8.4.14.19	Expression decreases from D15 to D25				3.2258	4	AT1G60470	galactinol synthase 4; GALACTINOL SYNTHASE; transferase, transferring hexosyl groups	sp_v2.0_unigene16441		galactinol synthase 1	P:response to high light intensity; F:inositol 3-alpha-galactosyltransferase activity; P:response to hydrogen peroxide; P:response to heat
8.4.17.8	Expression decreases from D15 to D25				2.32427	4			RTDR1_6_A09_A015		60s acidic ribosomal protein	C:nucleolus; C:cytosolic ribosome; P:response to cold; F:structural constituent of ribosome; C:plasma membrane; C:chloroplast; C:mitochondrion; P:translational elongation
8.4.20.11	Expression decreases from D15 to D25				2.00496	4	AT4G27090	Ribosomal protein L14	sp_v2.0_unigene15751		60s ribosomal protein	C:nucleolus; C:vacuole; F:structural constituent of ribosome; C:plasma membrane; C:cytosolic large ribosomal subunit; C:chloroplast; P:translation; C:endoplasmic reticulum
9.1.19.20	Expression decreases from D15 to D25				2.1149	4	AT3G02920	Replication protein A, subunit RPA32	sp_v2.0_unigene19328		replication protein a 32 kda subunit	C:plastid; F:hydrogen ion transmembrane transporter activity; F:nucleic acid binding; P:nucleobase-containing compound metabolic process
9.2.5.22	Expression decreases from D15 to D25				2.69443	1			sp_v2.0_unigene757
9.2.7.8	Expression decreases from D15 to D25				2.49648	4			sp_v2.0_unigene6980
9.3.10.14	Expression decreases from D15 to D25				2.20183	4	AT2G39700	expansin A4; ARABIDOPSIS THALIANA EXPANSIN A4; ATEXP4; ATEXPA4; ATHEXP ALPHA 1.6	sp_v2.0_unigene61521		alpha-expansin 4	C:extracellular region; C:membrane; P:plant-type cell wall organization; C:plant-type cell wall; P:syncytium formation
9.3.16.15	Expression decreases from D15 to D25				2.39339	6	AT2G16850	plasma membrane intrinsic protein 2;8; PIP2;8; PIP3B	sp_v2.0_unigene24177		aquaporin	P:transmembrane transport; C:integral to membrane; P:water transport; F:transporter activity
9.4.17.19	Expression decreases from D15 to D25				2.1578	4	AT5G03740	histone deacetylase 2C; HD2C; HISTONE DEACETYLASE; HISTONE DEACETYLASE 2C	sp_v2.0_unigene17585	sp_v2.0_unigene21457	histone deacetylase 2b	P:cellular process; F:zinc ion binding; C:intracellular
9.4.21.21	Expression decreases from D15 to D25				2.1664	4			sp_v2.0_unigene85219
1.2.13.21	Expression decreases from D5 to D11		2.67906	2.67906		2	AT1G22840	CYTOCHROME C-1; CYTOCHROME C	sp_v2.0_unigene16242		cytochrome c	C:mitochondrial intermembrane space; F:copper ion binding; C:respiratory chain; C:plasma membrane; F:electron carrier activity; F:iron ion binding; F:heme binding; P:electron transport chain
10.3.1.2	Expression decreases from D5 to D11		2.18554	2.18554		2	AT1G21480	Exostosin family protein; catalytic	sp_v2.0_unigene28656	sp_v2.0_unigene78504	protein	C:trans-Golgi network; C:membrane; C:Golgi apparatus; C:endosome; F:catalytic activity
11.1.13.21	Expression decreases from D5 to D11		2.90841	2.90841		3	AT4G11650	osmotin 34; ATOSM34; OSMOTIN	sp_v2.0_unigene31271		thaumatin-like protein
11.1.2.21	Expression decreases from D5 to D11		2.04977	2.04977		2	AT2G17440	plant intracellular ras group-related LRR 5	sp_v2.0_unigene43878		small gtp-binding protein
11.1.4.2	Expression decreases from D5 to D11		2.40745	2.40745		5			sp_v2.0_unigene23436
11.3.13.13	Expression decreases from D5 to D11		2.62624	2.62624		4			sp_v2.0_unigene2708
12.2.12.3	Expression decreases from D5 to D11		2.72266	2.72266		2			RTWW2_8_E04_A021
2.4.22.7	Expression decreases from D5 to D11		2.22725	2.22725		2			FLD1_47_C02_A029		pinus taeda anonymous locus 2_10335_01 genomic sequence
3.1.7.6	Expression decreases from D5 to D11		2.09278	2.09278		2	AT5G67070	ralf-like 34; RALF-LIKE 34; RALFL34	sp_v2.0_unigene18190		pinus taeda anonymous locus umn_2818_01 genomic sequence	C:extracellular region; F:signal transducer activity; P:syncytium formation
3.2.21.2	Expression decreases from D5 to D11		2.28365	2.28365		2	AT4G27960	ubiquitin conjugating enzyme 9; UBC9; UBIQUITIN CONJUGATING ENZYME 9; UBIQUITIN-PROTEIN LIGASE	sp_v2.0_unigene8424		ubiquitin-conjugating enzyme e2	C:cytoplasm; P:protein ubiquitination; P:ubiquitin-dependent protein catabolic process; F:ATP binding; F:ubiquitin-protein ligase activity; C:nucleus
3.3.10.12	Expression decreases from D5 to D11		2.47619	2.47619		5	AT1G55230	Family of unknown function (DUF716)	sp_v2.0_unigene22408		plant viral-response family	C:membrane
3.3.5.7	Expression decreases from D5 to D11		2.1529	2.1529		2	AT4G30010		sp_v2.0_unigene22775		fiber protein fb15	C:mitochondrial proton-transporting ATP synthase complex; P:ubiquitin-dependent protein catabolic process; P:response to misfolded protein; C:plastid; P:proteasome core complex assembly; P:aerobic respiration; P:glycolysis; P:photorespiration; P:response to cadmium ion
3.4.18.20	Expression decreases from D5 to D11		2.10538	2.10538		2			sp_v2.0_unigene15503
4.1.11.1	Expression decreases from D5 to D11		2.11682	2.11682		2	AT5G05340	Peroxidase superfamily protein; PEROXIDASE	sp_v2.0_unigene17536		cationic peroxidase 1-like	F:metal ion binding; P:hydrogen peroxide catabolic process; C:cytoplasmic membrane-bounded vesicle; F:heme binding; F:peroxidase activity; C:extracellular region; P:oxidation-reduction process
4.1.8.2	Expression decreases from D5 to D11		2.10026	2.10026		2	AT1G31710	Copper amine oxidase family protein; COPPER AMINE OXIDASE; amine oxidase	sp_v2.0_unigene19577	sp_v2.0_unigene78543	primary amine oxidase	F:tryptamine:oxygen oxidoreductase (deaminating) activity; F:copper ion binding; F:aliphatic-amine oxidase activity; F:phenethylamine:oxygen oxidoreductase (deaminating) activity; P:oxidation-reduction process; F:quinone binding; F:aminoacetone:oxygen oxidoreductase(deaminating) activity; F:primary amine oxidase activity; P:amine metabolic process
5.2.21.4	Expression decreases from D5 to D11		2.67612	2.67612		2	AT4G27270	Quinone reductase family protein; oxidoreductase, acting on NADH or NADPH, quinone or similar compound as acceptor	sp_v2.0_unigene15399		quinone reductase family protein	F:oxidoreductase activity, acting on NADH or NADPH, quinone or similar compound as acceptor; P:oxidation-reduction process; C:plasmodesma; P:response to auxin stimulus; P:negative regulation of transcription, DNA-dependent; C:vacuole; F:FMN binding; C:plasma membrane
8.2.7.14	Expression decreases from D5 to D11		2.02902	2.02902		4	AT5G57000		sp_v2.0_unigene268		pinus taeda anonymous locus 2_6874_01 genomic sequence
8.4.3.8	Expression decreases from D5 to D11		4.13892	4.13892		2	AT4G11650	osmotin 34; ATOSM34; OSMOTIN	sp_v2.0_unigene16248	sp_v2.0_unigene60255	thaumatin-like protein	C:cytoplasmic membrane-bounded vesicle
9.1.12.21	Expression decreases from D5 to D11		2.38832	2.38832		2			sp_v2.0_unigene16397		pr10 protein	P:response to biotic stimulus; P:defense response
9.1.13.18	Expression decreases from D5 to D11		2.29206	2.29206		2	AT5G67070	ralf-like 34; RALF-LIKE 34; RALFL34	sp_v2.0_unigene24146		pinus taeda anonymous locus umn_2818_01 genomic sequence	P:cellular process
9.3.6.7	Expression decreases from D5 to D11		2.24748	2.24748		2	AT5G54160	O-methyltransferase 1; ATOMT1; O-METHYLTRANSFERASE; O-METHYLTRANSFERASE 1; OMT1; 5-hydroxy coniferaldehyde o-methyltransferase; caffeate o-methyltransferase; caffeic acid /5-hydroxyferulic acid o-methyltransferase; caffeic acid o-methyltransferase; caffeic acid/5-hydroxyferulic acid o-methyltransferase; COMT	sp_v2.0_unigene23063	sp_v2.0_unigene61496	caffeic acid o-methyltransferase	F:protein dimerization activity; F:caffeate O-methyltransferase activity; P:methylation
9.4.23.7	Expression decreases from D5 to D11		2.17625	2.17625		2			sp_v2.0_unigene21748		pinus taeda anonymous locus 2_10335_01 genomic sequence
4.4.14.3	Expression decreases from D5 to D11 and from D15 to D25		2.0771	2.0771	2.60861	4	AT5G55410	Bifunctional inhibitor/lipid-transfer protein/seed	sp_v2.0_unigene23045		lipid binding	P:lipid transport
6.2.1.3	Expression decreases from D5 to D11 and from D15 to D25		2.05186	2.05186	2.09279	4	AT1G77380	amino acid permease 3; AAP3; AMINO CARRIER	sp_v2.0_unigene8679		amino acid permease	P:neutral amino acid transport; P:regulation of plant-type hypersensitive response; F:acidic amino acid transmembrane transporter activity; C:integral to membrane; F:basic amino acid transmembrane transporter activity; P:ammonium transport; P:amino acid import; P:anion transport; F:neutral amino acid transmembrane transporter activity; P:nucleotide transport; P:arginine transport; P:protein targe…
7.4.2.18	Expression decreases from D5 to D11 and from D15 to D25		3.33275	3.33275	2.48863	4			sp_v2.0_unigene15460		anti-microbial protein	C:extracellular region; P:defense response; C:cell wall; P:negative regulation of growth
8.1.2.1	Expression decreases from D5 to D11 and from D15 to D25		3.16573	3.16573	3.7181	4	AT3G21360	2-oxoglutarate (2OG) and Fe(II)-dependent oxygenas	sp_v2.0_unigene17728		protein	C:nucleus; F:oxidoreductase activity; P:oxidation-reduction process
9.1.12.19	Expression decreases from D5 to D11 and from D15 to D25		2.41149	2.41149	3.34068	4	AT5G55410	Bifunctional inhibitor/lipid-transfer protein/seed	sp_v2.0_unigene23045		lipid binding	P:lipid transport
7.3.2.2	Expression decreases from D5 to D15		2.92874	2.92874		2			sp_v2.0_unigene15460		anti-microbial protein	C:extracellular region; P:defense response; C:cell wall; P:negative regulation of growth
1.3.22.10	Expression decreases from D5 to D25		2.53665	2.53665	4.07894	4			sp_v2.0_unigene16398		anti-microbial protein	C:extracellular region; P:defense response; C:cell wall; P:negative regulation of growth
