# Supplementary material for: Transcriptomic analysis highlights epigenetic and transcriptional regulation during zygotic embryo development of Pinus pinaster
Source: BMC Plant Biol. 2013 Aug 30;13:123. doi: 10.1186/1471-2229-13-123 (PMC3844413; doi:10.1186/1471-2229-13-123)
Supplement: Additional file 8 — Correlation of the expression profiles between A. thaliana and P. pinaster along five embryogenesis stages. Enrichment analysis values of the gene ontologies over/under-represented in the common subset of highly co-regulated transcripts. [file 1471-2229-13-123-S8.xls]

## Sheet: co-regulated
Arabidopsis thaliana						Pinus pinaster
Locus	Globular	Heart	Torpedo	Bent	Mature	Unigene	spot	D0	D5	D11	D15	D25	Pearson
AT2G17420	0.0885112	0.0804543	0.0373724	-0.0256571	-0.199652	sp_v2.0_unigene33367	6.4.22.20	0.285038	0.279465	0.110283	-0.123656	-0.809666	0.999659
AT1G28140	-0.252531	-0.213553	-0.14897	0.0227089	0.465094	sp_v2.0_unigene1545	8.3.13.1	-1.42914	-1.39361	-1.05594	-0.35535	1.57791	0.999226
AT2G22480	0.0965877	0.0214428	0.29558	0.332779	-1.22105	sp_v2.0_unigene15194	1.2.23.21	0.0858472	0.0385366	0.217732	0.189988	-0.717953	0.998825
AT2G36870	0.136162	0.254069	-0.0482904	-0.164836	-0.235577	sp_v2.0_unigene30013	7.4.23.4	0.0320602	0.0665656	-0.0109718	-0.0381163	-0.0529571	0.998796
AT1G01120	-0.162145	0.275036	0.383537	-0.109387	-0.58909	sp_v2.0_unigene4181	9.4.2.4	-0.0328442	0.083184	0.100467	-0.015104	-0.149681	0.99857
AT1G48830	0.506341	0.488673	-0.136757	-0.346418	-1.05797	sp_v2.0_unigene15631	12.4.21.18	0.446924	0.531533	-0.143137	-0.274986	-1.12218	0.996066
AT3G27060	0.202941	0.13153	0.0044173	-0.00730796	-0.404517	sp_v2.0_unigene17079	10.1.16.4	0.876842	0.269931	-0.17956	-0.27451	-2.01046	0.995402
AT5G64380	0.0715569	0.0890209	0.0741378	-0.165629	-0.0873803	sp_v2.0_unigene3751	8.1.18.20	0.0488411	0.0484	0.0329119	-0.0865434	-0.049013	0.99481
AT2G37250	0.130246	0.0452705	-0.0143643	-0.0468313	-0.127384	sp_v2.0_unigene8040	4.3.23.6	0.7445	0.120773	-0.209375	-0.284401	-0.859103	0.994654
AT1G27340	0.59272	0.0541664	0.139079	-0.332429	-0.841007	sp_v2.0_unigene4516	7.2.15.23	0.0985465	0.0169726	0.0387038	-0.030529	-0.134129	0.994484
AT1G13980	0.136065	0.14823	0.0398542	0.00149748	-0.38866	sp_v2.0_unigene5613	6.4.14.15	0.035559	0.0400497	0.0227795	-0.00434056	-0.0985269	0.993999
AT4G34200	0.288798	0.159375	0.10772	-0.00677789	-0.764304	sp_v2.0_unigene17623	2.3.9.11	0.666963	0.328234	-0.0547098	-0.0822692	-2.00325	0.993995
AT1G63160	0.370154	0.114711	0.069324	-0.206099	-0.496859	sp_v2.0_unigene6794	10.3.12.22	0.649376	0.336372	0.0578616	-0.55004	-1.16809	0.991975
AT3G28715	-0.201932	-0.207484	-0.060549	-0.0208951	0.40059	sp_v2.0_unigene27935	1.3.22.24	-0.495172	-0.625815	-0.320036	-0.254333	1.00219	0.989937
AT1G77120	-0.262378	-0.231227	-0.160146	-0.0185113	0.518225	sp_v2.0_unigene16775	9.1.12.11	-2.31711	-1.88537	-1.30647	-0.518677	1.77667	0.989427
AT5G18170	0.70958	0.452051	-0.534047	-0.75375	-0.487997	sp_v2.0_unigene21471	5.3.2.20	0.0921674	0.0932383	-0.0534667	-0.0903595	-0.052355	0.989287
AT4G19950	-0.104542	-0.103766	-0.0655542	-0.0106991	0.252307	sp_v2.0_unigene13597	3.3.18.10	-0.221278	-0.208102	-0.199268	-0.117766	0.569407	0.989032
AT3G04770	0.211587	0.310778	0.151311	-0.075718	-0.883066	sp_v2.0_unigene15559	4.1.19.12	0.572243	0.390963	0.322262	-0.46929	-2.12476	0.987551
AT1G05260	-0.105706	-0.294754	-0.397955	-0.183308	0.69227	sp_v2.0_unigene11881	4.3.18.17	-0.082284	-0.107564	-0.210772	-0.153618	0.448073	0.985912
AT5G15610	0.181455	-0.00959863	0.150443	0.0455475	-0.452809	sp_v2.0_unigene61040	1.4.7.1	0.282546	-0.0161245	0.141473	-0.0104642	-0.516695	0.985765
AT3G29360	0.558462	-0.160193	-0.140614	0.276851	-0.960959	sp_v2.0_unigene16473	1.3.12.7	0.264131	-0.0768682	-0.0752641	0.129688	-0.308023	0.985747
AT3G22845	0.533142	0.14319	-0.0610277	-0.274906	-0.591847	sp_v2.0_unigene22495	1.1.18.3	0.180304	0.0478093	0.011584	-0.0512583	-0.217546	0.985403
AT1G68400	0.11632	0.227492	0.117616	0.282047	-1.17015	sp_v2.0_unigene21164	6.3.4.7	0.457725	0.191564	0.15654	0.245258	-2.43667	0.984789
AT3G58690	-0.255624	0.233461	0.519559	0.305962	-1.65761	sp_v2.0_unigene1919	12.1.2.9	-0.0580679	0.0497839	0.167212	0.188056	-0.430069	0.984737
AT4G02290	0.602982	0.716288	0.110063	-0.831634	-2.34352	sp_v2.0_unigene13994	4.3.7.11	0.51392	0.862374	0.116429	-0.754115	-3.69733	0.984508
AT3G01120	0.113625	0.339453	-0.129388	-0.173493	-0.231298	sp_v2.0_unigene13605	7.2.21.19	0.111569	0.490602	-0.0962669	-0.28966	-0.393992	0.984395
AT2G18020	0.0581444	0.0463732	0.1072	0.0233032	-0.263977	sp_v2.0_unigene17604	4.2.3.12	0.0404825	0.108651	0.254162	-0.00861358	-0.500968	0.98437
AT3G49050	-0.186037	-0.319911	-0.144133	0.0246069	0.483094	sp_v2.0_unigene8188	7.4.23.8	-0.018313	-0.0555984	-0.0362965	-0.00147978	0.106065	0.98396
AT2G34050	0.538143	0.256178	-0.0487109	-0.29417	-0.807815	sp_v2.0_unigene21918	9.3.18.14	0.667708	0.464887	0.0532087	-0.572266	-1.63884	0.983147
AT1G10130	0.264211	-0.0224766	0.147769	0.0845551	-0.629804	sp_v2.0_unigene19546	9.1.10.14	0.307699	0.0713104	0.118863	-0.00308528	-0.671495	0.982163
AT5G02230	0.120037	0.205221	0.0255827	-0.0820517	-0.325955	sp_v2.0_unigene11687	5.3.4.17	0.379626	0.327018	0.051418	-0.2653	-0.795187	0.981781
AT4G27270	1.21846	0.508565	-0.91158	-1.21117	-1.80154	sp_v2.0_unigene15399	5.2.21.4	0.197932	0.0761144	-0.0171559	-0.107167	-0.18085	0.981745
AT1G75560	0.457049	0.318318	0.099267	-0.384985	-0.879974	sp_v2.0_unigene15343	9.3.14.24	0.35342	0.228891	-0.0131591	-0.146051	-0.608586	0.981566
AT1G07570	0.0238454	0.197809	0.33319	0.0187298	-0.827471	sp_v2.0_unigene3255	3.3.12.18	-0.00433069	0.423709	0.289554	-0.0521125	-1.07449	0.98058
AT1G56110	0.440174	0.158206	-0.055375	-0.157288	-0.581475	sp_v2.0_unigene9084	2.4.10.18	0.891296	0.470792	-0.071468	-0.80992	-2.07579	0.980277
AT5G06370	-0.113883	-0.13436	-0.170539	-0.0904545	0.419098	sp_v2.0_unigene7797	5.3.14.9	-0.287345	-0.223547	-0.171402	-0.114362	0.596806	0.979786
AT3G45310	0.628726	0.356076	-0.00728824	-0.270332	-1.51552	sp_v2.0_unigene11599	4.3.17.3	0.555196	0.451565	0.303564	-0.518427	-2.11537	0.979782
AT5G03300	0.682175	0.276446	-0.128779	-0.258984	-1.20438	sp_v2.0_unigene15419	5.1.18.1	0.653494	0.232658	0.119842	-0.403294	-1.28883	0.979662
AT4G17530	-0.341145	-0.126613	-0.0521987	-0.0159606	0.423463	sp_v2.0_unigene21271	7.2.21.13	-0.102243	-0.0732229	-0.020732	-0.0157659	0.192876	0.979508
AT3G43810	1.14783	0.587085	-0.597021	-1.4532	-1.96772	sp_v2.0_unigene23663	2.4.1.7	0.443665	0.180292	0.000634554	-0.268397	-0.564583	0.97946
AT5G13550	0.068863	0.111096	0.136748	0.0279818	-0.411093	sp_v2.0_unigene51	1.1.21.6	0.0190185	0.0866972	0.107753	-0.0142097	-0.222555	0.979167
AT4G29720	0.333855	0.331227	-0.0460271	-0.215565	-0.61765	sp_v2.0_unigene3775	10.1.16.1	0.618353	0.388796	0.0432181	-0.394094	-1.45719	0.977698
AT5G19540	-0.145197	-0.0998854	-0.0616253	0.0687434	0.208705	sp_v2.0_unigene8510	9.1.20.23	-1.10654	-1.35852	-1.02063	0.158692	1.3428	0.977008
AT3G13230	0.424659	0.140778	-0.0051726	-0.261312	-0.464951	sp_v2.0_unigene6249	2.1.22.19	0.267653	0.114617	-0.0332959	-0.197119	-0.210915	0.976855
AT5G08670	0.321897	0.0741369	0.20531	0.132848	-1.15873	sp_v2.0_unigene16224	1.1.21.3	0.184895	0.255516	0.109394	0.25451	-1.32989	0.976837
AT5G48385	-0.239309	-0.48474	-0.125972	0.119628	0.521434	sp_v2.0_unigene17032	6.2.18.6	-0.177229	-0.185887	-0.0783419	0.0873408	0.29506	0.975489
AT2G16600	1.08658	0.0343096	-0.643384	-0.792324	-0.656044	sp_v2.0_unigene16083	11.3.17.11	0.0853368	0.0238854	-0.0198446	-0.0627428	-0.0312241	0.975199
AT5G13280	0.432546	-0.098583	0.172757	-0.0895564	-0.622787	sp_v2.0_unigene5190	5.2.21.5	0.261287	-0.134207	0.193009	0.00247042	-0.423869	0.974759
AT3G21640	0.530491	0.322281	0.150015	-0.357873	-1.2675	sp_v2.0_unigene27023	6.3.4.18	0.0965868	0.0523913	-7.61716e-05	-0.032402	-0.12652	0.974092
AT3G09470	-0.034299	-0.175747	-0.139103	0.0713928	0.238018	sp_v2.0_unigene30028	3.4.11.22	-0.12031	-0.338982	-0.40067	0.0166617	0.604346	0.973994
AT2G37410	-0.133199	-0.0860282	-0.0758563	0.0190119	0.243713	sp_v2.0_unigene31203	1.2.13.13	-0.599495	-0.221558	-0.159972	-0.0529892	0.699015	0.973543
AT3G07720	-1.02539	-0.288929	0.109081	0.0609018	0.649435	sp_v2.0_unigene16602	7.4.17.12	-0.546116	-0.160227	-0.00762775	-0.0224799	0.527059	0.973508
AT1G48830	0.191861	0.411952	0.079512	-0.167341	-0.785537	sp_v2.0_unigene15790	12.2.8.20	0.446924	0.531533	-0.143137	-0.274986	-1.12218	0.973204
AT3G10970	-0.247184	-0.165873	-0.0982194	0.0158567	0.40145	sp_v2.0_unigene2716	3.1.22.19	-0.490186	-0.42481	-0.0502487	0.0698676	0.611399	0.972436
AT2G17930	-0.407682	-0.404804	-0.416649	-0.044125	0.825205	sp_v2.0_unigene1205	4.4.19.24	-0.384746	-0.300456	-0.187036	-0.159861	0.721216	0.972094
AT4G13940	0.785807	0.0667499	-0.0817823	-0.196036	-1.28365	sp_v2.0_unigene23902	4.4.11.13	0.730129	0.236336	-0.0545665	-0.0633503	-2.03923	0.971025
AT2G40890	-0.140146	-0.366777	-0.125159	0.0761653	0.428618	sp_v2.0_unigene15318	2.4.21.6	-0.887217	-1.41826	-1.18302	0.230943	1.30518	0.970639
AT5G38480	0.431931	0.170576	-0.0185278	-0.278651	-0.486301	sp_v2.0_unigene25384	8.1.21.13	0.761837	0.214985	-0.0903497	-0.766473	-0.697799	0.96989
AT5G42080	-0.309076	-0.14951	0.0170414	0.204128	0.173015	sp_v2.0_unigene22973	8.4.15.19	-0.448633	-0.271554	-0.129583	0.390349	0.279805	0.969846
AT1G20050	0.348124	0.512286	-0.169644	-0.180458	-0.917834	sp_v2.0_unigene16599	10.1.12.2	0.147468	0.184668	0.0436021	-0.0948337	-0.342348	0.969836
AT2G02000	1.00902	0.0261355	-0.436317	-0.463204	-0.98625	sp_v2.0_unigene42623	4.2.18.14	0.587242	0.232363	-0.344785	-0.248996	-0.527069	0.969576
AT3G43810	0.855976	0.274786	-0.288481	-0.688337	-0.886645	sp_v2.0_unigene25367	2.2.23.2	0.443665	0.180292	0.000634554	-0.268397	-0.564583	0.969564
AT5G64260	-0.328654	-0.215013	-0.411458	-0.16299	0.763112	sp_v2.0_unigene82646	11.3.19.17	-1.96749	-1.7827	-2.07476	-0.54235	1.81952	0.969428
AT5G65360	0.352052	0.515876	-0.0401245	-0.353061	-0.893595	sp_v2.0_unigene24552	4.4.12.8	0.538245	0.366736	0.0714975	-0.527794	-0.960323	0.969369
AT4G03030	-0.242867	-0.579191	-0.209706	-0.0192206	0.708512	sp_v2.0_unigene23794	4.4.17.6	-0.603883	-0.667535	-0.468048	-0.212301	1.08837	0.968596
AT5G65840	-0.55189	-0.684642	-0.14256	0.0398863	0.817026	sp_v2.0_unigene11366	5.3.21.3	-0.346307	-0.431508	-0.187987	-0.116466	0.741268	0.968334
AT4G27270	1.35676	0.332623	-1.13084	-1.2771	-1.6881	sp_v2.0_unigene15423	9.2.17.23	0.197932	0.0761144	-0.0171559	-0.107167	-0.18085	0.968167
AT5G03650	0.156886	0.185586	0.00857687	-0.0204646	-0.403607	sp_v2.0_unigene27379	3.4.2.17	0.404659	0.315792	0.263997	-0.150409	-1.60063	0.968135
AT1G74530	0.300299	0.216233	0.126605	-0.163903	-0.683679	sp_v2.0_unigene3489	2.1.2.9	0.35368	0.122033	0.0217565	-0.147077	-0.482687	0.967773
AT2G45010	0.368822	0.148643	-0.167617	-0.20992	-0.242502	sp_v2.0_unigene6035	3.1.21.17	0.350058	0.145204	-0.0490471	-0.249872	-0.300528	0.966915
AT4G37250	-0.711496	-0.113854	0.0378425	0.350141	0.21901	sp_v2.0_unigene1550	7.1.21.15	-0.136616	-0.0136513	-0.02446	0.0884155	0.0750216	0.966883
AT1G23820	0.172268	-0.00550153	0.0966735	0.153942	-0.524775	sp_v2.0_unigene1302	2.3.8.11	0.053992	-0.0319285	0.0786015	0.161286	-0.304937	0.966678
AT3G17800	-0.724117	-0.424279	-0.155428	0.277815	0.622179	sp_v2.0_unigene10444	2.2.22.19	-0.465952	-0.465102	-0.0784884	0.338889	0.42197	0.966624
AT4G32940	-0.265869	-0.0493796	-0.0880164	0.117857	0.233904	sp_v2.0_unigene10100	4.2.5.4	-1.28573	-0.86599	-0.657667	0.325784	1.10696	0.966037
AT1G25682	-0.147786	-0.482181	-0.30113	-0.104375	0.713385	sp_v2.0_unigene607	6.3.14.1	-0.265688	-0.32512	-0.428833	-0.210168	0.81776	0.965182
AT4G39280	0.366809	0.207131	0.0431412	-0.394338	-0.386621	sp_v2.0_unigene28365	10.3.12.23	0.688677	0.182462	-0.124553	-0.498775	-0.670288	0.96488
AT2G29630	-0.617846	0.200045	0.368593	0.329196	-0.616575	sp_v2.0_unigene13944	10.3.22.14	-0.124351	0.0833957	0.147959	0.0963972	-0.241315	0.964876
AT5G60860	0.627213	0.24514	-0.157495	-0.386887	-0.715829	sp_v2.0_unigene14430	6.2.8.22	0.518178	0.499467	-0.101893	-0.503029	-0.952517	0.964788
AT5G35530	0.318585	0.301915	0.138836	-0.246018	-0.796167	sp_v2.0_unigene51218	5.1.3.18	0.374374	0.284586	0.157755	-0.0610968	-1.28076	0.963969
AT4G13730	-0.272899	-0.0785498	0.011341	0.155072	0.142698	sp_v2.0_unigene17012	4.1.7.14	-0.378836	-0.160906	0.122426	0.193084	0.143668	0.963806
AT3G04830	0.287479	0.0137672	-0.0817087	-0.213326	-0.0552585	sp_v2.0_unigene16820	7.3.10.17	0.616054	0.0740796	-0.106304	-0.513396	-0.349057	0.963648
AT5G58950	-0.699775	-0.297469	-0.268134	0.291366	0.600709	sp_v2.0_unigene5538	10.3.13.9	-0.612287	-0.284652	-0.545261	0.249206	0.723412	0.96228
AT2G36870	0.158734	0.390633	-0.213265	-0.210169	-0.241772	sp_v2.0_unigene46438	6.3.6.20	0.0320602	0.0665656	-0.0109718	-0.0381163	-0.0529571	0.960771
AT1G10830	-0.953493	-0.507135	0.231935	0.306231	0.453247	sp_v2.0_unigene10445	11.3.17.5	-0.622352	-0.223611	0.270727	0.0444503	0.32914	0.960719
AT2G07690	0.372608	0.328686	0.109398	-0.214817	-0.974245	sp_v2.0_unigene10081	10.1.17.14	0.324827	0.516261	0.275143	-0.602598	-1.15662	0.960576
AT4G13940	0.724295	0.196899	0.0848862	-0.405956	-1.37208	sp_v2.0_unigene23081	5.2.19.18	0.730129	0.236336	-0.0545665	-0.0633503	-2.03923	0.960563
AT3G49010	0.34509	0.4292	-0.102609	-0.158252	-0.847297	sp_v2.0_unigene17588	3.1.14.20	0.491951	0.251784	0.0743337	-0.180761	-1.09584	0.959895
AT5G35530	0.288964	0.245314	0.0655481	-0.175059	-0.597992	sp_v2.0_unigene16600	6.1.18.2	0.374374	0.284586	0.157755	-0.0610968	-1.28076	0.959805
AT4G17620	-0.252404	-0.0596578	0.117674	0.124375	0.0370197	sp_v2.0_unigene21398	6.3.20.24	-0.286943	-0.0720742	0.0648504	0.137202	0.115495	0.959348
AT3G43230	-0.641078	-0.477799	-0.202005	0.152421	0.731113	sp_v2.0_unigene9336	4.3.6.5	-1.22292	-1.14042	-1.08871	-0.210185	1.47682	0.958351
AT3G04780	0.150774	0.0899442	-0.0163426	0.017658	-0.278487	sp_v2.0_unigene15606	6.1.21.24	0.217178	0.0738587	0.100354	0.0504496	-0.561942	0.958204
AT4G09750	-0.106746	-0.386746	-0.513741	-0.232018	0.811158	sp_v2.0_unigene11607	5.3.6.11	-0.123806	-0.244157	-0.353596	-0.441469	0.781496	0.958075
AT3G08890	0.451775	-0.0516654	-0.294742	-0.355992	0.0988314	sp_v2.0_unigene6635	4.4.14.21	0.1044	-0.0207344	-0.0903194	-0.0542052	0.0521126	0.957817
AT5G22000	-0.207087	-0.224835	-0.0212736	0.0826766	0.302967	sp_v2.0_unigene720	1.1.22.16	-0.436601	-0.303516	0.0988886	0.0642629	0.41614	0.957753
AT3G54050	-0.197064	-0.144104	0.0131403	0.101223	0.190176	sp_v2.0_unigene2347	4.3.3.8	-0.2274	-0.168127	0.0803434	0.137941	0.135176	0.957507
AT5G17330	0.79288	0.18124	-0.368911	-0.41294	-0.717491	sp_v2.0_unigene50951	9.4.3.22	0.288273	0.187526	-0.0607504	-0.159278	-0.347812	0.9573
AT3G56310	-0.272133	-0.134182	0.0205205	0.0908813	0.240465	sp_v2.0_unigene21874	1.1.18.14	-1.28199	-0.750218	-0.579526	0.332904	1.04651	0.957268
AT5G65180	-0.32607	-0.0476157	-0.255479	-0.246958	0.636339	sp_v2.0_unigene3756	5.2.18.4	-0.116763	0.0521961	-0.208012	-0.102376	0.314611	0.957218
AT1G57720	0.557228	0.0878842	0.112816	-0.172588	-1.00821	sp_v2.0_unigene28027	1.2.4.15	0.47005	-0.10691	0.183928	0.0788468	-1.01706	0.956862
AT5G66770	-0.710952	-0.63236	0.0808982	-0.0274735	0.769898	sp_v2.0_unigene148	8.3.3.18	-0.244181	-0.201267	-0.0666087	-0.00918223	0.419413	0.956447
AT3G28715	-0.14344	-0.161765	-0.0899576	0.0550153	0.289587	sp_v2.0_unigene6175	2.2.14.9	-0.495172	-0.625815	-0.320036	-0.254333	1.00219	0.956384
AT2G31530	-0.494446	-0.292049	0.210654	0.178971	0.243835	sp_v2.0_unigene28653	6.4.3.3	-0.402606	-0.241282	0.0977848	0.0827573	0.342949	0.956267
AT3G43810	0.53993	0.456226	0.0860642	-0.418503	-1.45609	sp_v2.0_unigene25604	12.3.14.17	0.443665	0.180292	0.000634554	-0.268397	-0.564583	0.956136
AT3G26932	0.162116	0.146149	0.154569	-0.0729248	-0.492762	sp_v2.0_unigene17023	5.1.8.21	0.0880232	0.240448	0.0601397	-0.0514018	-0.418576	0.956014
AT4G17170	-0.0356423	-0.124779	-0.0712793	-0.0187057	0.224468	sp_v2.0_unigene6848	5.3.7.17	-0.52284	-0.625155	-0.996765	-0.347375	1.24398	0.955933
AT5G02310	-0.816172	-0.63063	-0.102329	0.168891	0.791136	sp_v2.0_unigene30859	10.3.5.12	-0.118064	-0.183552	-0.0483444	0.0428622	0.264048	0.954851
AT4G03210	0.441727	0.359884	-0.0972637	-0.27849	-0.738913	sp_v2.0_unigene8127	3.4.10.2	0.955851	0.642613	-0.127731	-0.953297	-3.89107	0.954796
AT4G38970	0.000778201	0.157247	0.319565	0.0922449	-0.810153	sp_v2.0_unigene17066	2.2.21.24	-0.399164	-0.204885	0.642621	0.73837	-2.78944	0.954561
AT5G57020	0.0743998	0.104621	0.140818	-0.160442	-0.193331	sp_v2.0_unigene3559	9.1.21.17	0.467695	0.24987	0.451277	-0.615794	-1.29272	0.954434
AT3G19130	0.362964	0.436648	0.152285	-0.321389	-1.15569	sp_v2.0_unigene12598	3.1.21.6	0.429051	0.252769	0.0365288	-0.0014322	-1.19262	0.954312
AT3G13530	0.484497	0.19706	-0.0196323	-0.450297	-0.441896	sp_v2.0_unigene3338	8.1.3.9	0.398856	0.146054	-0.138743	-0.20494	-0.323527	0.953479
AT5G27740	0.505198	0.11946	-0.0119734	-0.219022	-0.636054	sp_v2.0_unigene2163	2.4.8.15	0.401367	0.198354	-0.0846417	-0.0244879	-0.72341	0.952689
AT4G19210	-0.0748857	0.00330321	0.148979	-0.108694	0.0173217	sp_v2.0_unigene14157	5.2.3.13	-0.409724	-0.139335	0.592299	-0.723085	0.293779	0.952357
AT4G00100	0.030531	0.411187	0.146929	0.165893	-1.25235	sp_v2.0_unigene23895	12.3.13.23	0.277206	0.206314	0.116212	0.00342901	-0.867349	0.951514
AT1G69340	-0.214925	-0.0968021	0.0452345	0.0621355	0.173056	sp_v2.0_unigene438	6.1.22.4	-0.238898	-0.202394	-0.0220139	0.0978183	0.296886	0.951271
AT1G57720	0.211574	-0.0786494	0.193726	-0.035928	-0.365895	sp_v2.0_unigene15745	2.1.21.6	0.47005	-0.10691	0.183928	0.0788468	-1.01706	0.95123
AT5G56760	0.394032	0.34111	-0.211139	-0.396291	-0.329987	sp_v2.0_unigene17704	1.4.2.22	0.247596	0.0993274	-0.0234487	-0.210411	-0.162735	0.950967
AT4G22130	-0.0804133	-0.00158908	0.103673	0.218308	-0.290815	sp_v2.0_unigene27087	5.1.23.15	-0.00906818	-0.051178	0.0665464	0.117352	-0.13738	0.950759
AT5G36700	-0.130024	-0.0264807	0.234087	0.0862095	-0.20651	sp_v2.0_unigene17793	2.4.7.7	-0.244307	-0.000419692	0.328241	0.285589	-0.552834	0.950408
AT4G13010	-0.295001	-0.512896	-0.206068	-0.140603	0.774061	sp_v2.0_unigene5991	1.2.23.12	-2.1164	-2.2763	-2.38072	-0.674496	1.90473	0.950001
AT4G24220	-0.233216	-0.819082	-0.118727	-0.151855	0.816697	sp_v2.0_unigene5371	4.2.7.12	-0.195526	-0.238819	0.00527046	-0.0857776	0.415077	0.949737
AT2G37560	0.451943	0.487698	-0.204076	-0.393747	-0.735359	sp_v2.0_unigene400	2.1.23.1	0.25206	0.146447	-0.116896	-0.0489305	-0.297907	0.949673
AT1G56110	0.556719	0.589018	-0.258194	-0.552714	-0.979981	sp_v2.0_unigene17833	2.1.6.4	0.891296	0.470792	-0.071468	-0.80992	-2.07579	0.949517
AT1G53000	-0.623795	-0.37157	-0.271072	-0.092969	0.857426	sp_v2.0_unigene1861	1.1.7.13	-0.326143	-0.509982	-0.267883	0.0403552	0.71475	0.949516
AT1G28440	-0.332142	-0.289173	-0.0750506	0.0463596	0.490886	sp_v2.0_unigene26989	8.1.6.15	-0.32055	-0.130111	-0.136483	-0.0706447	0.50947	0.949348
AT1G04190	0.205617	0.0629334	0.131567	-0.0916784	-0.380222	sp_v2.0_unigene2211	11.2.11.19	0.504982	0.362737	0.149101	-0.563343	-0.973069	0.948834
AT4G10050	0.179841	-0.287658	-0.102552	-0.0954105	0.239545	sp_v2.0_unigene3819	12.1.13.3	0.415859	-0.412939	-0.191801	-0.362087	0.334872	0.948808
AT4G33250	0.154226	0.207056	0.122544	-0.0815744	-0.516292	sp_v2.0_unigene16465	3.1.10.18	0.254585	0.124319	0.0442905	-0.11521	-0.39102	0.948548
AT4G17830	0.619576	0.0895921	-0.148962	-0.348418	-0.489721	sp_v2.0_unigene6488	4.3.8.15	0.209777	0.0109092	-0.0344862	-0.139521	-0.0714208	0.948167
AT5G63440	0.253129	0.270188	-0.0397357	-0.212307	-0.3841	sp_v2.0_unigene27795	2.3.3.1	0.379062	0.449806	0.107663	-0.329957	-1.1184	0.947961
AT3G19540	0.105621	0.37726	-0.032065	-0.0219539	-0.594548	sp_v2.0_unigene2907	10.2.22.1	0.0991752	0.0885149	-0.0224086	-0.00408095	-0.178206	0.947322
AT3G21070	-0.56693	-0.567716	-0.12509	0.145498	0.702396	sp_v2.0_unigene28010	7.3.14.23	-0.223486	-0.106998	-0.0532548	0.128769	0.211471	0.947257
AT4G30270	0.731059	0.140635	-0.358696	-0.209878	-0.75323	sp_v2.0_unigene24360	1.4.16.1	0.824171	0.150411	-0.494631	-0.475544	-0.533956	0.947002
AT2G02370	-0.292161	-0.499207	-0.329026	-0.0379755	0.770391	sp_v2.0_unigene4348	4.4.23.23	-0.407508	-0.513625	-0.671141	-0.483397	1.13902	0.94567
AT4G21580	-0.326694	-0.236708	-0.0563272	0.00168769	0.476205	sp_v2.0_unigene17021	11.3.14.4	-2.97795	-2.94277	-3.02606	-1.72228	2.11009	0.945204
AT3G22425	-0.2539	-0.280164	0.221247	0.196919	0.0368732	sp_v2.0_unigene271	6.1.12.15	-0.272323	-0.401697	0.147927	0.23098	0.180708	0.944019
AT2G39220	-0.90426	-0.651731	0.046365	0.267951	0.671222	sp_v2.0_unigene27542	10.4.20.22	-0.332112	-0.244629	0.168474	0.148147	0.175786	0.943906
AT1G55915	0.08073	0.093953	0.0769534	-0.0431786	-0.234713	sp_v2.0_unigene6834	8.4.18.21	0.0517482	0.0287569	0.00917498	-0.0222689	-0.0705356	0.943268
AT4G33510	-1.20535	-0.869192	0.2	0.310599	0.704839	sp_v2.0_unigene16225	7.2.14.2	-0.4623	-0.318301	-0.0942945	0.254639	0.424805	0.943052
AT4G37640	0.48367	0.149199	0.0455826	-0.329322	-0.589139	sp_v2.0_unigene25886	3.4.2.22	0.486846	-0.0402019	0.263584	-0.287742	-0.721509	0.942909
AT1G11750	-0.177611	0.0440818	0.245289	0.161766	-0.356936	sp_v2.0_unigene6466	4.1.12.4	-0.467369	-0.00394228	0.581369	0.114422	-0.513262	0.94278
AT4G24620	0.247595	-0.0571059	0.078917	0.0947425	-0.459014	sp_v2.0_unigene17039	8.1.18.1	0.272447	-0.0831942	0.117693	0.560925	-1.79602	0.941593
AT3G26618	-0.0684185	-0.557863	-0.172175	-0.0557749	0.601628	sp_v2.0_unigene7582	6.4.21.5	-0.0842164	-0.333208	-0.273078	-0.194317	0.642836	0.939664
AT2G26680	-0.0837029	-0.0884533	0.11103	0.146234	-0.106	sp_v2.0_unigene6120	9.1.17.18	-0.0548417	-0.124357	0.0975994	0.267262	-0.240633	0.938636
AT1G21680	-0.479695	-0.558827	-0.202486	0.0470171	0.767094	sp_v2.0_unigene2091	4.4.15.1	-2.33963	-2.0749	-2.46827	-1.24669	1.98658	0.938635
AT4G25630	0.413164	0.568353	0.0205918	-0.419599	-1.23936	sp_v2.0_unigene17454	3.1.12.1	0.387409	0.530408	0.391761	-0.323581	-2.87258	0.937954
AT4G22530	-0.211437	-0.468928	-0.286745	-0.0228362	0.686861	sp_v2.0_unigene59417	9.2.4.22	-0.374989	-0.294724	-0.322877	-0.257676	0.830054	0.937769
AT1G21720	0.136204	0.0485589	0.134554	-0.0793655	-0.281857	sp_v2.0_unigene15812	7.1.14.8	0.203608	0.385134	0.459197	-0.148923	-1.91189	0.937043
AT5G17330	0.746989	0.0773272	-0.302955	-0.253437	-0.696269	sp_v2.0_unigene19784	7.4.5.4	0.288273	0.187526	-0.0607504	-0.159278	-0.347812	0.937008
AT2G09990	0.500672	0.549699	-0.162218	-0.345198	-1.18279	sp_v2.0_unigene23549	4.2.4.24	0.853415	0.187475	-0.0452366	-0.576423	-1.26985	0.936603
AT5G48150	-0.47475	-0.366558	0.167247	-0.0690328	0.514589	sp_v2.0_unigene9459	7.1.1.11	-0.530479	-0.347357	-0.0811707	0.0787478	0.604319	0.936244
AT2G01250	0.246862	0.0423412	0.084994	-0.0742142	-0.371366	sp_v2.0_unigene16060	4.2.18.7	0.667881	0.241288	0.188	-0.0417659	-3.07623	0.936214
AT5G60670	0.14521	0.464939	0.0854799	-0.243728	-0.717267	sp_v2.0_unigene17625	1.1.20.20	0.421878	0.319267	0.0630435	-0.389668	-0.725801	0.93473
AT5G58230	0.294765	0.180727	-0.00591465	-0.291503	-0.274214	sp_v2.0_unigene34814	6.1.5.24	0.679606	0.373841	-0.2538	-0.409876	-0.968245	0.934594
AT1G74320	-0.265215	-0.287979	-0.0386229	0.0145375	0.449076	sp_v2.0_unigene12462	5.3.22.20	-0.449297	-0.469589	-0.458884	-0.199927	0.961466	0.934495
AT1G48840	-0.371774	-0.216325	-0.0379594	-0.0302555	0.498899	sp_v2.0_unigene6711	10.2.17.23	-1.90468	-1.87774	-1.87342	-1.12131	1.89848	0.934171
AT3G17800	-0.900588	-0.953049	-0.0443181	0.0679395	0.94847	sp_v2.0_unigene278	3.2.23.9	-0.465952	-0.465102	-0.0784884	0.338889	0.42197	0.934067
AT1G43170	0.349554	0.331545	-0.0975277	-0.191948	-0.605119	sp_v2.0_unigene15359	7.4.15.18	0.161742	0.0892735	-0.0319258	0.0283419	-0.287051	0.934021
AT4G38400	0.000903408	-0.0128529	-0.0254034	-0.162022	0.178779	sp_v2.0_unigene4151	1.1.15.4	0.0228316	-0.0799881	-0.424072	-0.493616	0.662135	0.933643
AT2G43240	0.0963624	0.00589424	0.139587	-0.082587	-0.182984	sp_v2.0_unigene10680	4.3.6.18	0.091935	0.0131418	0.0901622	-0.113928	-0.0946615	0.933068
AT5G46860	-0.07541	-0.551991	-0.184309	-0.0680475	0.618098	sp_v2.0_unigene15978	3.1.14.6	-0.52567	-0.604865	-0.370001	-0.102127	0.957833	0.933002
AT5G55190	0.310315	0.171062	0.117161	-0.174766	-0.591562	sp_v2.0_unigene20672	4.4.22.6	0.650622	0.218323	0.104022	-0.684476	-0.811529	0.932509
AT5G59210	-0.443319	-0.280789	-0.309239	-0.173208	0.805278	sp_v2.0_unigene2432	1.1.20.19	-0.0470893	-0.20498	-0.217005	-0.0843609	0.444678	0.931962
AT1G07220	0.272763	-0.189985	-0.180806	-0.1769	0.199694	sp_v2.0_unigene1043	1.4.14.8	0.201145	-0.126027	-0.307518	-0.175611	0.311055	0.931105
AT1G80600	0.187603	-0.00275796	0.109348	0.0888145	-0.472324	sp_v2.0_unigene52	12.3.21.1	0.510175	0.0732612	0.160765	-0.188719	-0.920242	0.931083
AT1G77120	-0.568754	-0.256751	0.0265106	0.119149	0.469043	sp_v2.0_unigene24316	11.4.18.3	-2.31711	-1.88537	-1.30647	-0.518677	1.77667	0.930822
AT1G43890	-0.0715384	0.0635937	-0.103752	-0.217583	0.27822	sp_v2.0_unigene5876	2.1.9.13	-0.324444	-0.131508	-0.288854	-0.384956	0.769064	0.930688
AT3G50830	-0.142437	-0.0206325	-0.0957744	-0.0287905	0.253627	sp_v2.0_unigene17291	7.4.22.21	-0.502902	-0.691752	-0.766551	-0.493845	1.2493	0.930415
AT2G29200	-0.0475138	0.0727042	-0.110734	-0.0597149	0.131116	sp_v2.0_unigene28185	2.1.12.6	-0.518419	-0.00438981	-0.735175	-0.262961	0.903641	0.929883
AT4G01070	-0.206384	-0.0127739	0.136167	0.190443	-0.14878	sp_v2.0_unigene36378	8.2.23.22	-0.100494	-0.00648582	0.112634	0.049289	-0.0651933	0.929817
AT4G36850	-0.330667	-0.178282	-0.159201	-0.111574	0.584941	sp_v2.0_unigene28594	4.2.16.2	-0.688891	-0.65645	-0.443595	0.150198	0.926159	0.928652
AT2G20420	0.398418	0.182347	-0.0478846	-0.175169	-0.526594	sp_v2.0_unigene16844	3.2.6.6	0.488429	0.546005	0.0301793	-0.255805	-1.84483	0.928465
AT5G46280	0.464618	0.363219	0.0408237	-0.199491	-1.20358	sp_v2.0_unigene26526	2.3.11.16	0.0680292	0.16828	0.1794	0.000483946	-0.524395	0.927768
AT2G42880	0.147735	0.00666701	-0.0913848	0.278915	-0.442936	sp_v2.0_unigene1501	9.3.21.7	0.298323	-0.120799	-0.351845	0.441187	-0.495521	0.927605
AT1G74640	-0.0021368	-0.0162356	0.0093556	0.0456812	-0.0380148	sp_v2.0_unigene4275	6.1.23.21	0.0085422	0.00240152	0.00021616	0.0775126	-0.0938045	0.926973
AT4G36690	-1.08763	-0.948059	-0.0469351	0.261083	0.883441	sp_v2.0_unigene26363	5.2.19.10	-0.788658	-0.60434	-0.384829	-0.00739643	1.00187	0.926776
AT1G02800	0.195271	0.526464	0.057864	-0.401886	-0.696951	sp_v2.0_unigene13994	5.3.3.20	0.489441	0.398622	0.290996	-0.521272	-1.48355	0.926675
AT1G24310	0.42155	0.161978	-0.0461802	-0.202316	-0.506019	sp_v2.0_unigene9853	7.4.13.10	0.197395	-0.00532908	0.0665389	-0.0524336	-0.242037	0.92627
AT4G11570	-0.284975	-0.206714	-0.0541634	0.0776322	0.37217	sp_v2.0_unigene2683	8.2.19.12	-0.157656	-0.066234	-0.0203905	-0.0514419	0.259971	0.926247
AT5G03160	0.544403	0.186839	0.081613	-0.128301	-1.2169	sp_v2.0_unigene8304	2.3.2.15	0.0466975	0.0319037	-0.0184207	0.00512727	-0.0681373	0.925774
AT5G54080	-1.59272	-0.860883	-0.943784	-0.125451	1.42291	sp_v2.0_unigene14438	2.2.9.8	-0.64436	-0.698642	-0.671626	-0.443275	1.25145	0.925591
AT3G19570	-0.0247348	0.262141	0.163635	0.00565692	-0.527601	sp_v2.0_unigene13640	5.4.14.22	0.0303291	0.0813972	0.000967327	0.043191	-0.168688	0.925038
AT2G18020	0.284338	0.329261	0.151458	-0.135595	-0.986234	sp_v2.0_unigene15386	11.4.21.4	0.0404825	0.108651	0.254162	-0.00861358	-0.500968	0.924258
AT2G36310	0.780146	0.0355836	-0.298636	-0.420775	-0.519361	sp_v2.0_unigene18007	3.2.2.12	0.197333	0.0808254	-0.053166	-0.0481337	-0.20957	0.924129
AT5G64830	-0.540044	-0.702684	0.0233257	0.244294	0.582083	sp_v2.0_unigene4693	6.3.21.1	-0.1802	-0.0952441	-0.014132	0.0428273	0.215272	0.923828
AT2G46660	0.163534	0.080512	0.317314	-0.217607	-0.480799	sp_v2.0_unigene2791	10.3.4.6	0.322507	0.295951	0.162273	-0.28095	-0.786606	0.923035
AT5G66750	0.338405	0.397398	-0.0957073	0.0183207	-1.08952	sp_v2.0_unigene2926	1.3.3.10	0.0641281	0.0406232	0.0402447	0.0853475	-0.257118	0.922307
AT1G76150	-0.179596	-0.134559	0.0231075	-0.083957	0.317871	sp_v2.0_unigene21033	4.3.3.15	-0.579185	-0.585458	-0.597818	-0.459781	1.18674	0.921683
AT1G61670	0.317112	0.228965	0.0392434	-0.134961	-0.635087	sp_v2.0_unigene18884	6.3.16.22	0.312324	0.454864	-0.172314	-0.258539	-0.59012	0.92168
AT2G39770	0.365494	0.203666	-0.102587	-0.216127	-0.381157	sp_v2.0_unigene17000	3.4.19.15	0.153326	0.190604	-0.0105293	-0.0623495	-0.328803	0.921296
AT2G38470	0.361361	0.126644	-0.0592275	-0.150521	-0.390418	sp_v2.0_unigene1929	4.2.19.15	0.0803947	0.087173	-0.00100158	-0.0767272	-0.100215	0.92117
AT5G03280	-1.13632	-0.342094	0.102562	0.236405	0.589241	sp_v2.0_unigene127	12.2.5.5	-0.686744	-0.026	0.0327316	0.327212	0.162303	0.919278
AT2G02760	0.311682	0.214339	-0.146641	-0.171007	-0.30918	sp_v2.0_unigene91714	1.4.12.19	0.169701	0.156374	-0.013772	-0.20427	-0.148456	0.919077
AT5G39510	0.225551	-0.0354363	-0.197589	-0.231819	0.178202	sp_v2.0_unigene22708	6.1.21.5	0.179951	0.0143011	-0.071474	-0.300488	0.129018	0.918423
AT1G01300	0.888181	-0.13755	-0.305416	-0.239392	-0.776489	sp_v2.0_unigene7932	1.2.5.3	0.289281	0.02454	-0.114714	0.0782649	-0.355682	0.917884
AT1G14610	0.205376	0.0445546	-0.0215579	-0.110229	-0.145543	sp_v2.0_unigene60124	1.1.21.8	0.44064	0.290095	-0.262693	-0.366011	-0.302907	0.917703
AT5G05390	-0.19489	0.0221227	-0.188543	-0.181671	0.434813	sp_v2.0_unigene16779	2.4.15.23	-0.0160712	0.00305329	-0.0259522	-0.0951196	0.125112	0.917224
AT2G19900	-1.41181	-0.98909	-0.366072	0.42849	0.999024	sp_v2.0_unigene16973	11.4.23.10	-1.36785	-1.38163	-1.18483	-0.0903523	1.51075	0.916847
AT5G35200	-0.128407	-0.254687	0.0435829	-0.0598407	0.329927	sp_v2.0_unigene8042	9.3.19.23	-0.131923	-0.10989	-0.0560214	-0.00188784	0.26318	0.9165
AT1G32340	-0.0823571	-0.257528	-0.033649	0.161299	0.168291	sp_v2.0_unigene8250	10.3.17.22	-0.0299731	-0.0750095	-0.0476956	0.0978514	0.0476315	0.916346
AT2G21790	0.261004	0.681704	-0.0903761	-0.482037	-0.882543	sp_v2.0_unigene3341	11.1.2.19	0.397469	0.433598	-0.320126	-0.180687	-0.623879	0.915787
AT1G55000	-0.283237	-0.144697	0.165947	0.0949359	0.116053	sp_v2.0_unigene17105	7.1.20.19	-1.13479	-0.774334	0.0811925	0.261693	0.768216	0.914508
AT3G10970	-0.537771	-0.713884	-0.562722	-0.197852	1.10609	sp_v2.0_unigene8678	4.4.6.1	-0.490186	-0.42481	-0.0502487	0.0698676	0.611399	0.914435
AT4G32960	-0.337763	-0.132913	0.33905	0.0875401	-0.0450383	sp_v2.0_unigene3945	11.4.3.12	-0.114224	0.00429794	0.110744	0.052868	-0.0648758	0.913753
AT4G00900	0.283467	0.0801513	-0.327988	-0.132572	0.0241834	sp_v2.0_unigene1954	6.4.14.10	0.175596	0.0668312	-0.122159	-0.0736705	-0.0677475	0.91346
AT1G36730	-0.304523	-0.232689	-0.0434742	0.0131731	0.443347	sp_v2.0_unigene14491	3.2.14.10	-0.110664	-0.061127	-0.120547	0.0274788	0.234201	0.912914
AT5G47490	0.396972	-0.00530906	-0.013173	-0.164431	-0.315199	sp_v2.0_unigene9177	4.2.2.12	0.110764	0.0516217	0.00634104	-0.0269082	-0.155462	0.912815
AT2G02990	0.190018	0.175785	-0.0161525	-0.138125	-0.265211	sp_v2.0_unigene3914	11.2.1.8	0.853999	0.451408	-0.700651	-0.247682	-1.44387	0.91267
AT2G21790	0.284103	0.655512	-0.0738933	-0.507591	-0.852811	sp_v2.0_unigene8516	11.2.11.1	0.397469	0.433598	-0.320126	-0.180687	-0.623879	0.912486
AT2G30260	0.478967	0.224227	0.0929143	-0.241912	-0.926984	sp_v2.0_unigene21517	8.3.7.20	0.616231	-0.0365411	0.0243403	-0.303932	-0.588382	0.911178
AT1G47128	0.524946	0.173983	-0.065132	-0.318556	-0.566567	sp_v2.0_unigene16788	8.1.21.9	0.571476	0.243068	-0.397985	-0.261578	-0.439564	0.910281
AT3G16480	0.303102	-0.0397702	0.0801006	0.0861241	-0.567491	sp_v2.0_unigene15351	4.4.19.4	0.103825	-0.0686721	0.0100712	0.0835993	-0.143688	0.909821
AT5G65620	-0.110303	-0.0387396	-0.00842231	0.0551292	0.0935197	sp_v2.0_unigene6753	5.4.12.4	-0.0605051	-0.0132204	-0.0129938	0.00135622	0.0816385	0.9092
AT5G02960	0.577012	0.555295	-0.166161	-0.610824	-1.0211	sp_v2.0_unigene3345	1.1.21.5	0.836995	0.416353	-0.135998	-0.375022	-2.33649	0.908371
AT4G26980	-0.353559	-0.452581	0.0243323	-0.0124868	0.563864	sp_v2.0_unigene5285	2.3.23.11	-0.561856	-0.257822	-0.190814	-0.180404	0.788814	0.907103
AT4G34280	-0.127326	-0.120614	0.0981639	-0.03583	0.161948	sp_v2.0_unigene1891	6.3.12.8	-0.326005	-0.257974	0.0062898	0.0396562	0.415497	0.907021
AT5G45120	0.0389996	0.117461	0.220806	-0.143224	-0.291772	sp_v2.0_unigene22828	4.1.14.12	-0.060808	0.103192	0.133503	-0.0690438	-0.12516	0.906455
AT1G72370	0.138069	0.0482842	0.124053	0.0199741	-0.392514	sp_v2.0_unigene27243	2.1.14.15	0.688514	0.215527	-0.133906	-0.177438	-1.21218	0.905143
AT3G51290	0.462977	0.269987	-0.0451833	-0.0239597	-1.11053	sp_v2.0_unigene2186	10.2.1.4	0.279123	0.0929113	-0.11388	-0.0405094	-0.279963	0.904561
AT2G45570	-0.172328	0.000587626	-0.302446	-0.0228618	0.397286	sp_v2.0_unigene28412	12.1.11.22	-0.209328	-0.238148	-0.266615	-0.192199	0.660554	0.90314
AT1G34430	-0.297588	-0.0104256	0.0808832	0.286853	-0.126664	sp_v2.0_unigene21396	2.4.3.17	-2.21623	-1.41422	0.96445	1.1035	-1.69191	0.901965
AT5G24840	0.0761507	0.134486	-0.0325471	0.0346355	-0.241089	sp_v2.0_unigene7434	12.2.20.19	0.095442	0.0768393	-0.0753991	0.00843719	-0.117228	0.901366
AT5G38480	0.273067	-0.00244321	-0.0599594	-0.080171	-0.171236	sp_v2.0_unigene40310	2.2.14.23	0.761837	0.214985	-0.0903497	-0.766473	-0.697799	0.900994
AT3G09470	-0.118701	-0.107347	-0.0805814	0.0855731	0.193966	sp_v2.0_unigene30028	1.2.9.19	-0.12031	-0.338982	-0.40067	0.0166617	0.604346	0.900071
AT5G59240	0.377488	0.0844052	-0.199667	-0.141259	-0.212245	sp_v2.0_unigene20580	3.2.13.10	0.568622	0.400542	-0.223152	-0.589375	-0.565828	0.89982
AT4G08900	-0.0736801	-0.162224	-0.280919	-0.410927	0.660779	sp_v2.0_unigene8415	4.4.22.7	-1.17458	-1.32643	-1.13802	-0.7619	1.63883	0.898223
AT5G23050	-0.695057	-0.729214	-0.0267332	0.24853	0.686564	sp_v2.0_unigene9124	7.3.19.17	-0.711832	-0.517941	-0.509739	0.108032	0.934314	0.898038
AT1G60730	-0.228174	-0.520552	0.0776207	0.051497	0.44102	sp_v2.0_unigene7250	9.1.14.11	-1.10585	-0.997724	-0.469475	0.169191	1.12956	0.897636
AT4G33700	-0.664698	-0.429093	-0.00781737	0.194145	0.573189	sp_v2.0_unigene61881	4.2.4.7	-0.708941	-0.553137	-0.502518	-0.0112717	1.00619	0.897275
AT5G42650	-0.158333	-0.333222	0.125076	0.288609	-0.00267001	sp_v2.0_unigene7516	2.4.2.16	-0.39146	-0.41464	0.119009	0.302666	0.224071	0.89698
AT2G09990	0.543679	0.699327	-0.414117	-0.472048	-1.16117	sp_v2.0_unigene23646	2.3.16.5	0.853415	0.187475	-0.0452366	-0.576423	-1.26985	0.896497
AT1G55150	0.18894	0.168866	0.153815	-0.0872002	-0.552062	sp_v2.0_unigene6469	4.4.3.1	0.386449	0.313707	-0.0213419	-0.327008	-0.583317	0.89639
AT2G19520	-0.225578	-0.263504	0.128407	0.158409	0.140836	sp_v2.0_unigene15570	5.2.19.2	-0.15613	-0.0557759	0.0835273	0.0461772	0.0681381	0.896121
AT5G07290	-0.0731697	-0.120031	0.0445764	-0.0944649	0.215722	sp_v2.0_unigene4746	11.1.14.11	-0.294636	-0.324386	-0.224113	-0.142855	0.699763	0.896053
AT3G50880	-0.906688	-0.59542	0.0646949	0.215788	0.67585	sp_v2.0_unigene8059	3.2.14.24	-0.238627	-0.115259	-0.0478325	-0.0257973	0.355654	0.895761
AT1G30330	-0.0111863	0.0963062	0.101391	0.0828977	-0.309824	sp_v2.0_unigene17866	7.4.13.3	0.313643	0.604873	-0.109537	-0.0170371	-1.6386	0.894151
AT2G45510	-0.138623	-0.0591989	-0.00649518	-0.00973866	0.192872	sp_v2.0_unigene514	10.2.9.4	-0.945948	-1.05103	-1.16952	-0.428871	1.49102	0.893504
AT5G27120	0.0374464	0.618206	0.15466	-0.31928	-0.932058	sp_v2.0_unigene17703	11.3.11.1	0.871812	0.597078	-0.167814	-0.690433	-2.7609	0.892741
AT3G47990	-0.703966	-1.09288	-0.189447	0.222779	0.905636	sp_v2.0_unigene8580	9.1.10.18	-0.170223	-0.0686407	-0.00636632	0.0634058	0.159929	0.892733
AT4G11640	-0.288165	-0.10679	0.00346589	0.105469	0.231624	sp_v2.0_unigene1288	7.3.23.24	-0.188733	0.0138972	0.0310241	0.0566498	0.0719821	0.892306
AT2G22400	0.0502055	0.0818113	0.0417515	0.0186972	-0.211173	sp_v2.0_unigene5406	5.3.16.2	0.502586	0.507535	0.279692	-0.748034	-1.5052	0.892062
AT5G26667	0.533672	0.28046	-0.144676	-0.354657	-0.618892	sp_v2.0_unigene4514	5.1.18.10	0.46335	0.278303	0.0993089	-0.179459	-1.13861	0.891944
AT1G32860	0.0868172	0.155465	0.144197	0.0322222	-0.521818	sp_v2.0_unigene2590	5.1.3.6	0.195335	0.118513	-0.0433443	0.0334855	-0.366782	0.890834
AT1G27620	0.428273	0.0798254	-0.00899525	-0.130915	-0.534388	sp_v2.0_unigene1017	2.3.14.8	0.073116	0.0872617	0.0555886	-0.0476255	-0.186309	0.890194
AT1G09450	0.426545	0.198276	0.143003	-0.496494	-0.5236	sp_v2.0_unigene4518	11.4.6.16	0.200323	0.267378	0.0688746	-0.155824	-0.512701	0.890179
AT1G09880	0.327072	0.186816	-0.0670069	-0.110967	-0.460565	sp_v2.0_unigene48443	9.1.12.8	0.161225	0.216437	-0.032727	-0.189959	-0.208059	0.890162
AT2G33150	-0.584743	-0.839881	-0.0606758	0.136456	0.779492	sp_v2.0_unigene33363	4.2.21.3	-1.34779	-1.78321	-0.450253	-1.21014	1.65646	0.889784
AT1G50010	0.467196	0.128455	-0.0731964	-0.210291	-0.494995	sp_v2.0_unigene16394	8.1.20.18	0.361366	0.156312	0.0142327	0.0260038	-0.803841	0.889082
AT5G61510	-0.648736	-0.430859	0.108579	0.0549439	0.588187	sp_v2.0_unigene18251	4.2.13.3	-0.632463	-0.51189	-0.39987	0.0476739	0.89693	0.888652
AT3G03780	0.440013	-0.113771	0.045439	-0.00894427	-0.528246	sp_v2.0_unigene16429	1.1.3.20	0.772148	0.353501	0.0188522	-0.354178	-2.19057	0.888585
AT4G36380	-0.114508	-0.191898	-0.473351	0.130428	0.470866	sp_v2.0_unigene36137	7.2.2.1	-0.324731	-0.343826	-0.260728	0.0471402	0.628281	0.888135
AT3G52140	-0.157172	-0.23341	-0.171751	-0.12371	0.533073	sp_v2.0_unigene3391	9.2.22.10	0.0216766	-0.061527	-0.0919488	-0.163316	0.257479	0.887693
AT4G03210	0.55728	0.153635	-0.122991	-0.274295	-0.57561	sp_v2.0_unigene30386	12.1.17.21	0.955851	0.642613	-0.127731	-0.953297	-3.89107	0.887218
AT1G14560	0.124853	0.113318	-0.0639298	-0.141845	-0.0515848	sp_v2.0_unigene422	11.2.23.23	0.306299	0.481982	0.0764087	-0.770801	-0.461312	0.886594
AT5G14250	0.132388	-0.00423636	-0.00996135	-0.102166	-0.0260982	sp_v2.0_unigene5660	10.3.18.19	0.201886	-0.103057	-0.011952	-0.165039	0.0497524	0.886395
AT1G18540	0.160051	0.0734909	0.200411	-0.167872	-0.337825	sp_v2.0_unigene60525	12.4.21.5	0.537189	0.533214	0.0963754	-0.338084	-2.04971	0.886306
AT5G47900	0.220156	0.0236627	0.252681	-0.0918102	-0.537759	sp_v2.0_unigene4136	9.1.20.9	0.028649	-0.0134122	0.0321318	-0.0172204	-0.0312965	0.885387
AT5G17920	0.515669	-0.0644006	-0.0324386	-0.0322788	-0.603051	sp_v2.0_unigene25434	6.4.13.13	0.714159	0.369016	0.034151	-0.164351	-2.72054	0.885361
AT1G13270	0.049494	-0.0720435	0.229986	0.0529648	-0.315468	sp_v2.0_unigene112	9.3.3.7	-0.154836	0.192563	0.57168	-0.0794031	-0.926123	0.884342
AT1G29690	0.469354	-0.122849	-0.0432435	-0.14797	-0.279025	sp_v2.0_unigene28231	8.1.4.11	0.209798	0.0691556	-0.0267915	-0.122595	-0.161271	0.883619
AT3G04400	0.425	0.564688	-0.208064	-0.154288	-1.272	sp_v2.0_unigene26829	3.1.4.20	0.320602	0.118651	0.18571	0.171128	-1.31432	0.883064
AT1G58290	-0.640168	-0.487392	-0.20778	0.15569	0.735717	sp_v2.0_unigene2252	6.4.1.8	-0.203291	-0.414987	-0.336631	-0.094126	0.724806	0.88249
AT5G14420	-0.489456	-0.0511829	-0.0747543	0.156432	0.33174	sp_v2.0_unigene24241	4.4.11.21	-0.225049	-0.108426	-0.0493208	-0.00906633	0.32965	0.882014
AT1G30630	0.197045	0.0796365	0.065023	-0.182606	-0.20143	sp_v2.0_unigene15100	1.1.15.9	0.983527	0.411689	-0.376019	-0.588112	-1.96191	0.881851
AT3G22890	0.00877032	-0.166104	-0.0250226	-0.043165	0.20079	sp_v2.0_unigene1771	4.4.17.4	-0.604663	-0.751186	-0.597019	-0.129322	1.11961	0.881501
AT1G68400	-0.126358	0.248433	0.355913	0.0736474	-0.826812	sp_v2.0_unigene28922	3.1.20.21	0.457725	0.191564	0.15654	0.245258	-2.43667	0.880633
AT2G30700	-0.464435	-0.268052	-0.113913	0.140723	0.504131	sp_v2.0_unigene3122	1.4.18.15	-0.0836549	-0.118803	-0.132756	0.00995115	0.282589	0.880594
AT5G54570	0.175005	-0.571101	-0.458939	-0.169029	0.660807	sp_v2.0_unigene10174	12.4.21.8	-0.0666132	-0.203277	-0.055038	-0.0387449	0.310895	0.880272
AT1G43620	0.0776728	-0.0144588	0.0186907	-0.0915681	0.00448825	sp_v2.0_unigene3400	12.1.22.1	0.088818	0.0590075	0.0314582	-0.165754	-0.0273137	0.87918
AT5G59500	-0.510304	-0.460772	-0.130094	0.25443	0.550597	sp_v2.0_unigene8534	3.2.10.9	-0.0589078	-0.00620907	0.00234944	0.0171334	0.0436628	0.879074
AT4G03210	0.573248	0.172153	-0.168026	-0.269838	-0.586579	sp_v2.0_unigene91268	12.3.17.17	0.955851	0.642613	-0.127731	-0.953297	-3.89107	0.878458
AT4G30260	0.195292	-0.214791	-0.124064	0.0741414	0.0328616	sp_v2.0_unigene23021	10.4.16.19	0.0669031	-0.0568843	-0.0981402	0.0294603	0.0514827	0.878216
AT5G23400	0.202577	0.45266	0.133769	-0.161563	-1.03069	sp_v2.0_unigene10099	6.1.17.19	0.165068	0.0149106	0.0609787	0.00121181	-0.27862	0.878156
AT3G62120	0.0283799	0.0788715	0.0210549	-0.0339803	-0.100795	sp_v2.0_unigene7271	2.4.6.11	0.617917	0.313441	0.138988	-0.139912	-2.22454	0.877773
AT1G72250	0.369699	0.331429	-0.0428786	-0.180067	-0.74594	sp_v2.0_unigene29234	6.3.21.17	0.283879	0.00290123	-0.0299221	-0.034497	-0.278097	0.877679
AT4G26270	-0.887154	-0.81517	-0.35381	0.0685693	1.0425	sp_v2.0_unigene28281	6.2.13.4	-1.02878	-0.928698	-1.37543	-0.74435	1.586	0.877355
AT1G32500	-1.21479	-0.453093	0.125281	0.415541	0.499957	sp_v2.0_unigene639	7.2.21.23	-0.0469057	-0.0567027	0.0131618	0.0543418	0.0327788	0.877245
AT1G27340	0.179471	0.282367	0.0427387	-0.0150358	-0.662818	sp_v2.0_unigene28248	2.1.9.22	0.0985465	0.0169726	0.0387038	-0.030529	-0.134129	0.877095
AT5G41210	-0.092845	-0.0470464	-0.000144087	0.0470333	0.0859331	sp_v2.0_unigene2608	1.1.22.11	-1.31407	-1.07194	-0.446628	-0.487181	1.41952	0.876793
AT4G05330	-0.356197	-0.0747558	0.0563233	-0.00958967	0.305782	sp_v2.0_unigene26782	2.3.6.8	-0.0462762	-0.0397663	-0.00831757	-0.0136468	0.102884	0.876507
AT4G09320	0.55323	0.334093	-0.0554872	-0.436711	-0.808534	sp_v2.0_unigene17755	10.2.11.15	0.261888	0.259728	0.138062	-0.0462102	-0.902935	0.87609
AT2G39770	0.299915	0.0442056	-0.0161681	-0.0977146	-0.296111	sp_v2.0_unigene22810	3.4.15.10	0.153326	0.190604	-0.0105293	-0.0623495	-0.328803	0.875219
AT2G33150	-0.827226	-0.806639	-0.232879	0.165588	0.920002	sp_v2.0_unigene16547	2.2.23.14	-1.34779	-1.78321	-0.450253	-1.21014	1.65646	0.874832
AT5G22300	-0.445562	-0.391182	0.00412232	0.151156	0.474957	sp_v2.0_unigene4660	8.4.2.22	-1.66306	-1.53892	-1.23759	1.04094	0.894091	0.874524
AT1G11915	0.303836	0.358917	-0.0725084	-0.27362	-0.50453	sp_v2.0_unigene686	12.1.23.5	0.0622971	0.0480097	-0.0491529	-0.011418	-0.0537709	0.874411
AT2G15290	-0.145394	-0.0467575	-0.0245914	0.0416844	0.157489	sp_v2.0_unigene23205	3.1.18.5	-1.06551	-0.369295	-0.51245	-0.662768	1.27223	0.873814
AT3G45970	0.230632	-0.428708	-0.75172	-0.244445	0.718692	sp_v2.0_unigene2858	6.3.15.6	0.939035	-1.43488	-1.05685	-1.03523	0.802613	0.873734
AT5G52660	-0.00380076	-0.61556	-0.253216	-0.123579	0.671767	sp_v2.0_unigene21321	2.2.4.17	-0.176963	-0.199737	-0.105305	-0.207626	0.535214	0.873693
AT1G69220	-0.280138	-0.285487	0.363092	0.246059	-0.178077	sp_v2.0_unigene11960	6.3.9.4	-0.00628825	-0.039644	0.0407658	0.0102677	-0.00628631	0.873428
AT5G27620	0.333392	0.00553509	-0.0289842	-0.178396	-0.196957	sp_v2.0_unigene9916	1.1.11.7	0.635083	0.0895148	-0.025462	-0.177427	-0.954063	0.872648
AT4G02010	0.129805	-0.0333114	0.0543403	0.0769996	-0.259335	sp_v2.0_unigene1129	5.1.21.19	0.0901762	-0.167076	0.0514848	0.274842	-0.324344	0.872177
AT4G17170	-0.808112	-0.909067	-0.379764	0.0612598	1.05963	sp_v2.0_unigene18555	4.2.16.20	-0.52284	-0.625155	-0.996765	-0.347375	1.24398	0.87215
AT2G26100	0.00535171	-0.0770481	-0.297823	-0.0994722	0.380103	sp_v2.0_unigene9509	3.1.13.5	-0.153128	-0.152144	-0.147425	-0.0147176	0.387449	0.871467
AT5G53160	-0.505815	-0.0817356	0.506389	0.465872	-0.864661	sp_v2.0_unigene15055	3.4.9.1	-0.159908	-0.081818	0.23373	0.0856405	-0.115563	0.871085
AT5G67560	0.283117	0.18704	-0.256421	-0.334183	0.020566	sp_v2.0_unigene3979	9.3.16.20	0.398275	0.179855	-0.0398103	-0.659442	-0.0840704	0.869559
AT1G11170	-0.479394	-0.204817	0.155073	0.0301075	0.356715	sp_v2.0_unigene2460	2.3.10.23	-0.270786	-0.22229	0.237727	0.0854113	0.102732	0.869284
AT1G54610	0.268883	0.0794559	0.155105	-0.179894	-0.430052	sp_v2.0_unigene7197	5.1.18.19	0.0586812	0.112614	0.306967	-0.234015	-0.340201	0.868891
AT4G03210	0.355645	-0.0588003	0.0436861	-0.0428875	-0.397969	sp_v2.0_unigene15309	11.2.17.17	0.955851	0.642613	-0.127731	-0.953297	-3.89107	0.868377
AT5G59070	-0.0150991	0.154067	0.10393	0.122793	-0.44581	sp_v2.0_unigene5574	6.2.2.18	0.049889	0.00176114	0.00576185	0.0823951	-0.150694	0.86828
AT5G02810	-0.293508	-0.0731801	-0.168742	0.0640613	0.37687	sp_v2.0_unigene7351	7.2.11.15	-0.261261	-0.277858	-0.145415	0.249891	0.319144	0.867941
AT2G32120	-0.832656	-0.680838	-0.0340428	0.115841	0.810991	sp_v2.0_unigene17923	3.1.18.14	-1.87113	-1.76747	-1.67761	-1.13996	1.87442	0.866744
AT3G04650	-0.127842	-0.0276574	-0.0244253	0.0204042	0.145785	sp_v2.0_unigene3594	3.1.20.23	-0.181715	-0.185268	-0.0488525	-0.131844	0.443066	0.866732
AT1G42970	-0.139062	-0.00233858	0.0654645	0.0892665	-0.0243559	sp_v2.0_unigene14144	6.1.8.2	-1.47114	-0.732357	0.549495	1.16152	-1.56966	0.86667
AT3G51840	-0.105585	-0.192311	-0.0272123	0.169503	0.123512	sp_v2.0_unigene8893	10.2.14.24	-0.146598	-0.486748	-0.304308	0.188547	0.519586	0.866656
AT1G20960	-0.0302917	0.267889	0.138408	-0.121144	-0.328101	sp_v2.0_unigene29111	8.1.16.14	-0.100093	0.132331	0.0794207	-0.0378523	-0.0888587	0.865803
AT2G40010	0.653764	0.217122	-0.0626552	-0.175423	-1.24704	sp_v2.0_unigene22796	6.4.21.15	0.162301	0.313979	0.207055	-0.264366	-0.619484	0.865132
AT5G65700	0.110077	-0.00734518	-0.00275283	0.0445473	-0.157884	sp_v2.0_unigene14265	5.2.16.23	0.160243	0.367319	-0.147774	0.507485	-1.89776	0.865055
AT4G10730	-0.246707	-0.158146	0.0404704	0.171846	0.145426	sp_v2.0_unigene25076	6.2.6.8	-0.0876077	-0.115554	-0.0331976	0.063951	0.154861	0.865029
AT5G27450	0.312322	0.054185	-0.0299525	0.0940913	-0.57094	sp_v2.0_unigene1391	5.1.22.14	0.21843	0.00122435	0.0943567	-0.0887049	-0.272771	0.864656
AT1G64720	-0.538681	-0.786256	-0.0510239	0.218446	0.680794	sp_v2.0_unigene9903	6.3.15.8	-1.37858	-0.702147	-0.784681	0.468167	1.02639	0.864636
AT3G58640	-0.380254	-0.204372	0.0624536	0.101848	0.31776	sp_v2.0_unigene184	4.4.21.9	-0.171273	-0.13468	0.0168597	0.173785	0.0858328	0.8646
AT4G14950	-0.440596	-0.120215	0.0930275	0.311321	0.0505639	sp_v2.0_unigene11707	1.1.6.6	-0.299527	-0.00219038	0.1901	0.135959	-0.0750153	0.86432
AT3G57150	-0.122169	0.642329	0.320612	-0.0929032	-1.58271	sp_v2.0_unigene26551	7.2.14.15	0.30752	0.116556	0.0512141	0.39171	-1.59861	0.864028
AT4G08790	0.156151	-0.164594	-0.182476	-0.18256	0.300046	sp_v2.0_unigene4898	2.4.20.18	0.0113541	-0.0178249	-0.0318905	0.00317007	0.0342731	0.863405
AT4G25230	-0.0707342	-0.0674544	-0.0823013	0.0922008	0.115009	sp_v2.0_unigene10795	4.1.16.14	-0.309995	-0.487425	-0.174193	0.0520251	0.63884	0.863337
AT3G30775	-0.30372	-0.604588	-0.442841	-0.102863	0.899418	sp_v2.0_unigene1506	5.3.11.12	-1.17142	-0.964664	-0.670099	0.462233	1.02679	0.863176
AT1G20620	-0.6979	-0.443976	-0.141469	0.114264	0.730667	sp_v2.0_unigene60419	3.4.13.6	-2.95871	-3.09199	-3.16333	-2.4644	2.15746	0.862696
AT1G01820	-0.359645	-1.35944	-0.486724	-0.0417492	1.10151	sp_v2.0_unigene9755	12.4.11.14	-0.764818	-0.883412	-0.997463	-0.686951	1.45804	0.86262
AT4G00830	0.0869793	0.333249	0.0722215	-0.0917031	-0.538974	sp_v2.0_unigene8031	4.4.20.9	0.405944	0.487286	-0.0728155	-0.53856	-0.657443	0.862308
AT3G23940	0.168489	0.278285	0.0695279	-0.0689497	-0.598016	sp_v2.0_unigene9692	3.1.22.13	0.362527	0.110141	-0.130307	0.266827	-0.948437	0.862144
AT1G61670	0.128547	0.408637	0.160349	-0.43392	-0.470787	sp_v2.0_unigene5413	9.4.6.6	0.312324	0.454864	-0.172314	-0.258539	-0.59012	0.861856
AT4G39230	0.253595	0.125364	0.00874311	0.0163765	-0.515505	sp_v2.0_unigene60284	4.1.22.16	0.154022	-0.0223638	-0.0471566	0.0544246	-0.15774	0.861778
AT2G34250	0.0749696	-0.0307474	-0.0555087	0.0839371	-0.0807187	sp_v2.0_unigene7191	1.3.20.11	0.696624	-0.30861	-0.209165	0.516771	-1.85681	0.861595
AT3G25150	0.681604	-0.0206609	-0.114784	-0.534133	-0.328793	sp_v2.0_unigene5120	8.1.12.13	0.348711	0.0970028	-0.0909773	-0.106162	-0.341746	0.860613
AT3G19810	-0.697469	-0.30778	0.154851	0.31182	0.287926	sp_v2.0_unigene27460	4.1.12.14	-0.532585	-0.201892	0.278507	-0.070283	0.349235	0.859959
AT5G23250	0.277549	0.0571851	0.0662333	-0.0529154	-0.441308	sp_v2.0_unigene15966	2.2.2.6	0.182843	-0.0758912	0.00808603	0.0251323	-0.163378	0.858887
AT4G27680	-0.0644277	0.0271104	-0.0258247	-0.0314008	0.0894678	sp_v2.0_unigene20780	6.1.18.15	-0.487415	-0.240193	-0.0791416	-0.0977372	0.640573	0.858301
AT1G69530	-0.695156	-0.348441	0.493782	0.813923	-1.21488	sp_v2.0_unigene17258	4.3.11.7	-0.510988	-0.77855	-0.383199	1.38472	-1.56764	0.857981
AT1G67750	0.0125906	0.311493	0.107294	-0.0184812	-0.544211	sp_v2.0_unigene14712	5.3.17.15	0.00590013	0.0413581	0.168844	-0.00634278	-0.239482	0.857455
AT1G64650	0.477608	0.0534989	0.0150891	-0.167523	-0.580129	sp_v2.0_unigene17198	3.2.22.8	0.475179	0.557812	0.242764	-0.896654	-1.2602	0.857379
AT1G23740	-0.413502	-0.0403096	0.106633	0.100312	0.173815	sp_v2.0_unigene3600	10.1.5.4	-0.390937	-0.111922	0.137814	0.280559	-0.00417588	0.856754
AT5G51380	-0.643648	-0.224228	0.133406	0.228328	0.305092	sp_v2.0_unigene3277	7.1.18.13	-0.064793	-0.0619993	-0.0174453	0.0627134	0.0752902	0.856726
AT2G43080	0.376615	-0.0423058	-0.260504	-0.125739	-0.0302133	sp_v2.0_unigene9910	10.3.14.21	0.212252	0.00205265	-0.0710407	-0.0375377	-0.130028	0.856422
AT4G33030	-0.638356	-0.751632	0.320083	0.0992479	0.530078	sp_v2.0_unigene775	5.2.10.18	-0.0992708	-0.248415	-0.0422854	0.0751366	0.263153	0.855947
AT5G21950	0.122766	-0.124918	-0.296206	0.00134	0.237322	sp_v2.0_unigene4985	8.2.18.11	0.0439551	-0.0285296	-0.0601127	-0.0596308	0.0975378	0.855835
AT5G02810	-1.99718	-1.42275	-1.60683	-0.590254	1.75871	sp_v2.0_unigene27803	8.2.22.2	-0.261261	-0.277858	-0.145415	0.249891	0.319144	0.855621
AT4G39860	0.0404596	0.130479	4.95595e-05	0.141181	-0.369484	sp_v2.0_unigene13806	10.1.9.21	-0.0642288	-0.00811451	0.232797	0.237158	-0.524142	0.855511
AT2G15790	0.284786	0.378755	-0.19261	-0.259716	-0.374676	sp_v2.0_unigene23327	6.2.21.2	0.148432	0.303508	0.0566127	-0.39051	-0.226657	0.855494
AT1G35620	-0.141673	-0.152335	0.0490246	0.0677599	0.151971	sp_v2.0_unigene6045	9.2.8.17	-0.361634	-0.0739988	0.0727471	-0.00133676	0.287975	0.855125
AT2G02180	-0.141811	-0.481348	0.00720652	0.066251	0.406331	sp_v2.0_unigene10642	5.4.7.24	-1.16937	-1.35455	-1.1869	-0.416164	1.57321	0.85502
AT5G38480	0.410521	0.0501032	-0.182145	-0.0769807	-0.311034	sp_v2.0_unigene16942	3.3.7.19	0.761837	0.214985	-0.0903497	-0.766473	-0.697799	0.853211
AT1G70160	-0.0597853	-0.166101	-0.0456859	0.141938	0.107192	sp_v2.0_unigene5980	10.3.20.22	-0.583449	-0.363047	-0.0113328	0.477463	0.227303	0.853161
AT5G67480	-0.346619	-0.757008	-0.135023	0.0718446	0.731303	sp_v2.0_unigene34093	2.4.11.5	-0.356904	-0.34009	-0.322286	-0.2745	0.850104	0.852997
AT5G03070	-0.352735	-0.18806	0.167569	0.192578	0.10185	sp_v2.0_unigene1899	1.1.5.9	-0.356826	-0.244106	-0.0719219	0.308417	0.244963	0.852995
AT2G27210	0.160041	-0.0108119	-0.12775	-0.249999	0.181411	sp_v2.0_unigene7732	7.1.12.20	0.0565849	0.051334	-0.142883	-0.0826582	0.102662	0.852844
AT5G65000	0.111145	0.036809	0.109216	0.0171599	-0.315692	sp_v2.0_unigene16787	4.3.22.5	0.176468	0.456538	0.150656	-0.300081	-0.797461	0.85237
AT5G14420	-0.572652	-0.488812	0.122081	0.210286	0.453952	sp_v2.0_unigene26503	11.4.23.12	-0.225049	-0.108426	-0.0493208	-0.00906633	0.32965	0.852119
AT2G39840	-0.550046	-0.374252	0.293155	0.209433	0.219024	sp_v2.0_unigene10469	11.4.17.20	-0.178328	-0.107913	0.0636918	-0.0105813	0.20228	0.851357
AT3G14130	0.373773	-0.226501	-0.0914421	-0.115287	-0.0177468	sp_v2.0_unigene2731	3.4.16.16	0.465747	-0.043293	-0.0934758	-0.281514	-0.170489	0.851315
AT1G47250	0.265849	0.249348	-0.0642808	-0.0790098	-0.502551	sp_v2.0_unigene16322	8.1.17.15	0.495026	0.24952	0.373563	-0.658687	-1.08058	0.851283
AT2G38120	0.413444	0.0888966	-0.253622	-0.00925045	-0.372981	sp_v2.0_unigene7510	9.2.11.22	0.526308	0.461385	-0.14482	-0.253676	-1.18557	0.851206
AT5G45775	0.4383	0.54112	-0.0715015	-0.354873	-1.13193	sp_v2.0_unigene15453	6.4.14.21	0.365531	0.0273828	0.166539	-0.244241	-0.462236	0.851105
AT4G03210	1.04765	0.56618	-0.839818	-0.867628	-1.53333	sp_v2.0_unigene25624	6.4.19.15	0.955851	0.642613	-0.127731	-0.953297	-3.89107	0.850627
AT1G15520	-0.517309	0.010313	0.389428	0.411656	-0.61249	sp_v2.0_unigene5012	10.3.22.9	-0.00971923	-0.019173	0.0249259	0.0681842	-0.0677993	0.849934
AT5G05390	-0.0607636	0.247424	-0.180651	-0.381678	0.268205	sp_v2.0_unigene32752	4.4.11.23	-0.0160712	0.00305329	-0.0259522	-0.0951196	0.125112	0.849789
AT1G66080	-0.178878	-0.167837	-0.314261	-0.269577	0.671391	sp_v2.0_unigene26570	2.3.21.3	0.0540848	-0.039531	-0.0570384	-0.129002	0.154621	0.849541
AT2G27020	0.263611	0.0289308	0.0387934	-0.0266745	-0.376452	sp_v2.0_unigene25817	2.1.2.19	0.0432714	0.0622282	0.00701019	-0.0310216	-0.086389	0.849302
AT5G44680	0.426312	0.268794	-0.0791543	-0.248594	-0.592752	sp_v2.0_unigene25283	7.2.14.3	0.126418	0.0716995	0.0825014	-0.167284	-0.139083	0.848957
AT2G39220	-0.248757	-0.282212	0.0770943	-0.0162605	0.370015	sp_v2.0_unigene12980	8.2.21.15	-0.332112	-0.244629	0.168474	0.148147	0.175786	0.848732
AT1G44835	0.278293	-0.0582792	-0.281165	0.221703	-0.25533	sp_v2.0_unigene344	7.4.4.1	0.201448	-0.0165744	-0.0401729	0.108821	-0.302784	0.847924
AT4G02930	0.303807	0.00231356	0.0585608	-0.130882	-0.305256	sp_v2.0_unigene17847	12.3.19.2	0.387088	0.375264	0.363427	-0.350926	-1.62321	0.847915
AT3G26720	-0.012772	-0.0260664	0.143459	0.104307	-0.23924	sp_v2.0_unigene1996	1.4.9.20	0.000884455	-0.0611961	0.0291969	0.167119	-0.155759	0.847766
AT3G07990	0.845382	-0.0626675	-0.550026	-0.25592	-0.463336	sp_v2.0_unigene6697	12.1.2.6	0.176301	0.12607	-0.0916052	-0.119602	-0.120638	0.847571
AT1G70710	-1.36168	0.337655	0.595768	0.32885	-0.78617	sp_v2.0_unigene4215	7.1.8.7	-1.20315	0.615588	0.945833	-0.190015	-2.11656	0.846935
AT1G79050	-0.179256	-0.0637666	0.126785	0.0315064	0.0650796	sp_v2.0_unigene28372	5.3.20.21	-0.137409	-0.030393	0.124215	0.0721537	-0.0432057	0.846897
AT5G37510	0.317573	0.0648427	-0.172568	-0.180509	-0.0921199	sp_v2.0_unigene6370	8.1.3.5	0.868001	0.474355	-0.548589	-0.56727	-1.22773	0.846403
AT3G01100	-0.679823	-0.981945	-0.131838	0.198238	0.855589	sp_v2.0_unigene4762	11.3.6.6	-0.682783	-0.683872	-0.621858	-0.386667	1.2264	0.845736
AT5G60750	-0.459243	-0.428596	-0.0773296	0.224322	0.499384	sp_v2.0_unigene20842	2.4.11.24	-0.243046	-0.290927	-0.288361	-0.0495282	0.634668	0.845713
AT3G23990	0.338335	0.141558	-0.0715823	0.344257	-1.28098	sp_v2.0_unigene7637	8.2.1.3	0.628672	0.498821	-0.215304	-0.351966	-1.33672	0.845461
AT3G27320	0.459981	0.220261	-0.0202032	-0.322703	-0.569461	sp_v2.0_unigene17872	4.4.2.14	0.0299825	0.0785005	0.0416318	-0.0734926	-0.083954	0.845231
AT1G67430	0.550811	0.0864634	-0.176164	-0.0974664	-0.613518	sp_v2.0_unigene15542	3.4.12.2	0.576223	0.27124	0.335641	-0.442801	-1.71514	0.843673
AT2G26770	0.0658461	0.0719638	0.00302329	-0.114832	-0.0342086	sp_v2.0_unigene1463	5.2.5.19	0.222758	0.345747	-0.00327356	-0.273528	-0.439868	0.843463
AT5G10010	0.368527	0.188928	-0.075745	-0.172806	-0.447953	sp_v2.0_unigene16363	1.1.12.13	0.117801	0.161577	0.127664	-0.18592	-0.277885	0.843314
AT4G12570	0.305031	0.406808	-0.0489184	-0.189173	-0.748952	sp_v2.0_unigene2502	3.4.20.20	0.171825	0.0886275	0.0125986	-0.160004	-0.141834	0.841939
AT4G30080	-0.518925	0.107369	0.214485	0.283618	-0.239034	sp_v2.0_unigene7093	6.4.22.7	-0.398429	-0.174977	0.175209	0.333625	-0.049561	0.841917
AT5G47000	0.016677	0.0402404	0.0889131	0.112571	-0.294479	sp_v2.0_unigene17948	2.1.17.19	0.0386172	-0.0895254	0.082564	0.11753	-0.169315	0.841801
AT2G24610	-0.372813	0.0396254	0.21398	0.0206208	0.0364663	sp_v2.0_unigene2831	5.3.13.21	-0.185291	0.0724435	0.0759283	0.0859168	-0.0684968	0.841611
AT2G18020	-0.0237768	0.298344	0.0339365	0.0200011	-0.417249	sp_v2.0_unigene14614	7.2.3.3	0.0404825	0.108651	0.254162	-0.00861358	-0.500968	0.84161
AT1G80560	-0.225918	-0.112906	0.239946	0.204597	-0.173136	sp_v2.0_unigene4475	4.4.15.10	-0.0546344	-0.00335045	0.0913258	0.00216224	-0.0400331	0.840932
AT2G27040	-0.170464	0.163383	0.127067	0.138902	-0.324824	sp_v2.0_unigene6505	7.1.23.7	0.0236892	0.295691	0.103243	0.601018	-2.59946	0.840704
AT1G14320	0.199241	0.535015	-0.0289636	-0.213995	-0.834755	sp_v2.0_unigene16929	3.2.11.9	0.0833219	0.111968	-0.013915	0.121373	-0.355364	0.840517
AT5G58420	0.136252	-0.00969611	0.112529	-0.0733497	-0.190829	sp_v2.0_unigene17202	4.3.2.20	-0.0480035	0.0784289	0.734443	-0.287777	-1.01759	0.840501
AT1G13950	0.0400987	0.264126	-0.203822	-0.112126	-0.0329253	sp_v2.0_unigene26711	12.1.19.5	0.0527773	0.151394	-0.0379875	-0.0841813	-0.0973237	0.840102
AT5G42870	-1.16348	-1.01782	0.0368695	-0.0977899	1.06995	sp_v2.0_unigene28171	10.1.4.17	-0.466524	-0.533344	-0.517717	-0.211614	1.01671	0.840049
AT1G32860	0.207873	0.22959	-0.0412387	-0.181421	-0.28831	sp_v2.0_unigene7633	12.4.16.5	0.195335	0.118513	-0.0433443	0.0334855	-0.366782	0.840022
AT5G11300	0.625908	0.0659428	-0.176124	-0.275039	-0.517578	sp_v2.0_unigene2436	3.1.12.9	0.114432	-0.0116587	-0.049909	0.0384897	-0.10088	0.839904
AT1G01120	0.262642	0.225413	0.210137	-0.069984	-0.93852	sp_v2.0_unigene5672	9.2.17.17	-0.0328442	0.083184	0.100467	-0.015104	-0.149681	0.839583
AT3G24830	-0.0273578	0.297372	-0.00794701	0.00241842	-0.333342	sp_v2.0_unigene26886	7.4.20.16	0.101715	0.335529	0.162258	0.325758	-1.77225	0.83884
AT5G58410	-0.187696	-0.233042	-0.0535643	-0.0619698	0.432581	sp_v2.0_unigene4359	2.1.1.8	0.0363361	-0.120791	-0.121697	-0.0755658	0.246997	0.838664
AT5G28540	0.324992	0.128809	-0.228817	-0.00648662	-0.312753	sp_v2.0_unigene23008	4.1.2.2	0.618962	0.428144	-0.408045	0.222556	-2.33434	0.838644
AT2G47420	-0.0842643	-0.113955	-0.138525	0.00299248	0.289432	sp_v2.0_unigene731	1.2.16.23	-0.187994	-0.360551	0.0465689	-0.113013	0.470768	0.838082
AT5G11680	-0.219316	-0.49117	-0.122876	0.120095	0.510372	sp_v2.0_unigene15439	6.4.7.10	-3.11063	-3.09063	-3.07821	-2.82094	2.17214	0.837343
AT2G14740	-0.726339	-0.510097	0.0403261	0.243296	0.566912	sp_v2.0_unigene15314	2.1.22.21	-0.582654	-0.563722	-0.590472	0.154515	0.909611	0.837247
AT1G13450	-0.301445	-0.0633032	0.063663	-0.0437838	0.28246	sp_v2.0_unigene10022	2.2.11.17	-1.07709	-0.854078	-0.829184	-0.38282	1.40218	0.836707
AT1G27680	-0.822121	-0.309587	0.427865	0.304672	0.066453	sp_v2.0_unigene11161	11.2.5.2	-0.141727	-0.0156488	-0.00216307	0.0998271	0.0485265	0.836402
AT2G29630	-0.396862	-0.157931	0.267794	0.508312	-0.478282	sp_v2.0_unigene6818	10.1.20.9	-0.124351	0.0833957	0.147959	0.0963972	-0.241315	0.836081
AT4G38790	-0.136072	-0.553368	-0.34812	-0.0497262	0.728445	sp_v2.0_unigene4199	4.3.22.12	0.0236088	-0.0911396	-0.0268252	-0.119652	0.192488	0.835253
AT4G34110	0.620465	-0.483501	-0.265392	-0.0118007	-0.114718	sp_v2.0_unigene2513	10.3.21.23	0.250545	-0.317891	-0.196709	0.257524	-0.0890566	0.835248
AT2G43970	-1.11319	-0.985328	-0.0517039	0.321946	0.862199	sp_v2.0_unigene21253	7.1.16.2	-1.08538	-0.757277	-0.74569	-0.344449	1.35227	0.834965
AT1G63690	0.0496422	-0.19309	-0.0840488	0.332723	-0.172234	sp_v2.0_unigene5950	1.4.4.5	-0.230356	-0.21841	0.0987505	0.529381	-0.369767	0.834255
AT3G58640	-0.153385	-0.149286	0.141089	0.15892	-0.0291807	sp_v2.0_unigene5562	7.2.4.15	-0.171273	-0.13468	0.0168597	0.173785	0.0858328	0.834166
AT1G78230	-0.0396023	0.196316	-0.0127115	-0.0156315	-0.15063	sp_v2.0_unigene1277	3.2.22.14	0.0163026	0.117236	0.0665807	-0.0744268	-0.140778	0.83402
AT1G02305	1.28987	0.256925	-0.466023	-1.20608	-2.30324	sp_v2.0_unigene25602	2.4.22.2	0.464951	0.211111	0.00110972	-0.63857	-0.288008	0.833501
AT4G14570	-0.32381	-0.0179044	0.159777	0.157409	-0.027705	sp_v2.0_unigene1177	4.3.8.17	-0.0751215	-0.0727335	0.0884274	0.0568507	-0.00505844	0.833229
AT1G43670	-0.11616	-0.403445	-0.00170629	0.0129489	0.393389	sp_v2.0_unigene13989	3.1.17.23	-0.152273	-0.147872	-0.10342	-0.138413	0.441745	0.833031
AT3G18290	-0.0351799	-0.110341	-0.129745	-0.0558626	0.2889	sp_v2.0_unigene29292	4.3.19.8	-0.0681458	0.0209398	-0.201445	-0.401477	0.490318	0.832641
AT1G70600	0.417319	0.717121	0.00358916	-0.816194	-1.15127	sp_v2.0_unigene24542	6.2.16.8	0.757097	0.25203	0.206466	-0.345811	-2.48755	0.832603
AT5G65380	-0.0226653	-0.284278	-0.00797014	-0.0826759	0.328423	sp_v2.0_unigene1080	8.3.12.4	-0.0324036	-0.103512	-0.156561	-0.200984	0.40526	0.832443
AT3G05320	0.0815781	-0.362224	-0.13346	0.295307	0.0357253	sp_v2.0_unigene35053	1.3.18.16	0.010234	-0.0644554	-0.0915324	0.0767951	0.0612606	0.831349
AT3G63310	-0.996546	-0.361039	-0.237624	0.293004	0.719725	sp_v2.0_unigene6829	6.2.10.20	-0.21055	-0.243464	-0.203811	-0.0153523	0.51945	0.831219
AT3G54130	-0.995026	-0.617858	0.0794406	0.380139	0.573918	sp_v2.0_unigene9991	8.3.21.18	-0.147706	0.00952331	-0.0149348	0.0161092	0.124014	0.831098
AT3G12400	-0.0110929	-0.0977937	-0.0923614	0.00890628	0.175071	sp_v2.0_unigene7719	1.2.13.10	-0.106119	-0.0430198	-0.0692548	-0.0994649	0.279513	0.830717
AT2G19570	0.227366	-0.0889736	-0.100628	-0.288837	0.186405	sp_v2.0_unigene32779	5.1.17.20	0.10154	0.139615	-0.232782	-0.487738	0.334953	0.830546
AT3G57330	0.718271	0.0724066	-0.153985	-0.419068	-0.606805	sp_v2.0_unigene5137	2.1.12.16	0.109801	0.146517	-0.0172295	-0.141118	-0.121734	0.829617
AT4G29520	0.475042	-0.0603218	0.059632	-0.222026	-0.412288	sp_v2.0_unigene3025	11.3.12.11	0.616349	0.185881	-0.0954728	-0.00671851	-1.32851	0.82897
AT2G22500	0.405993	0.0229714	-0.320039	-0.257552	0.0305412	sp_v2.0_unigene60372	6.1.8.24	0.995382	-0.873726	-0.770183	-1.29178	0.551754	0.828477
AT4G34670	0.388284	0.35451	-0.171869	-0.19292	-0.621294	sp_v2.0_unigene22904	8.4.13.10	0.367813	0.435823	0.208554	0.0164293	-2.39639	0.828391
AT3G16150	0.635559	0.269112	-0.0347544	-0.516488	-0.820806	sp_v2.0_unigene6140	3.4.19.22	0.141334	0.572613	0.291101	-0.750921	-0.756177	0.827642
AT2G20560	-0.4507	-0.835707	-0.0103808	0.152273	0.681543	sp_v2.0_unigene20327	1.1.15.20	-0.844429	-0.541115	-0.2416	-0.386798	1.10111	0.826894
AT5G10260	1.186	-0.0251286	-0.777189	-0.838414	-0.738663	sp_v2.0_unigene22794	5.2.2.5	0.401607	0.258595	0.00691652	-0.474192	-0.399668	0.826306
AT2G27760	-0.0200097	0.16508	-0.11918	-0.0795555	0.0363067	sp_v2.0_unigene1813	6.4.19.10	0.0327529	0.0872289	-0.133573	-0.00113093	0.00564787	0.826157
AT3G49010	0.0553908	0.27236	-0.0640845	-0.0226462	-0.300271	sp_v2.0_unigene16885	10.4.20.15	0.491951	0.251784	0.0743337	-0.180761	-1.09584	0.825401
AT3G14890	0.24207	0.105574	0.0576053	0.0777411	-0.631984	sp_v2.0_unigene14674	8.4.17.17	0.083818	-0.00831144	-0.0502918	0.108481	-0.148654	0.825358
AT1G61800	-0.258593	-0.305092	0.191608	0.368275	-0.117378	sp_v2.0_unigene14368	6.2.18.7	-0.502147	-0.351288	0.686241	0.31737	-0.610613	0.824485
AT5G10240	0.592325	0.237552	-0.351859	-0.365683	-0.408015	sp_v2.0_unigene5646	2.1.11.17	0.452055	0.474935	-0.00425343	-0.460572	-0.947852	0.824142
AT3G10340	-0.151552	-0.0607766	-0.14525	0.115333	0.206047	sp_v2.0_unigene16981	9.4.12.11	-0.249764	-0.345513	-0.2681	0.490276	0.184993	0.823773
AT5G58230	0.963781	-0.135512	-0.381384	-0.571775	-0.517152	sp_v2.0_unigene8043	5.4.12.13	0.679606	0.373841	-0.2538	-0.409876	-0.968245	0.823489
AT1G58350	0.129981	0.0536243	0.0759769	0.00318018	-0.301212	sp_v2.0_unigene3141	12.4.14.5	0.14764	0.0392635	-0.0140028	-0.0602306	-0.127836	0.82298
AT4G17330	-0.282373	-0.0612167	0.410194	0.0291223	-0.200827	sp_v2.0_unigene7750	5.2.9.3	-0.169581	0.110757	0.156815	0.0645793	-0.200082	0.822107
AT1G75440	0.261148	-0.03638	0.129841	-0.0959186	-0.328037	sp_v2.0_unigene22366	7.3.20.9	0.124012	0.0987836	0.178189	-0.227141	-0.228402	0.821987
AT3G19990	0.0601303	-0.121537	-0.215988	-0.0353016	0.264774	sp_v2.0_unigene61140	9.1.14.23	-0.455761	-0.419812	-0.416974	-0.401252	1.01232	0.821943
AT5G48220	-0.162497	-0.107266	-0.185123	-0.0973103	0.447662	sp_v2.0_unigene478	10.3.14.20	-0.512586	-0.240267	0.0379877	-0.0146295	0.52191	0.821748
AT3G12270	0.213977	0.227006	-0.0396035	-0.0808937	-0.412497	sp_v2.0_unigene19086	5.2.7.17	0.461609	0.245642	-0.197604	-0.390825	-0.317224	0.821586
AT2G29630	-0.497271	-0.135735	0.527577	0.198738	-0.336157	sp_v2.0_unigene26119	7.1.13.9	-0.124351	0.0833957	0.147959	0.0963972	-0.241315	0.8214
AT3G09930	1.15017	0.148888	-0.777021	-0.76543	-0.999913	sp_v2.0_unigene17411	10.1.4.11	0.168853	0.249916	-0.0427433	-0.19838	-0.244067	0.820861
AT1G34540	0.0941016	0.269968	0.0402642	-0.00920552	-0.504556	sp_v2.0_unigene13825	9.4.18.17	0.108568	0.200058	0.242591	-0.263015	-0.402326	0.820829
AT2G34630	-0.0708297	-0.043906	-0.192449	-0.0337173	0.293801	sp_v2.0_unigene10146	3.4.3.5	0.160362	-0.507569	-0.462909	-0.0529382	0.57486	0.820515
AT1G60710	-0.420055	-0.30013	0.210197	0.287636	0.0880601	sp_v2.0_unigene21927	3.2.5.12	-0.599005	-0.509365	-0.215726	0.540881	0.401943	0.820158
AT1G01720	-0.229667	-0.603822	-0.609106	-0.36719	1.04143	sp_v2.0_unigene16071	3.2.1.2	-2.00177	-2.44364	-2.0766	0.359782	1.607	0.820092
AT3G52500	0.268605	-0.0409637	-0.0705556	-0.104882	-0.0874273	sp_v2.0_unigene32887	10.4.14.7	0.46252	-0.131038	-0.404963	0.0407929	-0.112561	0.819889
AT2G42690	-0.26283	0.182889	0.228577	0.200493	-0.492841	sp_v2.0_unigene28784	7.4.4.11	-0.162788	-0.0452312	0.0439845	0.522535	-0.577479	0.81977
AT4G34580	0.188349	0.155883	-0.012395	-0.114356	-0.266736	sp_v2.0_unigene10856	3.4.16.22	0.0149897	0.0999669	0.0475822	-0.00101758	-0.176282	0.819654
AT1G14810	0.366253	0.0846651	0.0789534	-0.143382	-0.537608	sp_v2.0_unigene13412	2.1.23.19	0.0592815	0.13965	0.815018	-0.350072	-1.67784	0.819519
AT3G22890	-0.313672	-0.112211	0.0545836	-0.0149978	0.312691	sp_v2.0_unigene26228	4.1.18.5	-0.604663	-0.751186	-0.597019	-0.129322	1.11961	0.819116
AT5G47810	-0.403018	-0.450906	-0.102637	0.229563	0.493989	sp_v2.0_unigene2094	1.4.23.23	-0.392712	-0.336875	-0.354064	-0.189033	0.837522	0.819029
AT3G24550	0.411563	0.274786	-0.0786552	-0.332093	-0.476468	sp_v2.0_unigene21365	7.1.18.21	0.356592	0.312723	0.0905085	-0.0440651	-1.17498	0.817936
AT5G66930	-0.0248844	-0.147612	-0.0254747	0.0824218	0.101738	sp_v2.0_unigene809	4.1.19.6	-0.477931	-0.391157	-0.239912	0.132999	0.656366	0.817749
AT4G13780	0.178744	-0.0778497	0.0477557	0.0738391	-0.261078	sp_v2.0_unigene25264	9.1.11.12	0.121035	-0.034097	-0.0845256	0.119751	-0.142098	0.817728
AT4G30790	-0.439382	-0.499312	0.176587	0.101521	0.435089	sp_v2.0_unigene2491	2.4.9.4	-0.238787	-0.13819	-0.106979	0.0290926	0.372934	0.817504
AT5G61910	0.168655	-0.0492965	0.0611558	0.137475	-0.384014	sp_v2.0_unigene5291	12.3.21.8	0.0151806	0.0211994	0.0240344	-0.00315852	-0.0588826	0.816829
AT5G26667	1.03135	0.0649385	-0.282834	-0.776964	-0.987209	sp_v2.0_unigene15325	8.1.19.17	0.46335	0.278303	0.0993089	-0.179459	-1.13861	0.816773
AT3G24550	0.514834	0.0429156	-0.14185	-0.115277	-0.491235	sp_v2.0_unigene33142	1.4.12.8	0.356592	0.312723	0.0905085	-0.0440651	-1.17498	0.816765
AT2G01850	1.65138	-0.384703	-1.03967	-1.5065	-1.97531	sp_v2.0_unigene5829	2.2.22.1	0.363929	0.362175	-0.301097	-0.10903	-0.537705	0.816659
AT1G14610	0.544378	0.386514	-0.0747714	-0.301851	-1.07803	sp_v2.0_unigene8409	10.3.19.1	0.44064	0.290095	-0.262693	-0.366011	-0.302907	0.815828
AT3G53230	-0.277876	-0.179417	-0.0290419	0.076778	0.330449	sp_v2.0_unigene19529	6.3.4.13	-0.569802	-0.69118	-0.753625	-0.536187	1.27753	0.815827
AT1G05150	-0.135321	-0.192884	-0.0164385	0.116013	0.191906	sp_v2.0_unigene9070	9.3.14.13	-0.26772	-0.240294	-0.266527	-0.0293035	0.596061	0.815756
AT2G14835	0.196228	0.491692	-0.0552307	-0.236701	-0.650446	sp_v2.0_unigene16660	10.1.18.21	0.366716	0.247974	0.182115	0.109257	-1.69046	0.815331
AT3G17205	0.0677315	-0.137422	0.0217789	-0.211046	0.218681	sp_v2.0_unigene1693	9.1.9.4	-0.0197804	-0.0237411	0.0139085	-0.022363	0.0505122	0.81467
AT3G16290	-0.420043	-0.682631	-0.0558468	0.228299	0.581194	sp_v2.0_unigene8428	7.2.7.8	-0.303894	-0.117948	0.104486	0.0211998	0.236983	0.814576
AT3G16920	-0.691039	-0.307174	-0.098299	0.211146	0.566209	sp_v2.0_unigene15769	5.2.10.6	-0.141087	-0.174935	-0.166173	-0.0254626	0.415377	0.814152
AT1G53345	-0.119218	0.233915	-0.109508	-0.0202678	-0.0140073	sp_v2.0_unigene5080	8.2.12.3	-0.159564	0.54628	-0.0713072	-0.40226	-0.0955093	0.813898
AT1G52360	0.228989	0.178275	0.101547	-0.0895106	-0.548581	sp_v2.0_unigene26040	3.1.19.9	0.114892	0.186997	-0.0575689	-0.106801	-0.169441	0.813065
AT3G27060	0.54853	0.970621	-0.510146	-1.02208	-1.38397	sp_v2.0_unigene20386	2.4.6.5	0.876842	0.269931	-0.17956	-0.27451	-2.01046	0.811522
AT1G76710	0.0497982	-0.0110126	0.203887	0.119968	-0.446195	sp_v2.0_unigene1781	12.1.7.3	0.118119	0.29457	-0.0123334	0.0843723	-0.651885	0.811504
AT2G05160	-0.170879	-0.145226	0.101935	0.0855327	0.101878	sp_v2.0_unigene21245	2.1.21.10	-0.079387	-0.057554	-0.0249469	0.0796306	0.074566	0.811131
AT1G78900	-0.215839	-0.188746	-0.0547415	0.134485	0.264379	sp_v2.0_unigene22632	6.4.20.10	-0.094422	-0.159426	0.00926126	0.169384	0.0523505	0.810539
AT5G17920	0.836186	-0.0275241	-0.208495	-0.319813	-0.81868	sp_v2.0_unigene82516	2.2.13.4	0.714159	0.369016	0.034151	-0.164351	-2.72054	0.809903
AT5G27380	0.242378	0.154685	0.216164	-0.240836	-0.522871	sp_v2.0_unigene28223	3.3.12.6	0.11831	0.226144	-0.0110965	0.0489213	-0.477936	0.809194
AT1G55020	-0.817072	-0.755016	-0.473822	0.199326	0.979405	sp_v2.0_unigene18404	9.4.19.16	-0.0501687	-0.0251092	-0.175885	-0.0044979	0.225668	0.808982
AT5G48470	-0.272716	-0.165625	-0.0369283	0.107578	0.296959	sp_v2.0_unigene8879	6.4.21.14	-0.664792	-0.0937367	-0.210305	-0.34576	0.832591	0.808112
AT1G11545	0.0502483	0.137093	0.0910479	-0.0621329	-0.248315	sp_v2.0_unigene7222	3.1.13.11	-0.115454	0.116736	0.185852	0.0407417	-0.274917	0.807824
AT3G62980	-0.846207	-0.563917	0.0919938	0.381281	0.484346	sp_v2.0_unigene425	3.1.3.14	-0.406537	-0.0936738	-0.0410975	-0.0428946	0.449761	0.807765
AT1G01430	0.0546035	-0.449677	-0.125574	0.0321331	0.367436	sp_v2.0_unigene61044	8.4.9.2	0.0273077	-0.235001	-0.134938	0.194037	0.106399	0.807711
AT5G43600	-0.176932	-0.717464	-0.151702	-0.0127451	0.692302	sp_v2.0_unigene6510	2.1.14.19	-0.71579	-0.540883	-0.558867	0.373717	0.790151	0.807547
AT2G16850	0.302076	-0.09734	-0.157643	0.00782554	-0.104076	sp_v2.0_unigene27752	1.3.23.10	0.095016	-0.05579	-0.0106775	0.0544098	-0.0911181	0.807365
AT1G67060	-0.318123	-0.175932	0.111724	-0.0149563	0.31323	sp_v2.0_unigene429	2.1.16.3	-0.0719028	-0.0430364	0.0330968	-0.115106	0.17822	0.807101
AT5G26360	0.0770869	0.215183	-0.0165151	-0.116869	-0.19519	sp_v2.0_unigene31885	1.1.12.3	0.0731448	0.0361777	0.0240693	-0.0191597	-0.121913	0.80707
AT4G19160	-1.24688	-0.129201	0.623555	0.0943209	0.0787109	sp_v2.0_unigene14587	5.3.8.9	-0.391909	-0.127275	0.125171	0.324395	-0.029817	0.806974
AT3G48750	0.0955336	-0.28647	0.229084	0.0784301	-0.178413	sp_v2.0_unigene17796	7.2.21.8	-0.149471	-0.217371	0.440694	0.200614	-0.450393	0.806971
AT5G35220	-0.380494	-0.0419314	0.066721	0.307739	-0.0359754	sp_v2.0_unigene6233	11.3.6.10	-0.0805779	-0.00877865	0.0813157	0.0567182	-0.0554292	0.806962
AT4G08150	-0.808958	-0.122894	0.30107	0.443829	-0.122499	sp_v2.0_unigene3932	4.4.3.24	-0.223996	-0.0699903	0.220196	0.283605	-0.305717	0.806796
AT3G45310	0.285366	0.0479266	-0.0416836	-0.114084	-0.231053	sp_v2.0_unigene32025	3.4.13.5	0.555196	0.451565	0.303564	-0.518427	-2.11537	0.806353
AT4G24220	-0.00489425	-0.242553	-0.321254	-0.112831	0.519032	sp_v2.0_unigene2208	5.4.11.18	-0.195526	-0.238819	0.00527046	-0.0857776	0.415077	0.806267
AT3G57300	-0.0958735	0.0239492	-0.0924953	0.00690694	0.14386	sp_v2.0_unigene5264	8.1.2.23	-0.0614975	-0.0730754	-0.0337717	0.00954749	0.147461	0.806075
AT1G69440	-0.0381221	0.214072	0.183122	-0.0973098	-0.329145	sp_v2.0_unigene5674	7.2.2.19	-0.0246193	0.0556992	0.0953234	0.089776	-0.242896	0.805893
AT1G64350	0.150509	0.0592669	-0.171442	-0.1578	0.089169	sp_v2.0_unigene25431	5.2.21.22	0.135422	-0.141605	-0.496825	-0.507774	0.662756	0.80582
AT4G01130	-0.281816	-0.0307855	0.0175428	0.247278	-0.000926426	sp_v2.0_unigene29810	10.4.19.19	-0.181921	0.0453654	0.0614671	0.216035	-0.182027	0.804997
AT5G03880	-0.465019	-0.433756	0.171866	0.279001	0.257418	sp_v2.0_unigene1432	4.2.21.21	-0.633508	-0.488816	-0.299644	0.214148	0.740117	0.804433
AT4G01070	-0.563893	0.318735	0.23208	0.0896477	-0.255576	sp_v2.0_unigene17380	6.1.5.9	-0.100494	-0.00648582	0.112634	0.049289	-0.0651933	0.803738
AT2G36870	0.243603	0.129318	-0.0816853	-0.0067382	-0.354789	sp_v2.0_unigene3629	3.4.17.18	0.0320602	0.0665656	-0.0109718	-0.0381163	-0.0529571	0.803507
AT5G22510	-0.660396	-0.475352	0.127181	0.337234	0.370181	sp_v2.0_unigene129	3.1.20.14	-0.219008	-0.132284	0.103396	-0.0603846	0.257192	0.803471
AT2G35680	-0.439857	-0.940218	-0.220817	0.179656	0.808134	sp_v2.0_unigene21888	1.4.17.23	-0.259656	-0.166039	-0.152664	-0.150905	0.558908	0.802713
AT5G44030	0.735712	0.165473	-0.12923	-0.392324	-0.896932	sp_v2.0_unigene7010	1.3.6.1	0.0464378	0.108167	-0.00601307	-0.0667855	-0.0910692	0.802005
AT5G58230	0.392053	-0.053917	0.26123	-0.169105	-0.651703	sp_v2.0_unigene14584	2.2.11.13	0.679606	0.373841	-0.2538	-0.409876	-0.968245	0.800736
AT5G22770	0.515381	0.0704929	-0.190827	-0.182203	-0.390068	sp_v2.0_unigene4926	4.4.21.24	0.248329	0.263192	0.00145923	-0.0860327	-0.580101	0.800716
AT3G02530	-0.149014	0.0477766	0.252853	0.0973464	-0.316352	sp_v2.0_unigene17504	3.1.20.9	0.131464	0.38698	0.423973	-0.0635392	-1.74463	0.800568
AT1G08510	0.8265	-0.195365	-0.109847	-0.0877391	-1.0422	sp_v2.0_unigene17192	6.1.21.3	0.145748	-0.118845	0.0319651	0.205743	-0.32719	0.799844
AT1G70370	-0.285677	0.0385867	0.186087	0.198969	-0.205921	sp_v2.0_unigene16631	9.4.18.6	-0.0291995	0.0361937	0.0303063	0.00444972	-0.0434776	0.799823
AT5G17020	-0.0933392	0.00234097	0.0730326	0.0305192	-0.0178257	sp_v2.0_unigene7936	4.3.15.15	-0.320988	0.104117	0.497123	-0.121526	-0.332733	0.799676
AT3G52990	-0.0267684	-0.303038	0.0565604	0.0898548	0.142209	sp_v2.0_unigene16459	2.4.15.16	-0.304098	-0.941626	0.638491	-0.303956	0.381481	0.799484
AT1G15690	0.76937	-0.0233688	-0.22301	-0.151637	-0.850644	sp_v2.0_unigene27535	3.4.16.19	0.543791	0.341516	-0.182836	-0.562696	-0.479735	0.799315
AT1G09910	-0.176218	-0.211214	0.0320116	0.0945442	0.215374	sp_v2.0_unigene14416	6.1.21.10	-0.260676	-0.124681	-0.169924	-0.00834778	0.448876	0.798774
AT3G43810	0.72222	-0.00830369	-0.420239	-0.250548	-0.380554	sp_v2.0_unigene22730	10.1.22.1	0.443665	0.180292	0.000634554	-0.268397	-0.564583	0.798417
AT5G01460	0.363654	0.00105317	-0.0239835	-0.122816	-0.302792	sp_v2.0_unigene17205	1.2.2.10	0.341795	0.354555	-0.255924	-0.194007	-0.42963	0.797545
AT3G46740	-0.557531	-0.241949	0.408505	0.128221	0.0768047	sp_v2.0_unigene8357	11.3.20.18	-0.0903897	-0.181097	0.155172	0.125775	-0.0379308	0.797441
AT1G74460	0.0245145	0.252409	-0.00572731	0.00713369	-0.338847	sp_v2.0_unigene36839	10.3.17.13	0.0192398	0.0263594	-0.0132371	0.0627793	-0.100371	0.797288
AT4G12230	-0.357547	-0.132954	0.112758	0.259904	0.0410392	sp_v2.0_unigene27445	4.2.10.20	-0.337478	-0.435514	-0.16519	0.639811	0.0274525	0.797231
AT1G04140	-0.111856	-0.132543	-0.0530625	0.013747	0.249651	sp_v2.0_unigene25020	1.4.10.1	-0.224755	-0.0791283	-0.122025	0.182542	0.193899	0.796969
AT4G20460	0.161704	0.0787588	0.116313	-0.0619399	-0.352276	sp_v2.0_unigene5215	1.1.22.20	0.291313	-0.0529615	0.0176194	-0.0961844	-0.210063	0.796343
AT5G16120	-0.301724	-0.0686337	0.230636	0.187834	-0.115954	sp_v2.0_unigene3550	8.1.7.1	-0.456019	-0.546641	0.143195	0.775175	-0.375858	0.795924
AT3G55010	0.453875	0.32915	-0.11551	-0.144378	-0.872531	sp_v2.0_unigene8926	6.1.22.15	0.825124	0.260925	-0.115024	-0.967107	-0.748629	0.795559
AT4G37100	-0.334853	-0.177525	0.0366747	0.121978	0.273747	sp_v2.0_unigene9626	5.3.9.19	-0.061537	-0.021336	-0.0122549	-0.0268361	0.115467	0.795172
AT3G23600	0.121938	0.321248	0.0674191	-0.043196	-0.634755	sp_v2.0_unigene7522	1.1.12.7	0.514452	0.335278	-0.108912	-0.458486	-0.610673	0.794519
AT3G51130	-1.14139	-1.26071	-0.190047	0.196394	1.07514	sp_v2.0_unigene27781	12.4.21.17	-0.338527	-0.185341	0.0170821	0.304648	0.11461	0.793876
AT2G28250	-0.650046	0.141571	-0.0385267	0.429729	-0.0907958	sp_v2.0_unigene28705	1.4.10.13	-0.054925	0.0521764	-0.00690736	0.079806	-0.0763896	0.793299
AT5G65980	-0.520138	-0.403823	-0.191139	0.35284	0.479082	sp_v2.0_unigene27929	7.3.20.21	-0.34314	-0.268703	-0.276842	-0.112562	0.705997	0.793156
AT3G47590	-0.226495	-0.235195	0.0738582	0.0134165	0.303167	sp_v2.0_unigene2225	6.1.14.12	-0.00390593	-0.0300081	-0.00757937	-0.0206863	0.0604142	0.79285
AT1G77120	-2.2305	-0.465405	0.0238359	0.347166	0.826948	sp_v2.0_unigene15413	4.3.17.15	-2.31711	-1.88537	-1.30647	-0.518677	1.77667	0.792283
AT1G26480	0.688783	0.224296	-0.051223	-0.388903	-1.02608	sp_v2.0_unigene16164	9.2.5.15	0.125984	0.0888649	0.123619	0.117938	-0.576543	0.791723
AT1G27450	0.36163	0.176736	-0.0712294	-0.169264	-0.427254	sp_v2.0_unigene15968	4.1.15.19	0.332012	0.359382	0.428039	-0.13651	-2.29878	0.791672
AT4G19710	0.113181	-0.11515	0.217854	-0.0147314	-0.247662	sp_v2.0_unigene2222	3.2.19.15	0.298506	0.127683	0.241038	-0.262789	-0.5945	0.791408
AT3G58460	0.264472	0.155731	0.0935609	-0.067693	-0.591494	sp_v2.0_unigene298	2.4.2.21	0.62677	0.5187	-0.063608	-0.956752	-0.859486	0.791394
AT5G20510	0.479293	0.00481172	-0.0343986	-0.144164	-0.471416	sp_v2.0_unigene6796	8.4.3.15	0.103009	0.161592	0.0458301	-0.0531177	-0.301621	0.791346
AT5G46220	0.154675	0.310858	-0.0942601	-0.202128	-0.250913	sp_v2.0_unigene33540	11.1.7.14	0.0174265	0.0485551	-0.00189251	-0.0644096	-0.00203079	0.791188
AT5G66560	-0.0147818	0.481503	-0.0479977	-0.105631	-0.47931	sp_v2.0_unigene27147	7.3.12.10	0.564009	0.351367	0.000713273	-0.313759	-1.18173	0.790877
AT1G20160	-0.121152	-0.29461	-0.239093	0.0125937	0.494885	sp_v2.0_unigene63	3.2.23.20	-0.102356	-0.0245432	-0.0104443	0.0176538	0.111378	0.790597
AT2G37020	0.854337	-0.0901039	-0.276018	-0.314015	-0.684204	sp_v2.0_unigene7975	1.3.14.6	0.622943	0.119744	-0.16582	-0.715496	-0.195902	0.79043
AT5G45775	0.451759	0.458857	-0.233559	-0.378857	-0.647784	sp_v2.0_unigene23773	9.2.5.1	0.365531	0.0273828	0.166539	-0.244241	-0.462236	0.78961
AT1G52570	0.798081	-0.232662	-0.314363	-0.283283	-0.35066	sp_v2.0_unigene5700	12.3.19.20	0.19012	-0.118463	-0.0305238	0.0760148	-0.144319	0.789551
AT5G67500	-0.0363124	0.0985153	0.217291	0.0423271	-0.392398	sp_v2.0_unigene24092	2.4.18.11	0.0741727	0.119517	0.0775267	-0.0973519	-0.199393	0.789214
AT1G67340	-1.90181	-0.900056	-0.0754463	0.284747	1.02097	sp_v2.0_unigene9558	1.1.14.11	-0.135221	-0.0511411	-0.045188	-0.0611264	0.258963	0.789209
AT3G29090	0.0275765	-0.696622	-0.273368	0.10303	0.548213	sp_v2.0_unigene19581	6.1.19.17	-0.26992	-0.343972	-0.200308	-0.21018	0.720691	0.788813
AT4G30190	1.15232	-0.186719	-0.594243	-0.731807	-0.65712	sp_v2.0_unigene15660	2.1.14.2	0.863669	0.32867	-0.840369	-0.0905687	-1.22826	0.788714
AT1G05010	0.281213	0.538211	-0.164881	-0.2822	-0.69368	sp_v2.0_unigene5176	2.4.13.15	0.0471339	0.0778034	-0.0421771	-0.0696845	-0.0183735	0.78823
AT5G13420	-0.289426	-0.275879	0.200531	0.180664	0.102052	sp_v2.0_unigene17781	8.3.23.4	-0.475116	-0.370853	0.051119	0.656192	-0.159588	0.787933
AT2G20780	-0.133777	-0.41068	-0.0163824	0.126359	0.328888	sp_v2.0_unigene2261	1.2.20.15	-0.0132304	-0.138971	-0.0605234	-0.0738437	0.253315	0.787486
AT1G17210	-0.389304	0.0264652	0.278404	0.198138	-0.221087	sp_v2.0_unigene1459	6.2.15.15	-0.110226	0.0525287	0.000830359	0.071223	-0.0213752	0.78733
AT3G57420	0.11195	-0.0418764	-0.116845	-0.0537153	0.087146	sp_v2.0_unigene2679	5.2.23.19	0.0701619	-0.123844	-0.0774669	0.0223399	0.0963982	0.786898
AT1G34210	0.0397245	0.160814	0.163726	0.0484264	-0.514877	sp_v2.0_unigene6539	8.1.14.14	0.113564	0.0446596	-0.0506581	0.0883418	-0.220918	0.78654
AT1G79870	0.121124	0.215555	0.0901762	-0.1229	-0.380019	sp_v2.0_unigene33455	9.1.21.18	-0.0904736	0.158754	0.119192	0.0407453	-0.269354	0.786233
AT5G36890	-0.940103	-1.10891	-0.438995	-0.11588	1.23554	sp_v2.0_unigene5179	12.1.6.7	-0.541788	-0.538565	-0.897596	-1.05252	1.38168	0.786067
AT2G46230	0.140805	0.0973467	0.035791	-0.0432731	-0.26516	sp_v2.0_unigene17503	10.2.1.2	0.386949	-0.0772391	0.28867	-0.356639	-0.43049	0.785485
AT2G27460	-0.0783538	-0.0514576	0.134755	0.0660982	-0.0844964	sp_v2.0_unigene2917	1.1.2.4	-0.103672	0.0292861	0.082881	0.017058	-0.0323784	0.784142
AT5G62790	-0.0982143	-0.34141	0.18461	0.158235	0.034372	sp_v2.0_unigene8096	7.3.1.2	-0.352411	-0.3143	0.0258422	0.415812	0.0845572	0.784049
AT4G34660	-0.22131	-0.288885	-0.0302873	0.0870072	0.358722	sp_v2.0_unigene13183	3.2.17.16	-0.0560851	-0.0190163	0.000347796	-0.0427672	0.111287	0.783699
AT4G03200	-1.88684	-1.50332	-0.321368	0.117547	1.31711	sp_v2.0_unigene25243	2.1.22.15	-0.915028	-0.823698	-0.890653	-0.794695	1.47966	0.783545
AT5G56890	0.403683	0.314062	-0.191778	-0.255115	-0.47299	sp_v2.0_unigene710	3.3.23.15	0.0325059	0.280124	-0.107047	0.0286218	-0.296209	0.78302
AT1G03230	-0.0723811	0.22855	-0.00319786	-0.178588	-0.00589454	sp_v2.0_unigene7376	1.3.3.5	-0.061697	0.222383	-0.00244292	-0.0445272	-0.140366	0.782306
AT2G25605	-0.76323	-0.280168	0.102289	0.216768	0.434803	sp_v2.0_unigene8176	7.3.21.24	-0.179345	-0.0311693	0.13564	0.0512293	0.00510096	0.78221
AT3G62390	0.336163	0.25282	-0.059546	-0.011984	-0.749577	sp_v2.0_unigene4078	10.3.20.9	0.0275334	0.0168478	0.00653667	0.128094	-0.19827	0.781962
AT3G02230	0.859013	0.362406	-0.377459	-0.557911	-1.14702	sp_v2.0_unigene7910	2.2.20.16	0.452852	0.4077	0.0536036	0.117459	-2.4579	0.781013
AT4G15415	0.331407	-0.11387	0.00762448	-0.000911178	-0.298696	sp_v2.0_unigene10055	6.3.9.19	0.169335	0.0866627	-0.0905321	-0.00702158	-0.185691	0.780627
AT1G31930	-0.437138	-0.102196	-0.0743311	-0.12356	0.548028	sp_v2.0_unigene1692	4.2.14.6	-0.521896	-0.346038	-0.341033	0.344485	0.543624	0.780267
AT3G27000	-0.238622	-0.0280177	0.199168	0.0749378	-0.043458	sp_v2.0_unigene581	7.2.7.24	-0.0712928	0.0309635	0.116252	-0.0382588	-0.0457645	0.780256
AT3G15020	0.393603	-0.153979	0.00426496	0.0340462	-0.394561	sp_v2.0_unigene24968	2.2.14.8	0.300916	0.14565	0.241075	0.0137862	-1.08813	0.780077
AT1G13950	0.877915	0.238487	-0.147868	-0.763111	-1.02703	sp_v2.0_unigene28121	12.4.21.6	0.0527773	0.151394	-0.0379875	-0.0841813	-0.0973237	0.779385
AT2G45150	0.0360808	0.108311	0.105239	0.0948565	-0.409128	sp_v2.0_unigene9687	3.4.15.7	-0.06724	0.10857	0.202059	-0.0593554	-0.222049	0.77932
AT2G41250	-1.13725	-0.808983	-0.295203	-0.308532	1.23399	sp_v2.0_unigene25668	8.4.21.23	-0.0077852	-0.020498	-0.0454722	0.00555571	0.0657908	0.778838
AT4G18530	0.0500675	-0.171651	-0.147499	0.0780369	0.16152	sp_v2.0_unigene3287	1.2.6.4	-2.13208	-2.29648	-2.25202	-0.955723	1.94216	0.778827
AT5G55950	0.349956	0.0278381	0.0615248	-0.163414	-0.377973	sp_v2.0_unigene4895	5.4.4.12	0.0563378	-0.0267891	0.0687919	0.024236	-0.131636	0.778573
AT2G34480	-0.108523	0.0684636	0.40923	0.209227	-0.889454	sp_v2.0_unigene18918	7.1.22.2	0.262711	0.184233	0.205639	-0.183385	-0.666062	0.778284
AT2G45270	-0.229495	-0.170286	0.137398	0.049515	0.168081	sp_v2.0_unigene41023	6.2.10.3	-0.423383	-0.368827	-0.1977	0.153735	0.580656	0.77773
AT3G60240	-0.364403	-0.134865	0.143852	-0.215826	0.429269	sp_v2.0_unigene575	5.1.9.5	-0.0907681	-0.0396344	-0.0381189	0.0249596	0.13317	0.777337
AT3G05210	-0.518841	-0.212882	0.219531	0.284688	0.07964	sp_v2.0_unigene10144	4.4.18.14	-0.238818	-0.191813	-0.0919714	0.299264	0.148347	0.777285
AT4G12130	-1.08179	-0.367151	0.0481126	0.270653	0.59644	sp_v2.0_unigene6681	4.1.17.9	-0.693794	-0.723014	-0.576998	0.0113305	1.06881	0.777003
AT1G78780	-0.631089	-0.473574	-0.113283	0.190624	0.649288	sp_v2.0_unigene20679	3.4.13.12	-0.512811	-0.405824	-0.516768	-0.483612	1.091	0.776507
AT5G33320	-0.0858704	0.0342287	0.208292	-0.00380857	-0.182636	sp_v2.0_unigene8448	12.2.15.13	-0.337343	-0.172459	0.497724	0.706526	-1.85038	0.775375
AT4G19170	-0.197056	-0.606449	-0.25877	0.175383	0.590526	sp_v2.0_unigene9008	11.4.20.20	-0.131429	-0.170741	-0.237075	-0.203271	0.567199	0.774186
AT1G77000	-1.03062	-0.726572	-0.0911634	0.118438	0.912144	sp_v2.0_unigene173	6.2.18.14	-2.23261	-2.6024	-3.05687	-1.9269	2.08386	0.773955
AT4G33680	0.0700827	0.121177	0.138012	0.024436	-0.424434	sp_v2.0_unigene18809	12.1.20.24	0.188006	-0.367784	0.468932	0.154503	-0.764352	0.772429
AT5G20950	0.504933	-0.166343	0.120176	0.107846	-0.928626	sp_v2.0_unigene7110	11.2.19.24	-0.0459235	0.231668	0.102976	0.364217	-1.01168	0.771813
AT5G56760	0.170405	0.340097	0.0686158	-0.188944	-0.55041	sp_v2.0_unigene7616	1.1.23.4	0.247596	0.0993274	-0.0234487	-0.210411	-0.162735	0.771803
AT3G29320	-0.0868819	0.0325363	0.104753	0.1993	-0.300122	sp_v2.0_unigene27047	4.4.16.23	0.297415	-0.156159	-0.35323	0.734608	-1.22812	0.771237
AT2G21190	0.391309	-0.299019	-0.144438	-0.128704	0.0789215	sp_v2.0_unigene20457	3.2.5.14	0.238779	-0.121945	-0.328781	-0.164882	0.278399	0.771193
AT3G08510	-0.12892	-0.194326	-0.0845048	0.148197	0.214387	sp_v2.0_unigene20680	12.4.3.17	-0.147942	-0.0593161	0.0226118	0.118529	0.0514701	0.771153
AT3G10690	-0.159284	0.292132	0.245519	-0.122351	-0.366106	sp_v2.0_unigene3951	5.4.5.6	-0.0429042	0.0206475	0.0543669	0.0417421	-0.0783702	0.770443
AT4G25550	-0.347791	-0.0445879	-0.0143301	0.0259922	0.306088	sp_v2.0_unigene11332	5.3.5.11	-0.0755914	-0.15327	-0.0487828	0.0169811	0.230505	0.770335
AT1G18580	0.132278	-0.125083	0.0824548	0.0196983	-0.129008	sp_v2.0_unigene2819	8.1.4.21	0.284397	-0.0717548	0.43336	-0.273096	-0.615502	0.770206
AT5G47820	-0.313073	-0.244144	-0.04361	0.12476	0.367602	sp_v2.0_unigene27032	4.1.17.2	-0.402429	-0.454462	-0.322647	0.629765	0.222458	0.76917
AT4G22710	0.678746	-0.195063	-0.113859	-0.0206635	-0.699406	sp_v2.0_unigene3696	1.2.20.19	0.10073	0.0579019	0.0713778	-0.0538685	-0.196502	0.768442
AT2G36880	-0.123931	0.21214	0.0359193	0.10249	-0.277401	sp_v2.0_unigene16107	8.4.10.24	0.0318311	-0.032236	-0.0633475	0.897783	-2.47757	0.768003
AT3G10550	-1.5638	-0.984869	-0.244131	0.197628	1.11459	sp_v2.0_unigene294	4.2.20.18	-0.124913	-0.0114777	-0.113983	-0.0526616	0.266247	0.767921
AT1G10200	0.452467	0.176359	-0.213147	-0.372467	-0.206762	sp_v2.0_unigene15340	5.3.13.7	0.0816073	0.0115455	-0.0442926	0.00750887	-0.0607202	0.767455
AT5G11880	0.0795092	0.279582	0.00365225	-0.0406745	-0.405904	sp_v2.0_unigene14728	11.2.16.9	-0.0337521	0.073842	0.0483865	0.128509	-0.24582	0.767298
AT5G12250	0.518907	0.131437	0.0864033	-0.239119	-0.829398	sp_v2.0_unigene24039	3.1.14.13	0.0843524	-0.0168949	0.0962843	-0.0943399	-0.0805252	0.767218
AT1G17840	-0.167859	0.0853663	-0.266308	-0.00611791	0.288852	sp_v2.0_unigene2492	10.1.18.3	-0.631913	-0.730499	-0.674233	-0.595537	1.30072	0.766878
AT4G35450	-0.835277	-0.59311	-0.00679647	0.321826	0.614852	sp_v2.0_unigene12852	8.1.19.2	-0.611062	-0.00800917	0.0390582	-0.164378	0.51709	0.766381
AT3G26935	0.0400415	0.35911	-0.0877315	-0.286884	-0.106948	sp_v2.0_unigene21872	4.3.15.23	0.0309111	0.0838445	-0.0906552	-0.0332544	0.00316284	0.766001
AT1G64660	-0.414954	-0.464606	-0.443027	-0.0703148	0.877562	sp_v2.0_unigene7561	4.2.6.20	-1.22053	-0.897533	-0.511292	0.755434	0.717507	0.765545
AT4G32760	0.602903	-0.0878104	-0.159441	-0.31234	-0.252271	sp_v2.0_unigene3437	2.3.10.2	0.11798	0.0260301	0.0210081	-0.174482	-0.00603542	0.764935
AT3G54360	-0.687143	-0.328176	0.0291664	0.221055	0.481678	sp_v2.0_unigene110	3.4.8.22	-0.185522	-0.225476	-0.251355	0.0653599	0.463521	0.764811
AT5G51550	-1.28954	-0.80045	-0.167708	0.119223	1.02881	sp_v2.0_unigene15408	2.3.5.17	-0.246815	-0.229233	-0.0403802	0.318736	0.117057	0.763087
AT2G39840	-0.0531272	-0.358426	0.0933207	0.0287973	0.225467	sp_v2.0_unigene25816	3.4.17.4	-0.178328	-0.107913	0.0636918	-0.0105813	0.20228	0.762485
AT5G05780	0.529821	0.139388	-0.123317	-0.302509	-0.462165	sp_v2.0_unigene16292	10.2.18.4	0.373715	0.329072	0.177831	-0.104972	-1.36921	0.760688
AT2G05760	0.316722	-0.00985924	-0.0298339	-0.05407	-0.288831	sp_v2.0_unigene136	1.3.11.3	0.102585	-0.0188219	-0.0309819	-0.0472278	-0.0105441	0.760568
AT4G14960	-0.0765254	-0.100134	0.507972	0.0987174	-0.676126	sp_v2.0_unigene15911	6.1.14.22	0.317406	0.210825	0.103166	0.14898	-1.27352	0.759964
AT4G17615	0.131388	0.202644	-0.0925474	-0.222585	-0.0604665	sp_v2.0_unigene26087	10.2.8.22	0.494197	0.149606	-0.255116	-0.209099	-0.359935	0.759943
AT2G20560	-0.622386	-0.639059	0.0673521	0.320644	0.497324	sp_v2.0_unigene16119	4.2.8.10	-0.844429	-0.541115	-0.2416	-0.386798	1.10111	0.759878
AT3G56900	0.089007	-0.0436479	0.21218	-0.109973	-0.182588	sp_v2.0_unigene11025	10.4.10.20	0.0731386	0.313725	0.336142	-0.155106	-0.876621	0.759674
AT1G43170	0.274862	0.167773	0.0731462	-0.288603	-0.328986	sp_v2.0_unigene15485	12.2.14.13	0.161742	0.0892735	-0.0319258	0.0283419	-0.287051	0.759422
AT1G19520	0.36248	0.315013	-0.0187268	-0.163104	-0.760876	sp_v2.0_unigene8873	7.3.1.6	0.00821404	0.111404	0.0311841	-0.078903	-0.0810282	0.759378
AT4G17260	0.0349046	0.264312	-0.0282153	-0.00958509	-0.32114	sp_v2.0_unigene36490	12.4.11.3	0.381654	0.593497	0.330768	-1.02795	-1.18384	0.759267
AT3G19970	-0.0442592	-0.131142	-0.0501108	0.0352084	0.171895	sp_v2.0_unigene14117	1.4.6.7	-0.137102	-0.194089	-0.480858	-0.389884	0.796423	0.759175
AT5G05340	0.589011	0.132859	-0.228111	-0.28416	-0.465244	sp_v2.0_unigene8971	2.4.3.15	0.0683012	0.125928	0.0284174	-0.0779968	-0.163197	0.759023
AT3G62110	0.215457	-0.0018653	-0.0347074	-0.0392647	-0.166762	sp_v2.0_unigene1220	2.3.12.3	0.515682	0.0676093	0.324633	0.0151055	-1.9463	0.758541
AT1G76810	0.496203	0.267462	-0.293076	-0.0835884	-0.675885	sp_v2.0_unigene20809	10.3.11.5	0.10436	0.0801252	0.115554	-0.0204162	-0.324575	0.75792
AT3G02530	0.395707	-0.0109405	0.384348	-0.441328	-0.620952	sp_v2.0_unigene16698	9.4.11.7	0.131464	0.38698	0.423973	-0.0635392	-1.74463	0.757747
AT1G02130	1.07652	0.287042	-0.646992	-0.881649	-1.03041	sp_v2.0_unigene16996	8.3.21.7	0.199136	0.104854	0.100776	-0.081214	-0.397844	0.757011
AT2G39420	0.215637	0.175906	-0.0308087	0.00160512	-0.455761	sp_v2.0_unigene3479	2.3.11.11	0.351787	0.124541	-0.178114	-0.169899	-0.216022	0.756975
AT1G57860	0.297591	0.460021	-0.0852584	-0.319155	-0.618844	sp_v2.0_unigene15637	4.4.21.6	0.301784	0.219964	0.379748	0.00527499	-1.74734	0.756923
AT3G42790	-0.160633	-0.132829	-0.0915236	0.114607	0.229115	sp_v2.0_unigene4748	12.2.12.1	-0.130006	0.01355	-0.0126026	-0.0180558	0.134708	0.756868
AT1G48550	-0.267061	-0.283945	0.19774	0.0909722	0.183531	sp_v2.0_unigene65	12.1.9.5	-0.758397	-0.415649	-0.0390868	-0.212839	0.866359	0.756824
AT2G22480	0.792183	0.0448535	-0.167626	-0.147119	-1.17341	sp_v2.0_unigene11692	7.4.5.21	0.0858472	0.0385366	0.217732	0.189988	-0.717953	0.756646
AT3G27380	1.0075	-0.155573	-0.393574	-0.596134	-0.579851	sp_v2.0_unigene16100	8.2.21.8	0.601603	-0.0410329	0.136414	-0.156364	-0.959637	0.756505
AT4G35090	-0.125827	-1.11982	0.0155219	-0.00834775	0.6945	sp_v2.0_unigene24333	8.2.7.12	-2.39741	-2.60022	-2.53111	-0.70729	1.94853	0.756108
AT4G24730	0.547539	0.118155	0.0444344	-0.394638	-0.597048	sp_v2.0_unigene1461	4.2.12.16	0.0142137	0.0522991	0.0285259	-0.0163946	-0.0823573	0.75453
AT2G02760	0.223478	0.0132767	-0.060234	-0.0447668	-0.160596	sp_v2.0_unigene23188	9.1.21.10	0.169701	0.156374	-0.013772	-0.20427	-0.148456	0.754503
AT2G39890	-0.015212	0.181473	-0.0496728	-0.10019	-0.0330058	sp_v2.0_unigene849	12.1.22.11	0.0364532	0.0674443	-0.0505821	-0.0981424	0.0381131	0.753632
AT2G46230	0.376956	-0.0745372	-0.0742746	-0.104856	-0.197539	sp_v2.0_unigene16703	7.4.7.5	0.386949	-0.0772391	0.28867	-0.356639	-0.43049	0.753151
AT1G21720	0.246243	-0.0879551	0.111756	-0.0497113	-0.275161	sp_v2.0_unigene21440	5.4.15.18	0.203608	0.385134	0.459197	-0.148923	-1.91189	0.753109
AT2G42010	0.601185	0.0205452	-0.280737	-0.424602	-0.151234	sp_v2.0_unigene1406	4.1.2.6	0.0481508	0.0642381	-0.0597388	-0.0339896	-0.0227198	0.752701
AT1G35710	0.0436228	0.261374	0.0717792	-0.305223	-0.135503	sp_v2.0_unigene7899	6.4.23.2	0.0814186	0.131667	0.0390296	-0.0641398	-0.213495	0.752673
AT5G65960	-0.242241	-0.3932	0.0974545	0.175782	0.255403	sp_v2.0_unigene2272	6.1.18.11	-0.131309	-0.285564	-0.227791	0.32324	0.215986	0.752044
AT5G01520	-0.378707	-0.285247	0.087969	0.0431632	0.397287	sp_v2.0_unigene27163	8.4.12.4	-0.414099	-0.49892	-0.501065	-0.417741	1.06122	0.751523
AT2G01250	0.104738	-0.0159287	0.415981	-0.200955	-0.451068	sp_v2.0_unigene60527	4.2.15.2	0.667881	0.241288	0.188	-0.0417659	-3.07623	0.750447
AT4G17260	-0.128542	0.306922	0.249025	-0.039352	-0.542282	sp_v2.0_unigene7689	1.4.13.17	0.381654	0.593497	0.330768	-1.02795	-1.18384	0.75011
AT5G13960	0.197604	0.175571	0.00873003	-0.217927	-0.221074	sp_v2.0_unigene3189	10.1.20.10	0.742662	0.507881	0.154188	-0.456906	-3.97853	0.748845
AT2G26670	-0.130907	-0.173284	0.104512	0.153469	0.0179934	sp_v2.0_unigene8361	5.3.14.2	-0.222631	-0.0187157	0.0848435	0.0869201	0.0471405	0.748348
AT5G12250	0.479087	0.114537	0.227979	-0.169462	-1.11047	sp_v2.0_unigene25139	2.2.15.13	0.0843524	-0.0168949	0.0962843	-0.0943399	-0.0805252	0.748316
AT1G77590	-0.534429	-0.371741	0.324873	0.168092	0.214862	sp_v2.0_unigene25251	6.2.19.1	-0.242586	-0.100057	0.0296378	0.271259	-0.00845218	0.747975
AT1G60710	-0.0252992	-0.332088	-0.0251583	0.0830589	0.240037	sp_v2.0_unigene51484	4.4.14.1	-0.599005	-0.509365	-0.215726	0.540881	0.401943	0.747095
AT1G63610	-0.0283756	0.570707	-0.124318	-0.439371	-0.185521	sp_v2.0_unigene708	8.2.12.8	0.202247	0.212347	-0.0407319	-0.170075	-0.268848	0.746535
AT3G13790	-0.554452	-0.262883	0.115152	0.390869	0.126168	sp_v2.0_unigene79	4.4.12.14	-0.370581	-0.345391	0.316603	0.504121	-0.36628	0.745998
AT5G60570	0.245992	0.000520113	0.014508	0.103463	-0.455466	sp_v2.0_unigene2764	7.4.9.22	-0.1001	-0.168279	0.163592	0.564723	-0.79098	0.745929
AT3G11210	0.191958	0.341961	-0.312267	-0.270229	-0.0654514	sp_v2.0_unigene7833	1.3.12.5	0.325679	0.12356	-0.128658	-0.150755	-0.248339	0.745573
AT2G37110	0.259731	-0.21597	-0.316548	-0.106371	0.274848	sp_v2.0_unigene17984	8.2.14.7	-0.535012	-0.746484	-1.21597	-0.626842	1.39819	0.744907
AT2G38060	0.0616785	0.12334	0.065571	-0.143515	-0.127751	sp_v2.0_unigene377	9.1.2.9	-0.137124	0.263457	0.146321	-0.0805454	-0.255194	0.744225
AT4G34100	0.0281969	0.265627	-0.0125228	-0.0836904	-0.246213	sp_v2.0_unigene402	5.3.2.11	0.0362729	0.071239	-0.0388128	-0.054874	-0.0177295	0.744155
AT2G22240	-0.739844	-0.464447	0.0630832	0.156299	0.601532	sp_v2.0_unigene10628	10.4.4.24	-0.0882277	0.0146568	0.037876	-0.00514858	0.0371324	0.743972
AT2G26190	0.0425526	0.120886	-0.0507418	-0.181802	0.0504977	sp_v2.0_unigene10720	7.2.22.23	0.310344	0.120663	-0.122118	-0.28632	-0.0986088	0.743736
AT4G29900	-0.941439	-0.582162	-0.140406	0.101594	0.872713	sp_v2.0_unigene27807	4.4.23.17	-0.311608	-0.306199	-0.349261	-0.501546	0.921552	0.743038
AT2G41380	-1.23501	-0.654379	-0.372528	0.218135	1.00299	sp_v2.0_unigene22736	5.1.16.4	-0.104211	0.0151111	0.0279486	0.020253	0.0362688	0.742937
AT4G32940	-0.282908	-0.837532	0.128125	0.260996	0.408483	sp_v2.0_unigene17132	12.2.3.17	-1.28573	-0.86599	-0.657667	0.325784	1.10696	0.74214
AT4G19120	0.6158	0.107398	-0.0852196	-0.238816	-0.736419	sp_v2.0_unigene15931	7.1.21.7	0.136127	0.12398	-0.0835831	-0.131818	-0.0665479	0.742032
AT2G45690	-0.255915	-0.2553	-0.0091762	0.129245	0.307254	sp_v2.0_unigene28400	7.4.6.17	-0.319879	-0.125939	-0.192058	-0.20981	0.625222	0.74175
AT3G03980	-0.173947	0.0451834	-0.122323	0.0404945	0.182181	sp_v2.0_unigene56357	12.4.20.20	-0.146001	0.248319	-0.208317	-0.131087	0.175986	0.741716
AT5G14040	0.411217	0.311308	-0.0105196	-0.186224	-0.842381	sp_v2.0_unigene15837	2.4.13.11	-0.167551	0.0795376	0.669301	0.320989	-2.22783	0.741294
AT3G17365	0.0401342	-0.357023	0.0047549	-0.0732921	0.307135	sp_v2.0_unigene24993	7.2.12.8	-0.448933	-0.389848	-0.328621	-0.0891904	0.822002	0.740627
AT1G29880	-0.030706	0.145149	0.0841069	-0.0699611	-0.147971	sp_v2.0_unigene2875	9.1.14.1	0.242722	0.365851	0.0433566	0.0681243	-1.15433	0.739969
AT1G12910	-0.0498422	0.335885	-0.124493	-0.0678082	-0.151372	sp_v2.0_unigene22225	1.4.2.17	-0.0106067	0.130657	0.0324255	0.0135222	-0.183792	0.739886
AT4G17170	-0.913016	-0.586287	-0.20615	0.3115	0.761307	sp_v2.0_unigene27905	2.3.21.14	-0.52284	-0.625155	-0.996765	-0.347375	1.24398	0.739465
AT5G55050	-0.22152	-0.113369	0.00507101	-0.000534314	0.280673	sp_v2.0_unigene1952	10.2.12.11	-0.00964084	-0.0338262	0.0042245	-0.0604174	0.0947967	0.738343
AT5G45820	0.965433	0.187607	-0.421215	-0.48414	-1.16243	sp_v2.0_unigene22485	1.1.15.16	0.0633844	-0.0278114	0.00421758	0.0301082	-0.0737542	0.737308
AT1G26910	0.101317	0.529966	-0.0436072	-0.262793	-0.557128	sp_v2.0_unigene22208	2.3.4.15	0.175829	0.13104	-0.000628869	0.10877	-0.519877	0.737277
AT1G04980	0.398033	-0.0755224	0.0102049	-0.0980608	-0.336601	sp_v2.0_unigene15530	4.4.8.8	0.397337	0.225015	-0.221906	0.226034	-1.03774	0.737186
AT2G44530	-0.909636	-0.798544	0.240735	0.250541	0.605498	sp_v2.0_unigene28678	6.4.2.6	-0.482917	-0.278421	-0.0814817	-0.287454	0.761749	0.737159
AT4G33470	0.00933447	-0.0337963	0.10431	0.0282475	-0.117303	sp_v2.0_unigene172	1.4.20.11	-0.0709816	-0.0244071	0.0812079	0.0588992	-0.0510833	0.737073
AT1G76080	0.291092	0.0888886	-0.211798	-0.20353	-0.0276752	sp_v2.0_unigene2890	8.3.11.13	0.0312062	0.128345	-0.114745	-0.0866741	0.0283676	0.737066
AT1G62870	0.0970938	0.321171	0.117635	-0.273437	-0.379436	sp_v2.0_unigene260	1.4.8.8	0.18166	0.0327199	0.13051	-0.0151533	-0.398511	0.73696
AT3G02050	-0.0672979	0.120139	0.164038	0.021425	-0.28041	sp_v2.0_unigene4900	5.4.23.17	0.182193	0.78074	-0.150935	-0.320917	-1.16439	0.73648
AT3G57340	0.149904	0.210075	0.145858	-0.156602	-0.453574	sp_v2.0_unigene17437	2.1.8.1	-0.161773	0.183321	0.312868	-0.136941	-0.288138	0.736308
AT5G22300	-0.173544	-0.236623	0.0940169	0.0471394	0.219161	sp_v2.0_unigene16956	9.1.22.2	-1.66306	-1.53892	-1.23759	1.04094	0.894091	0.736303
AT4G39460	-0.238582	0.135031	0.186908	0.0682652	-0.205016	sp_v2.0_unigene5853	10.2.5.16	-0.043598	-0.0261245	0.145593	0.139408	-0.25141	0.73585
AT3G14050	-0.222982	-0.520889	0.0374368	0.112298	0.421186	sp_v2.0_unigene1666	4.2.4.6	-1.11472	-1.07346	-1.12752	-0.904742	1.61881	0.73574
AT3G62770	-0.468047	-0.50833	0.138974	0.144221	0.451822	sp_v2.0_unigene7941	7.2.23.13	-0.965766	-0.904877	-0.959119	-0.426825	1.43063	0.735607
AT2G35350	0.0764845	0.227193	0.207333	-0.0915361	-0.552316	sp_v2.0_unigene15041	6.1.5.15	-0.0247605	0.117221	-0.0218403	0.036997	-0.118067	0.735409
AT4G24190	0.19725	0.0135409	0.181339	-0.183379	-0.269711	sp_v2.0_unigene14550	2.1.19.12	0.844304	0.526343	-0.300546	-0.221668	-3.39883	0.735335
AT2G38120	0.135136	-0.0478451	0.0340545	0.00119071	-0.136518	sp_v2.0_unigene1564	8.4.21.22	0.526308	0.461385	-0.14482	-0.253676	-1.18557	0.735264
AT5G40670	-0.00645788	-0.315225	-0.161242	0.153449	0.256118	sp_v2.0_unigene16510	5.4.21.5	-0.44759	-0.504396	-0.345497	-0.26094	0.956203	0.734875
AT4G24190	0.228503	-0.107822	0.0758531	-0.0139783	-0.224231	sp_v2.0_unigene14550	2.1.9.14	0.844304	0.526343	-0.300546	-0.221668	-3.39883	0.734495
AT5G66190	-0.138372	0.0786846	0.155389	0.111519	-0.249283	sp_v2.0_unigene17301	3.1.20.15	-0.750814	-0.469995	0.108053	1.0307	-0.82884	0.732799
AT4G08150	-0.77823	0.125218	0.252566	0.288653	-0.130647	sp_v2.0_unigene6126	3.3.17.18	-0.223996	-0.0699903	0.220196	0.283605	-0.305717	0.732628
AT3G15820	-0.0214729	-0.0475861	0.0376832	0.051183	-0.0223297	sp_v2.0_unigene8436	11.2.2.4	0.00683913	-0.122712	0.0724943	0.374452	-0.456191	0.731938
AT1G36050	0.741033	-0.22268	-0.142893	-0.319094	-0.387636	sp_v2.0_unigene18622	9.1.21.1	0.165311	-0.0315204	-0.0363852	-0.171737	0.0528822	0.731313
AT1G78580	0.209154	0.100412	-0.028741	-0.0800618	-0.241922	sp_v2.0_unigene2974	11.4.22.10	0.302304	-0.079269	-0.137397	0.0160362	-0.151979	0.731291
AT2G22870	-0.105632	0.235864	0.148238	-0.0500039	-0.288342	sp_v2.0_unigene473	7.3.7.22	0.381824	0.210132	0.417643	-0.483838	-1.03091	0.730914
AT4G24220	0.0493307	-0.0861399	-0.129897	-0.0974025	0.232126	sp_v2.0_unigene16282	9.2.7.16	-0.195526	-0.238819	0.00527046	-0.0857776	0.415077	0.729757
AT1G01300	0.105074	0.335638	-0.116802	-0.0298311	-0.394504	sp_v2.0_unigene11350	12.4.15.22	0.289281	0.02454	-0.114714	0.0782649	-0.355682	0.729162
AT2G27590	0.566766	0.376279	-0.15473	-0.388896	-0.839605	sp_v2.0_unigene26515	2.3.6.22	0.277879	0.122371	0.594219	-0.013606	-2.33062	0.72905
AT1G67570	0.258305	-0.191971	-0.10993	-0.146524	0.135484	sp_v2.0_unigene753	2.4.10.17	0.153227	0.00206913	-0.00956349	-0.245232	0.0696155	0.728811
AT5G19140	-0.232257	-0.0124136	-0.00540312	-0.0281687	0.239202	sp_v2.0_unigene17626	8.1.14.10	-0.986538	-0.915409	-0.41639	0.591165	0.773456	0.727829
AT3G27060	0.197145	0.775928	-0.360846	-0.414436	-0.707783	sp_v2.0_unigene5988	1.1.12.16	0.876842	0.269931	-0.17956	-0.27451	-2.01046	0.727445
AT5G10290	-0.0707132	-0.276037	-0.038536	0.293797	0.0320609	sp_v2.0_unigene805	7.4.7.10	-0.0037964	-0.105445	-0.171267	0.391651	-0.195693	0.727354
AT2G16600	0.130169	0.304343	-0.230215	-0.260054	-0.0245051	sp_v2.0_unigene32380	9.1.20.11	0.0853368	0.0238854	-0.0198446	-0.0627428	-0.0312241	0.727164
AT1G03360	0.000145391	0.0519884	0.11196	0.0753655	-0.27076	sp_v2.0_unigene16782	3.1.8.3	-0.012609	-0.012402	-0.0107943	0.15282	-0.131352	0.726991
AT2G44710	-0.129575	0.182048	0.205034	0.0464169	-0.384592	sp_v2.0_unigene34190	1.3.6.23	-0.0451217	0.0888265	0.0260007	-0.0339184	-0.0404707	0.726886
AT4G38600	0.0619318	-0.178526	-0.188101	0.0506147	0.212962	sp_v2.0_unigene1450	1.3.23.2	-0.115982	-0.18428	-0.323633	-0.342843	0.686717	0.726508
AT2G30740	0.935766	-0.503471	-0.449781	-0.29819	-0.257976	sp_v2.0_unigene16195	2.1.6.1	0.467887	0.189191	-0.27749	-0.240942	-0.311908	0.725466
AT1G62290	-0.716326	-0.665361	0.174436	0.323515	0.465635	sp_v2.0_unigene23819	2.1.22.11	-2.49484	-2.63646	-2.1581	1.85729	-0.2961	0.725338
AT5G48970	0.126176	-0.74697	-0.298703	0.0484253	0.551521	sp_v2.0_unigene1081	2.1.8.24	-1.4024	-1.27702	-0.97381	-0.692104	1.62337	0.724984
AT2G03430	-0.0770782	0.189146	0.0296802	0.0845826	-0.267481	sp_v2.0_unigene13138	1.1.6.22	0.116504	0.105116	0.121219	-0.0568479	-0.337706	0.7249
AT2G40610	0.328979	0.285292	-0.0325708	-0.108586	-0.689554	sp_v2.0_unigene59651	8.4.9.20	-0.0324138	0.100826	0.0517502	-0.0100687	-0.119882	0.724555
AT5G11520	-0.0888077	-0.777534	-0.0119124	-0.041051	0.597044	sp_v2.0_unigene15627	11.3.23.24	-0.325585	-0.305056	-0.425621	-0.334653	0.891514	0.724116
AT4G33300	0.384482	-0.0460004	-0.177942	-0.126025	-0.111422	sp_v2.0_unigene1254	5.1.21.3	0.0988492	0.0803068	-0.145972	-0.0484246	0.00155157	0.72385
AT1G70590	-0.5529	-0.204795	0.0705924	0.0557361	0.444829	sp_v2.0_unigene3884	4.2.13.1	-0.641308	-0.80294	-0.811818	-0.476459	1.32036	0.723538
AT4G13930	0.192558	0.151217	0.118782	-0.0229235	-0.563515	sp_v2.0_unigene25693	2.3.21.20	0.157729	-0.145837	-0.086747	0.615081	-0.979008	0.723515
AT4G16580	-0.243051	0.0263247	-0.135207	0.0784026	0.226806	sp_v2.0_unigene61900	9.2.17.15	-0.295442	-0.36583	-0.423326	-0.288548	0.883407	0.721576
AT1G20330	0.147071	0.0730058	0.12976	0.0805917	-0.536981	sp_v2.0_unigene13796	4.3.12.19	-0.398525	-0.280774	0.112805	0.941677	-1.2649	0.72119
AT4G33090	0.0907126	-0.417751	-0.167153	-0.150121	0.479996	sp_v2.0_unigene21230	3.1.8.13	-0.179104	-0.313265	-0.112387	0.183731	0.323147	0.720641
AT3G55770	0.0720517	-0.0996415	0.199664	0.187453	-0.457312	sp_v2.0_unigene17060	9.4.19.8	0.468831	0.684467	0.0491147	-0.360569	-2.35537	0.72064
AT1G63260	0.281728	0.0923388	-0.130983	-0.228778	-0.0714413	sp_v2.0_unigene11451	5.2.12.16	0.080582	0.105443	-0.133342	-0.204587	0.120653	0.720514
AT5G09810	-0.0187532	0.129585	0.0891292	0.0149533	-0.243337	sp_v2.0_unigene9425	4.1.12.21	-0.267301	-0.0523366	0.178884	0.580916	-0.793486	0.719394
AT5G58420	0.173136	0.459135	0.00684107	-0.109867	-0.820235	sp_v2.0_unigene60565	3.2.2.19	-0.0480035	0.0784289	0.734443	-0.287777	-1.01759	0.717734
AT2G16760	0.0916034	-0.00478243	-0.0378934	0.0234212	-0.0780876	sp_v2.0_unigene17304	2.2.17.15	0.0806784	0.0661643	0.0419904	0.114528	-0.352176	0.717642
AT1G08230	0.158164	0.258256	0.0608682	-0.127189	-0.455227	sp_v2.0_unigene17546	9.4.17.15	0.338526	0.400458	0.019769	-0.753999	-0.306048	0.717393
AT5G05340	0.345942	-0.043011	0.0526103	-0.0853915	-0.360816	sp_v2.0_unigene9646	5.2.23.9	0.0683012	0.125928	0.0284174	-0.0779968	-0.163197	0.716604
AT1G07030	-0.172392	0.243031	-0.214864	-0.247751	0.293155	sp_v2.0_unigene702	11.2.19.1	-0.0594568	0.163735	-0.0598153	-0.049003	-0.00839158	0.716337
AT5G34940	-0.0469608	0.0928477	0.101149	0.0968591	-0.280188	sp_v2.0_unigene20753	1.4.2.9	0.481534	-0.17182	-0.136181	0.448907	-1.18076	0.716157
AT3G06190	-0.416608	-0.262595	0.0778084	0.135506	0.337239	sp_v2.0_unigene7418	6.2.5.18	-0.507042	-0.809949	-0.653601	-0.275295	1.17885	0.71565
AT1G80300	-0.441335	-0.0835232	0.365365	0.199959	-0.17964	sp_v2.0_unigene6801	4.1.19.2	-0.592957	-0.584917	0.255417	1.03803	-1.24051	0.715276
AT5G16820	-0.367201	-0.321849	0.0533409	0.150326	0.352968	sp_v2.0_unigene3964	6.4.6.12	-0.207054	0.00204135	-0.0700857	-0.0628776	0.289652	0.715186
AT5G48840	0.0783437	0.054409	0.220325	-0.0983555	-0.309954	sp_v2.0_unigene827	5.1.6.7	-0.0943093	0.12291	0.150495	-0.0958344	-0.106762	0.714787
AT5G43010	0.205158	0.0118071	0.165125	-0.138497	-0.305357	sp_v2.0_unigene16466	10.1.12.5	0.209052	0.13142	-0.00492362	0.176117	-0.68439	0.713376
AT5G64150	-0.749189	-0.479346	0.328459	0.365534	0.193746	sp_v2.0_unigene15258	3.1.18.8	-0.409657	-0.312378	-0.063719	0.0453875	0.539164	0.713013
AT2G26140	-0.297297	-0.0376974	-0.0753864	-0.121754	0.426381	sp_v2.0_unigene2969	9.3.18.5	0.00170247	-0.114012	-0.0961225	-0.00545926	0.192873	0.712613
AT3G48930	0.237749	0.424943	-0.157084	-0.285279	-0.394202	sp_v2.0_unigene22076	6.3.14.19	0.671096	0.50768	0.132882	-0.300571	-3.68884	0.712123
AT2G45010	0.249413	0.0018978	-0.143227	-0.169585	0.0220063	sp_v2.0_unigene7823	4.4.12.9	0.350058	0.145204	-0.0490471	-0.249872	-0.300528	0.711859
AT5G09760	0.0532216	-0.0904067	-0.059858	0.134875	-0.0501935	sp_v2.0_unigene6159	1.2.16.15	-0.13755	-0.115395	-0.0278685	0.286512	-0.0480352	0.711729
AT4G23400	-0.190732	-0.00148392	-0.0399779	0.139301	0.0715238	sp_v2.0_unigene7064	2.3.18.7	-0.344454	-0.154853	-0.135926	0.0343768	0.464637	0.71172
AT5G63840	0.205663	-0.262837	0.177454	0.0999023	-0.302673	sp_v2.0_unigene3828	2.2.7.10	0.293582	0.112678	0.276919	0.0167914	-1.08996	0.711419
AT1G67730	-0.126072	0.328407	0.183065	0.00880318	-0.54238	sp_v2.0_unigene91793	1.3.4.21	-0.197397	0.0265153	0.120739	0.326573	-0.380811	0.711017
AT4G34670	0.140593	0.147324	0.0580732	-0.188797	-0.198069	sp_v2.0_unigene23555	4.3.12.22	0.367813	0.435823	0.208554	0.0164293	-2.39639	0.710941
AT3G53420	0.300376	0.00299682	-0.0675491	-0.120455	-0.1644	sp_v2.0_unigene17207	4.1.12.8	0.0961318	0.0528232	0.0385208	-0.157058	-0.0441051	0.710935
AT2G29050	0.140703	0.248363	-0.0166039	-0.0326769	-0.427522	sp_v2.0_unigene5383	10.1.11.10	0.140555	0.145146	-0.00475796	-0.197418	-0.115581	0.70974
AT5G01720	-1.017	-1.02743	-0.0589855	0.268334	0.88824	sp_v2.0_unigene493	2.1.4.12	-0.166469	-0.117422	-0.242036	-0.0847631	0.484041	0.709432
AT1G76690	-0.272642	-0.0930827	0.141183	-0.00773718	0.185511	sp_v2.0_unigene63666	4.3.21.21	-0.470103	-0.358391	-0.220505	-0.334054	0.88478	0.708841
AT3G12800	-0.380303	-0.0763608	0.331205	0.237272	-0.240501	sp_v2.0_unigene27550	2.4.13.4	-0.0670586	-0.079703	0.0554727	0.324716	-0.308381	0.708222
AT5G23860	0.428231	0.0958521	0.000170241	-0.150382	-0.546685	sp_v2.0_unigene16217	8.1.14.21	0.103743	0.033657	0.210963	0.304403	-0.972929	0.707261
AT1G77590	-0.84139	0.0896313	0.484901	0.371144	-0.545977	sp_v2.0_unigene3447	4.1.14.10	-0.242586	-0.100057	0.0296378	0.271259	-0.00845218	0.707213
AT2G21270	0.0946586	-0.14628	-0.0853179	-0.0903788	0.19756	sp_v2.0_unigene19388	2.3.3.2	-0.592983	-0.440435	-0.350811	-0.402555	1.04226	0.706042
AT4G34050	-0.144065	0.0342642	0.0599739	0.0919946	-0.0548261	sp_v2.0_unigene9501	2.2.17.17	-0.242428	-0.140937	0.20765	0.590451	-0.768013	0.705873
AT3G61610	-0.0808329	0.185802	0.244566	0.0770631	-0.561845	sp_v2.0_unigene64355	9.3.8.7	-0.326367	-0.0682447	0.35134	0.203333	-0.283563	0.705204
AT2G29050	0.682088	-0.126836	-0.0662689	-0.301569	-0.487567	sp_v2.0_unigene2698	12.2.12.6	0.140555	0.145146	-0.00475796	-0.197418	-0.115581	0.704659
AT5G16570	0.288172	0.144783	0.140132	-0.23285	-0.473159	sp_v2.0_unigene62357	11.2.21.24	-0.0168957	0.0941644	0.0725282	-0.0863816	-0.072853	0.704411
AT1G79090	-1.36374	-0.908828	-0.0262103	0.561254	0.697116	sp_v2.0_unigene61	8.1.6.18	-0.208494	-0.205069	-0.167332	-0.0529206	0.498345	0.703634
AT3G49050	0.0104034	0.0219356	-0.102766	-0.0954674	0.150855	sp_v2.0_unigene663	7.3.20.10	-0.018313	-0.0555984	-0.0362965	-0.00147978	0.106065	0.703621
AT1G51680	-0.11948	-0.358288	0.156314	0.157937	0.0966189	sp_v2.0_unigene3973	9.1.8.10	-0.726958	-0.863413	-0.490158	0.970697	0.231971	0.703617
AT3G13470	-0.059762	0.35854	0.104435	0.00128516	-0.551131	sp_v2.0_unigene16478	2.3.2.12	-0.0551597	0.0376566	0.0341657	0.0153242	-0.0344206	0.70355
AT3G04910	0.582833	-0.128901	0.286549	-0.365399	-0.757034	sp_v2.0_unigene2093	7.3.15.20	0.0561729	0.0749664	-0.0124379	-0.0217342	-0.103928	0.703472
AT5G45820	0.0124053	-0.012009	0.150207	0.0688384	-0.249731	sp_v2.0_unigene60826	3.4.10.22	0.0633844	-0.0278114	0.00421758	0.0301082	-0.0737542	0.702277
AT2G17420	-0.0166828	-0.00329072	0.121101	0.151067	-0.293676	sp_v2.0_unigene27784	6.3.23.22	0.285038	0.279465	0.110283	-0.123656	-0.809666	0.701548
AT2G36200	-0.0284766	0.260336	-0.160908	0.107371	-0.23436	sp_v2.0_unigene14916	10.3.9.15	0.172938	0.103818	-0.0290551	0.0656792	-0.374459	0.701476
AT2G04550	0.0774538	-0.147307	0.00595457	-0.268566	0.272181	sp_v2.0_unigene17580	5.3.22.24	-0.122131	-0.22479	-0.0225914	-0.0343618	0.338595	0.701111
AT5G53750	-0.64133	-0.728189	-0.0526763	0.127506	0.764403	sp_v2.0_unigene9945	5.3.12.5	-0.0574055	-0.055981	-0.120947	-0.0963865	0.289377	0.701047
AT1G67340	-0.130383	-0.181899	-0.0989114	0.153681	0.212542	sp_v2.0_unigene688	2.1.12.1	-0.135221	-0.0511411	-0.045188	-0.0611264	0.258963	0.700773
AT1G05620	0.0466956	-0.0544422	0.0979037	0.0913625	-0.20333	sp_v2.0_unigene16589	1.3.8.16	-0.0684058	-0.333196	0.148167	0.323789	-0.163659	0.700575
AT4G31290	-0.456774	-0.30005	0.109002	0.0496709	0.428305	sp_v2.0_unigene15394	11.2.21.16	-0.490532	-0.656024	-0.0548478	0.638765	0.18132	0.700554
AT1G61720	0.056262	0.270409	-0.0765757	-0.101864	-0.194381	sp_v2.0_unigene20862	1.3.3.11	1.61193	0.0889906	-1.67624	-1.51667	-2.20175	0.700285
AT5G64090	-0.258401	-0.0503977	-0.0588875	0.040121	0.27514	sp_v2.0_unigene8987	1.3.17.3	-0.131961	-0.0692981	0.0683841	-0.193258	0.276363	0.699994
AT2G18710	-0.579331	-0.204967	0.0969896	0.156708	0.354889	sp_v2.0_unigene4209	6.2.20.11	-0.358397	-0.460613	0.229135	0.40843	-0.00879901	0.698312
AT3G17440	0.79133	-0.211804	-0.279969	-0.38786	-0.289823	sp_v2.0_unigene15412	2.1.23.16	0.384657	-0.235804	-0.311024	-0.270667	0.275285	0.697874
AT4G02080	0.453713	0.179538	-0.00871885	-0.224149	-0.626281	sp_v2.0_unigene17062	6.3.12.9	0.179255	-0.111539	0.0919272	0.119948	-0.340785	0.697792
AT3G43810	0.139277	-0.00677571	0.361243	-0.288118	-0.322234	sp_v2.0_unigene23215	4.2.12.5	0.443665	0.180292	0.000634554	-0.268397	-0.564583	0.697406
AT1G55250	-0.428984	-0.0683306	0.129962	0.242731	0.0370016	sp_v2.0_unigene3848	2.4.22.15	-0.18582	0.095303	0.0951828	-0.00989531	-0.0127578	0.696886
AT4G01800	-0.280873	-0.219065	-0.129395	0.124079	0.393701	sp_v2.0_unigene1616	4.1.6.11	0.0293743	-0.148941	-0.0289641	-0.0282283	0.159333	0.696732
AT4G32750	0.371994	0.0882626	-0.0462475	-0.06558	-0.476423	sp_v2.0_unigene11685	9.1.6.14	0.012991	0.084299	0.0363513	-0.0404215	-0.100214	0.696354
AT1G21750	0.11404	0.235738	0.127756	-0.182992	-0.383135	sp_v2.0_unigene15411	1.3.23.1	0.436079	-0.0189189	0.0879231	0.337115	-1.58191	0.696095
AT1G52150	-0.0413619	-0.0332235	0.022879	0.192586	-0.164507	sp_v2.0_unigene3892	1.3.4.7	0.0806591	0.0176746	-0.00936239	0.0640556	-0.166113	0.695674
AT4G21790	-0.642144	-0.448894	0.124438	0.241278	0.437775	sp_v2.0_unigene21723	6.4.8.21	-0.297046	-0.541839	-0.53526	0.459506	0.520128	0.695449
AT4G19110	-0.495836	-0.278416	0.134805	0.150089	0.332016	sp_v2.0_unigene18525	1.1.12.10	-0.330853	-0.431238	-0.444769	0.216755	0.647535	0.695353
AT1G53830	-0.00663846	-0.238085	-0.0882753	-0.00866678	0.289319	sp_v2.0_unigene825	9.4.11.21	-0.0591222	-0.0675877	-0.693457	-0.530326	0.827942	0.695326
AT5G64260	0.0426709	-0.00584597	-0.135605	-0.0312088	0.117877	sp_v2.0_unigene28379	10.4.16.21	-1.96749	-1.7827	-2.07476	-0.54235	1.81952	0.694938
AT5G12250	0.589921	0.022709	0.047668	-0.0941459	-0.975535	sp_v2.0_unigene24020	2.1.15.11	0.0843524	-0.0168949	0.0962843	-0.0943399	-0.0805252	0.694445
AT1G12050	0.13103	0.0344928	0.0549734	0.0544402	-0.315752	sp_v2.0_unigene15864	8.4.23.13	0.205469	-0.0752987	-0.123148	0.136928	-0.184343	0.693537
AT4G19110	-0.254327	-0.382218	0.152791	0.0716995	0.300642	sp_v2.0_unigene8054	8.3.16.10	-0.330853	-0.431238	-0.444769	0.216755	0.647535	0.693177
AT1G64990	-0.0728127	0.227954	-0.0857381	-0.104862	0.00841285	sp_v2.0_unigene5656	4.3.14.20	0.200533	0.358199	-0.100203	-0.413878	-0.175358	0.692327
AT3G52570	-0.262766	0.0247087	0.0793405	0.0134091	0.115518	sp_v2.0_unigene1000	9.3.18.13	-0.208216	-0.0616213	-0.0837088	-0.0379337	0.331738	0.692199
AT1G09870	0.190585	0.148986	0.00479325	-0.083523	-0.316698	sp_v2.0_unigene4429	6.2.2.10	-0.0219961	0.0919559	0.139115	0.109663	-0.378735	0.691772
AT5G35750	0.0276912	-0.13438	-0.00951655	0.0598683	0.0479063	sp_v2.0_unigene66508	7.2.18.4	-0.04312	-0.0704279	-0.0325407	0.0308295	0.108082	0.691744
AT4G14130	0.19302	0.241993	-0.0521604	0.0316715	-0.540497	sp_v2.0_unigene16903	1.3.11.15	-0.190008	0.126534	0.337312	0.211865	-0.712773	0.691108
AT4G16340	-0.143023	0.0429059	0.14962	0.0617296	-0.13416	sp_v2.0_unigene28322	3.4.7.8	0.00196017	0.00777014	0.0430722	-0.0151896	-0.0388836	0.690803
AT3G22750	0.75925	0.184599	-0.227272	-0.521001	-0.690241	sp_v2.0_unigene4540	4.1.18.8	0.162673	0.031822	-0.148137	-0.085283	0.0190953	0.690664
AT5G42270	-0.680917	-0.161859	0.143127	0.0768972	0.404157	sp_v2.0_unigene746	12.4.16.15	-0.722751	-0.380961	-0.464085	0.666723	0.393679	0.689951
AT2G01690	-0.401643	-0.112318	0.0834059	0.0673881	0.275685	sp_v2.0_unigene10169	7.4.21.7	-0.123486	-0.270788	-0.129406	0.0885674	0.351226	0.689917
AT3G44680	-0.54989	-0.194095	0.0922982	0.132139	0.35707	sp_v2.0_unigene1009	3.1.21.21	-0.0198444	-0.0844414	0.0267158	0.0140175	0.0594345	0.689652
AT5G45190	-0.0614992	-0.135244	0.109969	0.105523	-0.0348601	sp_v2.0_unigene10033	12.1.4.1	-0.0715782	-0.0615941	0.0065085	0.0701557	0.0508113	0.689319
AT5G65290	-0.0454411	0.147307	-0.0589984	0.115969	-0.184632	sp_v2.0_unigene28716	1.4.9.22	-0.00689769	0.0394371	0.0325676	-0.00413431	-0.063277	0.689137
AT2G06530	0.666644	-0.231688	-0.561453	-0.353333	0.138281	sp_v2.0_unigene7183	6.1.13.1	0.147744	-0.0550494	-0.340713	-0.49783	0.517811	0.687813
AT2G03200	0.58853	-0.0785253	-0.113131	-0.207909	-0.398035	sp_v2.0_unigene3627	5.2.20.23	0.298427	-0.208856	-0.173728	0.156778	-0.146194	0.687756
AT4G26570	-0.0196077	-0.1802	0.0608337	0.0103103	0.111937	sp_v2.0_unigene25170	4.4.12.5	0.000300034	-0.232024	-0.184048	0.0485082	0.303258	0.687148
AT4G20980	-0.139858	-0.146376	0.174646	0.347338	-0.343778	sp_v2.0_unigene23060	1.2.15.9	0.0577783	0.0816365	0.229805	0.0708004	-0.56076	0.687112
AT2G03780	0.147107	0.178903	0.0156161	-0.0845532	-0.309949	sp_v2.0_unigene19426	8.3.22.13	0.117559	0.0915894	-0.114929	-0.044584	-0.0640697	0.687088
AT1G44820	-0.0022817	-0.363996	0.237678	0.269309	-0.251115	sp_v2.0_unigene22283	12.2.23.18	-0.00622353	-0.0104078	-0.000555565	0.115058	-0.106468	0.686033
AT5G58420	-0.162538	0.309312	0.12071	-0.0866422	-0.254204	sp_v2.0_unigene26334	11.2.23.15	-0.0480035	0.0784289	0.734443	-0.287777	-1.01759	0.685942
AT1G50030	-0.245705	0.175317	0.120466	-0.0549523	-0.0325777	sp_v2.0_unigene1100	7.3.19.5	-0.0414634	0.0177587	0.0149129	-0.0312063	0.038371	0.685522
AT3G51850	-0.318212	0.368997	0.180437	0.0514445	-0.440357	sp_v2.0_unigene5125	4.2.9.2	-0.057083	-0.0163089	0.0990614	0.0991234	-0.139496	0.685395
AT3G15010	-0.747537	-0.285479	0.330258	0.255442	0.180111	sp_v2.0_unigene10125	10.4.3.21	-0.620839	-0.306496	-0.161286	0.038709	0.695711	0.685291
AT2G30950	-1.18224	-0.427223	0.0421838	0.328976	0.613388	sp_v2.0_unigene32145	2.4.20.14	-0.221049	-0.227883	-0.279554	0.00688717	0.545514	0.684283
AT5G20060	0.283924	0.0912421	-0.0342022	-0.129041	-0.275435	sp_v2.0_unigene21672	2.1.21.20	0.166571	0.0883706	0.507424	-0.206047	-0.926797	0.684188
AT1G12580	-0.422871	-0.0731862	-0.0412031	0.295683	0.143021	sp_v2.0_unigene2486	7.4.3.21	-0.0133276	-0.00879166	-0.0368186	0.0471875	0.0103789	0.683996
AT3G08720	-0.293455	-0.00640657	0.0751551	-0.0943374	0.261	sp_v2.0_unigene10029	3.4.23.5	-2.38825	-2.4067	-2.79428	-1.71566	2.06066	0.683988
AT1G26160	0.0306759	-0.37953	-0.00664839	0.0898634	0.201822	sp_v2.0_unigene16126	11.3.21.6	-0.0032836	-0.147619	-0.177708	-0.0312968	0.306714	0.683761
AT3G55360	0.25772	-0.0410172	0.0776329	0.00557688	-0.370928	sp_v2.0_unigene15868	4.1.17.18	-0.07665	-0.049187	0.405836	0.119335	-0.568812	0.683598
AT3G30841	-0.158514	-0.352386	-0.0961601	0.223679	0.283967	sp_v2.0_unigene843	1.2.23.10	-0.254269	-0.0522705	-0.123035	0.305591	0.0607279	0.683502
AT5G23860	0.502909	0.456372	-0.148838	-0.313912	-0.987331	sp_v2.0_unigene7724	4.2.2.11	0.103743	0.033657	0.210963	0.304403	-0.972929	0.682943
AT1G53300	0.21149	0.138528	0.0188318	-0.159826	-0.263502	sp_v2.0_unigene8434	10.2.22.4	0.0362954	0.106845	0.108505	-0.218027	-0.0591915	0.682773
AT1G68020	-0.146891	-0.292932	0.0295456	0.146049	0.205815	sp_v2.0_unigene1780	2.2.19.10	-0.207692	-0.0514814	-0.0994761	0.0265157	0.283581	0.682705
AT5G38660	0.0174003	-0.172756	-0.0180619	-0.122242	0.256289	sp_v2.0_unigene7947	12.4.20.9	-0.790008	-0.999894	-0.329801	0.289862	0.928618	0.682564
AT1G60800	0.308737	0.229767	-0.133022	-0.0059067	-0.554488	sp_v2.0_unigene10717	6.1.14.2	-0.119478	0.318937	0.34218	0.0119778	-0.846686	0.682488
AT1G26120	-0.800947	-0.578369	-0.101158	0.127881	0.791885	sp_v2.0_unigene499	9.2.11.2	-0.0320183	-0.0950584	-0.121074	-0.131249	0.325583	0.68233
AT4G32060	-0.123417	-0.124992	0.0277183	-0.0805829	0.262921	sp_v2.0_unigene1804	8.2.23.18	0.00765678	0.00566324	-0.0213237	-0.0909088	0.0928652	0.682205
AT5G05080	0.187146	-0.222338	-0.0723896	-0.122396	0.182176	sp_v2.0_unigene23219	8.3.21.1	-0.0602456	-0.189075	-0.296808	-0.138181	0.527086	0.681795
AT5G41800	-0.973482	-1.64742	-0.919153	-0.0317985	1.41386	sp_v2.0_unigene3726	4.3.4.5	-0.0919548	-0.233764	-0.178222	-0.556915	0.720533	0.681753
AT4G34890	-1.1077	-0.533677	0.102216	0.424215	0.515927	sp_v2.0_unigene6209	2.1.10.6	-2.82403	-2.43466	-2.46186	-1.44515	2.04441	0.681461
AT4G36860	-0.110824	-0.139616	0.221646	0.0566781	-0.0588206	sp_v2.0_unigene2287	6.1.15.23	-0.140307	-0.0349573	0.0526108	0.0991697	0.0119486	0.681418
AT3G24030	0.0794518	-0.0662167	0.187594	0.0101738	-0.247586	sp_v2.0_unigene10098	2.2.9.13	0.521128	0.481741	0.35052	-0.9573	-1.4018	0.681287
AT5G67360	-1.66228	-0.981782	-6.61107e-05	0.390418	0.900705	sp_v2.0_unigene39199	8.2.15.20	-0.385847	-0.00611152	-0.259421	0.393546	0.124138	0.681253
AT3G62010	-0.0582384	-0.0562463	0.096446	-0.133837	0.133905	sp_v2.0_unigene24820	9.3.2.20	-0.0169771	-0.0982087	-0.0243232	-0.0320016	0.158547	0.68117
AT2G45470	0.802788	-0.304348	-0.100598	-0.20233	-0.635022	sp_v2.0_unigene16062	1.3.21.14	0.571893	0.319881	-0.429275	0.274611	-1.67578	0.680257
AT3G09630	0.0661998	0.0976713	-0.108664	0.218833	-0.336863	sp_v2.0_unigene26211	5.4.15.23	0.399421	0.308697	0.109205	-0.206822	-1.00765	0.680249
AT5G20620	0.428945	-0.480731	-0.205227	-0.204495	0.265308	sp_v2.0_unigene24767	2.2.19.15	0.062691	-0.0600434	-0.170407	-0.203325	0.309426	0.680203
AT3G15730	-0.365358	-0.290747	-0.0702141	0.15913	0.419145	sp_v2.0_unigene15704	2.1.20.12	-0.199615	-0.249951	-0.192007	0.445053	0.0725043	0.680005
AT2G45470	1.38234	-0.209987	-0.55015	-1.07932	-1.42532	sp_v2.0_unigene26391	1.4.17.3	0.571893	0.319881	-0.429275	0.274611	-1.67578	0.679688
AT3G51130	-0.614514	-0.858189	0.0312034	-0.00787495	0.830892	sp_v2.0_unigene16265	8.3.4.12	-0.338527	-0.185341	0.0170821	0.304648	0.11461	0.678927
AT5G51270	-0.0213636	0.0953677	0.0403749	0.112822	-0.257323	sp_v2.0_unigene29347	1.4.10.9	0.0947283	0.0975931	-0.015617	-0.035203	-0.156786	0.678509
AT5G47750	-0.0322049	-0.123239	0.187665	0.202859	-0.296801	sp_v2.0_unigene2190	2.4.5.15	0.0350777	-0.0127454	0.000850393	0.0191677	-0.0436173	0.678502
AT3G12750	0.392827	0.0428527	-0.539023	-0.26508	0.184596	sp_v2.0_unigene2289	6.4.3.11	0.0473252	0.0978143	-0.0726587	-0.0560021	-0.0237219	0.678475
AT4G24570	0.539195	0.174427	-0.170918	-0.122221	-0.710111	sp_v2.0_unigene63721	6.2.17.8	0.123942	0.00480668	0.409202	0.156992	-1.10767	0.678264
AT2G47470	0.787329	-0.228846	-0.111817	-0.267254	-0.58969	sp_v2.0_unigene16771	10.2.14.23	0.441317	-0.0375381	-0.199279	0.41018	-1.09541	0.677817
AT4G23490	-0.13761	-0.0998379	0.31472	0.134722	-0.293029	sp_v2.0_unigene6991	5.1.12.19	0.0246984	0.0878897	0.0883585	0.022549	-0.249812	0.677807
AT5G17310	0.0954799	-0.450995	-0.0825445	0.0188039	0.313282	sp_v2.0_unigene23129	1.2.13.22	-0.336229	-0.586998	-0.583958	0.556669	0.48971	0.677546
AT4G17550	-0.431827	0.0461748	-0.0598806	0.0756263	0.27857	sp_v2.0_unigene6513	1.2.16.13	-0.330152	-0.33422	-0.187605	0.38365	0.297055	0.677451
AT5G16370	-0.509302	0.178842	-0.0746015	0.203084	0.0904494	sp_v2.0_unigene28401	5.2.3.19	-1.7363	-1.08334	-0.279895	0.627088	0.895173	0.677063
AT4G21790	-0.915945	-0.486011	0.108125	0.273511	0.555262	sp_v2.0_unigene18624	10.1.10.22	-0.297046	-0.541839	-0.53526	0.459506	0.520128	0.676979
AT2G44680	-0.237685	-0.178266	0.0787606	0.221785	0.0646686	sp_v2.0_unigene8205	4.3.3.3	-0.35133	-0.483854	0.551337	0.417216	-0.513993	0.676281
AT3G05230	0.415795	0.254778	0.0438198	-0.32288	-0.638225	sp_v2.0_unigene18880	4.3.9.9	0.135574	0.0336096	-0.0859114	0.0867886	-0.194778	0.676153
AT1G50500	0.212127	-0.0543997	0.0805396	-0.286348	0.00176135	sp_v2.0_unigene28748	2.4.20.19	0.329135	0.0672406	-0.0456028	-0.180388	-0.243525	0.675772
AT1G73500	-0.550763	-0.0121302	0.0672043	0.141389	0.232738	sp_v2.0_unigene8999	6.1.12.9	-0.467202	-0.398575	0.0410372	-0.20276	0.696249	0.674476
AT5G13760	-0.767207	-0.109296	0.417859	0.248636	-0.0568222	sp_v2.0_unigene2693	1.1.12.8	-0.209129	-0.0250002	0.0666818	-0.0309645	0.17127	0.674181
AT1G61620	-0.845954	-0.282317	-0.171566	0.0874484	0.740729	sp_v2.0_unigene16498	4.4.4.8	-0.0831283	-0.0597745	-0.138293	-0.224296	0.413563	0.673897
AT1G68740	0.215173	-0.0384593	-0.0168722	0.079632	-0.285704	sp_v2.0_unigene11925	6.4.20.20	-0.000807158	0.151163	0.153512	0.0654069	-0.451185	0.673774
AT3G57630	-0.314855	0.316958	0.429081	-0.215833	-0.428679	sp_v2.0_unigene10216	8.1.9.18	0.023565	0.170138	0.0339715	0.028699	-0.296107	0.671792
AT2G20560	0.185836	-0.54644	-0.382081	-0.242306	0.646249	sp_v2.0_unigene1188	4.1.21.22	-0.844429	-0.541115	-0.2416	-0.386798	1.10111	0.671357
AT1G53240	0.72536	0.122575	-0.232138	-0.325811	-0.715985	sp_v2.0_unigene60894	6.3.19.9	0.271895	0.264947	0.3106	0.120805	-1.9244	0.67089
AT3G20660	-2.14701	-1.12663	0.0101957	0.370397	1.01181	sp_v2.0_unigene82304	12.3.17.10	-0.147395	-0.20647	-0.156561	-0.0832558	0.47444	0.670704
AT5G46210	-0.0474054	-0.335727	0.159788	0.116383	0.0549224	sp_v2.0_unigene17875	4.3.4.11	-0.0305272	-0.054039	0.114128	0.00216514	-0.0381855	0.670469
AT5G57360	-0.521966	-0.169083	0.0247343	0.0538767	0.442361	sp_v2.0_unigene1301	1.1.21.10	-0.322126	-0.22114	-0.693388	-0.10694	0.844198	0.6704
AT5G64050	0.25772	0.386501	-0.026434	-0.319927	-0.485522	sp_v2.0_unigene13344	9.1.20.17	-0.00246059	0.128753	0.359145	-0.120832	-0.502194	0.670115
AT5G40870	0.274594	-0.153034	0.0528428	-0.0124267	-0.213807	sp_v2.0_unigene2641	7.1.11.1	0.37553	0.152014	-0.0986434	0.226113	-1.03512	0.670114
AT3G44990	-0.230041	0.216479	0.117844	0.108073	-0.281746	sp_v2.0_unigene91605	11.1.20.20	-0.00581861	-0.00562421	0.0246791	0.0911589	-0.111793	0.669376
AT3G17940	-0.894847	-0.260912	0.120424	0.173323	0.498688	sp_v2.0_unigene6158	6.3.21.24	-0.49362	-0.39775	0.191006	0.529544	-0.0805661	0.668995
AT2G41790	-0.147198	-0.125567	0.326902	0.0552626	-0.173012	sp_v2.0_unigene5501	7.2.1.1	-0.10045	0.0210637	0.0634331	0.0139548	-0.00305931	0.668484
AT5G46630	0.602402	0.0494784	0.0763183	-0.460834	-0.586455	sp_v2.0_unigene17900	6.3.7.16	0.296677	-0.168368	-0.051488	-0.0725882	-0.0499521	0.668381
AT1G11890	0.0686652	0.173461	0.0737699	-0.0958083	-0.259664	sp_v2.0_unigene21539	3.3.13.9	-0.0697443	0.0686579	0.262328	0.318421	-0.857065	0.668331
AT4G28400	0.574356	-0.190727	0.165988	-0.286539	-0.529027	sp_v2.0_unigene3413	5.2.13.4	0.35443	0.342161	-0.154677	-0.264548	-0.467787	0.667774
AT1G50600	-0.817221	-0.577614	0.0391362	0.338904	0.555915	sp_v2.0_unigene4531	2.4.20.21	-0.461436	-0.471406	-0.592082	-0.236124	1.02862	0.666906
AT3G54260	0.0717432	0.0732144	0.0017498	0.0846589	-0.259624	sp_v2.0_unigene1075	1.3.19.9	0.889852	0.286656	-0.534267	-0.476726	-0.948731	0.665784
AT2G42690	-0.0323267	0.386457	0.0364478	0.0792803	-0.659946	sp_v2.0_unigene16916	9.3.14.6	-0.162788	-0.0452312	0.0439845	0.522535	-0.577479	0.665429
AT3G12170	0.321053	0.0622975	-0.0245878	-0.186135	-0.243707	sp_v2.0_unigene1048	3.4.12.6	0.290263	0.430443	0.273308	-0.0787695	-1.86749	0.665003
AT4G19860	-0.0920543	-0.772665	-0.315344	-0.107231	0.802773	sp_v2.0_unigene20945	4.1.4.18	-1.19185	-0.901391	-0.541358	0.72151	0.757756	0.664951
AT5G23860	0.345499	0.453706	-0.257812	-0.109811	-0.744703	sp_v2.0_unigene15437	12.1.23.22	0.103743	0.033657	0.210963	0.304403	-0.972929	0.664719
AT1G55730	0.0642611	-0.472829	-0.194396	-0.0302095	0.465383	sp_v2.0_unigene8883	3.4.6.6	0.140827	-0.165357	-0.122882	0.0904154	0.0324215	0.664475
AT4G24120	1.19948	-0.609253	-0.556517	-0.514709	-0.582022	sp_v2.0_unigene5457	4.1.19.17	0.109559	0.0740671	-0.069281	-0.0176284	-0.108653	0.664223
AT3G24503	-0.404054	0.00697036	0.114953	0.0054748	0.204996	sp_v2.0_unigene24086	2.2.17.24	-0.138603	0.0630721	-0.0828373	-0.0908428	0.21877	0.664163
AT4G24160	0.177969	-0.0697118	-0.34683	-0.22753	0.351036	sp_v2.0_unigene9330	1.3.21.4	-0.463193	-0.356261	-0.357858	-0.26998	0.913631	0.66197
AT1G11090	0.0547578	0.0309984	-0.0469607	0.148159	-0.211785	sp_v2.0_unigene8570	3.4.4.5	0.0831073	-0.00777142	0.0240644	-0.00480538	-0.1007	0.66177
AT2G44530	-0.404667	-0.100222	0.126259	0.11691	0.183747	sp_v2.0_unigene28113	3.3.9.2	-0.482917	-0.278421	-0.0814817	-0.287454	0.761749	0.6614
AT1G57600	0.184584	-0.00639602	0.125548	-0.135443	-0.206525	sp_v2.0_unigene54060	9.4.8.21	0.154446	0.204984	0.0107414	0.0570863	-0.542674	0.660632
AT3G13235	0.0718434	-0.272123	0.175609	0.238582	-0.301217	sp_v2.0_unigene9898	8.2.7.9	0.103801	0.0298807	0.276099	-0.0132954	-0.508961	0.659626
AT1G65450	0.372183	0.470976	-0.035645	-0.294843	-0.918969	sp_v2.0_unigene6485	7.3.3.4	0.153754	-0.0369533	0.00636903	-0.0361814	-0.0997864	0.659104
AT4G36810	0.176041	0.453002	0.0122476	-0.539708	-0.31312	sp_v2.0_unigene29550	4.1.1.1	-0.159144	0.206852	0.214432	-0.203696	-0.11762	0.658996
AT4G31050	-0.330883	0.0287389	0.0460488	0.181166	0.0265834	sp_v2.0_unigene28548	10.2.16.18	-0.0572521	-0.056337	0.0372547	0.0313232	0.0413774	0.658633
AT1G62290	-0.573266	-1.13452	0.0288954	0.207351	0.763516	sp_v2.0_unigene15487	1.4.15.4	-2.49484	-2.63646	-2.1581	1.85729	-0.2961	0.658156
AT5G57850	-0.130695	-0.183726	0.250694	0.0746582	-0.0539557	sp_v2.0_unigene17564	10.1.15.22	-0.149347	0.0257806	0.0929603	0.087198	-0.0718002	0.657916
AT4G16060	-0.137017	0.193777	0.1191	0.0301459	-0.252095	sp_v2.0_unigene889	10.3.23.9	0.218645	0.155298	0.205185	-0.14851	-0.582745	0.657808
AT1G72710	-0.211751	-0.325194	0.0701892	0.275578	0.10834	sp_v2.0_unigene27182	1.4.10.15	-0.501119	-0.778623	-0.331889	0.00647416	0.934724	0.65761
AT1G35190	-1.07604	-0.453758	0.317513	0.202952	0.483677	sp_v2.0_unigene225	12.3.14.11	-1.10306	-1.67004	-1.03828	0.281756	1.33208	0.657555
AT2G21270	-0.255083	-0.361026	0.0712665	0.170243	0.2721	sp_v2.0_unigene20827	2.3.8.21	-0.592983	-0.440435	-0.350811	-0.402555	1.04226	0.65743
AT3G01150	-0.418276	-0.162622	0.165736	0.195791	0.125906	sp_v2.0_unigene14569	7.3.16.5	-0.175151	-0.214723	-0.0775882	0.0888144	0.312058	0.65697
AT1G62300	0.161394	0.115812	-0.161098	-0.151873	0.0052177	sp_v2.0_unigene7343	10.1.21.1	0.202099	-0.0820463	-0.182982	-0.0283807	0.0614467	0.656576
AT5G57480	-0.830309	-0.134929	0.420615	0.221615	0.0318759	sp_v2.0_unigene1923	7.1.14.13	-0.192252	-0.267594	0.226048	0.334032	-0.211063	0.65579
AT1G77460	0.638444	0.120135	-0.248676	-0.326229	-0.479499	sp_v2.0_unigene2631	1.2.23.14	0.0175172	0.0312967	0.0103413	-0.0422135	-0.0181529	0.655665
AT1G53240	0.812022	-0.0366182	-0.232621	-0.279151	-0.750911	sp_v2.0_unigene16374	1.4.21.20	0.271895	0.264947	0.3106	0.120805	-1.9244	0.655336
AT5G64940	-0.798848	-0.768387	0.14344	0.42418	0.476924	sp_v2.0_unigene22	12.3.1.2	-0.165194	-0.206541	-0.0340055	0.404203	-0.086942	0.654997
AT5G56300	-0.331808	-0.155676	-0.157346	0.19184	0.343529	sp_v2.0_unigene27221	10.3.13.6	0.0076431	-0.0342158	-0.0643111	0.050767	0.0369019	0.654939
AT1G79750	-0.949111	-0.843604	-0.144194	0.299579	0.839257	sp_v2.0_unigene9467	4.2.14.10	0.00736351	-0.597814	-0.15439	0.399801	0.158713	0.654904
AT2G30010	0.612999	0.487755	0.0365233	-0.605918	-1.37478	sp_v2.0_unigene5282	4.2.2.4	0.107206	-0.0576123	0.0958091	0.0955956	-0.277822	0.654859
AT3G60340	0.543657	-0.13165	-0.0711713	-0.0384167	-0.506428	sp_v2.0_unigene16489	8.4.14.13	0.140043	-0.0120801	-0.0968507	-0.0404617	-0.00146538	0.654516
AT5G27710	0.542407	0.387181	-0.10797	-0.315114	-0.988264	sp_v2.0_unigene33991	2.1.9.12	0.0905811	-0.0307469	0.14346	0.175798	-0.469635	0.654491
AT5G62000	-0.446972	-0.193138	-0.0193299	0.422138	0.0910088	sp_v2.0_unigene27236	10.1.11.23	-0.192483	-0.237212	-0.321768	0.228712	0.383653	0.654098
AT5G23890	-0.246169	-0.180327	0.139143	0.111369	0.12811	sp_v2.0_unigene3334	1.2.4.20	-0.414007	-0.17142	-0.141263	0.529423	0.0163813	0.653488
AT3G63520	-2.22967	-0.689536	0.559118	0.897218	-0.267255	sp_v2.0_unigene15684	6.1.13.2	-0.684976	-0.693489	-0.322942	0.623978	0.504947	0.653394
AT4G09820	-0.288606	-0.0221511	0.0483537	0.072534	0.151726	sp_v2.0_unigene5454	6.4.23.22	-0.0409828	0.0173577	-0.0437708	0.0135722	0.0514909	0.653297
AT2G26280	-0.358203	-0.298102	0.109696	0.0993471	0.329127	sp_v2.0_unigene16741	7.3.14.22	-0.406958	-0.127467	0.0738817	0.372248	-0.0240949	0.65328
AT4G16490	-0.652062	0.0542248	-0.0760369	0.0679924	0.409702	sp_v2.0_unigene17694	5.4.7.4	-0.318293	-0.157547	-0.460385	0.392407	0.33578	0.652968
AT1G05170	0.0205459	-0.0565326	-0.0569308	0.0247517	0.0641555	sp_v2.0_unigene22388	9.3.13.4	-0.295147	-0.225105	-0.161765	-0.124242	0.602229	0.651998
AT1G05590	0.490274	0.0847171	-0.03744	-0.281644	-0.43875	sp_v2.0_unigene16743	1.3.5.7	0.0608233	0.413864	-0.0346661	-0.0997003	-0.48357	0.651396
AT2G28930	0.00649601	0.00487075	0.207394	0.0252462	-0.286566	sp_v2.0_unigene7061	9.4.18.1	-0.0357034	0.0219935	0.0156818	0.0484617	-0.0529072	0.650709
AT5G39510	0.240198	-0.0111356	-0.13923	-0.081157	-0.0391452	sp_v2.0_unigene13716	6.4.4.24	0.179951	0.0143011	-0.071474	-0.300488	0.129018	0.650407
AT3G29010	0.274715	-0.0357648	-0.108482	0.116035	-0.315784	sp_v2.0_unigene60102	7.1.16.5	0.15971	0.14897	0.020445	-0.114413	-0.258201	0.649993
AT3G07740	-0.450206	-0.240742	0.0598127	-0.0262494	0.482798	sp_v2.0_unigene587	10.3.8.6	-0.0578629	-0.0386827	-0.107734	0.0667675	0.124803	0.649531
AT4G09020	-0.0167727	-0.0658161	0.189758	-0.000919185	-0.126236	sp_v2.0_unigene1648	11.3.19.24	0.0829074	0.0931441	0.141068	-0.102506	-0.251501	0.649468
AT3G54850	-0.991815	-0.875209	-0.107333	0.1125	0.957972	sp_v2.0_unigene14251	2.1.20.13	-0.0421389	-0.106524	-0.211518	-0.161162	0.424417	0.64945
AT1G04140	-0.470434	-0.528348	0.270456	0.128665	0.362255	sp_v2.0_unigene8592	5.4.7.22	-0.224755	-0.0791283	-0.122025	0.182542	0.193899	0.64824
AT1G67190	0.20407	-0.00646125	-0.135296	0.102845	-0.203978	sp_v2.0_unigene4611	9.2.14.1	0.142238	0.122489	0.0522719	-0.0433591	-0.321056	0.648106
AT5G06110	0.0458272	0.0357727	0.22208	-0.0259759	-0.3327	sp_v2.0_unigene4013	2.1.21.16	0.632242	0.409281	-0.183687	-0.418723	-1.01897	0.648033
AT3G03330	-0.442762	-0.331906	0.185224	0.0382137	0.385104	sp_v2.0_unigene3808	2.3.14.2	-0.553531	-0.742247	-0.846356	-0.157402	1.18143	0.647224
AT4G28190	0.253155	0.15209	-0.085529	-0.051073	-0.341255	sp_v2.0_unigene7284	7.3.7.8	0.0298268	0.0748071	0.170408	-0.0338886	-0.279757	0.64699
AT3G45240	0.915282	-0.424517	-0.445897	-0.469971	-0.131523	sp_v2.0_unigene4593	2.2.14.24	0.192463	-0.115247	-0.337342	-0.0685299	0.249694	0.646863
AT1G26170	0.0142224	0.0478959	-0.0443585	0.00466774	-0.0241859	sp_v2.0_unigene7630	1.4.2.5	0.234541	0.113307	-0.0835636	-0.130412	-0.177117	0.646316
AT1G73390	0.130624	0.147413	0.110732	-0.14412	-0.298771	sp_v2.0_unigene2481	6.2.12.14	0.0311659	0.0664241	0.0162961	0.116913	-0.25968	0.645456
AT5G09760	-1.08182	-0.277222	0.399738	0.388177	0.103507	sp_v2.0_unigene4984	7.2.21.10	-0.13755	-0.115395	-0.0278685	0.286512	-0.0480352	0.643729
AT2G44040	-0.209864	-0.0825375	0.451154	0.126396	-0.449513	sp_v2.0_unigene3653	8.1.19.5	-0.0729664	0.219006	0.177125	-0.115125	-0.266288	0.64369
AT1G26770	0.232949	0.0446294	-0.112463	0.318003	-0.685626	sp_v2.0_unigene17384	8.2.12.15	0.202558	0.482207	0.510437	-0.510091	-1.61828	0.643648
AT3G58490	-0.167551	-0.170052	0.159731	0.00824112	0.134916	sp_v2.0_unigene2960	6.4.2.15	-0.00858227	-0.142605	0.00589441	0.0761962	0.0589681	0.64306
AT5G49770	-0.154715	0.0465401	0.0457139	-0.026745	0.0773502	sp_v2.0_unigene1651	3.4.10.8	-0.100409	-0.0226185	0.112565	0.0131976	-0.010935	0.642568
AT5G51700	-0.0972377	0.278694	0.0844549	-0.0658666	-0.257694	sp_v2.0_unigene16641	7.3.14.20	0.0869448	0.0448247	0.0430039	-0.0251946	-0.162656	0.642554
AT5G18640	0.11809	-0.400939	-0.00468235	-0.0995326	0.29542	sp_v2.0_unigene18000	10.2.9.7	-0.473508	-0.391643	-0.422487	-0.372677	0.999309	0.642494
AT4G24740	-0.118309	-0.281919	0.145958	0.045503	0.160571	sp_v2.0_unigene16090	8.2.22.9	-0.607109	-0.405991	-0.296493	0.0106989	0.821383	0.64221
AT1G08250	0.475648	0.148116	-0.067607	-0.20262	-0.560333	sp_v2.0_unigene1830	1.2.18.3	0.207284	-0.135212	-0.0198112	0.129726	-0.226842	0.642057
AT2G44160	0.295629	0.0657849	0.0765824	-0.22382	-0.294926	sp_v2.0_unigene21550	11.4.18.18	0.0257388	0.494931	0.325871	0.0318161	-1.75133	0.641778
AT2G43370	-0.0345502	-0.0100267	0.199131	0.0359372	-0.222027	sp_v2.0_unigene8766	4.2.3.18	-0.100296	0.0737676	0.0504403	0.0426796	-0.0753825	0.641615
AT5G10260	0.0386889	0.0666119	0.199089	-0.0734328	-0.27366	sp_v2.0_unigene25268	3.2.17.13	0.401607	0.258595	0.00691652	-0.474192	-0.399668	0.641216
AT1G68010	-0.225563	-0.446849	0.0784485	-0.141508	0.534701	sp_v2.0_unigene15525	2.2.10.8	-0.0264702	-0.555053	-0.532335	0.237534	0.553005	0.641176
AT3G03570	-0.0705527	0.0945201	0.0703161	0.119954	-0.245762	sp_v2.0_unigene1273	2.2.20.9	-0.0709141	0.0782977	-0.042507	0.0674332	-0.0389295	0.641139
AT2G30490	0.240955	0.416062	-0.342759	-0.267396	-0.209903	sp_v2.0_unigene23011	8.2.19.20	0.20532	0.0701362	-0.0731059	0.0213606	-0.265802	0.641104
AT3G01910	-0.052091	-0.0885032	0.095444	0.0318947	0.00607055	sp_v2.0_unigene8483	10.4.22.22	-0.470384	-0.494896	0.0420452	0.74918	-0.220605	0.640665
AT5G16340	-1.66125	-0.726655	0.500469	0.627054	0.164078	sp_v2.0_unigene28374	7.4.18.2	-1.3117	-1.18876	-0.897323	0.525743	1.1256	0.6403
AT4G03210	0.536	0.246806	-0.385091	-0.339913	-0.308186	sp_v2.0_unigene25573	5.4.15.19	0.955851	0.642613	-0.127731	-0.953297	-3.89107	0.640241
AT5G41080	1.05938	-0.0325751	-0.425008	-0.671353	-0.822304	sp_v2.0_unigene21907	5.1.7.19	0.104862	0.130342	-0.167382	-0.0647438	-0.0240276	0.639569
AT5G60160	0.200047	-0.455574	-0.0209139	-0.00417702	0.188182	sp_v2.0_unigene17448	7.1.14.6	0.0109443	-0.0725399	-0.0619733	-0.0560891	0.165561	0.639475
AT1G61720	0.0988395	-0.0102847	-0.0274433	-0.0941303	0.0260173	sp_v2.0_unigene27396	5.2.5.16	1.61193	0.0889906	-1.67624	-1.51667	-2.20175	0.639471
AT5G01340	-0.00707955	-0.0815928	0.080938	0.120951	-0.128591	sp_v2.0_unigene7588	1.3.5.3	0.0381049	0.00397468	0.134425	-0.0201176	-0.173532	0.63934
AT3G25230	0.204199	0.0909092	0.207282	-0.052502	-0.590443	sp_v2.0_unigene18283	2.3.15.17	0.625786	-0.395344	-0.0239268	0.0120162	-0.504866	0.639165
AT5G67210	-0.644797	0.442866	0.590153	0.0330736	-1.08155	sp_v2.0_unigene14244	6.1.16.4	0.346112	0.15999	0.171009	-0.0319028	-0.978194	0.638291
AT3G16560	0.183825	0.0687179	-0.0730834	-0.11818	-0.0841032	sp_v2.0_unigene8334	12.1.2.14	0.08106	-0.0203672	-0.0728961	0.00306316	0.00485408	0.63826
AT4G30780	0.104752	-0.0456145	-0.168215	-0.230149	0.278965	sp_v2.0_unigene8975	10.1.21.16	-0.171605	-0.230049	-0.132291	-0.025356	0.448457	0.63754
AT2G46950	-0.195035	0.157599	0.290799	-0.114926	-0.210443	sp_v2.0_unigene1523	6.2.22.19	-0.160526	-0.0199181	0.189149	0.181428	-0.24312	0.63736
AT2G31350	-0.152235	-0.0385659	-0.104064	0.10436	0.164911	sp_v2.0_unigene2763	2.4.5.5	-0.0497186	-0.208269	-0.44374	-0.222769	0.656409	0.637251
AT3G24495	0.0980536	-0.0530597	0.260599	0.0802917	-0.492943	sp_v2.0_unigene2800	3.1.8.22	-0.00576228	0.00494055	0.055378	-0.0284524	-0.0277442	0.636022
AT5G19010	-0.295664	-0.279322	0.0333224	-0.0500666	0.456351	sp_v2.0_unigene4857	8.1.18.16	-0.079513	0.0285473	0.0355277	-0.0516663	0.0619634	0.635786
AT5G42140	-0.346858	-0.221854	0.0622665	0.211644	0.206806	sp_v2.0_unigene27203	10.4.15.13	-0.10315	0.0368126	-0.0266943	0.0759573	0.0106796	0.635458
AT4G29830	0.431839	-0.0307532	-0.0936077	-0.101073	-0.317206	sp_v2.0_unigene17806	5.2.12.11	0.242564	0.323131	0.111564	-0.442368	-0.415925	0.634993
AT1G49670	-0.000728444	-0.170809	0.0466212	0.220169	-0.129028	sp_v2.0_unigene20782	4.1.17.14	-0.334755	-0.393278	-0.417607	0.706392	0.0912595	0.634876
AT2G26760	0.696248	0.125053	-0.431176	-0.277211	-0.469279	sp_v2.0_unigene6837	6.2.7.24	0.0449995	0.194045	-0.075658	-0.0957654	-0.0897812	0.634571
AT1G10760	0.391104	-0.127955	0.127115	-0.193821	-0.309214	sp_v2.0_unigene26181	1.3.23.15	0.402398	0.215377	0.00520567	0.163495	-1.34492	0.634354
AT1G07420	0.324321	-0.0597956	0.162642	-0.122391	-0.414026	sp_v2.0_unigene5476	6.1.6.16	-0.0346304	0.170476	0.347769	-0.256059	-0.343137	0.632986
AT3G20650	-0.629114	-0.516278	0.0761872	0.321431	0.433446	sp_v2.0_unigene105	12.1.19.2	-0.449149	-0.484009	-0.429817	-0.328092	1.00977	0.632764
AT1G72710	-0.191418	-0.40879	0.206782	0.171926	0.124763	sp_v2.0_unigene16234	4.4.10.1	-0.501119	-0.778623	-0.331889	0.00647416	0.934724	0.632176
AT2G40540	-0.710305	-0.410639	0.0406568	0.702372	-0.0280284	sp_v2.0_unigene3475	1.2.5.21	-0.0920778	-0.00211504	0.0541022	0.236907	-0.240216	0.632151
AT1G56340	0.642499	-0.316863	-0.0619064	0.0457535	-0.630537	sp_v2.0_unigene23904	4.3.16.20	0.248707	0.195871	0.398491	-0.203724	-1.05887	0.631996
AT5G60530	-1.98677	-0.738155	0.0190235	0.613921	0.682128	sp_v2.0_unigene2845	1.4.19.24	-0.181095	0.034885	0.108842	0.0852481	-0.0675475	0.631561
AT3G57490	0.346839	0.151475	-0.0507428	-0.188282	-0.368784	sp_v2.0_unigene15297	3.1.6.9	0.163163	0.141154	0.383513	0.359059	-2.39312	0.630689
AT3G02090	0.304593	0.126604	-0.0879917	-0.0246732	-0.41632	sp_v2.0_unigene16464	3.3.21.16	0.23439	-0.101592	0.492161	-0.197669	-0.705857	0.630679
AT1G65320	-0.122395	-0.156226	-0.0250546	0.131872	0.144662	sp_v2.0_unigene36758	12.4.11.18	-0.0172197	-0.104559	-0.236877	0.0196718	0.28625	0.630665
AT4G30960	-1.73075	-1.08619	0.437314	0.673729	0.354371	sp_v2.0_unigene23669	6.3.16.13	-0.520717	-0.602549	-0.489589	0.273419	0.785331	0.630281
AT1G60470	0.523128	-0.289331	0.0549076	-0.000342349	-0.502064	sp_v2.0_unigene61696	3.1.10.2	0.291722	0.207531	-0.0642855	-0.180166	-0.354449	0.629984
AT5G60530	-2.48159	-1.12176	0.0887189	0.671861	0.76966	sp_v2.0_unigene24217	8.3.18.1	-0.181095	0.034885	0.108842	0.0852481	-0.0675475	0.629922
AT1G69040	0.293722	-0.103662	0.0779382	-0.259766	-0.0697524	sp_v2.0_unigene3876	10.2.18.3	0.227114	0.261307	0.404598	-0.592234	-0.635068	0.629697
AT5G47910	-1.28097	-0.713196	0.0956517	0.708684	0.351236	sp_v2.0_unigene13790	1.4.4.12	-0.0817856	-0.0330304	0.0072512	-0.0214461	0.120968	0.629609
AT1G14570	0.154096	-0.523122	0.278125	0.128804	-0.175588	sp_v2.0_unigene18861	5.1.9.20	-0.0698253	-0.0612431	0.0977702	0.0920823	-0.0697805	0.629523
AT3G44330	-0.390322	0.0176413	0.213017	0.265409	-0.21148	sp_v2.0_unigene1794	2.1.13.8	-0.264109	0.267505	0.38504	-0.124214	-0.434085	0.629318
AT1G20230	0.606148	-0.352426	-0.152121	-0.0631568	-0.255925	sp_v2.0_unigene14813	7.4.8.12	0.0259957	-0.0122013	0.0090897	0.0241758	-0.0483817	0.627968
AT1G53310	0.199073	0.0190755	-0.0136483	-0.0556562	-0.17464	sp_v2.0_unigene4410	2.2.14.1	0.333064	-0.150998	-0.238897	0.0603606	-0.0746576	0.627749
AT3G24830	0.0856117	0.202909	-0.0322604	-0.110767	-0.178105	sp_v2.0_unigene18147	9.4.15.13	0.101715	0.335529	0.162258	0.325758	-1.77225	0.627266
AT5G61670	-0.261556	-0.22526	0.126679	-0.0388929	0.316368	sp_v2.0_unigene18737	2.4.7.13	-0.0389734	-0.0561341	0.0402105	0.0460769	0.00589901	0.627082
AT5G25460	1.27869	-0.164073	-0.549364	-0.45598	-1.89444	sp_v2.0_unigene11362	2.4.16.1	0.249835	-0.265437	-0.278756	0.674997	-0.841438	0.627053
AT2G01410	-0.0124105	-0.000419677	-0.111371	0.0499968	0.0674815	sp_v2.0_unigene21733	1.3.6.6	-0.951536	-0.81547	-0.922026	-0.604142	1.44841	0.626751
AT3G28670	0.0968055	0.18309	0.0777333	-0.16002	-0.243125	sp_v2.0_unigene26752	5.1.4.17	0.124168	-0.0418541	0.1299	-0.157789	-0.0768892	0.626518
AT4G13940	0.0161025	-0.168128	0.244198	0.18393	-0.361469	sp_v2.0_unigene25873	5.4.22.13	0.730129	0.236336	-0.0545665	-0.0633503	-2.03923	0.626416
AT1G71220	0.243884	0.0425803	-0.0407766	-0.160258	-0.122063	sp_v2.0_unigene2121	7.4.17.20	0.407267	0.0325056	-0.13456	0.152456	-0.669706	0.626183
AT5G17570	-0.284964	-0.16736	0.0807215	0.0566414	0.25239	sp_v2.0_unigene1615	7.4.10.9	-0.262686	-0.22593	-0.367946	-0.31595	0.793451	0.624942
AT1G62290	-1.22382	-0.732255	0.253337	0.244438	0.672017	sp_v2.0_unigene60812	8.4.19.24	-2.49484	-2.63646	-2.1581	1.85729	-0.2961	0.624903
AT5G46190	0.28203	-0.0291767	0.257001	0.0396686	-0.782778	sp_v2.0_unigene14619	2.1.9.2	-0.0811218	0.0474695	0.084664	0.0761536	-0.14149	0.624867
AT2G01630	-0.432624	0.22165	0.211959	0.167602	-0.301212	sp_v2.0_unigene15158	7.3.8.2	-0.00850634	0.473016	0.229584	0.0452301	-1.27395	0.624802
AT5G61450	-0.479043	-0.248581	0.252304	0.18102	0.158376	sp_v2.0_unigene1877	11.2.21.18	-0.0700853	-0.154079	-0.0531409	0.146239	0.108619	0.624762
AT4G29160	0.115949	-0.189368	-0.0329791	-0.0691931	0.148936	sp_v2.0_unigene15531	2.1.22.18	-0.45218	-0.611341	-1.14991	-0.495265	1.29536	0.624101
AT5G60620	-0.037282	-0.18483	0.0610733	0.184775	-0.0500896	sp_v2.0_unigene430	4.4.8.21	-0.245508	-0.0748813	-0.160871	0.389439	0.00387918	0.623837
AT4G32180	-0.758091	0.0223224	0.376076	0.404304	-0.373568	sp_v2.0_unigene3382	8.2.23.9	-0.111968	-0.134621	0.0161857	0.20191	0.00326213	0.623797
AT1G61720	0.300937	-0.0792707	-0.237322	-0.145588	0.0965189	sp_v2.0_unigene62654	11.4.17.15	1.61193	0.0889906	-1.67624	-1.51667	-2.20175	0.623656
AT5G16620	-0.84125	-0.106686	-0.0525548	0.00373561	0.628821	sp_v2.0_unigene983	6.2.21.16	-0.720857	0.0399065	0.196413	0.34081	-0.0695993	0.623614
AT3G04400	-0.00934372	0.44751	-0.110706	-0.0718386	-0.386069	sp_v2.0_unigene18785	1.3.4.24	0.320602	0.118651	0.18571	0.171128	-1.31432	0.622654
AT1G66430	0.234033	0.172819	0.075394	-0.0211186	-0.604926	sp_v2.0_unigene2953	1.4.13.15	-0.821636	-0.390071	0.503507	1.03183	-2.25954	0.622419
AT2G25490	-0.557694	-0.264593	0.0859459	0.180164	0.371596	sp_v2.0_unigene9113	6.4.9.3	-0.309094	-0.263665	-0.500733	-0.0688903	0.765334	0.622183
AT4G16330	-0.260941	-0.784734	-0.394164	-0.102965	0.920636	sp_v2.0_unigene9379	2.2.5.5	-0.421924	-0.327685	-0.182252	0.460291	0.262567	0.620929
AT2G38560	-0.180372	-0.112688	0.00510325	0.226354	0.0274984	sp_v2.0_unigene15749	7.2.13.6	-0.0622554	-0.091801	-0.0881379	0.0763313	0.149017	0.620798
AT1G20810	-1.3631	-0.382619	-0.070259	0.257234	0.76261	sp_v2.0_unigene24927	9.4.9.23	-0.0153528	-0.0258637	0.0210722	-0.0143313	0.0335451	0.620507
AT5G67140	0.267955	-0.628706	-0.479647	-0.0913139	0.578527	sp_v2.0_unigene8393	2.2.22.11	-0.160044	-0.11511	-0.0492251	-0.0371843	0.311131	0.620141
AT5G14740	-0.0768556	-0.27666	-0.0246748	0.0500657	0.272649	sp_v2.0_unigene61802	7.3.20.12	-0.0244394	-0.000845244	-0.0564593	-0.0218796	0.0987068	0.619721
AT3G05030	0.384386	-0.244067	-0.0963862	-0.0534028	-0.072028	sp_v2.0_unigene390	5.3.12.19	0.126123	-0.0324222	-0.140075	0.113037	-0.0863667	0.619708
AT3G51800	0.167664	-0.0394838	0.0771286	-0.10072	-0.126148	sp_v2.0_unigene16658	4.4.21.3	0.32866	0.515978	0.166384	-0.159523	-1.75328	0.619516
AT4G31700	0.370993	0.258652	-0.0943419	-0.25407	-0.443849	sp_v2.0_unigene7753	10.4.16.2	0.25688	0.00725114	0.595326	0.191373	-2.76214	0.619449
AT5G01930	0.0634405	0.232601	0.0116955	0.0657805	-0.463344	sp_v2.0_unigene239	3.3.12.19	0.115275	-0.0288754	0.0610341	-0.0242981	-0.135868	0.619358
AT2G22500	1.18517	-0.0532186	-0.941859	-0.676486	-0.698847	sp_v2.0_unigene25587	11.4.12.24	0.995382	-0.873726	-0.770183	-1.29178	0.551754	0.618512
AT1G32790	-1.50396	-1.13969	0.149175	0.286194	0.899334	sp_v2.0_unigene32292	3.4.7.11	-0.300369	-0.402752	-0.426334	-0.315351	0.913596	0.618339
AT5G67360	-0.110321	-0.0678427	0.0282908	0.0444567	0.0955287	sp_v2.0_unigene7481	3.1.6.6	-0.385847	-0.00611152	-0.259421	0.393546	0.124138	0.61795
AT1G20620	-0.119545	-0.210572	0.0305277	0.119102	0.147806	sp_v2.0_unigene153	4.1.14.13	-2.95871	-3.09199	-3.16333	-2.4644	2.15746	0.616865
AT4G31700	-0.134899	0.140012	0.143319	-0.0136207	-0.16439	sp_v2.0_unigene17195	8.4.4.23	0.25688	0.00725114	0.595326	0.191373	-2.76214	0.616092
AT3G24660	-0.0493239	0.360592	0.178586	-0.0158566	-0.669292	sp_v2.0_unigene5220	10.1.20.21	0.404772	0.319579	-0.328053	-0.0851164	-0.53777	0.615926
AT4G13930	0.144472	0.164642	0.117554	-0.0745858	-0.435813	sp_v2.0_unigene18302	2.2.21.15	0.157729	-0.145837	-0.086747	0.615081	-0.979008	0.615493
AT1G65950	0.337495	0.157231	-0.021977	-0.0441014	-0.585282	sp_v2.0_unigene2066	11.3.12.18	0.0458826	-0.0516858	0.0454586	0.0338973	-0.0784235	0.615222
AT2G39940	-0.526368	-0.497154	0.160786	0.199881	0.412182	sp_v2.0_unigene988	1.1.23.14	-0.0643489	-0.127906	-0.0939067	-0.0764302	0.31392	0.614913
AT2G14260	-0.718353	-0.237119	0.195204	0.205482	0.317089	sp_v2.0_unigene10607	3.3.17.8	-0.953688	-0.523863	-0.666322	-0.435714	1.27426	0.614316
AT5G17920	0.861417	-0.194172	0.0222055	-0.667448	-0.590803	sp_v2.0_unigene33001	12.4.15.17	0.714159	0.369016	0.034151	-0.164351	-2.72054	0.614203
AT1G56590	-0.147451	0.19793	0.366646	-0.0698178	-0.498191	sp_v2.0_unigene10370	4.3.2.18	0.127267	0.0402261	0.0579179	-0.0867738	-0.156958	0.612184
AT4G25720	0.00305227	0.0696431	-0.0296763	-0.0741846	0.0270211	sp_v2.0_unigene15262	11.4.5.5	0.0224934	-0.0393308	-0.0736025	-0.269028	0.299877	0.611864
AT5G02190	-0.181223	0.370284	0.246	-0.0957374	-0.506908	sp_v2.0_unigene2051	3.1.9.21	0.0800057	0.0250931	0.0359634	-0.0357453	-0.113	0.611649
AT5G50380	-0.579422	-1.00678	-0.0140834	0.298017	0.69008	sp_v2.0_unigene138	7.2.2.14	-0.481927	-0.524262	-0.983292	-0.406803	1.21943	0.610208
AT1G27650	-0.386836	-0.155655	0.0772263	0.116353	0.261219	sp_v2.0_unigene2471	3.2.5.18	-0.337048	-0.6293	-0.605636	-0.117441	0.987573	0.610071
AT5G54140	-0.0887273	-0.105025	0.0311797	0.0629367	0.0887142	sp_v2.0_unigene5091	1.2.14.18	-0.0154295	-0.0263409	-0.051374	0.0289824	0.0613219	0.608606
AT5G43940	-0.881029	-0.831561	0.191417	0.412657	0.508002	sp_v2.0_unigene15396	2.4.19.3	-0.822495	-0.416317	0.501029	0.657952	-0.53087	0.608528
AT5G64300	0.28751	-0.0367742	-0.0757129	-0.164868	-0.0532657	sp_v2.0_unigene14944	4.2.22.17	0.466186	-0.000602764	0.433877	-0.595628	-0.721777	0.607238
AT1G30690	1.33604	-0.162369	-0.679293	-0.889397	-1.25997	sp_v2.0_unigene26571	7.4.12.9	0.172924	0.115968	0.159109	0.0152317	-0.59565	0.60714
AT4G26620	0.389963	-0.12477	-0.141098	-0.228132	0.0170972	sp_v2.0_unigene19635	7.4.7.24	0.17558	-0.137593	-0.402255	-0.456288	0.561706	0.606505
AT1G75140	-0.83743	-0.399244	0.00325263	0.196078	0.61755	sp_v2.0_unigene5287	5.3.16.8	-0.118089	-0.0666743	-0.12664	0.225114	0.0550894	0.606291
AT4G19110	-0.478174	-0.343355	0.155426	0.314071	0.185165	sp_v2.0_unigene11119	5.1.10.17	-0.330853	-0.431238	-0.444769	0.216755	0.647535	0.605874
AT5G03540	-0.312231	-0.449152	0.0183347	0.25945	0.324603	sp_v2.0_unigene10978	4.4.5.21	-0.10698	-0.110106	0.0695601	0.194246	-0.0718337	0.605509
AT5G39400	-0.260194	0.0253744	-0.0128787	0.153386	0.0621095	sp_v2.0_unigene12849	4.3.19.12	-0.0173616	0.00740759	-0.0460922	0.0495255	0.00480126	0.605348
AT5G05350	-1.10296	-0.937793	0.130939	0.324365	0.735772	sp_v2.0_unigene28612	3.4.5.14	-0.0880828	-0.0314185	-0.0650614	-0.0703342	0.229524	0.605246
AT1G12780	0.727616	-0.647361	-0.713548	-0.559596	0.503188	sp_v2.0_unigene19145	9.1.14.10	-0.148051	-0.62847	-0.572558	0.125433	0.754811	0.604797
AT5G24750	0.01618	0.131232	0.105085	0.0436765	-0.345202	sp_v2.0_unigene31181	11.4.4.18	0.0656772	-0.0295252	0.0697779	-0.031387	-0.0806264	0.604766
AT3G07130	-0.190982	0.0797343	0.131324	0.0727138	-0.120019	sp_v2.0_unigene35569	1.3.20.20	-0.634298	-0.713461	0.234512	1.07149	-1.0961	0.604673
AT3G11670	-0.394534	-0.676785	0.0103291	0.0561614	0.647845	sp_v2.0_unigene1988	12.2.22.2	-0.247227	-0.0488336	0.0923054	0.105289	0.0689957	0.604623
AT2G26890	-0.0129509	-0.048636	-0.0556248	0.0960764	0.0158493	sp_v2.0_unigene25065	2.1.18.5	-0.570759	-0.40297	-0.146833	0.265028	0.551439	0.60383
AT1G36320	-0.0747947	-0.232083	0.246914	-0.0284811	0.0454437	sp_v2.0_unigene7701	7.1.4.20	-0.702752	-0.411264	0.171403	0.210694	0.433215	0.603432
AT3G01280	0.358927	0.0168406	0.164121	-0.102055	-0.613522	sp_v2.0_unigene9637	6.3.19.1	-0.384964	0.222406	0.532208	0.167595	-1.00521	0.602394
AT1G27480	0.0735571	-0.144064	-0.084934	0.0687636	0.0718732	sp_v2.0_unigene20185	6.1.3.16	0.0959426	-0.0320697	-0.140556	0.121014	-0.0610707	0.60173
AT1G15750	0.547687	-0.128759	-0.0575139	-0.110878	-0.440853	sp_v2.0_unigene1559	10.4.2.5	0.218616	0.208783	-0.00624479	-0.317791	-0.180019	0.601247
AT5G51150	0.403419	0.0557645	-0.121983	-0.2451	-0.192198	sp_v2.0_unigene14850	6.2.19.11	0.0981979	0.00635059	0.0632865	-0.00455088	-0.178765	0.601063
AT3G24660	-0.0332482	0.283278	0.148443	-0.0514478	-0.449127	sp_v2.0_unigene1476	1.3.18.10	0.404772	0.319579	-0.328053	-0.0851164	-0.53777	0.600468
AT2G46770	-0.0830034	0.148124	0.076268	0.00763635	-0.171063	sp_v2.0_unigene16307	8.2.19.21	-0.00893126	-0.00399288	0.0257334	0.074278	-0.0921797	0.599969
AT1G80360	-0.266022	-0.36846	0.147626	0.322571	0.0502979	sp_v2.0_unigene14414	1.3.2.19	-0.0767964	-0.00432654	0.0208449	0.0139921	0.0433926	0.599588
AT2G34970	-0.348199	-0.253379	0.0669703	0.154686	0.280734	sp_v2.0_unigene15683	3.4.2.13	0.000984982	-0.0315944	0.0126838	0.0124594	0.00500393	0.599566
AT1G80950	0.306489	-0.305533	-0.155743	-0.0577355	0.131881	sp_v2.0_unigene6398	4.1.14.11	-0.0307388	-0.214007	-0.170773	0.054633	0.300979	0.598362
AT3G26100	-0.350114	-0.326685	-0.0384255	0.217697	0.357855	sp_v2.0_unigene17003	7.2.18.11	-0.147107	-0.0560813	-0.165663	-0.155999	0.428719	0.598329
AT5G06360	-0.602309	-0.265971	-0.109383	-0.0513604	0.693902	sp_v2.0_unigene15712	7.2.6.12	-0.160295	-0.173291	0.261275	-0.413398	0.343634	0.597987
AT5G13870	1.64199	-0.240333	-1.15918	-1.48372	-2.13822	sp_v2.0_unigene21047	6.4.9.22	0.0866004	0.427236	0.172771	-0.25449	-0.671221	0.597868
AT2G39770	0.535992	-0.0434062	-0.201582	-0.229636	-0.222205	sp_v2.0_unigene19149	2.3.23.10	0.153326	0.190604	-0.0105293	-0.0623495	-0.328803	0.597552
AT1G01430	-1.25738	-1.23867	0.0963265	0.421531	0.806976	sp_v2.0_unigene6663	2.4.13.12	0.0273077	-0.235001	-0.134938	0.194037	0.106399	0.597379
AT5G09760	-0.271091	-0.212439	0.0221261	0.148305	0.24429	sp_v2.0_unigene4242	5.2.17.17	-0.13755	-0.115395	-0.0278685	0.286512	-0.0480352	0.597358
AT5G18230	0.140261	-0.0847639	-0.109027	-0.0152725	0.0541874	sp_v2.0_unigene15710	1.1.11.16	0.130752	0.0302366	-0.0514019	-0.0875887	-0.0322953	0.597316
AT5G39740	0.36679	0.226804	0.0140799	-0.133246	-0.692698	sp_v2.0_unigene17935	11.1.21.9	-0.0467315	-0.346127	0.591065	0.422871	-1.32833	0.596843
AT4G16280	-0.33577	-0.0876384	0.0828599	0.168639	0.11565	sp_v2.0_unigene4432	9.4.18.18	-0.0689407	-0.0918405	-0.104665	0.119357	0.12706	0.59647
AT1G33390	0.0643162	0.216928	0.110682	-0.0140276	-0.469746	sp_v2.0_unigene27619	10.4.17.1	0.0812155	0.110338	-0.0830603	-0.0395889	-0.0806606	0.596176
AT5G13100	0.173343	0.15896	0.149272	-0.0248334	-0.590951	sp_v2.0_unigene5234	11.4.15.6	0.0410426	0.303142	0.0470967	-0.27911	-0.184374	0.595646
AT1G33140	0.622473	0.192259	-0.33054	-0.552772	-0.249841	sp_v2.0_unigene23293	6.2.21.6	0.345161	0.143841	0.125638	-0.148908	-0.662135	0.595643
AT5G61540	-0.141649	0.0603492	0.267624	0.00391001	-0.244238	sp_v2.0_unigene14472	3.3.15.3	-0.209171	-0.117056	0.16486	0.174352	-0.053818	0.594203
AT4G22140	0.101696	0.140207	0.083258	-0.0267525	-0.351319	sp_v2.0_unigene5318	10.3.5.13	-0.295651	0.180187	0.24723	0.104087	-0.339118	0.59254
AT3G43740	0.148093	0.0846104	0.155898	-0.103077	-0.346784	sp_v2.0_unigene3930	6.3.3.11	0.143962	-0.0632071	0.0835804	-0.139099	-0.0436462	0.591222
AT4G16210	0.218145	-0.249864	-0.121972	-0.153889	0.236379	sp_v2.0_unigene2477	2.1.2.12	-1.47219	-1.69332	-1.86767	-0.699605	1.78266	0.590828
AT3G57650	0.155852	-0.124962	0.101129	-0.0537594	-0.100272	sp_v2.0_unigene9083	12.3.11.2	-0.0234837	-0.19604	0.355541	-0.211905	0.000492148	0.590764
AT5G10080	-0.0421761	-0.125712	0.0918168	0.0673734	-0.00181832	sp_v2.0_unigene10132	2.3.6.5	-0.0243415	-0.060211	0.00110194	0.0154793	0.0649595	0.59076
AT3G16240	1.09938	0.274447	-1.0204	-0.54799	-1.08653	sp_v2.0_unigene60262	8.4.21.4	0.128823	-0.0354711	-0.199878	0.0707545	0.0143488	0.589979
AT4G12590	0.179862	0.254092	-0.00481085	0.0755896	-0.679972	sp_v2.0_unigene16395	3.1.2.18	0.234351	0.0398764	-0.05919	-0.115129	-0.132113	0.589424
AT2G24765	-0.0373683	0.0511307	0.0693635	0.121217	-0.230081	sp_v2.0_unigene6538	4.1.17.17	0.219738	0.274684	0.0939125	-0.203906	-0.534723	0.589332
AT5G42130	-0.0832786	-0.122284	-0.1396	0.0379968	0.266516	sp_v2.0_unigene9464	1.3.13.7	-0.119695	-0.0987834	0.0883372	-0.0216364	0.134272	0.589242
AT5G13000	-0.238244	0.0543026	0.200537	0.144625	-0.218772	sp_v2.0_unigene13886	7.2.11.16	-0.461045	-0.218968	-0.00731609	0.521698	-0.0236009	0.588284
AT2G22250	0.155781	0.0566583	0.0794061	0.0984244	-0.476468	sp_v2.0_unigene7013	1.3.14.7	-0.0827814	0.0659979	0.140882	-0.000933561	-0.140788	0.587724
AT3G55020	0.336104	-0.0182788	-0.0545997	-0.0615503	-0.270292	sp_v2.0_unigene4914	6.2.3.24	0.0387469	0.0540357	0.0687639	-0.0672986	-0.10257	0.587187
AT4G07960	-0.00202943	0.264097	-0.0332557	-0.214573	-0.0566285	sp_v2.0_unigene10203	11.2.15.14	0.489345	0.314134	-0.325593	-0.257146	-0.477511	0.586551
AT2G47960	-0.0255041	-0.100132	0.0287387	-0.1266	0.19971	sp_v2.0_unigene134	12.3.5.5	-0.19591	-0.241133	-0.0253077	0.128957	0.268775	0.586312
AT5G14640	-0.252019	0.00573785	0.312452	0.0750113	-0.215733	sp_v2.0_unigene21791	9.4.20.9	-0.0400704	0.60272	0.521704	-0.208088	-2.26894	0.585995
AT2G44530	-0.336125	0.0148768	0.0144903	0.125237	0.133152	sp_v2.0_unigene21015	9.4.10.23	-0.482917	-0.278421	-0.0814817	-0.287454	0.761749	0.585994
AT2G16460	-0.0721416	0.221583	-0.0157719	0.0435237	-0.212555	sp_v2.0_unigene8641	1.3.7.1	0.229275	0.199896	0.242219	-0.246838	-0.61355	0.585986
AT5G01590	0.382815	0.162799	-0.0411336	-0.153647	-0.502682	sp_v2.0_unigene3579	1.2.12.13	-0.300561	0.182344	0.766705	0.125711	-1.93836	0.585347
AT1G79750	0.390309	-0.398451	-0.192147	-0.0564849	0.129279	sp_v2.0_unigene16853	2.1.20.21	0.00736351	-0.597814	-0.15439	0.399801	0.158713	0.584357
AT3G55070	-0.317663	-0.565879	0.10638	0.197994	0.376803	sp_v2.0_unigene22476	6.2.18.5	0.0230553	-0.174679	-0.203578	0.0145302	0.286183	0.58415
AT5G41040	0.373907	-0.0948734	-0.098416	-0.0911851	-0.160075	sp_v2.0_unigene21167	1.3.5.19	0.0454329	-0.0647871	0.00785963	0.0364105	-0.0278234	0.584121
AT5G49580	-0.179575	-0.148428	0.033084	0.0555537	0.204578	sp_v2.0_unigene1005	6.1.2.4	0.0182114	-0.0980218	-0.00595025	0.0429681	0.0382512	0.58326
AT2G26990	-0.59105	-0.684214	0.0496249	0.178395	0.629637	sp_v2.0_unigene9860	3.1.6.19	-0.220437	-0.284837	-0.205211	-0.594145	0.840775	0.582569
AT5G55550	-0.0949354	0.00985209	0.153189	0.0772614	-0.168455	sp_v2.0_unigene16970	8.4.2.17	-0.208443	-0.105611	0.142891	0.114008	0.0268298	0.582238
AT1G68650	0.764394	0.326486	-0.275311	-0.502566	-0.956611	sp_v2.0_unigene13735	7.2.21.15	0.133444	-0.0301183	0.130549	-0.18566	-0.0743143	0.580667
AT1G60420	-0.19899	0.0138027	-0.0243903	0.0298646	0.15714	sp_v2.0_unigene5073	4.1.11.23	-0.0544503	0.0285862	-0.135569	0.0845142	0.0654144	0.580427
AT3G63490	-0.520213	-0.512373	-0.188661	0.0376644	0.76366	sp_v2.0_unigene25335	4.1.20.9	-0.836082	-0.111922	0.367983	0.0701734	0.231546	0.580378
AT4G38350	-0.140271	0.0875481	0.159478	0.0390403	-0.174987	sp_v2.0_unigene10604	6.3.15.1	-0.470905	-0.128614	0.0584572	0.596502	-0.303328	0.58035
AT2G38670	-0.234061	-0.0209269	0.104272	0.134971	-0.0128391	sp_v2.0_unigene28463	10.4.18.13	-0.10865	0.0777928	0.12988	0.112136	-0.247914	0.579808
AT1G67730	0.179113	0.169779	0.275612	-0.0651951	-0.794351	sp_v2.0_unigene23282	2.1.4.24	-0.197397	0.0265153	0.120739	0.326573	-0.380811	0.579714
AT5G05340	-0.129851	0.232674	-0.0209925	0.0989113	-0.226773	sp_v2.0_unigene17536	7.2.23.18	0.0683012	0.125928	0.0284174	-0.0779968	-0.163197	0.579502
AT5G47750	0.216573	-0.144889	0.150205	-0.139289	-0.126759	sp_v2.0_unigene12671	5.4.5.11	0.0350777	-0.0127454	0.000850393	0.0191677	-0.0436173	0.579131
AT5G18840	0.273542	-0.116423	0.0449739	-0.0645296	-0.183057	sp_v2.0_unigene10686	2.1.10.7	0.0502843	0.0206895	0.121213	0.046823	-0.269773	0.578863
AT1G65270	0.327803	0.0816317	-0.0697391	-0.15218	-0.261906	sp_v2.0_unigene21470	5.2.17.3	0.0585034	0.0853973	0.216577	-0.143661	-0.268048	0.577979
AT5G42820	-0.693896	-0.161011	0.284371	0.142054	0.221649	sp_v2.0_unigene6558	5.1.4.12	-0.244069	-0.19131	-0.122626	-0.00593009	0.449342	0.577601
AT5G67100	-0.0155119	0.0828873	-0.0222523	-0.0453248	-0.0031876	sp_v2.0_unigene11908	8.4.13.15	-0.043719	0.142381	0.127599	-0.109853	-0.140878	0.577514
AT1G53090	-0.586626	-0.30492	-0.129522	0.131472	0.599383	sp_v2.0_unigene12070	7.2.15.14	-0.0151222	-0.0180517	-0.0363913	0.0508929	0.0170167	0.57674
AT3G27090	0.132056	0.0208693	0.352723	-0.04089	-0.642615	sp_v2.0_unigene7476	3.3.23.24	-0.108124	0.0673915	0.0862094	0.0451127	-0.103077	0.576444
AT3G16840	-0.100659	0.00156971	0.334741	0.00910864	-0.324059	sp_v2.0_unigene2547	5.3.21.15	-0.358837	0.227158	0.175323	-0.0105366	-0.108208	0.575894
AT2G26660	-2.33563	-1.01427	-0.249361	0.525399	1.01878	sp_v2.0_unigene16827	1.3.19.21	-0.124235	-0.0218502	0.122972	0.0307539	-0.01885	0.575539
AT3G50560	-0.231657	-0.124956	0.0718857	0.108421	0.140352	sp_v2.0_unigene1181	2.1.2.16	-0.0339666	-0.10629	0.00686477	-0.0552611	0.172622	0.574825
AT5G35410	0.0760589	-0.109748	0.0669212	0.0658707	-0.112599	sp_v2.0_unigene8462	10.3.5.10	0.0214845	-0.0338602	-0.0242275	0.0415179	-0.00628884	0.574816
AT3G16565	-0.793171	-0.238403	0.176556	0.351364	0.225637	sp_v2.0_unigene16069	9.4.16.13	-0.169508	-0.233384	-0.217965	0.170236	0.35072	0.57473
AT5G55500	-0.0121347	-0.296006	0.0724818	0.0485455	0.148122	sp_v2.0_unigene4824	2.1.19.20	-0.0768307	-0.0851097	0.0334745	0.12324	-0.00506266	0.574054
AT5G45970	-0.5553	-0.0429627	0.208781	0.148301	0.117495	sp_v2.0_unigene61147	10.3.19.24	-0.0591142	0.0042304	0.0837897	0.038496	-0.0734399	0.573921
AT5G15170	-0.101129	0.209795	-0.0726906	-0.137231	0.0718273	sp_v2.0_unigene2123	5.2.9.2	-0.21848	0.0717883	0.0180674	0.00901044	0.0984788	0.573916
AT5G13100	0.603492	0.277832	-0.48579	-0.364975	-0.362805	sp_v2.0_unigene13836	8.2.10.5	0.0410426	0.303142	0.0470967	-0.27911	-0.184374	0.573486
AT5G07990	0.0843424	-0.763009	-0.530254	-0.215631	0.845533	sp_v2.0_unigene11532	4.2.12.4	-0.0197157	-0.0607214	-0.206374	0.155648	0.103201	0.5732
AT2G14170	-0.742976	-0.325932	0.295462	0.226449	0.272002	sp_v2.0_unigene6581	12.4.20.23	-0.607921	-0.0476159	0.374516	0.467033	-0.519412	0.572855
AT5G60530	-1.91515	-0.942941	-0.0122067	0.621634	0.752314	sp_v2.0_unigene4962	2.4.9.7	-0.181095	0.034885	0.108842	0.0852481	-0.0675475	0.57201
AT2G37040	0.341205	0.0832154	0.15209	-0.146793	-0.60083	sp_v2.0_unigene3805	8.4.3.24	0.649136	0.138934	-0.83187	0.29641	-0.886847	0.571897
AT5G08370	-0.320121	0.460028	0.128052	0.0175322	-0.477172	sp_v2.0_unigene76988	4.4.1.3	-0.170608	0.00033293	0.119389	0.0929937	-0.0612324	0.571796
AT1G28110	1.01655	-0.0673127	-0.462179	-0.602844	-0.648	sp_v2.0_unigene20931	3.1.6.18	0.315606	0.455451	-0.0340987	-0.0417277	-1.1972	0.571699
AT5G51070	0.368503	-0.335	-0.284474	-0.277066	0.344709	sp_v2.0_unigene9201	8.2.3.1	-0.728391	-0.753366	-0.898998	-0.418874	1.33282	0.571508
AT1G10430	0.232602	0.0253392	-0.0935064	-0.0367047	-0.159705	sp_v2.0_unigene30025	7.4.21.3	0.0242585	0.0830844	-0.011808	-0.0447312	-0.0552259	0.570498
AT4G00755	-0.124046	-0.376941	0.0934984	0.032892	0.289605	sp_v2.0_unigene6628	6.3.22.23	-0.250593	-0.00602725	-0.03497	-0.0873228	0.31765	0.570446
AT5G62050	0.158832	0.209536	0.0493045	-0.213488	-0.268668	sp_v2.0_unigene6880	1.3.2.3	0.506905	0.197638	-0.293841	-0.875307	0.0993848	0.569199
AT2G26280	-0.463714	-0.554066	0.117175	0.107969	0.517493	sp_v2.0_unigene10781	4.4.5.10	-0.406958	-0.127467	0.0738817	0.372248	-0.0240949	0.56872
AT5G41340	0.0106939	-0.119201	0.0397097	0.0266649	0.0360474	sp_v2.0_unigene2745	1.1.20.15	-0.931846	-0.940822	-0.470069	0.486547	0.873309	0.568189
AT5G56750	0.796471	-0.329027	-0.817209	-0.444001	0.219646	sp_v2.0_unigene19429	5.2.21.11	-0.0169029	-0.186866	-0.306621	-0.0886776	0.469071	0.568142
AT3G54300	-0.192175	0.119343	-0.0183346	-0.0510209	0.118825	sp_v2.0_unigene14521	7.3.18.24	-0.273557	-0.159964	-0.205351	0.0602987	0.451716	0.567444
AT1G75800	-0.668595	-0.0840853	-0.11433	0.421406	0.219655	sp_v2.0_unigene27166	4.4.11.22	-0.143521	-0.11365	-0.182679	0.0112224	0.357915	0.567357
AT4G38600	-0.186905	-0.222958	0.0383011	0.0773009	0.242156	sp_v2.0_unigene6658	7.4.16.23	-0.115982	-0.18428	-0.323633	-0.342843	0.686717	0.567213
AT5G27490	0.021087	0.00817866	-0.0062426	0.0359802	-0.0609154	sp_v2.0_unigene21507	6.2.5.20	-0.106551	-0.00257228	0.0805039	0.133834	-0.122833	0.56687
AT5G40770	0.276423	0.306604	-0.0845991	0.00371058	-0.721667	sp_v2.0_unigene9029	1.3.16.3	0.53849	0.286937	-0.0260817	-0.788938	-0.383365	0.566557
AT1G53580	0.504134	-0.0510879	-0.211026	-0.230581	-0.151512	sp_v2.0_unigene21048	7.2.23.23	0.0494323	0.07555	-0.0218153	-0.0256078	-0.083171	0.565932
AT4G13360	-0.238663	-0.503906	0.19707	0.0721699	0.321478	sp_v2.0_unigene7524	2.3.19.11	0.0236238	-0.233776	-0.216122	0.00558339	0.342931	0.565117
AT4G05160	-0.0245834	-0.173583	0.0815577	-0.0875483	0.177569	sp_v2.0_unigene5250	3.2.1.5	-0.190455	-0.699713	0.0577257	0.392263	0.207521	0.565004
AT1G02660	-2.00592	-0.69657	0.107701	0.0442506	1.01816	sp_v2.0_unigene3366	10.1.9.13	-2.41096	-2.62027	-3.35214	-2.61307	2.13355	0.564982
AT2G35630	-0.230082	0.323248	0.132663	-0.0611146	-0.249083	sp_v2.0_unigene8574	7.4.11.4	-0.0433936	0.0913054	-0.0122814	-0.069543	0.0283336	0.564958
AT4G21585	0.468402	0.395559	-0.264879	-0.372906	-0.521851	sp_v2.0_unigene22768	1.3.13.9	-0.0444392	0.178476	0.0876016	-0.07652	-0.171855	0.564066
AT2G25110	0.209084	-0.0123348	0.0122254	-0.129728	-0.104626	sp_v2.0_unigene20388	7.1.23.8	0.40163	0.0513355	0.314295	0.0532559	-1.46686	0.56355
AT5G43670	0.493083	0.0104014	-0.166401	-0.0863887	-0.410477	sp_v2.0_unigene1790	4.1.16.4	0.052161	0.113048	-0.00614741	-0.098974	-0.070621	0.562859
AT4G22240	0.144679	-0.0831781	-0.129887	-0.0917884	0.135243	sp_v2.0_unigene8086	1.4.14.20	-0.454415	-0.381612	-0.427483	-0.405835	1.00307	0.562797
AT1G15950	-0.042433	-0.133094	-0.0358678	0.0699398	0.126963	sp_v2.0_unigene17955	2.3.15.9	-0.637069	-0.0213162	-0.0838643	0.298396	0.261043	0.562734
AT5G16570	0.292171	0.0496906	0.119425	-0.132809	-0.430276	sp_v2.0_unigene63610	7.4.21.21	-0.0168957	0.0941644	0.0725282	-0.0863816	-0.072853	0.562679
AT1G32100	0.129837	0.131337	-0.016021	-0.0356383	-0.241329	sp_v2.0_unigene18159	5.2.3.2	-0.0246767	0.0496753	-0.0160646	0.116409	-0.1377	0.562504
AT1G28200	0.110923	-0.287887	-0.0741064	-0.0386693	0.235724	sp_v2.0_unigene16666	5.2.19.7	-0.392367	-0.168498	-0.239158	-0.264481	0.738651	0.562251
AT1G75660	-0.189663	-0.277973	0.239159	-0.275406	0.369515	sp_v2.0_unigene2869	8.2.9.16	0.0799233	-0.0851927	-0.0878679	-0.133261	0.198744	0.561756
AT2G40860	-0.29984	-0.271255	0.170099	0.150202	0.168897	sp_v2.0_unigene4700	11.3.14.7	-0.776023	-0.773338	-0.656355	-0.30002	1.25353	0.561565
AT1G29400	-0.687439	0.0996678	-0.0246663	0.210341	0.223433	sp_v2.0_unigene13816	8.4.16.20	-0.156978	-0.142087	0.0280196	-0.0313326	0.261547	0.56065
AT3G14240	0.288213	-0.0110636	0.369851	0.0511534	-1.12595	sp_v2.0_unigene23542	3.2.11.13	-0.0497448	-0.528452	-0.345633	1.0637	-1.10986	0.560511
AT3G15730	-0.245371	0.0601746	-0.0151047	0.118568	0.0545953	sp_v2.0_unigene15301	8.1.18.21	-0.199615	-0.249951	-0.192007	0.445053	0.0725043	0.560403
AT4G22570	0.223884	0.819939	-0.226483	-0.456038	-1.04963	sp_v2.0_unigene16491	5.2.16.9	-0.105747	0.174783	0.226529	-0.197543	-0.152275	0.56037
AT1G60730	-0.0609925	-0.157449	0.0305338	0.159633	0.00919439	sp_v2.0_unigene32036	5.3.23.2	-1.10585	-0.997724	-0.469475	0.169191	1.12956	0.56012
AT1G80480	0.0827884	0.399162	-0.151499	-0.00280505	-0.466291	sp_v2.0_unigene8731	5.2.20.24	0.0529808	0.211033	-0.206759	-0.105741	0.0133095	0.560034
AT3G48860	-0.384005	-0.128305	-0.0726924	0.263541	0.223426	sp_v2.0_unigene505	1.3.21.3	-0.26642	-0.405446	-0.384644	-0.186817	0.823021	0.559948
AT2G28190	-0.676347	0.22086	-0.0495528	0.204681	0.124536	sp_v2.0_unigene15532	7.1.13.18	-0.519184	-0.208992	0.39451	0.302797	-0.169643	0.559584
AT3G26100	-1.06552	-0.697224	0.246763	0.155552	0.682621	sp_v2.0_unigene9830	6.3.12.17	-0.147107	-0.0560813	-0.165663	-0.155999	0.428719	0.559477
AT4G28980	0.34497	0.249859	-0.103556	-0.220974	-0.411076	sp_v2.0_unigene28227	3.4.3.7	-0.00232344	0.0704541	0.121615	0.00114051	-0.21287	0.559296
AT3G57650	0.0505001	-0.504513	0.146918	0.0300978	0.177848	sp_v2.0_unigene18521	7.3.23.21	-0.0234837	-0.19604	0.355541	-0.211905	0.000492148	0.559009
AT5G06830	-0.0736895	-0.214959	-0.121713	-0.0542151	0.385166	sp_v2.0_unigene2496	4.3.23.18	0.00129952	-0.0316458	0.0413402	-0.0709306	0.0561704	0.557911
AT3G19120	-0.418052	-0.182188	0.0668737	0.251526	0.179243	sp_v2.0_unigene12915	10.2.6.8	-0.0567945	-0.0835321	-0.146138	0.0839038	0.177994	0.557797
AT5G23540	-0.0550683	-0.0893349	-0.0459582	0.155119	0.0219568	sp_v2.0_unigene9822	4.1.23.8	-0.965481	-0.305354	0.371047	0.912253	-0.990293	0.557748
AT2G14520	-0.988596	-0.462175	0.402368	0.332542	0.250033	sp_v2.0_unigene7767	7.2.6.19	-1.57022	-1.51936	-1.33271	-0.0137133	1.54934	0.557535
AT2G29560	-0.137975	0.289052	-0.0723819	0.0729509	-0.206835	sp_v2.0_unigene2336	4.1.11.12	0.384699	0.295677	0.0264982	0.103071	-1.41751	0.557328
AT5G53480	0.0495621	0.454146	0.121199	-0.405533	-0.410272	sp_v2.0_unigene863	2.2.6.1	-0.0508612	0.0895074	-0.0206977	0.00236922	-0.0243935	0.557252
AT5G15680	0.129351	-0.139476	0.00669438	-0.228468	0.189234	sp_v2.0_unigene1676	1.1.10.18	-0.0633351	-0.0235249	-0.162777	-0.0875181	0.292405	0.556698
AT4G21660	-0.258574	-0.358467	-0.110231	-0.0334795	0.566175	sp_v2.0_unigene10698	7.2.14.22	0.134644	-0.0606196	-0.963407	-0.599389	0.824114	0.556393
AT3G09850	-0.510429	-0.308676	0.19323	0.193292	0.267732	sp_v2.0_unigene10224	7.2.9.14	-0.135154	-0.160691	-0.13854	-0.0531716	0.403353	0.555669
AT1G30300	0.334622	-0.0166376	-0.0553837	-0.0934893	-0.233061	sp_v2.0_unigene28315	2.1.2.21	0.0266774	0.0456366	-0.0448557	0.00355722	-0.0330637	0.555562
AT3G61080	-0.839495	-0.466801	0.192996	0.333922	0.39399	sp_v2.0_unigene1717	9.4.15.14	-0.303867	-0.32677	-0.257733	-0.203778	0.755253	0.555064
AT5G19740	-0.0413784	-0.0460528	0.163705	0.0838772	-0.184968	sp_v2.0_unigene1585	2.3.8.14	-0.160501	-0.0595582	-0.0156341	0.309216	-0.124264	0.553481
AT4G24330	-0.588258	-0.117643	0.333614	0.280935	-0.0923181	sp_v2.0_unigene19167	1.2.9.7	-0.0850373	-0.0878427	0.156239	0.346181	-0.452567	0.553374
AT5G26850	-0.604265	-0.692876	0.35844	0.430815	0.129006	sp_v2.0_unigene9794	5.4.18.1	-0.0798103	-0.110032	0.154073	0.243714	-0.267935	0.551744
AT1G54570	-0.248435	-0.0258353	0.012651	0.0960408	0.135266	sp_v2.0_unigene11901	6.2.14.7	-0.09798	-0.0164475	0.107347	0.0261679	-0.0270189	0.550853
AT4G28510	0.294945	-0.153123	0.0480059	0.0266662	-0.283896	sp_v2.0_unigene21675	7.2.2.2	0.422942	0.685259	0.0502112	-0.575155	-1.5365	0.550646
AT2G30200	-0.441813	0.0297682	0.176205	0.281166	-0.15544	sp_v2.0_unigene27533	7.2.6.22	-0.231297	-0.365871	0.412247	0.838437	-1.98129	0.550382
AT1G30690	0.741006	-0.181889	-0.169753	-0.28037	-0.444701	sp_v2.0_unigene25174	11.1.18.12	0.172924	0.115968	0.159109	0.0152317	-0.59565	0.55035
AT5G55530	0.130724	-0.185518	0.0268359	0.0811541	-0.0752393	sp_v2.0_unigene14477	1.4.12.5	0.149009	-1.98249e-05	0.0403579	0.00598291	-0.219805	0.5503
AT5G20620	0.370244	-0.342923	-0.273752	-0.0131659	0.13869	sp_v2.0_unigene60309	3.4.19.23	0.062691	-0.0600434	-0.170407	-0.203325	0.309426	0.550033
AT1G02140	0.0250162	0.321794	-0.0934558	-0.315707	-0.0117436	sp_v2.0_unigene11158	4.1.19.23	0.391839	0.0461635	-0.480471	-0.441695	0.265926	0.549446
AT1G43850	-0.0136309	-0.815982	0.105902	0.178389	0.30287	sp_v2.0_unigene10491	9.4.8.15	0.146057	-0.14866	-0.117366	0.0886271	0.00883583	0.548612
AT3G58600	0.475458	0.312796	-0.236623	-0.365804	-0.429028	sp_v2.0_unigene26396	9.3.18.10	0.148926	-0.0225462	-0.139643	0.0604909	-0.0646189	0.548543
AT5G11450	-0.266435	0.171069	0.0885432	-0.0167365	-0.0130804	sp_v2.0_unigene7870	8.4.10.3	-0.437041	-0.0408669	0.550556	0.176434	-0.525862	0.548053
AT3G54250	0.0920795	-0.151903	0.0930914	0.0726402	-0.126991	sp_v2.0_unigene3543	5.4.16.3	-0.00335354	0.0740743	0.111123	0.166051	-0.419691	0.54803
AT4G37930	-0.446766	-0.472952	0.280705	0.367765	0.0575339	sp_v2.0_unigene15538	2.2.10.4	-0.765924	-0.164741	0.520721	0.731183	-1.23391	0.54775
AT2G34750	-0.530663	-0.340776	0.162681	0.144595	0.371125	sp_v2.0_unigene1741	3.3.12.11	-0.284237	-0.00656115	0.32914	-0.0876661	-0.0202623	0.546704
AT1G30270	-1.53036	-0.662414	0.0785967	0.329688	0.773369	sp_v2.0_unigene28504	7.1.8.10	-0.119674	0.0228233	-0.145934	-0.069793	0.271533	0.546495
AT1G52600	0.334863	0.137488	0.0177942	-0.209738	-0.3928	sp_v2.0_unigene23203	7.2.13.21	0.0283764	-0.0378433	0.390839	0.360952	-1.2842	0.546151
AT5G19760	0.0829916	0.0107684	-0.00379945	-0.0533964	-0.0405845	sp_v2.0_unigene25258	1.3.16.8	0.497668	0.209754	0.16167	0.0870987	-1.99558	0.545744
AT5G50890	0.101142	0.127427	-0.0481403	-0.0942797	-0.102974	sp_v2.0_unigene149	1.3.15.9	-0.00178194	0.093467	0.145374	-0.105022	-0.154417	0.545534
AT1G20930	0.519291	0.219252	-0.301572	-0.130283	-0.561496	sp_v2.0_unigene22574	8.3.13.24	0.199013	0.016748	0.520722	-0.0235706	-1.24488	0.545234
AT2G02370	0.153649	-0.130317	-0.0788783	-0.0682176	0.102163	sp_v2.0_unigene11227	3.2.2.20	-0.407508	-0.513625	-0.671141	-0.483397	1.13902	0.544865
AT3G18680	-0.590179	-0.0353303	0.191712	0.211359	0.0841115	sp_v2.0_unigene2029	8.3.14.21	-0.147811	-0.106195	0.29228	-0.0887614	0.00495616	0.544639
AT1G01430	-0.355975	-0.690675	-1.02614	-0.408835	1.23563	sp_v2.0_unigene23121	5.4.11.20	0.0273077	-0.235001	-0.134938	0.194037	0.106399	0.54449
AT5G66600	-0.20545	-0.168701	0.00453912	0.0768866	0.245128	sp_v2.0_unigene4034	6.3.18.10	-0.0185499	-0.0115645	-0.111072	0.0457095	0.0876919	0.544368
AT5G62840	-0.284236	0.0291271	-0.00932732	0.0920992	0.13613	sp_v2.0_unigene3125	9.2.14.16	-0.394067	0.0979027	0.293045	0.0773604	-0.170568	0.543178
AT5G04940	-0.945266	-0.358003	0.443696	0.573829	-0.231297	sp_v2.0_unigene3694	2.3.12.22	-0.0527423	-0.153578	-0.000225109	0.521531	-0.511365	0.542987
AT4G20980	-0.136187	-0.0882258	0.296184	0.0024298	-0.120572	sp_v2.0_unigene6733	8.4.19.3	0.0577783	0.0816365	0.229805	0.0708004	-0.56076	0.542653
AT1G65260	-0.107734	-0.0125272	0.0134566	-0.0139613	0.11218	sp_v2.0_unigene5313	9.4.8.3	-0.0470106	-0.332201	-0.350731	0.0603564	0.496541	0.542507
AT5G64270	-0.553052	-0.489256	0.145165	0.212984	0.423407	sp_v2.0_unigene800	1.4.14.7	-0.222408	-0.174435	-0.0274948	0.424394	-0.0990928	0.541897
AT2G46620	-0.0611022	-0.259601	-0.0336555	0.102124	0.20896	sp_v2.0_unigene3695	4.3.8.11	-0.501981	-0.108555	-0.316235	-0.339108	0.82591	0.541605
AT5G57460	0.1602	0.269349	-0.101236	-0.0348788	-0.379045	sp_v2.0_unigene23576	9.4.9.17	-0.145246	0.0367264	0.272522	0.398349	-0.878123	0.541348
AT3G53110	-0.0963178	-0.189526	0.135932	0.380733	-0.345779	sp_v2.0_unigene1421	6.4.6.13	0.00455375	-0.00811514	0.206414	-0.0251741	-0.207679	0.541154
AT1G08250	-0.0980824	0.0341241	0.366032	0.233014	-0.791608	sp_v2.0_unigene855	1.2.1.5	0.207284	-0.135212	-0.0198112	0.129726	-0.226842	0.54036
AT3G46450	-0.089098	0.13851	0.0963405	-0.0466604	-0.117335	sp_v2.0_unigene111	8.1.22.12	0.143937	0.0357821	0.164949	-0.103798	-0.28936	0.538963
AT4G31080	0.0702186	-0.611389	-0.142624	-0.122801	0.557077	sp_v2.0_unigene17898	3.2.17.23	0.153318	-0.061797	-0.126255	-0.0329515	0.0512757	0.538023
AT2G41900	-0.0390258	0.147535	0.184395	-0.22149	-0.112487	sp_v2.0_unigene163	9.4.23.21	0.364546	0.571292	-0.121486	-0.325153	-0.973652	0.537272
AT2G43400	-0.757046	-0.446605	0.322175	0.257414	0.297459	sp_v2.0_unigene2555	5.1.23.21	-0.000513799	-0.203571	-0.0313871	0.0718327	0.140684	0.537269
AT4G34350	-0.431651	-0.349255	0.0289371	0.133563	0.439717	sp_v2.0_unigene7817	2.3.3.19	-0.329518	-0.315924	-0.257836	0.651405	-0.00894001	0.537145
AT1G60470	0.526162	-0.203234	-0.261002	-0.100853	-0.113542	sp_v2.0_unigene15225	11.3.23.7	0.291722	0.207531	-0.0642855	-0.180166	-0.354449	0.537034
AT5G27470	0.358807	0.304991	0.220536	-0.124216	-1.32353	sp_v2.0_unigene2130	2.3.3.9	-0.200563	0.0479725	0.190143	0.179982	-0.282384	0.536717
AT5G17420	0.033047	0.318412	0.0328047	0.0224215	-0.532804	sp_v2.0_unigene628	6.4.17.17	0.0748574	0.0544214	0.0131416	-0.0935404	-0.0559964	0.536643
AT3G23150	0.315297	0.263233	-0.0956564	-0.0272824	-0.647345	sp_v2.0_unigene2142	10.3.7.3	-0.118765	0.0993144	0.20251	0.0762182	-0.316869	0.536316
AT5G22100	0.43122	0.0140195	-0.0521839	-0.325202	-0.185737	sp_v2.0_unigene7401	9.4.3.5	0.0162407	0.0802905	0.0309176	-0.0599355	-0.0732724	0.536064
AT2G40000	-0.0702903	-0.538879	0.243035	-0.0556486	0.279301	sp_v2.0_unigene4126	4.1.23.15	-0.227261	-0.128422	-0.101518	-0.0826135	0.437777	0.535697
AT2G41350	0.207903	0.0700814	-0.143651	-0.0864687	-0.0767904	sp_v2.0_unigene4123	7.1.18.22	0.0860973	0.0425639	0.0533063	-0.0530383	-0.140797	0.535582
AT1G77380	0.753179	0.051373	-0.174562	-0.361927	-0.703489	sp_v2.0_unigene11766	9.3.12.12	0.0479027	0.159524	-0.125322	0.0678742	-0.17731	0.533895
AT4G30310	0.023203	-0.282681	0.0935028	0.0608334	0.0727223	sp_v2.0_unigene2282	1.4.21.24	-0.389393	-0.46085	-0.28396	0.476397	0.375616	0.533862
AT2G38620	0.40655	0.155204	-0.348243	-0.146688	-0.197524	sp_v2.0_unigene22537	5.1.14.2	0.0833852	0.0109384	-0.0797421	-0.121457	0.0941039	0.533709
AT3G17611	0.208251	-0.0667115	-0.0626923	-0.0652281	-0.0341136	sp_v2.0_unigene3394	2.2.18.3	0.227411	0.169781	-0.0116646	-0.143928	-0.308678	0.533578
AT3G59990	-0.163608	-0.274357	-0.162027	0.136343	0.36458	sp_v2.0_unigene1082	11.1.21.5	0.323693	-0.356394	-0.697942	-0.530412	0.72992	0.532663
AT1G44446	-1.13879	-0.706212	-0.197458	0.132656	0.974188	sp_v2.0_unigene188	11.4.16.23	-0.648838	-0.467396	0.208519	0.655792	-0.139307	0.532549
AT1G70370	-0.80608	0.365467	0.0190707	0.0793734	0.0974791	sp_v2.0_unigene2644	3.1.13.15	-0.0291995	0.0361937	0.0303063	0.00444972	-0.0434776	0.532343
AT4G28070	0.0518895	0.0953282	0.302414	-0.506936	-0.0616794	sp_v2.0_unigene27818	1.3.5.5	0.0412248	0.295087	0.226836	-0.173596	-0.541286	0.532221
AT5G13500	0.716615	-0.0881509	-0.13988	-0.330191	-0.488179	sp_v2.0_unigene8479	3.1.5.15	0.306299	0.343419	-0.515106	0.270279	-0.76384	0.532029
AT1G30825	0.0613318	-0.0549523	0.122354	-0.0130658	-0.129021	sp_v2.0_unigene8841	12.4.8.1	0.0471736	-0.00108906	-0.00406828	-0.0182779	-0.0248524	0.531563
AT4G16260	0.0346839	0.300934	0.15725	-0.208458	-0.390047	sp_v2.0_unigene15805	7.4.22.16	-0.267148	0.0896843	0.275958	0.03538	-0.202111	0.531127
AT1G29120	-1.33845	-0.320908	0.215719	0.199861	0.579295	sp_v2.0_unigene1079	10.3.11.7	-0.252038	-0.286171	-0.309914	-0.192631	0.729893	0.530956
AT4G17910	0.0713778	0.209271	-0.0332596	-0.0626403	-0.220184	sp_v2.0_unigene4207	7.2.3.8	-0.117357	0.129162	0.158527	-0.0587797	-0.138849	0.530904
AT3G53750	0.0316185	0.225701	0.0398335	-0.206008	-0.130415	sp_v2.0_unigene40361	7.1.13.14	0.171333	0.509679	0.338366	0.0174876	-2.52576	0.53011
AT5G60710	-0.085139	-0.270868	0.109671	-0.325569	0.434583	sp_v2.0_unigene484	1.1.17.6	-0.19755	-0.0911836	0.0579525	0.0610503	0.144053	0.529738
AT5G42620	0.170664	0.0549367	0.0314394	0.0682831	-0.38626	sp_v2.0_unigene4738	8.2.16.22	-0.107553	0.0342802	0.0368858	0.181944	-0.172205	0.529565
AT1G76730	-0.226157	-0.462121	-0.010088	0.0610068	0.467746	sp_v2.0_unigene21159	3.2.6.24	0.0793204	-0.0898351	-0.0521726	-0.162956	0.196825	0.528953
AT5G56290	-0.413882	-0.293979	0.137537	0.149259	0.292458	sp_v2.0_unigene27475	2.2.12.7	-0.128907	-0.143266	-0.239098	-0.0838103	0.474225	0.528891
AT5G24710	0.363287	0.014968	-0.115618	-0.0627571	-0.281389	sp_v2.0_unigene27618	1.2.21.17	0.0416887	0.15031	0.0855711	-0.0860503	-0.221508	0.528579
AT5G23240	0.125765	0.181468	-0.204362	-0.153112	0.010989	sp_v2.0_unigene452	8.1.20.13	0.242583	0.023803	-0.0246148	-0.118577	-0.158307	0.527938
AT3G55770	-0.12726	-0.0411221	0.228277	0.185831	-0.315404	sp_v2.0_unigene17245	2.4.9.20	0.468831	0.684467	0.0491147	-0.360569	-2.35537	0.527815
AT3G19170	0.0619979	0.152065	0.0719307	-0.00219953	-0.330372	sp_v2.0_unigene59987	6.4.11.10	-0.0309847	-0.0150899	0.0374339	0.086252	-0.0835117	0.527756
AT5G35730	-0.23973	0.318388	0.115461	-0.0114215	-0.267557	sp_v2.0_unigene3883	7.2.18.6	0.0196935	-0.0371714	0.368709	0.38508	-1.27034	0.527286
AT5G46190	0.292087	0.199051	0.0778914	-0.072401	-0.687059	sp_v2.0_unigene26004	8.2.19.3	-0.0811218	0.0474695	0.084664	0.0761536	-0.14149	0.526936
AT1G20110	0.0434235	-0.253708	0.00562803	0.0441696	0.131863	sp_v2.0_unigene22086	9.3.18.4	-0.0374599	-0.104318	-0.223659	-0.0606247	0.356309	0.526903
AT4G06599	0.00885187	0.156523	0.12064	0.0230056	-0.365953	sp_v2.0_unigene24838	6.2.3.3	0.182363	0.0770862	0.0403348	-0.185012	-0.148195	0.526682
AT1G06690	0.00141715	-0.19617	0.0614606	0.0204533	0.0953879	sp_v2.0_unigene3115	2.1.2.6	0.0126134	-0.461325	-0.537869	0.281072	0.444682	0.526299
AT5G40760	-0.592299	-0.11062	0.156142	0.182651	0.215684	sp_v2.0_unigene2687	9.2.16.1	-0.299545	-0.416776	-0.317784	0.0567006	0.674469	0.525685
AT3G24090	0.0617806	-0.593994	-0.052887	-0.129172	0.501189	sp_v2.0_unigene299	7.4.22.3	-0.152336	-0.0375418	0.0413218	-0.033484	0.163215	0.525497
AT5G12470	-0.176473	0.117188	0.112666	0.0408327	-0.119375	sp_v2.0_unigene16601	5.1.17.23	0.0331228	-0.0686708	0.358725	0.0654159	-0.525785	0.525329
AT1G17420	-0.202886	-0.0738203	0.283787	0.105301	-0.171425	sp_v2.0_unigene28774	12.2.10.14	-0.0278602	0.0144572	-0.00343675	0.0904523	-0.078975	0.524659
AT3G13930	0.00439566	-0.123361	0.0332653	0.347299	-0.35218	sp_v2.0_unigene18440	1.2.15.23	0.429367	0.390304	0.176891	-0.174736	-1.61567	0.524544
AT4G31420	-0.76909	-0.17353	0.272372	0.0186882	0.384837	sp_v2.0_unigene7050	2.4.23.19	-0.870235	-0.785306	-0.947157	-0.818784	1.47879	0.523671
AT1G20560	0.469688	-0.41915	-0.402894	0.52387	-0.570939	sp_v2.0_unigene2297	6.3.6.3	-0.0185973	0.0763916	-0.0939446	0.110752	-0.0866887	0.523629
AT4G31290	0.0152447	-0.385496	-0.0436538	-0.0306092	0.350112	sp_v2.0_unigene15707	1.1.21.2	-0.490532	-0.656024	-0.0548478	0.638765	0.18132	0.523121
AT1G62660	0.427027	0.375818	-0.0730573	-0.27408	-0.784965	sp_v2.0_unigene10094	1.4.12.14	0.467475	-0.23687	-0.178961	0.13223	-0.341168	0.522935
AT4G24840	-0.141061	0.33356	-0.0231456	0.0697701	-0.323019	sp_v2.0_unigene8842	9.2.6.22	-0.182578	0.0130632	0.0929417	0.148807	-0.0976062	0.522766
AT1G20160	-0.0170236	-0.136408	0.0792939	-0.101063	0.154586	sp_v2.0_unigene12284	1.1.23.8	-0.102356	-0.0245432	-0.0104443	0.0176538	0.111378	0.522751
AT2G17840	-0.976601	-0.35427	0.256895	0.235489	0.419376	sp_v2.0_unigene9017	8.2.15.15	-1.11346	-1.33337	-1.23099	-0.781296	1.64759	0.522042
AT3G61430	-0.204841	-0.197714	-0.0658397	0.147437	0.25996	sp_v2.0_unigene60450	2.4.13.1	-0.125606	-0.0145269	-0.329872	-0.262957	0.550324	0.521868
AT4G39090	0.478799	0.169715	-0.124188	-0.206757	-0.519574	sp_v2.0_unigene26564	10.1.23.5	-0.0280636	0.175733	0.0196281	-0.0644656	-0.12072	0.521422
AT2G39940	-0.303231	0.0311318	0.0557239	-0.0111188	0.184024	sp_v2.0_unigene14908	10.4.1.6	-0.0643489	-0.127906	-0.0939067	-0.0764302	0.31392	0.521175
AT5G19740	-1.34418	0.276977	0.351549	0.245527	-0.10003	sp_v2.0_unigene12632	1.1.19.21	-0.160501	-0.0595582	-0.0156341	0.309216	-0.124264	0.520401
AT3G14860	-0.0818017	0.0735857	0.0440236	0.253131	-0.35842	sp_v2.0_unigene20206	2.3.2.9	-0.0477866	0.0152828	0.0168548	0.0212325	-0.00671889	0.520137
AT2G01650	0.348614	-0.37858	0.00553534	-0.02341	-0.0443593	sp_v2.0_unigene11358	4.2.14.24	0.207321	-0.0540275	-0.241867	-0.0119331	0.0632283	0.5199
AT1G76130	-0.444277	-0.472709	-0.00119563	0.358377	0.337177	sp_v2.0_unigene2420	6.4.12.3	-0.151398	0.0100408	0.0726649	0.0942031	-0.0387391	0.519582
AT2G16850	0.0970878	0.0936276	0.0995046	-0.0425861	-0.284512	sp_v2.0_unigene32999	2.2.17.21	0.095016	-0.05579	-0.0106775	0.0544098	-0.0911181	0.519516
AT2G01110	-0.109222	-0.0111253	-0.00377704	0.0455469	0.0719468	sp_v2.0_unigene6367	1.4.18.5	-0.417281	0.0386639	0.357501	-0.130247	0.0414155	0.517985
AT3G52880	0.793173	0.49023	-0.118006	-0.731787	-1.56136	sp_v2.0_unigene16081	4.2.4.21	-0.000223706	-0.0736443	0.269015	0.416323	-0.970262	0.517673
AT3G06350	-0.0864898	-0.113685	0.100534	0.143459	-0.0630416	sp_v2.0_unigene3526	8.2.13.10	0.0975884	-0.0758861	-0.0939438	0.376784	-0.423032	0.51761
AT2G30970	0.508029	0.07675	-0.0524072	-0.16135	-0.589137	sp_v2.0_unigene16326	8.3.20.17	0.0129016	-0.387037	0.742945	0.165716	-1.21422	0.517386
AT1G72880	-0.227423	-0.480855	0.116748	0.242674	0.216382	sp_v2.0_unigene8023	12.2.22.23	0.048666	-0.273317	-0.120267	-0.103559	0.364601	0.517
AT3G59970	0.91409	0.132135	-0.133499	-0.75797	-0.952434	sp_v2.0_unigene26714	4.2.13.12	0.0281504	0.194024	0.457048	0.140833	-1.46963	0.516698
AT1G80910	-0.046186	-0.160128	-0.025715	0.00374054	0.203679	sp_v2.0_unigene372	4.3.12.17	0.145943	-0.0742191	-0.108657	-0.178709	0.179825	0.516499
AT3G09970	-0.31737	-0.312825	-0.0437746	0.0341366	0.483723	sp_v2.0_unigene7568	4.4.18.11	-0.0372766	0.0166785	-0.110396	-0.363618	0.389933	0.51642
AT5G63860	0.0115607	-0.174424	-0.306443	-0.145325	0.478221	sp_v2.0_unigene9368	5.4.13.1	-0.513408	-0.305528	-0.152295	0.302689	0.440451	0.516341
AT1G06890	0.425026	-0.179271	0.0283019	-0.0537665	-0.338204	sp_v2.0_unigene16729	3.4.19.21	0.121477	-0.158173	-0.0746696	0.0742308	0.0195365	0.515968
AT4G39230	0.49234	-0.306584	-0.0727141	-0.240346	-0.0183927	sp_v2.0_unigene21987	10.4.13.6	0.154022	-0.0223638	-0.0471566	0.0544246	-0.15774	0.514793
AT5G18110	-0.102346	-0.0227216	0.186762	0.0218537	-0.103705	sp_v2.0_unigene9904	6.3.16.23	-0.0992216	0.284299	0.0889544	0.193827	-0.641036	0.514227
AT5G01010	0.101253	-0.195284	0.0664872	0.0275208	-0.0181886	sp_v2.0_unigene3023	10.3.21.3	-0.079351	-0.49804	-0.0192786	0.00283153	0.440164	0.514096
AT3G61490	0.610068	0.02842	-0.0329024	-0.533575	-0.348351	sp_v2.0_unigene8823	9.2.12.12	0.0309483	-0.0364951	0.0707895	-0.0274893	-0.0411526	0.513396
AT2G43590	0.0899362	0.224354	-0.213317	-0.0345469	-0.106975	sp_v2.0_unigene16647	3.4.3.23	-0.0160085	0.0403179	-0.0120021	-0.0278129	0.0144595	0.511864
AT3G04790	-0.694149	-0.0702308	0.0969365	0.288369	0.187364	sp_v2.0_unigene21379	8.4.14.17	-0.429051	-0.280637	0.434766	0.473483	-0.527255	0.511481
AT2G36910	-0.0741676	0.151228	-0.0068521	-0.241153	0.135226	sp_v2.0_unigene1963	8.1.19.7	0.0883952	0.0438604	-0.0473553	-0.0962509	0.00399817	0.511191
AT1G61800	-0.838905	-0.746007	0.394909	0.254084	0.419261	sp_v2.0_unigene16385	12.2.12.11	-0.502147	-0.351288	0.686241	0.31737	-0.610613	0.511023
AT5G21090	0.729261	0.205459	-0.188045	-0.320754	-0.96942	sp_v2.0_unigene3325	2.4.15.14	0.126012	-0.0865841	0.0870128	-0.0940176	-0.0470721	0.51034
AT5G46630	0.158039	0.0222797	0.0201585	0.0146788	-0.244053	sp_v2.0_unigene5047	7.3.17.3	0.296677	-0.168368	-0.051488	-0.0725882	-0.0499521	0.509533
AT4G31540	-0.0326856	-0.171539	0.181853	0.147409	-0.163934	sp_v2.0_unigene3074	1.3.19.11	0.00541677	0.0451493	0.119172	-0.0300982	-0.153634	0.509417
AT5G50400	0.345475	-0.069695	0.0252623	-0.0980978	-0.278124	sp_v2.0_unigene6075	12.2.12.22	0.068486	0.165748	0.149468	-0.252277	-0.18294	0.508571
AT5G17060	0.284504	0.15094	-0.227361	-0.129902	-0.146201	sp_v2.0_unigene18102	3.1.3.5	0.275277	0.431684	0.247256	-0.321524	-1.13989	0.508311
AT1G26480	0.764409	0.0267804	-0.189569	-0.462989	-0.555885	sp_v2.0_unigene16582	6.2.21.1	0.125984	0.0888649	0.123619	0.117938	-0.576543	0.508281
AT3G13870	0.12541	-0.0366937	-0.114215	0.317956	-0.388643	sp_v2.0_unigene20669	1.3.4.2	-0.00704889	0.0209386	0.112208	0.0188004	-0.158016	0.507788
AT4G18160	-0.0571376	0.0946422	-0.0489242	-0.0854429	0.0866183	sp_v2.0_unigene2031	2.3.22.9	-0.679054	-0.630811	-0.352538	-0.447962	1.14622	0.506058
AT1G42970	-0.167423	0.141842	0.239484	-0.0712391	-0.194519	sp_v2.0_unigene15429	6.1.20.22	-1.47114	-0.732357	0.549495	1.16152	-1.56966	0.505981
AT5G24260	-0.601878	-0.227732	0.115493	0.194572	0.332734	sp_v2.0_unigene8782	7.3.4.22	-0.2721	-0.120636	0.117765	0.381148	-0.209772	0.505823
AT4G13710	0.47726	-0.319895	-0.199659	0.0785235	-0.184292	sp_v2.0_unigene61976	5.2.6.17	0.666218	0.099884	0.0300113	-0.548745	-0.651154	0.505641
AT4G31990	0.623209	-0.0839169	-0.0198127	0.0259785	-0.966689	sp_v2.0_unigene15957	3.3.20.22	-0.430751	-0.0777413	0.335586	0.681682	-1.16914	0.50562
AT2G06025	0.0809833	-0.544572	0.0579435	-0.00730973	0.287755	sp_v2.0_unigene3865	11.3.8.19	-1.01341	-0.573819	-0.405425	-0.113113	1.10647	0.504186
AT1G74210	0.293074	0.171305	-0.138813	-0.168306	-0.233579	sp_v2.0_unigene14336	1.3.6.21	0.312957	-0.174802	-0.150002	0.10512	-0.159998	0.503893
AT1G34220	0.0323848	-0.245389	0.0565713	0.0760252	0.056042	sp_v2.0_unigene3508	2.2.12.17	-0.00775023	-0.177628	-0.113578	-0.044915	0.295796	0.503826
AT5G13570	-1.09603	-0.686937	0.00680559	0.199873	0.81369	sp_v2.0_unigene17884	8.3.9.7	0.0164401	-0.327205	-0.37882	-0.254299	0.663572	0.503114
AT5G40870	0.495622	-0.158116	-0.0476994	-0.203375	-0.221149	sp_v2.0_unigene959	5.3.5.15	0.37553	0.152014	-0.0986434	0.226113	-1.03512	0.502856
AT3G26430	-0.306737	-0.283288	0.00653799	0.267129	0.21644	sp_v2.0_unigene6092	11.4.19.24	-0.0512305	-0.0768876	-0.114977	-0.0406092	0.252349	0.502759
AT3G03980	-0.0462538	-0.117536	-0.172657	-0.108467	0.372965	sp_v2.0_unigene1210	12.3.18.10	-0.146001	0.248319	-0.208317	-0.131087	0.175986	0.501767
AT3G56310	-1.15166	-0.284171	0.408274	0.618449	-0.206964	sp_v2.0_unigene7243	11.3.11.2	-1.28199	-0.750218	-0.579526	0.332904	1.04651	0.501387
AT3G10060	-0.420153	-0.010123	0.0650261	0.196349	0.0945715	sp_v2.0_unigene15536	5.4.7.18	-0.432396	-0.160873	0.441307	0.440055	-0.621496	0.501047
AT3G26560	-0.033506	0.158922	0.0610547	-0.148724	-0.0570493	sp_v2.0_unigene2629	6.1.6.13	0.592282	0.277544	-0.276461	-0.610298	-0.322712	0.500293
AT4G04910	-0.0952952	-0.247616	0.34623	0.0871692	-0.171183	sp_v2.0_unigene5198	8.3.6.7	-0.217124	0.0862719	0.138137	0.39456	-0.592761	0.499987
AT2G47210	0.0214752	0.146412	0.269951	0.0472559	-0.645831	sp_v2.0_unigene25013	1.4.19.18	0.260799	0.259485	-0.106903	-0.221278	-0.289083	0.499946
AT4G36360	-0.503115	-0.474019	0.0349016	0.627267	0.00768276	sp_v2.0_unigene4899	6.4.14.13	-0.162281	-0.35314	-1.18854	1.26311	-1.04503	0.499351
AT1G33970	0.146716	-0.240843	-0.0207183	-0.0941949	0.168855	sp_v2.0_unigene4157	1.3.15.3	-0.163531	-0.106232	-0.204464	-0.115111	0.471946	0.498524
AT5G02500	0.205224	-0.230125	0.320863	0.0650138	-0.515807	sp_v2.0_unigene25812	1.3.16.22	0.454898	0.298481	-0.0627548	-0.326059	-0.634155	0.497988
AT4G11650	0.248658	0.326893	-0.473683	-0.119836	-0.124733	sp_v2.0_unigene13641	3.1.1.7	0.0411336	0.17253	0.0301556	-0.115311	-0.152421	0.497748
AT1G69070	0.300777	0.279067	0.181048	-0.37704	-0.619138	sp_v2.0_unigene2483	10.3.6.21	-0.171977	0.905621	-0.479959	-0.375153	-0.41311	0.497553
AT5G49980	-0.00237966	-0.0159878	0.205352	-0.0313916	-0.182417	sp_v2.0_unigene6867	9.2.18.14	-0.114645	0.111767	0.0396311	0.264233	-0.382718	0.497282
AT5G58030	0.353311	0.202651	-0.0951441	-0.281268	-0.299287	sp_v2.0_unigene19436	7.4.6.5	-0.0398056	0.249908	0.267783	-0.0703371	-0.552768	0.496884
AT4G22260	-0.380356	-0.489897	0.140217	0.160023	0.378844	sp_v2.0_unigene18735	4.1.10.22	-0.0159766	-0.122164	-0.168225	-0.0993043	0.343447	0.496216
AT4G32551	0.0804581	0.10425	0.210146	-0.0507826	-0.423732	sp_v2.0_unigene13165	7.1.18.6	0.181057	0.100527	-0.121453	-0.0209992	-0.169242	0.495943
AT5G56590	0.142387	-0.0220854	-0.0835471	0.0660468	-0.11891	sp_v2.0_unigene6949	4.2.19.20	0.0167804	0.306444	0.158307	0.193893	-1.02379	0.495928
AT3G05290	-0.222408	-0.222362	0.0555849	0.127007	0.207142	sp_v2.0_unigene9681	11.3.23.12	-0.202652	-0.157527	-0.561151	-0.0391483	0.663114	0.495572
AT1G15240	0.017223	-0.0202616	0.02007	0.0458102	-0.065423	sp_v2.0_unigene1221	1.2.2.14	0.49782	-0.0454949	-0.251908	0.00447725	-0.365738	0.495256
AT2G39980	0.104839	-0.000312704	-0.183176	0.00768792	0.0548306	sp_v2.0_unigene2766	9.3.22.1	0.0179422	-0.0697266	-0.061968	-0.0659747	0.165315	0.494916
AT3G06483	-0.703251	-0.153577	0.372494	0.199184	0.0623387	sp_v2.0_unigene10908	4.3.16.12	-0.0788245	0.00739293	0.132823	0.109801	-0.196744	0.494713
AT5G05000	-0.110433	0.208356	0.00275649	-0.0179065	-0.106651	sp_v2.0_unigene22344	7.3.13.8	-0.0852176	0.024765	0.140802	-0.0111476	-0.0812737	0.494365
AT5G58560	-0.117481	0.08201	0.0365345	-0.154024	0.131359	sp_v2.0_unigene1102	3.1.1.3	-0.0672397	-0.0701958	0.0339968	-0.00729349	0.103299	0.4934
AT2G44900	-0.136774	-0.178063	-0.105085	-0.181596	0.480352	sp_v2.0_unigene17308	6.1.22.14	-0.155937	-0.126968	0.0521402	0.101014	0.107512	0.492778
AT1G75170	0.243272	0.135322	0.1089	-0.000637397	-0.643802	sp_v2.0_unigene16983	4.2.2.8	-0.0230057	0.13627	-0.0303835	-0.0199139	-0.0720144	0.492327
AT5G38470	-0.777784	-0.779436	-0.134996	0.319315	0.744792	sp_v2.0_unigene16990	3.1.21.9	-0.453408	0.211217	-0.441404	-0.161095	0.566822	0.492234
AT1G31340	-0.0317739	0.0411315	-0.223059	-0.139424	0.296585	sp_v2.0_unigene23956	2.3.21.10	-0.184568	-0.147892	0.187366	-0.351898	0.373269	0.492102
AT5G64970	0.327499	-0.0609928	0.296213	-0.153463	-0.600439	sp_v2.0_unigene1408	10.4.23.16	0.185874	0.293306	-0.0827988	-0.268908	-0.212773	0.492059
AT3G62110	0.269525	0.13817	-0.070381	-0.243261	-0.157043	sp_v2.0_unigene6441	5.4.5.5	0.515682	0.0676093	0.324633	0.0151055	-1.9463	0.491725
AT4G38620	0.575434	0.436399	0.0338427	-0.502514	-1.22755	sp_v2.0_unigene15171	5.1.7.5	0.11496	-0.210123	0.219661	0.271444	-0.554027	0.491054
AT5G39320	0.663172	-0.263487	-0.201033	-0.108942	-0.347083	sp_v2.0_unigene28034	9.4.3.17	0.250728	0.133795	0.271974	-0.228499	-0.616979	0.490591
AT2G31040	-0.483404	-0.00747107	-0.0158506	0.10495	0.29319	sp_v2.0_unigene3197	2.2.5.1	-0.103706	0.0481155	-0.0229671	0.115964	-0.0476038	0.490573
AT3G19430	-0.380175	-0.433691	0.126611	0.443935	0.0555486	sp_v2.0_unigene17674	4.4.9.19	-0.0655335	0.00595694	0.0544301	0.00407823	-0.00145646	0.490323
AT2G28100	-0.0311823	0.252234	-0.0534816	0.0267039	-0.237792	sp_v2.0_unigene814	10.4.14.14	-0.0311555	-0.0695126	0.192205	0.34235	-0.603675	0.489789
AT3G27690	0.186804	-0.204434	0.129952	0.029052	-0.185601	sp_v2.0_unigene23642	7.3.3.6	-0.0402094	-0.0669901	0.0492671	0.122691	-0.0749797	0.489531
AT3G07890	0.031692	-0.0701524	0.0717245	-0.0537674	0.0155874	sp_v2.0_unigene28100	3.3.1.7	0.0741529	-0.00364353	0.0301222	-0.0468761	-0.057916	0.489405
AT3G14440	0.119111	0.245942	0.0251846	-0.109629	-0.351752	sp_v2.0_unigene12435	4.1.16.9	-0.0818917	0.161342	-0.0622416	0.0237428	-0.0551613	0.489384
AT3G14420	-0.469692	-0.559446	0.403977	0.120989	0.24937	sp_v2.0_unigene19009	2.4.20.13	-0.832483	-0.462519	0.415493	0.870206	-0.859765	0.489065
AT1G56720	-0.345135	-0.177785	0.0690384	0.10076	0.271845	sp_v2.0_unigene14179	3.1.19.13	-0.265722	-0.260912	0.116012	0.438513	-0.160498	0.488928
AT5G26830	0.224611	-0.0437774	0.254198	0.040462	-0.643157	sp_v2.0_unigene10771	1.3.7.12	-0.0885426	-0.0604976	0.16508	0.0465907	-0.0792575	0.488817
AT2G26970	0.0327038	0.0251641	0.0408198	0.0169606	-0.121936	sp_v2.0_unigene18048	6.3.19.13	0.164481	0.127928	-0.0932402	-0.0996363	-0.126847	0.48777
AT1G71980	0.00956678	-0.291925	0.107982	0.0535097	0.0854643	sp_v2.0_unigene472	5.2.12.14	-0.0662761	-0.0878148	-0.072723	0.107076	0.105769	0.48658
AT4G38470	-0.0900449	-0.0947273	0.0380292	0.0155064	0.119742	sp_v2.0_unigene11757	4.1.20.24	0.0344236	-0.0837473	-0.135894	-0.118379	0.264141	0.486547
AT5G11860	-0.964127	-0.399179	0.265795	0.37933	0.29406	sp_v2.0_unigene21973	9.1.5.15	-0.363841	-0.303101	-0.18244	-0.24093	0.752738	0.486344
AT5G61460	-0.284192	0.169934	0.167548	-0.115299	0.0107117	sp_v2.0_unigene11263	2.1.19.18	0.00327305	0.0990304	0.037152	-0.0613031	-0.0859085	0.486207
AT1G44170	-0.0130892	0.11883	0.199146	-0.00712713	-0.358293	sp_v2.0_unigene25102	2.3.8.22	0.00357684	0.0136716	-0.0148975	0.0291486	-0.032301	0.48609
AT3G02710	-0.63467	-0.202251	0.283067	0.138854	0.225163	sp_v2.0_unigene6988	2.3.7.5	-0.0692967	-0.0777462	-0.00983062	-0.0789719	0.213403	0.486043
AT2G39450	-0.0206016	-0.289636	-0.141955	-0.113506	0.449367	sp_v2.0_unigene5707	3.1.18.3	0.0339029	0.0559104	-0.0865778	-0.105489	0.0914808	0.484941
AT5G47010	-0.2935	-0.218202	-0.0787544	0.0575617	0.418852	sp_v2.0_unigene8151	4.2.11.1	0.0223538	-0.114494	-0.090736	0.118639	0.0509193	0.484407
AT4G32910	0.179884	0.104507	-0.0937881	-0.144992	-0.0730339	sp_v2.0_unigene715	1.4.21.6	0.122427	0.204178	-0.839191	-0.749894	0.683293	0.483886
AT3G25040	0.70562	-0.217184	-0.222443	-0.30925	-0.243426	sp_v2.0_unigene19235	4.3.7.14	0.416201	0.173446	0.348394	-0.334175	-1.08479	0.483673
AT1G60680	-0.277394	-0.136374	0.0906124	0.165856	0.108978	sp_v2.0_unigene79567	8.4.18.8	-2.17911	-2.1498	-2.18848	-1.23164	1.96666	0.482512
AT2G45200	0.104654	0.0524546	-0.0850872	-0.0903122	0.00818428	sp_v2.0_unigene10053	1.1.19.12	0.20533	0.0399951	-0.0791667	0.0243509	-0.225476	0.48251
AT2G21520	1.1634	-0.371337	-0.283054	-0.55064	-1.05135	sp_v2.0_unigene23227	8.4.12.1	0.0646091	0.234949	0.353431	0.0283908	-1.0593	0.482509
AT5G42800	-0.0324189	0.187076	0.0163251	-0.0419233	-0.150357	sp_v2.0_unigene14152	8.2.10.15	0.953112	0.524659	-0.797447	-1.05281	-0.816115	0.482256
AT1G73500	-0.543544	-0.265557	0.166377	0.381906	0.0796204	sp_v2.0_unigene37088	9.2.6.7	-0.467202	-0.398575	0.0410372	-0.20276	0.696249	0.482078
AT3G44110	-0.773487	-0.510441	0.216878	0.175879	0.507031	sp_v2.0_unigene25524	5.2.15.11	-0.0551339	-0.047561	0.0499484	-0.177086	0.201896	0.481807
AT5G19730	0.431225	0.0819	-0.459311	-0.299983	0.0753489	sp_v2.0_unigene1748	7.4.5.6	0.0882884	-0.0921222	-0.0939962	0.0587917	0.0288988	0.480768
AT1G05260	-0.536625	-0.2332	0.0777692	0.172968	0.352885	sp_v2.0_unigene396	6.2.18.9	-0.082284	-0.107564	-0.210772	-0.153618	0.448073	0.480519
AT3G06480	-0.530712	-0.341558	-0.0526499	0.393199	0.311657	sp_v2.0_unigene4239	12.2.23.15	-0.29736	0.182621	-0.0990849	0.209876	-0.0572381	0.480479
AT3G07100	0.0592732	-0.3247	0.202234	0.134536	-0.133881	sp_v2.0_unigene21771	8.4.13.2	-0.486283	-0.155144	0.264601	0.369137	-0.159699	0.479819
AT2G16430	0.19594	0.159122	0.122172	-0.0298681	-0.577682	sp_v2.0_unigene30113	6.1.9.15	0.19968	-0.0778502	-0.145722	0.164501	-0.185436	0.479755
AT3G22440	-0.343205	-0.127471	0.243045	0.227502	-0.0862267	sp_v2.0_unigene18818	2.4.13.24	-0.816222	-0.781077	-0.438914	0.64745	0.628591	0.478725
AT3G19640	-0.23873	-0.37698	0.133956	0.202543	0.181977	sp_v2.0_unigene3216	9.1.1.12	-0.138218	-0.103687	-0.18452	0.0058246	0.352442	0.478484
AT1G72480	0.706365	0.236289	-0.130341	-0.348227	-1.02565	sp_v2.0_unigene23124	9.2.14.5	0.150403	-0.0505489	-0.1007	-0.00205671	-0.00955916	0.477739
AT5G15440	0.123808	-0.304729	0.137829	0.15884	-0.177618	sp_v2.0_unigene16378	4.1.16.23	-0.107269	0.0942214	0.375197	0.2583	-0.968372	0.477703
AT4G19880	-0.117627	-0.232455	-0.137776	-0.12464	0.486416	sp_v2.0_unigene17281	3.4.23.1	0.0575345	0.021308	-0.0655066	-0.0824198	0.0626097	0.477105
AT2G27450	-0.399755	-0.317323	-0.0266092	0.369268	0.221609	sp_v2.0_unigene17783	5.4.21.9	0.00144442	-0.170294	0.0165208	-0.03485	0.166955	0.476836
AT5G01930	-0.0534481	0.169779	0.311801	-0.281932	-0.23831	sp_v2.0_unigene12065	3.2.22.19	0.115275	-0.0288754	0.0610341	-0.0242981	-0.135868	0.476492
AT3G51820	-0.217657	-0.510656	0.212685	0.395946	-0.0536627	sp_v2.0_unigene14362	11.4.12.10	-0.893004	-0.0816613	0.805219	0.491232	-1.46004	0.476473
AT4G19640	0.376443	-0.251281	-0.236516	-0.18184	0.178035	sp_v2.0_unigene2169	1.1.14.8	-0.0792169	-0.152611	-0.345609	0.0460204	0.416212	0.475788
AT2G44480	0.0154894	-0.183151	0.050103	0.0992097	0.00274347	sp_v2.0_unigene11867	3.3.11.13	0.0934494	-0.0793828	-0.12053	0.115226	-0.0238187	0.475686
AT1G64760	0.501545	-0.289439	-0.0344567	-0.406927	0.0502204	sp_v2.0_unigene5217	11.3.19.5	-0.0449654	-0.0951755	-0.135409	-0.77463	0.677691	0.475314
AT2G19170	0.195496	-0.177521	-0.00498781	0.200444	-0.277429	sp_v2.0_unigene734	2.4.12.8	0.23906	0.158922	-0.0782931	-0.074432	-0.310378	0.475302
AT5G47750	-0.100102	-0.0306939	0.347493	0.070544	-0.385293	sp_v2.0_unigene267	2.2.15.1	0.0350777	-0.0127454	0.000850393	0.0191677	-0.0436173	0.475263
AT4G32760	0.361322	-0.317147	-0.208398	-0.184011	0.222795	sp_v2.0_unigene6904	3.1.15.2	0.11798	0.0260301	0.0210081	-0.174482	-0.00603542	0.475207
AT3G10330	0.0845575	0.0138104	0.0972654	-0.117085	-0.0919924	sp_v2.0_unigene23384	2.4.13.14	-0.0104282	0.0439821	0.0550229	-0.173343	0.0711942	0.475166
AT2G39080	0.177173	0.0735784	-0.14032	-0.197944	0.0536673	sp_v2.0_unigene7036	2.1.14.10	0.0969027	0.0434241	0.0553336	-0.106879	-0.101174	0.474906
AT4G19640	0.808352	-0.461587	-0.750422	-0.517891	0.298402	sp_v2.0_unigene15696	6.2.23.10	-0.0792169	-0.152611	-0.345609	0.0460204	0.416212	0.474381
AT5G05010	0.0875624	0.317129	0.205273	-0.325808	-0.432801	sp_v2.0_unigene16889	4.1.21.2	-0.0770082	0.121723	0.0878843	0.235531	-0.466348	0.474335
AT5G64120	0.0652425	0.345116	-0.0250936	-0.258937	-0.209186	sp_v2.0_unigene2812	4.1.18.2	-0.0108273	0.0603382	0.060323	0.0364396	-0.157644	0.474107
AT4G11420	0.084724	0.194652	-0.0970014	0.0913839	-0.331516	sp_v2.0_unigene3462	2.3.8.15	0.798676	0.098158	-0.107767	-0.690512	-0.638382	0.473819
AT1G08220	-0.145068	0.0697651	0.0134231	0.127663	-0.0827629	sp_v2.0_unigene10479	4.1.8.14	-0.056292	0.212125	0.245197	-0.0373011	-0.473644	0.472345
AT4G27070	-0.426698	-0.0556903	0.0371914	0.203348	0.158882	sp_v2.0_unigene9291	3.1.7.17	-2.33936	-2.66198	-2.89341	-1.38155	2.04475	0.471495
AT1G22930	-0.384344	-0.38333	-0.0452752	0.255307	0.383511	sp_v2.0_unigene167	1.1.14.19	-0.0684235	0.00266235	0.0400866	-0.0428984	0.0643241	0.471413
AT1G48030	0.198464	-0.0803396	0.129051	0.0451195	-0.355966	sp_v2.0_unigene23629	5.2.12.10	0.31906	0.261101	-0.280373	-0.0793117	-0.350702	0.47095
AT5G50920	-0.452206	-0.111015	0.135817	0.220747	0.109812	sp_v2.0_unigene4965	5.1.5.6	-0.488757	-0.916146	-0.305293	-0.0495192	0.986886	0.470878
AT2G01070	0.30902	-0.211309	0.0696033	0.0504988	-0.299862	sp_v2.0_unigene16766	1.4.23.21	0.221567	0.370116	-0.0763635	-0.0430948	-0.683789	0.469688
AT5G01020	0.104383	-0.0629001	0.0295545	0.278865	-0.446756	sp_v2.0_unigene16860	7.1.15.4	-0.193818	0.268693	-0.016071	0.128967	-0.25401	0.469637
AT1G32230	-0.704975	-0.567718	0.283778	0.319524	0.31796	sp_v2.0_unigene5910	6.1.12.13	-0.469634	-0.703034	-0.741155	-0.181441	1.12664	0.469573
AT2G26730	0.0371185	0.212866	0.159911	-0.0690657	-0.425704	sp_v2.0_unigene437	1.2.23.3	-0.137427	-0.0153468	0.0451568	0.376708	-0.374689	0.469371
AT2G40290	0.148922	0.138265	-0.129244	-0.0944584	-0.0896593	sp_v2.0_unigene17246	11.4.19.17	0.437007	0.0971868	0.191868	-0.0338023	-1.12835	0.469204
AT1G27650	-0.37455	-0.073365	0.0932164	0.10342	0.185451	sp_v2.0_unigene8302	3.3.4.22	-0.337048	-0.6293	-0.605636	-0.117441	0.987573	0.468829
AT3G29090	0.0652638	-0.218304	0.120038	-0.0904347	0.095108	sp_v2.0_unigene6261	12.1.21.11	-0.26992	-0.343972	-0.200308	-0.21018	0.720691	0.468699
AT1G71230	0.348491	-0.245559	-0.0341374	0.182239	-0.373283	sp_v2.0_unigene4718	1.4.5.9	0.722944	0.27884	-0.0748195	-0.67294	-0.837671	0.468445
AT4G29680	0.235456	0.0470991	-0.124829	-0.131553	-0.0595335	sp_v2.0_unigene11066	7.2.14.1	0.184426	-0.134948	-0.111805	0.108166	-0.0745386	0.468323
AT4G27490	0.602344	0.109306	-0.312023	-0.425237	-0.229581	sp_v2.0_unigene26431	12.2.12.2	0.12404	-0.0334017	0.144335	-0.103627	-0.156511	0.467597
AT3G54190	-0.130576	-0.242859	0.0597669	0.0787369	0.192919	sp_v2.0_unigene1865	9.1.6.2	0.135479	-0.234266	-0.206156	0.109525	0.144971	0.467561
AT4G30200	0.0687152	0.157662	-0.160515	0.163765	-0.284849	sp_v2.0_unigene485	12.2.17.14	-0.0142495	0.054901	0.09545	0.00133392	-0.149254	0.466081
AT1G48790	0.0775922	-0.474953	-0.0136206	0.105567	0.212549	sp_v2.0_unigene19347	9.4.19.2	0.0375798	-0.0215081	-0.0749499	0.0193142	0.0364041	0.465322
AT1G73340	0.321498	0.29246	-0.0250755	-0.166695	-0.617066	sp_v2.0_unigene4389	5.3.3.5	0.037069	0.117463	0.00728685	-0.174497	-0.00287775	0.465087
AT2G41050	-0.501785	-0.364381	-0.00879164	-0.0684677	0.650204	sp_v2.0_unigene3322	11.1.15.22	-0.0471881	0.0260888	0.036024	-0.0445784	0.0272587	0.464568
AT2G32670	0.114039	-0.0449037	-0.021113	-0.110911	0.0522994	sp_v2.0_unigene15563	4.1.21.5	-0.0022628	0.0433742	-0.0568452	-0.0621045	0.0728826	0.464129
AT2G34510	-0.0766329	0.532173	0.145852	-0.0925127	-0.833016	sp_v2.0_unigene9614	6.4.15.18	-0.224521	-0.0190676	0.227478	0.158679	-0.200583	0.463753
AT2G03120	0.074389	-0.161808	-0.000634567	0.0910889	-0.0167648	sp_v2.0_unigene17633	6.4.3.8	-0.306945	-0.307142	0.0457882	0.847972	-0.859375	0.463338
AT3G02070	0.173208	0.0520371	0.0632189	-0.573689	0.162234	sp_v2.0_unigene13746	1.2.17.23	0.125745	0.0308218	-0.176817	-0.0811197	0.0804653	0.462704
AT1G02840	-0.0177364	-0.15404	-0.100152	0.0900929	0.158485	sp_v2.0_unigene22397	6.4.16.9	-0.158545	0.0593667	-0.198706	0.206058	0.0526935	0.462328
AT3G47450	0.265127	-0.0510916	0.0569369	-0.130103	-0.186014	sp_v2.0_unigene8417	9.2.8.18	-0.0182705	-0.0079199	0.319482	0.0298549	-0.416448	0.462282
AT5G13000	-0.14057	0.0668735	0.151752	0.114528	-0.231318	sp_v2.0_unigene5214	9.2.15.3	-0.461045	-0.218968	-0.00731609	0.521698	-0.0236009	0.46142
AT5G19390	-0.250213	-0.258507	0.212529	0.163152	0.0632626	sp_v2.0_unigene1346	10.2.3.22	-0.499978	0.00850895	0.363337	0.499122	-0.768038	0.461392
AT2G44710	-0.426925	0.0467743	0.300876	-0.207244	0.170079	sp_v2.0_unigene14579	5.2.22.8	-0.0451217	0.0888265	0.0260007	-0.0339184	-0.0404707	0.460838
AT2G35710	0.0832793	-0.0839602	0.0393544	0.308346	-0.451719	sp_v2.0_unigene5571	1.3.23.11	0.427306	0.200295	-0.00801896	-0.244738	-0.582251	0.460742
AT4G33160	-0.608335	0.0393679	0.168536	0.173735	0.0901637	sp_v2.0_unigene37	4.3.3.11	-0.149821	-0.0984176	0.1401	0.293767	-0.25711	0.460341
AT4G36220	-0.707698	-0.274745	-0.044979	0.192002	0.535511	sp_v2.0_unigene1416	2.3.22.23	-0.769599	-0.534941	0.383212	0.738832	-0.414717	0.459272
AT2G27810	0.276211	0.523981	-0.17352	-0.467673	-0.431936	sp_v2.0_unigene16795	5.4.2.21	-0.0118944	0.245303	0.176115	0.169345	-0.814809	0.459231
AT5G53470	-0.0518127	0.00638767	-0.07159	0.0460222	0.0660355	sp_v2.0_unigene2423	8.3.2.23	0.0912138	-0.077939	-0.271399	-0.220558	0.379149	0.459067
AT3G06350	0.453299	0.0671641	-0.153472	-0.121003	-0.387327	sp_v2.0_unigene16286	2.4.22.13	0.0975884	-0.0758861	-0.0939438	0.376784	-0.423032	0.458668
AT3G16730	-0.0588123	0.0833599	0.193544	-0.00453744	-0.25148	sp_v2.0_unigene5444	5.3.4.21	-0.0958583	0.00251201	0.177924	-0.122769	0.0184403	0.45685
AT3G05030	0.32486	-0.174455	-0.315957	-0.132486	0.196329	sp_v2.0_unigene3160	3.1.12.20	0.126123	-0.0324222	-0.140075	0.113037	-0.0863667	0.45661
AT3G04680	0.0665011	0.137819	0.179954	-0.230924	-0.204817	sp_v2.0_unigene15000	12.3.21.19	0.0671058	0.191466	-0.0689751	0.0557757	-0.290303	0.456378
AT2G02010	0.954723	0.188054	-0.491719	-0.48184	-1.01355	sp_v2.0_unigene60838	12.1.15.9	-0.0137732	0.117963	0.0295992	-0.0480211	-0.0949433	0.456182
AT4G10030	0.0187117	-0.0303302	0.0342043	0.0023482	-0.0260162	sp_v2.0_unigene3647	12.1.15.5	-0.119874	-0.0563875	0.114225	0.134204	-0.09206	0.45576
AT1G10740	0.0906731	-0.0135224	0.141764	-0.0430056	-0.199954	sp_v2.0_unigene28630	2.2.22.23	0.222317	0.110492	-0.231809	0.306123	-0.586729	0.454645
AT2G32560	0.251602	0.0911727	-0.158146	-0.0768574	-0.152101	sp_v2.0_unigene969	7.2.11.21	0.156453	0.180619	0.260925	-0.313405	-0.416771	0.454271
AT3G52930	0.282336	-0.109041	-0.0860107	0.0191267	-0.150141	sp_v2.0_unigene20722	8.3.23.5	0.195564	-0.208877	0.53752	0.178299	-1.29834	0.454206
AT5G13030	-0.0920093	0.0330779	0.099516	-0.307701	0.213192	sp_v2.0_unigene4938	10.4.22.10	-0.35323	-0.363982	-0.318474	-0.085446	0.761918	0.45376
AT1G63850	0.324494	0.0317473	-0.108395	-0.15488	-0.152486	sp_v2.0_unigene28117	9.4.10.10	0.0126894	0.147006	-0.0451545	-0.0528672	-0.0729499	0.453444
AT5G53970	-1.07473	-0.889465	0.241683	0.638381	0.317853	sp_v2.0_unigene17211	2.1.2.1	-0.023042	-0.0637617	0.100199	0.07302	-0.09659	0.453285
AT1G55360	-0.516618	-0.424566	0.0304233	0.267502	0.412397	sp_v2.0_unigene4047	5.1.19.10	-1.22576	-1.61928	0.145005	1.47532	-1.47097	0.452444
AT5G23340	-0.888104	-0.12816	0.126214	0.26971	0.319257	sp_v2.0_unigene528	6.1.8.22	-0.181837	-0.126612	-0.06468	-0.219892	0.472647	0.45243
AT4G37040	-0.423257	0.182194	0.266251	-0.0180318	-0.105635	sp_v2.0_unigene640	11.3.4.20	-0.0119314	-0.0449735	0.206993	0.026882	-0.207827	0.451848
AT2G30600	-0.692063	-0.432989	0.16414	0.194473	0.459959	sp_v2.0_unigene328	2.1.2.2	-0.115944	-0.0596124	-0.298042	-0.0744418	0.437904	0.450236
AT5G22950	0.113379	0.0474188	0.041449	-0.258307	0.0280192	sp_v2.0_unigene6838	1.2.22.7	0.115618	-0.0728096	0.0378373	-0.0403966	-0.0486887	0.449661
AT5G25560	-0.324113	-0.188422	-0.200658	0.00197289	0.538164	sp_v2.0_unigene14876	11.1.23.11	0.0629453	-0.143765	0.020091	-0.0670439	0.113213	0.449068
AT5G10860	-1.08262	-0.101427	0.218683	0.227175	0.33515	sp_v2.0_unigene7467	2.3.19.3	-0.040998	-0.0303206	0.0351112	0.0775697	-0.0455203	0.448768
AT2G35320	-0.117993	0.121339	0.332848	-0.038134	-0.400918	sp_v2.0_unigene1163	2.4.3.1	-0.0305316	0.0134511	0.0310418	-0.0240185	0.00910953	0.447501
AT4G00630	-0.146724	0.13052	0.153926	0.120752	-0.318113	sp_v2.0_unigene2209	4.1.3.11	-0.0366269	0.064223	-0.0345446	0.020842	-0.0164605	0.447259
AT1G55250	-0.322171	-0.164309	0.0673764	0.114638	0.235441	sp_v2.0_unigene10448	5.4.23.21	-0.18582	0.095303	0.0951828	-0.00989531	-0.0127578	0.446339
AT1G31970	-0.529183	-0.373324	0.301566	0.377656	0.00481216	sp_v2.0_unigene4713	11.1.16.1	0.0381809	-0.167435	0.160182	0.252829	-0.36999	0.446166
AT1G12760	-0.333272	-0.246084	0.252369	0.0427938	0.191329	sp_v2.0_unigene2735	3.1.17.6	-0.022976	-0.127785	-0.0768012	0.0243927	0.183143	0.445906
AT5G10630	-0.296709	0.0934851	0.0377328	-0.116945	0.226891	sp_v2.0_unigene3554	2.4.21.15	-0.180698	0.0770657	0.0966436	0.0557243	-0.067652	0.445866
AT5G36880	-0.445352	-0.196824	0.216713	0.160362	0.15507	sp_v2.0_unigene108	9.4.13.7	-0.122026	-0.186405	-0.210514	0.171186	0.277507	0.444982
AT5G32440	-0.469444	-0.370444	0.0920995	0.233609	0.336306	sp_v2.0_unigene16887	8.1.22.3	-0.737021	-0.620292	-0.933902	-1.04197	1.45438	0.444234
AT4G38225	-0.35479	-0.297852	0.0534742	0.266636	0.218835	sp_v2.0_unigene9128	9.1.8.7	-0.381957	-0.333318	-0.362525	-0.403641	0.929901	0.444127
AT3G52990	0.131738	-0.0800718	0.0817567	-0.140115	-0.0106804	sp_v2.0_unigene16550	2.4.23.23	-0.304098	-0.941626	0.638491	-0.303956	0.381481	0.442923
AT4G15110	-0.0447367	0.178386	0.245883	0.0718699	-0.595055	sp_v2.0_unigene920	2.4.16.19	-0.704006	-0.18771	0.399438	0.452977	-0.28581	0.441656
AT3G16240	0.435862	0.0849364	-0.149421	-0.161531	-0.338338	sp_v2.0_unigene15909	1.1.9.6	0.128823	-0.0354711	-0.199878	0.0707545	0.0143488	0.441607
AT5G21040	-0.542341	-0.272648	0.0890828	0.254424	0.297476	sp_v2.0_unigene10157	8.3.16.18	-0.176963	-0.278674	-0.4445	-0.174829	0.740174	0.44107
AT5G48030	-0.181406	-0.0270896	0.0561481	-0.01605	0.148135	sp_v2.0_unigene1951	5.1.5.1	0.0196107	-0.0876256	-0.0999178	-0.163431	0.286004	0.440946
AT2G26430	-0.201902	-0.352805	-0.0459658	0.281399	0.218499	sp_v2.0_unigene18121	3.3.5.19	0.0439525	-0.223053	-0.337699	-0.126001	0.490205	0.440784
AT4G08180	-0.215401	0.235139	-0.259705	0.00266675	0.169366	sp_v2.0_unigene2675	5.2.7.16	-0.212084	-0.0903909	0.000843054	-0.0128506	0.269902	0.440264
AT1G05055	0.00821174	0.000807023	0.222396	0.150771	-0.480156	sp_v2.0_unigene10168	6.3.17.14	0.063944	0.244784	-0.00978212	-0.121237	-0.222425	0.439404
AT4G25550	0.0425536	-0.175635	-0.00361206	0.114101	0.0070334	sp_v2.0_unigene21930	6.2.13.12	-0.0755914	-0.15327	-0.0487828	0.0169811	0.230505	0.439221
AT5G54380	0.989489	0.388638	-0.384215	-0.673126	-1.68029	sp_v2.0_unigene20389	6.3.7.12	-0.263188	0.407783	-0.0629543	0.372452	-0.765481	0.439105
AT2G25220	-0.6734	-0.322068	-0.148831	-0.025526	0.755833	sp_v2.0_unigene1485	11.4.23.3	-0.0368614	0.0230358	0.0385647	-0.0782631	0.0494113	0.438737
AT2G44710	0.180295	0.187726	-0.0790225	-0.069318	-0.272071	sp_v2.0_unigene948	3.1.13.2	-0.0451217	0.0888265	0.0260007	-0.0339184	-0.0404707	0.438521
AT1G17980	-0.0619792	0.243925	0.134776	-0.0802991	-0.296798	sp_v2.0_unigene5294	5.2.21.23	-0.0103907	0.0705014	-0.0262503	-0.0421663	0.00565877	0.43841
AT4G02750	0.0280967	0.182256	0.0973847	0.0200439	-0.392413	sp_v2.0_unigene17942	1.2.2.6	-0.108759	0.0661995	0.0582833	0.0107078	-0.0335937	0.436782
AT4G02890	-0.0974188	-0.0797259	0.0254543	-0.0891213	0.215571	sp_v2.0_unigene16332	1.4.15.23	0.310137	-0.0904701	-0.667731	-0.465059	0.552889	0.436624
AT3G19770	0.17216	-0.344894	0.214301	0.00315829	-0.114728	sp_v2.0_unigene9590	5.4.14.20	0.167108	-0.187742	-0.132878	0.0719899	0.0510794	0.436269
AT3G21420	0.10995	0.0888052	-0.157566	-0.025065	-0.0320833	sp_v2.0_unigene15859	3.4.18.13	0.00188156	0.0411315	-0.0385814	-0.0655292	0.0573712	0.435221
AT1G02100	-0.282267	-0.317115	0.173821	-0.00504563	0.32248	sp_v2.0_unigene1244	10.2.9.17	-0.0578548	-0.16941	-0.419548	-0.333209	0.685872	0.43513
AT3G05970	0.680957	-0.293241	-0.181357	-0.287469	-0.185214	sp_v2.0_unigene2482	6.4.16.14	0.130146	-0.201441	-0.19442	0.136025	0.0882987	0.434601
AT5G20610	-0.177491	-0.288593	0.0715536	-0.0928514	0.387964	sp_v2.0_unigene4228	12.2.22.4	0.0483407	0.025848	-0.558448	-0.393523	0.592203	0.433494
AT4G24290	0.516693	-0.576267	-0.290135	-0.224712	0.292829	sp_v2.0_unigene1106	9.2.10.22	0.0426554	0.0307076	-0.271714	0.0145258	0.150592	0.432461
AT1G77120	-0.465233	-0.332372	0.298358	0.322606	0.00156375	sp_v2.0_unigene15360	1.2.4.17	-2.31711	-1.88537	-1.30647	-0.518677	1.77667	0.432323
AT5G54390	-0.475195	-0.286579	0.191076	0.241849	0.184807	sp_v2.0_unigene847	9.1.12.14	-0.296896	-0.241405	-0.267925	-0.163516	0.693068	0.432234
AT5G58520	-0.163835	-0.1494	0.298376	0.106187	-0.152666	sp_v2.0_unigene3888	3.4.12.18	-0.0509618	-0.108749	-0.00974303	0.136624	0.0210765	0.431889
AT1G77120	0.119114	-0.0355147	-0.185889	-0.25815	0.290403	sp_v2.0_unigene18196	3.4.14.9	-2.31711	-1.88537	-1.30647	-0.518677	1.77667	0.431878
AT3G02210	0.344338	0.194953	-0.0794659	-0.120439	-0.475074	sp_v2.0_unigene9983	5.3.19.3	-0.407339	0.379593	0.427888	0.0975838	-0.916562	0.431796
AT1G50710	-0.389036	-0.148086	0.10452	0.156555	0.194282	sp_v2.0_unigene27633	3.4.8.10	-0.230431	0.0703219	0.0981721	0.208809	-0.198396	0.431629
AT5G13700	0.0917682	-0.162599	0.00606891	-0.0457702	0.0948072	sp_v2.0_unigene1033	10.2.10.24	-0.00373525	0.00199861	-0.103989	-0.145878	0.222698	0.431397
AT1G03260	0.300337	0.0435295	0.0292127	-0.0759886	-0.379341	sp_v2.0_unigene6851	9.1.7.18	0.291801	-0.192914	-0.238953	0.171737	-0.109014	0.431322
AT1G67420	-0.0947647	-0.286498	0.0178629	0.0915288	0.221231	sp_v2.0_unigene40	6.4.8.22	-0.368349	-0.251402	-0.497699	0.742657	0.00541698	0.430985
AT4G15520	0.205254	0.0220741	-0.252675	-0.107916	0.0900755	sp_v2.0_unigene8854	10.2.8.13	-0.149972	-0.297414	-0.309418	-0.338026	0.754402	0.430902
AT1G07890	0.117873	-0.059592	0.230091	0.084542	-0.469787	sp_v2.0_unigene9679	12.4.15.15	0.220482	0.133763	0.0616845	-0.279642	-0.200504	0.430222
AT1G55520	-0.364528	-0.048017	0.0260363	0.225759	0.0954633	sp_v2.0_unigene7953	9.1.16.22	-0.108639	-0.261396	0.0913918	-0.0180959	0.245282	0.430087
AT3G19430	-1.11849	-0.896161	-0.0811696	0.1006	0.988847	sp_v2.0_unigene23690	12.4.6.3	-0.0655335	0.00595694	0.0544301	0.00407823	-0.00145646	0.429861
AT1G08370	-0.23176	0.157566	-0.0305289	-0.250509	0.278984	sp_v2.0_unigene6007	1.1.4.23	0.135987	0.119141	-0.342618	-0.174784	0.18974	0.429637
AT5G13640	0.0928365	-0.330588	0.124535	-0.114521	0.169255	sp_v2.0_unigene10082	12.4.22.6	-0.1598	-0.114277	-0.0148034	0.0396252	0.218306	0.429274
AT1G54270	0.0427299	-0.420166	0.427573	0.254647	-0.546693	sp_v2.0_unigene16298	9.4.16.17	0.34426	-0.0571915	-0.0605574	-0.0104469	-0.290377	0.428478
AT3G55530	-0.658045	-0.288538	0.163567	0.293085	0.265703	sp_v2.0_unigene17328	8.4.11.13	-1.43064	-1.33627	-1.55562	-1.2477	1.79564	0.427167
AT4G16260	-0.228388	-0.213664	0.122994	0.23271	0.0286196	sp_v2.0_unigene29032	6.2.4.12	-0.267148	0.0896843	0.275958	0.03538	-0.202111	0.426994
AT4G32850	-0.319953	-0.258692	0.204575	0.196175	0.0909275	sp_v2.0_unigene4261	4.3.16.21	-0.479322	-0.433325	-0.415791	-0.0319546	0.859516	0.42518
AT4G19420	-0.741325	0.198819	0.298642	0.444992	-0.593442	sp_v2.0_unigene17689	1.3.21.23	-0.10107	-0.0535853	-0.0929848	0.209582	0.0146212	0.424912
AT1G20980	0.247991	-0.0524696	-0.183069	-0.126109	0.0718134	sp_v2.0_unigene9954	4.4.13.10	-0.145615	-0.355633	-0.511141	-0.132696	0.766118	0.423637
AT5G62090	-0.0711443	-0.0883063	0.0500111	0.0245167	0.0773512	sp_v2.0_unigene4321	2.1.20.15	-0.030554	-0.00171645	-0.0446945	-0.0127798	0.0860621	0.423558
AT2G01480	0.0371804	0.0246044	-0.00858504	-0.0410588	-0.0135025	sp_v2.0_unigene326	7.1.23.3	0.0987144	0.0146317	-0.065148	0.0408048	-0.0978061	0.423503
AT2G26730	0.24785	0.0309518	0.163243	-0.0573304	-0.494036	sp_v2.0_unigene1930	7.4.14.22	-0.137427	-0.0153468	0.0451568	0.376708	-0.374689	0.422578
AT1G78620	0.0798472	0.126286	-0.0182162	-0.0219217	-0.18567	sp_v2.0_unigene13876	4.1.3.21	0.112583	-0.109656	-0.00868565	0.207625	-0.245975	0.422365
AT5G58420	0.0746211	0.282701	-0.0743068	-0.128454	-0.207835	sp_v2.0_unigene23864	2.4.14.17	-0.0480035	0.0784289	0.734443	-0.287777	-1.01759	0.420743
AT2G39830	0.790449	-0.0596142	-0.340677	-0.215221	-0.599938	sp_v2.0_unigene13707	1.1.7.20	0.0608536	0.106734	-0.22643	0.0565493	-0.0212088	0.420724
AT5G58760	0.501323	-0.304038	-0.233578	-0.212707	0.0855159	sp_v2.0_unigene3411	10.2.21.14	0.00251166	-0.0834107	0.0255884	-0.0713211	0.117393	0.419444
AT3G13300	-0.127302	-0.110219	0.118084	0.0945693	0.007154	sp_v2.0_unigene3866	12.1.4.22	-0.276651	-0.116581	0.0799174	-0.136157	0.362023	0.41906
AT1G03230	1.04988	0.288544	-0.386588	-0.908331	-1.28453	sp_v2.0_unigene24022	11.4.22.18	-0.061697	0.222383	-0.00244292	-0.0445272	-0.140366	0.41902
AT3G50530	-0.0130071	-0.0528613	0.172653	0.0730229	-0.20772	sp_v2.0_unigene3086	1.4.13.4	0.00693866	0.0128544	-0.040476	0.0933843	-0.0785255	0.416438
AT5G14640	-0.425785	0.0334747	0.299871	0.171106	-0.19242	sp_v2.0_unigene17206	4.2.3.2	-0.0400704	0.60272	0.521704	-0.208088	-2.26894	0.416362
AT3G53570	-0.0708389	-0.132745	0.114091	0.114087	-0.0421023	sp_v2.0_unigene25692	7.4.14.14	0.07229	-0.0124918	0.0401656	0.218868	-0.386119	0.416308
AT3G19540	0.402101	-0.0940251	-0.271508	-0.0779065	-0.0502345	sp_v2.0_unigene92	7.2.3.7	0.0991752	0.0885149	-0.0224086	-0.00408095	-0.178206	0.41629
AT4G27650	0.0365826	-0.415643	0.135594	0.0978039	0.078535	sp_v2.0_unigene1246	9.2.23.2	-0.435549	-0.230611	0.071697	0.0239941	0.422869	0.416051
AT5G23110	-0.0881638	-0.142825	0.116393	0.064322	0.0341061	sp_v2.0_unigene3372	12.4.23.20	-0.35176	-0.448199	-0.313491	0.0640894	0.707789	0.415745
AT1G15780	0.0984788	0.0795722	0.202321	-0.0591487	-0.391619	sp_v2.0_unigene28357	4.3.12.14	0.0449502	0.0221318	-0.0290287	-0.00946112	-0.0301034	0.415562
AT5G61140	-0.302203	-0.395034	-0.0558481	0.0195755	0.538862	sp_v2.0_unigene3482	7.4.7.6	-0.0392493	-0.00586893	0.0566704	-0.0454881	0.0312174	0.415245
AT3G09740	0.796266	-0.55623	-0.216014	-0.33423	-0.105979	sp_v2.0_unigene21562	2.4.9.6	0.242801	-0.0925946	0.0597076	0.132479	-0.43353	0.415097
AT4G24780	1.11598	-0.451334	-0.409142	-0.522239	-0.617373	sp_v2.0_unigene6392	2.2.12.14	0.287335	-0.520159	0.817533	-0.236113	-1.0865	0.415013
AT2G43750	0.21665	0.234374	-0.0690033	-0.0987316	-0.36881	sp_v2.0_unigene2964	12.4.9.9	-0.0617993	0.0428916	0.0569598	0.171383	-0.242386	0.414747
AT1G08460	-1.57563	-1.3385	0.181307	0.514554	0.771134	sp_v2.0_unigene732	6.2.9.22	-0.086301	-0.25542	-0.393613	0.532171	0.0186302	0.414419
AT1G21460	0.246335	0.103091	-0.146257	-0.138995	-0.107812	sp_v2.0_unigene4585	2.2.17.11	0.100197	-0.00464521	0.109123	-0.232744	0.00246146	0.414316
AT5G43280	-0.270326	0.0310839	-0.0574073	0.14499	0.114201	sp_v2.0_unigene9407	5.4.17.23	-0.160275	0.0815875	0.123216	0.012188	-0.0750331	0.414097
AT5G65700	-0.120293	-0.00280867	-0.0834332	0.24287	-0.0667431	sp_v2.0_unigene11615	10.2.14.1	0.160243	0.367319	-0.147774	0.507485	-1.89776	0.413607
AT2G17650	0.0682273	-0.0930719	0.027396	-0.0889995	0.0768362	sp_v2.0_unigene10338	9.4.2.14	0.0186511	0.0138643	-0.14987	-0.0852842	0.180659	0.413569
AT2G32170	-0.168334	-0.156298	0.213285	0.120122	-0.0489284	sp_v2.0_unigene35327	5.2.22.11	-0.0495659	-0.353953	0.101622	-0.0497993	0.27773	0.413409
AT2G37250	-0.0991094	0.23579	0.0683664	0.0947809	-0.372566	sp_v2.0_unigene15375	2.2.14.11	0.7445	0.120773	-0.209375	-0.284401	-0.859103	0.413274
AT2G18620	-0.162691	-0.0924179	0.0474151	0.0727272	0.115804	sp_v2.0_unigene29550	3.4.18.9	-0.125899	-0.0891814	-0.229899	-0.223802	0.520558	0.413209
AT5G19820	0.562405	0.152684	-0.0824904	-0.290543	-0.622342	sp_v2.0_unigene1320	6.2.8.17	-0.0235128	0.0500286	0.0669864	0.085566	-0.197186	0.413066
AT5G07710	-0.214389	-0.338821	0.237154	0.14723	0.0858266	sp_v2.0_unigene25396	7.3.16.18	-0.141393	0.038394	0.0488442	0.00188317	0.043547	0.412812
AT5G40580	0.108191	-0.00254627	0.0109764	-0.0658378	-0.0576022	sp_v2.0_unigene27993	1.3.16.1	-0.0520331	0.068986	0.68492	-0.15114	-1.06403	0.412041
AT5G36700	-0.149168	-0.258153	0.131556	0.194514	0.0317606	sp_v2.0_unigene12378	4.3.1.7	-0.244307	-0.000419692	0.328241	0.285589	-0.552834	0.411868
AT5G05520	-0.426067	-0.124906	0.176039	0.18069	0.104934	sp_v2.0_unigene18580	10.4.5.11	-0.0657305	-0.141681	-0.0106714	-0.0417277	0.231377	0.409449
AT4G16765	0.285153	-0.00743471	-0.0677889	-0.345294	0.0639916	sp_v2.0_unigene4591	7.2.20.20	-0.368539	-0.529606	-1.08332	-0.951292	1.34686	0.409199
AT1G79810	-0.655226	-0.419448	0.121155	0.34361	0.334317	sp_v2.0_unigene8942	10.3.5.15	-0.00319039	-0.0257792	0.0255252	-0.0169573	0.0197077	0.409021
AT3G17850	-0.184733	0.0173877	0.200243	-0.00941309	-0.0503909	sp_v2.0_unigene5791	11.3.11.9	0.02961	-0.151099	0.154408	0.00632509	-0.0568799	0.408386
AT3G54470	0.382979	0.139116	-0.111022	-0.264639	-0.257737	sp_v2.0_unigene16836	10.2.11.4	0.195152	0.128286	0.133619	0.359436	-1.38762	0.408177
AT3G59030	-0.507841	-0.395157	0.0731431	0.152953	0.456775	sp_v2.0_unigene826	1.2.2.15	0.0530208	-0.10392	-0.117341	-0.0634894	0.205682	0.407954
AT3G57670	0.206803	0.0684643	-0.261279	-0.13417	0.0727659	sp_v2.0_unigene5281	7.3.13.15	-0.0962486	-0.107287	-0.19898	-0.234177	0.500669	0.407552
AT1G67750	0.179977	0.0700353	-0.0614974	-0.054567	-0.158044	sp_v2.0_unigene28790	8.3.5.14	0.00590013	0.0413581	0.168844	-0.00634278	-0.239482	0.407341
AT5G05310	-0.284969	0.151724	0.0899691	0.024892	-0.0194718	sp_v2.0_unigene9615	12.2.14.10	-0.152355	-0.083634	0.0852337	0.247387	-0.13824	0.407332
AT5G39410	-0.0353019	-0.288221	0.113523	0.112638	0.0596198	sp_v2.0_unigene343	5.1.21.8	-0.656317	-0.783907	-0.677932	-0.0990478	1.15446	0.407218
AT5G25757	-0.0304693	-0.122518	0.108494	0.0828789	-0.0512736	sp_v2.0_unigene6536	2.2.23.12	0.265148	-0.178319	0.848898	-0.52154	-1.26272	0.407027
AT5G65460	0.474291	-0.131015	-0.274721	-0.028989	-0.166731	sp_v2.0_unigene3418	9.4.5.10	0.467084	0.613589	-0.0914076	-0.288635	-1.59796	0.406992
AT2G19490	0.115117	0.450514	-0.0633389	-0.291613	-0.365174	sp_v2.0_unigene961	5.1.10.15	0.277763	0.178598	-0.391107	-0.413951	0.192565	0.406689
AT1G79570	0.11291	0.129776	-0.134641	-0.0976421	-0.0305999	sp_v2.0_unigene2523	7.2.20.11	0.191803	-0.129048	-0.238187	-0.124258	0.236449	0.406151
AT5G19440	0.0524841	-0.272179	0.0502394	-0.0401955	0.172389	sp_v2.0_unigene61054	8.2.10.13	0.0901325	-0.0392459	-0.000716207	-0.0395515	-0.0146344	0.405549
AT1G61040	-0.11961	-0.123735	0.0648916	-0.0289635	0.183486	sp_v2.0_unigene2489	3.1.10.3	0.0501511	-0.0900193	-0.133283	0.0046488	0.150735	0.405435
AT1G64950	-0.423375	0.0914855	0.0259176	0.0100788	0.218741	sp_v2.0_unigene21234	3.2.5.13	-1.85436	-2.21528	-3.50993	-1.43685	2.01826	0.405342
AT5G37530	0.0385236	0.158924	0.0938848	-0.0484493	-0.282319	sp_v2.0_unigene36363	9.2.21.23	0.166812	-0.051213	0.0295587	-0.0732491	-0.087571	0.405192
AT1G20370	-0.0953887	0.0170708	0.105925	0.154193	-0.212411	sp_v2.0_unigene5598	9.1.16.21	0.536416	0.292681	0.0143397	-0.229712	-1.11427	0.403924
AT1G67510	0.181285	0.22527	0.168183	-0.0199327	-0.768101	sp_v2.0_unigene2626	2.4.19.11	-1.25473	-0.204438	0.730776	0.666407	-1.10035	0.403554
AT2G16850	-0.299388	0.0299351	0.391256	0.387671	-0.871385	sp_v2.0_unigene24177	9.3.16.15	0.095016	-0.05579	-0.0106775	0.0544098	-0.0911181	0.4031
AT2G45240	0.125569	0.134819	0.135597	0.0349314	-0.539409	sp_v2.0_unigene11383	1.1.19.19	0.142813	0.247928	0.192171	-0.540125	-0.187296	0.402539
AT3G26340	0.271011	0.128885	-0.0331429	-0.128589	-0.307779	sp_v2.0_unigene61634	3.3.20.21	-0.159277	0.479338	-0.00751518	-0.258091	-0.185369	0.402449
AT3G48170	-0.168702	-0.199395	0.0520976	-0.260224	0.451765	sp_v2.0_unigene7806	11.4.23.2	0.074995	-0.141549	-0.0873848	0.0324287	0.105863	0.402317
AT2G39800	0.2983	0.24658	0.096169	-0.137385	-0.723045	sp_v2.0_unigene8531	8.2.23.4	0.216656	-0.157516	0.64199	-0.871243	-0.261467	0.402135
AT4G21960	-1.26451	-0.28791	-0.154161	0.770701	0.214021	sp_v2.0_unigene16099	8.4.12.15	-0.739748	-0.798135	-0.121712	1.41274	-2.03178	0.402066
AT2G29380	-0.0779999	-0.304264	-0.158422	0.135746	0.319744	sp_v2.0_unigene5092	1.3.18.3	-0.0551334	0.0196472	-0.0116185	-0.00545842	0.0504394	0.401861
AT2G31580	-0.299902	-0.509134	-0.476242	-0.229546	0.936061	sp_v2.0_unigene36196	9.3.18.15	0.169669	-0.0544265	-0.127943	-0.0756272	0.0678562	0.401364
AT1G02170	0.0714699	-0.104101	-0.112656	0.129633	-0.000102009	sp_v2.0_unigene994	7.4.14.21	0.0409688	0.0143935	-0.0283132	0.0050144	-0.033391	0.399739
AT1G23280	-0.13489	-0.134928	0.14124	0.301208	-0.245511	sp_v2.0_unigene1812	3.3.21.11	-0.0606136	0.053056	-0.0148206	0.0422181	-0.0229647	0.399585
AT1G61110	0.0688787	0.107204	0.0818952	-0.131857	-0.147366	sp_v2.0_unigene22995	9.1.7.4	-0.0689624	0.0428137	0.0717157	0.0301729	-0.0824454	0.399335
AT5G15080	-0.0737223	-0.0390764	0.269191	0.0935719	-0.314018	sp_v2.0_unigene783	2.2.22.17	0.222797	0.31071	0.0298251	-0.213679	-0.495197	0.398252
AT1G18450	-0.0404695	-0.15529	0.247426	0.224351	-0.368904	sp_v2.0_unigene522	9.4.12.8	0.100463	0.0533488	0.000531111	-0.0165886	-0.14996	0.397724
AT4G02350	0.336273	-0.0878728	0.091844	-0.129624	-0.291947	sp_v2.0_unigene26297	6.2.9.11	0.0113261	-0.0187263	0.0440882	-0.0468411	0.00852937	0.397686
AT5G45820	0.0819025	0.301477	0.251445	-0.260202	-0.548328	sp_v2.0_unigene27783	2.1.19.23	0.0633844	-0.0278114	0.00421758	0.0301082	-0.0737542	0.397222
AT1G07380	-0.531563	-0.762338	0.219679	0.514132	0.171266	sp_v2.0_unigene9212	5.2.4.10	-0.0763471	-0.109583	0.0326753	0.448389	-0.439744	0.396943
AT3G05420	0.533408	-0.117868	-0.0214308	-0.261758	-0.300838	sp_v2.0_unigene17997	3.4.10.17	0.199887	0.244398	-0.266213	-0.380815	0.0939526	0.396395
AT3G19430	-0.564846	-0.299377	-0.0502328	-0.0664576	0.669579	sp_v2.0_unigene21077	2.4.18.16	-0.0655335	0.00595694	0.0544301	0.00407823	-0.00145646	0.395743
AT2G35800	-0.662463	-0.280686	0.112462	-0.0511432	0.583769	sp_v2.0_unigene6983	7.4.18.6	-1.61591	-0.674603	0.551847	0.97903	-0.712799	0.395546
AT5G19820	0.462712	0.324402	-0.22879	-0.251826	-0.56375	sp_v2.0_unigene2257	3.2.15.15	-0.0235128	0.0500286	0.0669864	0.085566	-0.197186	0.394989
AT5G02790	0.142521	0.232728	-0.108593	-0.158673	-0.155579	sp_v2.0_unigene853	6.3.21.13	0.196622	0.20615	-0.0131739	0.508903	-1.80337	0.394561
AT4G32530	0.897844	0.320668	-0.256073	-0.457499	-1.63397	sp_v2.0_unigene17902	1.2.13.9	-0.0165025	0.0676261	-0.0663763	0.0894533	-0.0825576	0.394089
AT3G12160	-0.611855	-0.368761	-0.153408	0.264044	0.557026	sp_v2.0_unigene2536	6.4.12.2	0.0151864	-0.00440955	-0.0825918	-0.0419008	0.106664	0.393746
AT5G19360	0.0731924	0.455263	0.0822448	-0.31814	-0.48165	sp_v2.0_unigene43102	8.1.13.23	-0.294176	0.0362611	0.4121	0.170628	-0.508734	0.392275
AT5G06950	-0.628643	0.113834	0.0943765	0.109733	0.169262	sp_v2.0_unigene4849	9.3.14.14	-0.285316	-0.278321	-0.375041	0.0634786	0.621826	0.392016
AT2G26000	-0.188084	-0.132132	0.248227	-0.0253872	0.0558124	sp_v2.0_unigene9683	8.4.1.3	-0.24746	-0.0287988	-0.057776	-0.014348	0.294591	0.39147
AT1G73950	0.497371	-0.470236	-0.17792	-0.162074	0.122738	sp_v2.0_unigene5050	1.4.6.1	0.0291544	0.010612	-0.10922	-0.135113	0.182077	0.390575
AT1G51540	0.734859	-0.0392092	-0.353125	-0.25581	-0.430172	sp_v2.0_unigene9597	8.3.10.13	0.01913	0.201794	-0.0344304	-0.00631354	-0.210106	0.38994
AT4G30550	0.171421	-0.054773	-0.130636	-0.182652	0.159081	sp_v2.0_unigene6800	4.3.14.7	0.0879674	-0.28541	-0.199267	0.15986	0.17434	0.389026
AT1G80830	-0.686065	0.154019	-0.18724	0.189294	0.318807	sp_v2.0_unigene30075	6.1.19.21	-0.0344733	-0.0633811	-0.541084	-0.185813	0.585141	0.388152
AT1G01720	0.288354	-0.364253	-0.10787	-0.105815	0.194902	sp_v2.0_unigene15936	9.2.21.10	-2.00177	-2.44364	-2.0766	0.359782	1.607	0.386144
AT2G41700	0.362051	-0.0686535	0.0666216	-0.025385	-0.451266	sp_v2.0_unigene3713	1.4.3.6	0.0793308	-0.13717	-0.129984	0.276879	-0.138031	0.385981
AT2G41620	0.240583	0.0631487	-0.081462	-0.131303	-0.127084	sp_v2.0_unigene1892	6.2.12.3	-0.0389538	0.303924	-0.0199475	-0.0420992	-0.260787	0.385648
AT5G48020	0.0729375	-0.0734852	-0.0628899	-0.000543606	0.0577435	sp_v2.0_unigene6979	2.2.18.11	-0.154143	-0.272372	-0.0858275	0.273798	0.166261	0.385601
AT3G08730	-0.164149	-0.18005	0.0581942	0.10998	0.143392	sp_v2.0_unigene11489	8.2.7.7	-0.0441818	-0.0494927	-0.0962937	-0.10536	0.261685	0.385491
AT5G58490	0.0811351	-0.344066	0.0249015	-0.0776236	0.250118	sp_v2.0_unigene42854	6.1.2.3	-0.237753	-0.154328	0.118844	0.107699	0.124344	0.38527
AT1G50460	-0.00659808	-0.052531	0.0271607	-0.123661	0.142034	sp_v2.0_unigene3209	9.4.13.5	-0.493717	0.00982621	-0.191849	0.0637768	0.446036	0.384927
AT4G02080	0.0969386	0.368359	0.202793	-0.351269	-0.504723	sp_v2.0_unigene17874	10.1.23.21	0.179255	-0.111539	0.0919272	0.119948	-0.340785	0.38381
AT3G11540	-0.325081	-0.443143	0.191155	0.1483	0.282471	sp_v2.0_unigene1596	7.3.6.7	-0.474125	-0.248927	-0.691335	-0.382357	1.03711	0.383379
AT1G12410	0.0871048	-0.0449807	0.0598112	-0.185862	0.0662727	sp_v2.0_unigene12967	9.2.13.1	0.0428736	-0.0754608	-0.100932	-0.0367481	0.155123	0.38319
AT2G32850	0.17538	-0.128479	0.0857316	-0.200754	0.0350918	sp_v2.0_unigene3239	1.1.12.14	0.159779	0.122197	-0.111832	-0.161038	-0.03697	0.383074
AT4G34490	-0.167132	-0.201812	0.0764771	0.099963	0.155419	sp_v2.0_unigene28269	4.3.18.16	-0.062521	0.00715277	0.0332357	0.0506368	-0.0314833	0.382632
AT1G32990	0.277063	0.174326	-0.0305664	-0.0445772	-0.491616	sp_v2.0_unigene29232	1.4.21.22	-0.584088	-0.170047	0.731995	0.443931	-1.2417	0.382297
AT3G61440	0.41847	0.0728886	0.0440511	-0.154761	-0.551344	sp_v2.0_unigene8057	4.4.18.21	-0.0804782	-0.137655	0.109672	0.509418	-0.637553	0.381958
AT1G56070	-0.261686	-0.311447	0.229224	0.0675343	0.188939	sp_v2.0_unigene21540	3.2.19.23	-0.891637	-1.1345	-1.42012	-0.734805	1.59976	0.38188
AT2G01170	0.210827	0.194364	0.28513	-0.00400456	-1.05086	sp_v2.0_unigene10602	1.2.4.23	-0.168084	0.0307695	0.149447	0.0568922	-0.0907216	0.381776
AT1G28230	0.242242	-0.489902	-0.564014	-0.322282	0.703877	sp_v2.0_unigene972	9.1.2.23	-0.0181732	0.0564832	-0.00767852	-0.114467	0.0761136	0.381314
AT3G45970	0.849365	-0.115923	-0.213954	-0.414085	-0.593281	sp_v2.0_unigene16421	7.1.21.3	0.939035	-1.43488	-1.05685	-1.03523	0.802613	0.381183
AT1G55900	0.339207	0.0785389	0.108182	-0.175831	-0.482242	sp_v2.0_unigene22513	1.3.2.18	0.0480885	0.277778	-0.150319	-0.137547	-0.0836544	0.380496
AT3G05350	-0.0179315	0.0043519	0.213116	-0.0111418	-0.221228	sp_v2.0_unigene28276	4.1.3.15	0.0838918	0.0875639	-0.0232646	-0.0400323	-0.118859	0.380471
AT4G03210	-0.0842114	0.132247	0.0225026	-0.0191775	-0.0616228	sp_v2.0_unigene27886	9.4.18.15	0.955851	0.642613	-0.127731	-0.953297	-3.89107	0.380238
AT1G01510	-0.438096	-0.145487	0.221089	0.136782	0.12797	sp_v2.0_unigene8257	3.2.16.3	-0.0904223	0.091549	0.0349951	-0.0237763	-0.018833	0.380218
AT5G57800	0.267243	-0.122285	0.00770847	-0.0103831	-0.185118	sp_v2.0_unigene5585	6.2.3.2	-0.0268042	-0.0342284	0.0703456	0.280925	-0.364177	0.37973
AT4G17890	0.567746	-0.174015	-0.177676	-0.149462	-0.241766	sp_v2.0_unigene26735	7.1.22.18	0.227619	0.242727	0.146338	0.114481	-1.13122	0.379456
AT5G66120	0.213971	0.113137	0.226505	0.0140886	-0.789024	sp_v2.0_unigene6401	2.2.19.1	-0.127199	0.125137	-0.10974	0.264824	-0.208333	0.379443
AT1G04910	-0.460391	-0.264729	0.041722	0.300241	0.238988	sp_v2.0_unigene10276	4.4.16.16	-0.0975606	0.0469841	-0.18647	0.0030934	0.203371	0.379129
AT3G11760	0.00832078	0.301258	-0.126179	-0.117228	-0.114372	sp_v2.0_unigene1592	12.2.2.19	0.0532086	0.0175025	-0.0923881	-0.0072936	0.0247428	0.379008
AT3G09770	-0.0659491	0.115267	-0.130935	-0.107943	0.163961	sp_v2.0_unigene13985	5.2.15.14	-0.371017	-0.0434029	0.028424	0.0786736	0.239344	0.378699
AT3G51370	-0.444197	-0.31762	0.175549	0.185556	0.258175	sp_v2.0_unigene4725	4.3.11.11	-0.124398	0.0185094	-0.0564669	-0.13799	0.262193	0.377753
AT4G36190	-0.214703	-0.226752	0.0455554	0.107302	0.231958	sp_v2.0_unigene27504	8.1.17.16	-0.722688	-0.0957421	0.327203	0.522299	-0.38191	0.376996
AT5G12250	0.584564	-0.0335528	-0.360382	-0.2315	-0.163759	sp_v2.0_unigene15395	2.2.21.8	0.0843524	-0.0168949	0.0962843	-0.0943399	-0.0805252	0.376612
AT2G35040	0.119077	0.229287	0.0709162	0.0841152	-0.663639	sp_v2.0_unigene2204	11.2.5.23	0.0829397	-0.0625074	0.10953	-0.0640698	-0.0773625	0.376256
AT5G50400	0.295296	0.0828566	-0.161055	-0.0284574	-0.25341	sp_v2.0_unigene9549	2.3.16.20	0.068486	0.165748	0.149468	-0.252277	-0.18294	0.376189
AT1G08110	-0.20466	-0.22753	-0.109851	0.129992	0.330203	sp_v2.0_unigene10647	5.2.22.9	0.0191252	0.010415	-0.0902864	-0.140316	0.179834	0.376175
AT5G16510	0.169905	0.0809541	0.00161517	0.272227	-0.716653	sp_v2.0_unigene16105	3.2.23.10	-0.112985	-0.303001	0.105924	0.357043	-0.139583	0.374435
AT2G16850	-0.0846759	0.0500884	0.229627	0.107102	-0.373176	sp_v2.0_unigene82189	3.2.11.7	0.095016	-0.05579	-0.0106775	0.0544098	-0.0911181	0.374201
AT3G62980	-0.312006	-0.0537302	0.261228	0.0865271	-0.0428615	sp_v2.0_unigene1128	4.3.12.12	-0.406537	-0.0936738	-0.0410975	-0.0428946	0.449761	0.373937
AT1G01350	-0.00900299	0.0987172	-0.0508629	0.035117	-0.081001	sp_v2.0_unigene5081	5.1.15.5	-0.0237047	0.0390667	0.0729363	-0.0142964	-0.0787879	0.373157
AT1G66340	-0.27127	-0.27081	0.0368656	0.121905	0.296901	sp_v2.0_unigene680	5.2.19.23	0.0957674	-0.132256	-0.0914727	-0.0354355	0.143604	0.372978
AT1G47260	0.383871	0.476767	-0.220361	-0.115584	-0.93738	sp_v2.0_unigene22729	8.3.5.1	0.00209414	0.0556535	0.599085	-0.460259	-0.478735	0.37242
AT1G32450	0.479222	0.0280697	-0.28579	-0.140888	-0.219089	sp_v2.0_unigene13416	12.1.2.12	0.0376182	0.123294	0.0421434	-0.0164735	-0.207437	0.372045
AT5G12860	-0.250476	0.0721915	0.0885707	0.311916	-0.315815	sp_v2.0_unigene29881	12.4.4.16	0.0940208	-0.0237913	0.0776946	0.0142559	-0.178283	0.371169
AT3G09010	0.353472	-0.153727	-0.307351	-0.147082	0.153472	sp_v2.0_unigene5434	4.1.13.8	0.0108754	-0.0564551	-0.059718	0.0773669	0.0232794	0.371105
AT5G18280	0.163327	0.0411298	-0.0462363	-0.119437	-0.0555793	sp_v2.0_unigene16721	3.1.5.4	0.0536546	0.0114483	0.0154099	0.0338106	-0.120778	0.371082
AT1G78800	0.17454	0.283473	-0.0815392	-0.101716	-0.363453	sp_v2.0_unigene28534	2.4.2.13	0.121975	0.0044562	-0.102133	-0.0450193	0.0111404	0.370905
AT3G17390	0.256021	-0.106017	-0.0587123	-0.260889	0.113668	sp_v2.0_unigene15598	8.1.22.19	0.304386	-1.17586	0.871857	-0.500529	-0.348092	0.370348
AT1G58280	0.739862	0.0359067	-0.331279	-0.290618	-0.530324	sp_v2.0_unigene20570	5.3.22.12	0.0225924	0.0161552	0.073307	0.0307102	-0.153101	0.370065
AT1G71040	0.181047	-0.273271	0.0225994	0.0306973	0.00224727	sp_v2.0_unigene27960	6.2.17.20	0.0580249	-0.0368202	-0.0990725	0.121263	-0.0546322	0.36933
AT5G22480	-0.0993177	0.202577	-0.186835	-0.0610409	0.109254	sp_v2.0_unigene25590	5.3.19.11	0.373081	0.214044	-0.271842	-0.426116	-0.04034	0.368885
AT3G53000	0.189541	-0.367581	-0.0446211	-0.0971317	0.238889	sp_v2.0_unigene1945	6.3.14.17	-0.0202072	0.0133521	-0.0118927	-0.0918757	0.10369	0.368435
AT2G38040	-1.23558	-0.3395	0.230066	0.425466	0.343825	sp_v2.0_unigene5435	3.1.16.24	-0.772457	-0.539613	0.303899	1.08971	-1.45862	0.368001
AT1G73720	-0.536409	-0.298351	0.0316465	0.247206	0.365412	sp_v2.0_unigene2478	8.2.8.10	0.0374682	-0.201907	-0.164419	0.267157	0.0123069	0.367986
AT1G15520	-0.0451826	0.155296	0.0122658	0.00722367	-0.146204	sp_v2.0_unigene1169	3.2.8.4	-0.00971923	-0.019173	0.0249259	0.0681842	-0.0677993	0.367761
AT5G62670	-0.143286	-0.00779922	0.132464	0.0929646	-0.0935514	sp_v2.0_unigene9442	3.4.8.4	0.129919	0.0339507	0.016573	0.200426	-0.4712	0.367328
AT1G44170	0.269957	0.310031	0.21276	-0.327843	-0.739698	sp_v2.0_unigene55453	1.4.2.2	0.00357684	0.0136716	-0.0148975	0.0291486	-0.032301	0.367292
AT5G36110	-0.205185	0.0627168	0.0905356	-0.00658383	0.0397414	sp_v2.0_unigene19737	8.3.17.5	-0.0375165	-0.00440342	0.118999	0.0154368	-0.101631	0.367174
AT1G26370	0.175154	0.00308607	0.178361	-0.170254	-0.23703	sp_v2.0_unigene11527	9.2.8.16	-0.00586097	0.0905465	-0.00538263	0.0226189	-0.109043	0.366697
AT1G22150	0.815711	-0.588548	-0.756837	-0.470735	0.335065	sp_v2.0_unigene9377	2.2.2.15	0.0241092	0.00699507	-0.0686987	0.0448895	-0.00986397	0.366002
AT4G23160	-0.00448965	0.0862589	0.140165	0.00656689	-0.260324	sp_v2.0_unigene5974	1.2.8.10	-0.0504919	-0.0232622	0.104192	-0.0312107	-0.0044838	0.365661
AT4G19640	0.385022	-0.184587	-0.226306	-0.174934	0.102443	sp_v2.0_unigene17417	5.4.18.19	-0.0792169	-0.152611	-0.345609	0.0460204	0.416212	0.365324
AT1G10840	0.341981	0.238431	0.131222	-0.249029	-0.698736	sp_v2.0_unigene14425	8.2.18.15	-0.116212	0.115856	0.25812	-0.252266	-0.061481	0.365007
AT1G15780	-0.063686	0.220411	0.0204911	-0.0307346	-0.176428	sp_v2.0_unigene7671	6.4.10.19	0.0449502	0.0221318	-0.0290287	-0.00946112	-0.0301034	0.364914
AT3G62310	-0.126442	-0.17923	0.274252	-0.0419504	0.0286111	sp_v2.0_unigene31124	10.3.18.7	-0.126902	0.079975	0.0683471	-0.0309967	-7.83037e-05	0.364779
AT5G65010	0.202011	-0.0540246	0.0186997	-0.144784	-0.045591	sp_v2.0_unigene14320	1.4.23.13	0.310653	0.225377	0.225136	-0.0584913	-1.11562	0.364665
AT2G18220	0.135776	-0.0573064	0.146885	-0.0987757	-0.153193	sp_v2.0_unigene2725	4.4.1.5	-0.0259504	0.0927026	0.0447947	-0.00121212	-0.119097	0.364347
AT1G72340	-0.13416	-0.17033	0.202783	-0.0558572	0.120645	sp_v2.0_unigene887	8.4.2.13	-0.760334	0.222818	0.494561	0.0648601	-0.344182	0.36431
AT3G05100	-0.304708	0.0418832	0.179049	0.183073	-0.162461	sp_v2.0_unigene592	6.3.15.18	-0.368548	-0.423542	0.126921	0.214306	0.296005	0.3642
AT2G02710	-0.117612	-0.494696	0.207294	0.184664	0.107693	sp_v2.0_unigene11075	12.1.22.14	-0.912831	-0.881842	-0.756898	-0.457274	1.38187	0.363398
AT5G10480	0.126986	0.0564861	-0.0630194	0.0222	-0.159565	sp_v2.0_unigene16592	3.3.2.12	-0.332891	-0.514797	0.334499	0.884967	-1.32734	0.362654
AT2G45570	-0.383452	-0.0826572	0.0209253	0.231971	0.137548	sp_v2.0_unigene9536	9.3.8.1	-0.209328	-0.238148	-0.266615	-0.192199	0.660554	0.362164
AT4G30600	0.214122	-0.367939	0.0669611	-0.0846686	0.103805	sp_v2.0_unigene8161	2.4.2.15	-0.082748	-0.12524	-0.0750069	-0.0037057	0.253528	0.362157
AT5G44635	-0.276842	0.220156	0.473399	-0.0983687	-0.541031	sp_v2.0_unigene2924	5.3.10.12	0.172135	0.129398	-0.0374074	-0.0665459	-0.234275	0.362046
AT3G61350	-0.224429	-0.152964	0.199462	0.124587	0.00891756	sp_v2.0_unigene28254	11.2.3.16	0.0371912	-0.12128	-0.00662603	0.0998165	-0.0182071	0.361388
AT5G62530	-0.81458	-0.363792	0.352948	0.217419	0.280347	sp_v2.0_unigene1622	7.3.6.20	-0.209666	-0.107085	0.0606684	0.458977	-0.341381	0.361247
AT4G01130	0.108046	0.00157616	0.0231298	0.0501048	-0.201513	sp_v2.0_unigene24944	1.3.2.24	-0.181921	0.0453654	0.0614671	0.216035	-0.182027	0.360867
AT2G23810	0.446816	0.174281	-0.0184956	0.0293235	-0.997769	sp_v2.0_unigene15741	1.3.14.18	0.306278	-0.205589	-0.22202	0.124309	-0.0755922	0.360241
AT1G51580	0.15994	-0.0755024	-0.0934285	-0.176704	0.15281	sp_v2.0_unigene22389	2.2.3.2	0.0440246	0.0374212	-0.10766	0.0117958	0.00925291	0.358905
AT2G43590	0.412837	0.177917	-0.343649	-0.331394	-0.0669781	sp_v2.0_unigene15752	2.1.16.7	-0.0160085	0.0403179	-0.0120021	-0.0278129	0.0144595	0.358867
AT5G51340	0.0358706	-0.198623	0.0970882	-0.0247909	0.0715809	sp_v2.0_unigene35350	4.1.3.7	0.0372784	-0.0853452	-0.120555	-0.0305697	0.179381	0.358837
AT5G39450	0.00981542	0.215784	0.156568	-0.0401456	-0.425368	sp_v2.0_unigene7702	5.4.3.3	-0.192282	0.0426173	0.102978	0.0830621	-0.0565705	0.357924
AT4G24780	0.402783	0.13176	-0.125356	-0.233446	-0.295241	sp_v2.0_unigene29774	8.3.13.15	0.287335	-0.520159	0.817533	-0.236113	-1.0865	0.357572
AT3G12500	0.354194	0.075534	-0.260234	-0.170888	-0.0820274	sp_v2.0_unigene60588	4.4.11.20	0.0971951	-0.114756	-0.169304	0.123842	0.0396512	0.357061
AT2G37230	-0.129983	0.183306	0.175739	-0.184632	-0.0873366	sp_v2.0_unigene733	12.1.22.5	0.532019	0.498788	-0.0664201	-0.377184	-1.26507	0.356922
AT1G30890	0.0722519	0.120049	-0.127586	-0.0493132	-0.0289795	sp_v2.0_unigene17720	6.3.6.2	0.0371693	0.119102	0.0318988	0.0189083	-0.230578	0.355324
AT4G35640	-0.36781	-0.178876	0.115462	0.181502	0.168982	sp_v2.0_unigene14436	4.1.4.19	-0.014011	-0.0337842	-0.0376518	-0.020684	0.101388	0.353976
AT3G51050	0.014172	0.0311196	-0.0979989	0.160314	-0.125848	sp_v2.0_unigene2568	4.4.18.17	0.128248	0.0362694	-0.0923626	-0.0292696	-0.0533829	0.353381
AT3G48340	-0.0880479	0.105329	0.0035258	0.0192454	-0.0475333	sp_v2.0_unigene16675	4.1.12.2	-0.174667	-0.0619054	0.268188	0.0887572	-0.17091	0.353151
AT4G03420	-2.13417	-1.55841	0.476495	0.756454	0.435077	sp_v2.0_unigene5790	5.1.5.15	-0.198762	-0.206381	-0.265052	-0.148318	0.611194	0.350969
AT5G26710	0.288549	0.0306827	-0.271914	0.0584175	-0.172099	sp_v2.0_unigene1165	1.1.10.15	0.0761314	-0.0962777	-0.0106693	0.0069964	0.0184575	0.350531
AT1G07280	-0.206415	-0.230684	0.085735	0.141811	0.159066	sp_v2.0_unigene19342	5.1.17.17	-0.303784	0.111138	0.149438	-0.0834365	0.0797722	0.349278
AT4G16580	-0.373027	-0.0377445	0.129137	0.0806595	0.140808	sp_v2.0_unigene98	5.4.10.22	-0.295442	-0.36583	-0.423326	-0.288548	0.883407	0.349002
AT1G55020	-0.91617	-0.53568	0.0344275	0.572323	0.343904	sp_v2.0_unigene16655	11.3.5.1	-0.0501687	-0.0251092	-0.175885	-0.0044979	0.225668	0.348788
AT3G48425	-0.319294	-0.327574	0.188218	0.290607	0.0554073	sp_v2.0_unigene60	3.4.8.3	-0.00138653	-0.00840957	-0.0225967	0.0747373	-0.0452167	0.34775
AT3G26780	0.193301	0.173576	-0.0977282	-0.151454	-0.161771	sp_v2.0_unigene5461	3.3.18.1	0.0237593	-0.00695765	0.000856442	-0.0366693	0.0182199	0.347687
AT1G53750	0.198636	0.0899397	0.162278	-0.0176527	-0.553912	sp_v2.0_unigene30709	7.2.18.24	-0.0822879	0.0591593	0.130246	-0.0674561	-0.051723	0.347603
AT1G34210	-0.102914	-0.150026	0.232395	0.198413	-0.2423	sp_v2.0_unigene26997	9.3.19.17	0.113564	0.0446596	-0.0506581	0.0883418	-0.220918	0.34752
AT5G20950	1.08901	-0.0828609	-0.276262	-0.705926	-1.02984	sp_v2.0_unigene21428	3.1.3.17	-0.0459235	0.231668	0.102976	0.364217	-1.01168	0.346895
AT5G15490	0.547585	-0.0792464	-0.119587	-0.281242	-0.23705	sp_v2.0_unigene24219	1.2.13.20	0.0248153	0.0770383	0.082451	-0.0431162	-0.154524	0.346471
AT3G55260	-0.268736	-0.338506	0.0558366	0.145134	0.303107	sp_v2.0_unigene20655	8.1.16.19	-0.544296	-0.0143864	0.306189	0.30682	-0.233141	0.345939
AT3G05420	0.532178	-0.27147	-0.0771181	-0.215293	-0.126432	sp_v2.0_unigene14554	3.2.22.18	0.199887	0.244398	-0.266213	-0.380815	0.0939526	0.345861
AT4G13050	0.774252	-0.055638	-0.297834	-0.351184	-0.453806	sp_v2.0_unigene31159	8.3.17.21	0.0125972	0.082373	0.0556261	-0.0810972	-0.0773097	0.344722
AT4G33240	-0.0832904	-0.0233473	-0.120528	0.257027	-0.0629783	sp_v2.0_unigene3545	10.4.3.18	-0.214169	-0.026194	0.102196	0.0875948	0.0284939	0.344665
AT2G42520	-0.0604424	0.120661	0.0545152	-0.0611491	-0.0637307	sp_v2.0_unigene91988	12.3.10.7	-0.236571	-0.097457	0.517882	0.405925	-1.12101	0.344051
AT5G55280	-0.202055	0.092595	0.0909184	0.126814	-0.140071	sp_v2.0_unigene5043	5.3.8.12	-0.726656	-0.164854	0.117055	0.0922338	0.436311	0.343789
AT4G27960	0.0950145	-0.102986	0.144469	-0.430033	0.205707	sp_v2.0_unigene17118	3.3.9.11	-0.120265	-0.0916872	-0.257532	-0.105107	0.45975	0.343684
AT1G32790	-1.3091	-0.637598	0.178114	0.619055	0.363309	sp_v2.0_unigene7411	12.3.21.20	-0.300369	-0.402752	-0.426334	-0.315351	0.913596	0.343373
AT5G23490	-0.102024	0.0458572	-0.0148197	-0.0137866	0.0782124	sp_v2.0_unigene3893	11.3.19.14	-0.0101584	-0.0805664	-0.049735	0.0126375	0.11958	0.342572
AT2G26570	0.157957	0.0284353	-0.12982	-0.192983	0.105206	sp_v2.0_unigene18113	4.3.16.16	-0.430587	0.0524365	-0.418626	-0.19385	0.676826	0.342366
AT3G02470	-0.270646	-0.812142	-0.333963	-0.216428	0.9616	sp_v2.0_unigene10794	5.3.14.20	-0.123884	-0.294752	-0.330116	0.5132	0.0626594	0.342319
AT2G16570	0.945612	0.117357	-0.224648	-0.585704	-1.09813	sp_v2.0_unigene10731	5.4.8.23	0.208175	0.462032	-0.0839325	-1.38178	0.189117	0.34225
AT2G36300	-0.192678	-0.14651	0.160923	-0.0436249	0.180619	sp_v2.0_unigene18299	8.4.20.14	-0.585435	-0.0802979	0.292144	0.429725	-0.292909	0.34144
AT5G66310	-0.105281	0.116032	0.0202466	0.052127	-0.0958811	sp_v2.0_unigene10060	2.4.19.17	-0.0302872	0.0268923	0.15182	-0.0822773	-0.079441	0.340027
AT5G61760	-0.0318734	-0.393703	0.0581737	0.246356	0.0472918	sp_v2.0_unigene9816	1.3.9.18	-0.249529	-0.067976	0.246527	0.0387909	-0.0126747	0.339586
AT5G08280	-0.128067	-0.316824	-0.0938019	0.132972	0.320204	sp_v2.0_unigene11567	1.3.7.17	-0.740866	-0.533388	0.301102	0.768486	-0.367502	0.338109
AT1G04870	-0.265443	-0.259705	0.022166	0.240672	0.183674	sp_v2.0_unigene15367	7.1.19.17	-0.00847428	0.00223047	-0.0298608	0.0531955	-0.0185358	0.337311
AT3G05520	0.163967	-0.492691	0.102329	0.0653654	0.0691289	sp_v2.0_unigene18072	9.2.9.17	-0.0105558	-0.303949	-0.501581	0.183045	0.438983	0.33674
AT3G58580	-0.818858	-0.108808	-0.0568317	0.301276	0.391931	sp_v2.0_unigene10139	8.4.14.23	-0.0912094	0.0208481	0.0857757	0.0581525	-0.0826538	0.336428
AT2G38730	0.307115	0.273993	-0.182973	-0.229543	-0.286608	sp_v2.0_unigene8954	3.3.18.2	0.0871705	-0.026234	0.0604797	0.0998961	-0.249434	0.336366
AT2G02090	-0.465433	-0.501713	-0.353944	-0.066627	0.873553	sp_v2.0_unigene1529	9.4.10.22	-0.326617	-0.154041	0.0668315	0.319596	0.0121697	0.335853
AT1G25280	0.0945525	0.0283669	0.0578596	0.128147	-0.361046	sp_v2.0_unigene2042	5.2.13.12	-0.203498	-0.0540262	0.174895	0.145518	-0.0995822	0.335635
AT5G50900	0.0803623	0.0644574	-0.00687525	-0.0253301	-0.121575	sp_v2.0_unigene331	12.3.15.10	-0.0239692	-0.0772146	0.289517	0.00683534	-0.248775	0.335238
AT5G09810	0.436035	0.0286586	-0.00139334	-0.0949341	-0.53177	sp_v2.0_unigene25619	1.1.14.18	-0.267301	-0.0523366	0.178884	0.580916	-0.793486	0.33495
AT3G24530	0.645385	-0.119272	-0.217776	-0.291376	-0.25467	sp_v2.0_unigene14366	5.1.22.6	0.128802	0.106584	0.03673	0.143083	-0.514799	0.334921
AT1G47670	-1.49388	-0.618012	0.694132	0.582368	-0.187446	sp_v2.0_unigene200	6.3.6.6	0.0439541	-0.0917564	0.167387	0.128157	-0.295543	0.334702
AT3G13470	0.193765	0.322863	-0.0316629	-0.0597129	-0.582732	sp_v2.0_unigene17232	6.4.8.14	-0.0551597	0.0376566	0.0341657	0.0153242	-0.0344206	0.334177
AT1G30580	0.0873662	0.0907643	-0.293902	0.00773123	0.0725463	sp_v2.0_unigene18960	4.4.15.23	-0.00729893	-0.096427	-0.0775928	-0.0678597	0.224053	0.334075
AT4G10490	-0.683025	-0.230034	0.0528387	0.284168	0.344278	sp_v2.0_unigene9272	2.1.15.6	-0.15439	0.00948694	0.161765	0.121307	-0.170532	0.333584
AT5G18840	1.30054	-0.00432892	-0.863333	-0.938826	-1.09402	sp_v2.0_unigene2815	5.4.2.7	0.0502843	0.0206895	0.121213	0.046823	-0.269773	0.332077
AT2G40650	-0.0172933	0.135587	-0.0259064	-0.0357283	-0.0654717	sp_v2.0_unigene9484	7.2.8.8	-0.073391	0.034384	0.087388	0.0570989	-0.116125	0.331922
AT5G45600	-0.137022	-0.270602	-0.0138703	0.174771	0.192088	sp_v2.0_unigene4060	2.1.21.5	-0.109682	-0.0142301	-0.0360153	-0.156125	0.2753	0.331635
AT5G01020	0.351317	0.0854642	-0.0201312	0.000374053	-0.563105	sp_v2.0_unigene35912	9.4.5.7	-0.193818	0.268693	-0.016071	0.128967	-0.25401	0.331465
AT3G02750	-0.221413	-0.401279	0.0161033	0.2479	0.246574	sp_v2.0_unigene2197	1.4.10.19	0.160657	-0.1592	-0.138552	0.0355672	0.0749058	0.330841
AT1G71070	-0.704643	-0.303183	0.00448112	0.155043	0.545354	sp_v2.0_unigene13178	12.4.6.15	-0.103206	-0.163406	0.0455665	0.27348	-0.096475	0.330746
AT4G36940	-0.0786944	0.263613	0.168543	-0.0829276	-0.350078	sp_v2.0_unigene5930	2.3.7.18	-0.0460854	-0.00856208	0.0728322	-0.0249192	0.00389189	0.329044
AT4G19640	0.0452187	-0.00234733	-0.308907	0.285733	-0.0839003	sp_v2.0_unigene27295	5.2.14.10	-0.0792169	-0.152611	-0.345609	0.0460204	0.416212	0.328807
AT1G25390	0.127124	0.0520048	0.0366273	-0.0520638	-0.18293	sp_v2.0_unigene27275	5.3.2.12	-0.0421624	0.150173	0.0243335	-0.11223	-0.0336692	0.327936
AT5G55540	-0.0779465	-0.085242	0.0179895	0.170609	-0.0411392	sp_v2.0_unigene2979	8.2.1.11	-0.066775	0.0357306	0.0746215	0.0147188	-0.063688	0.327619
AT5G12960	-0.341235	-0.378898	0.105819	0.101537	0.370264	sp_v2.0_unigene27189	3.1.11.2	-0.696355	-0.544713	-0.271476	1.11649	-0.513155	0.327482
AT5G23190	0.171379	0.316834	0.0435962	-0.115455	-0.568108	sp_v2.0_unigene21216	10.2.3.4	-0.822591	-0.25221	0.515897	0.80148	-1.24402	0.327209
AT4G29130	0.177836	-0.24274	0.0729804	-0.202422	0.141037	sp_v2.0_unigene21688	6.3.21.18	0.937933	-0.0771508	-0.320109	-0.504875	-0.665296	0.327066
AT5G53180	-0.787784	-0.47409	0.454859	0.269841	0.169312	sp_v2.0_unigene11203	8.2.8.21	-0.0774729	0.0617395	0.115768	-0.0578552	-0.05242	0.325769
AT4G34110	-0.039693	-0.231358	0.251481	0.16555	-0.212094	sp_v2.0_unigene14886	6.2.15.6	0.250545	-0.317891	-0.196709	0.257524	-0.0890566	0.325596
AT4G11380	0.174101	-0.282224	0.20785	0.015294	-0.17822	sp_v2.0_unigene4147	8.1.17.13	0.0835217	0.0664509	-0.0227075	0.193815	-0.386292	0.32491
AT5G23850	-0.761987	0.0535238	0.476986	0.412607	-0.622381	sp_v2.0_unigene15711	1.2.12.14	-0.12	-0.120726	0.103034	0.0247907	0.0958917	0.324697
AT4G03415	0.0884178	0.0271713	0.142258	-0.154409	-0.127127	sp_v2.0_unigene907	1.4.12.12	-0.0547395	0.0394154	0.0558594	-0.115518	0.0662692	0.324431
AT3G55000	0.0916121	-0.156325	0.153372	-0.00832932	-0.103576	sp_v2.0_unigene602	6.1.8.19	0.0610688	0.171542	0.109325	0.0368687	-0.462173	0.324404
AT2G34260	-0.313699	0.417957	0.0880272	-0.12735	-0.182848	sp_v2.0_unigene9297	2.4.9.19	0.0965831	0.141982	0.0286051	-0.331159	0.0178066	0.324116
AT3G57520	-1.39167	-0.966167	-0.137766	0.196249	1.03729	sp_v2.0_unigene6301	4.4.19.13	-0.169297	0.0944705	0.117955	-0.159559	0.0875399	0.323153
AT5G53140	0.282612	-0.330194	-0.263494	-0.0620616	0.25968	sp_v2.0_unigene17341	8.2.11.18	0.00272843	-0.0117715	-0.0917656	0.0912825	0.00366373	0.322647
AT3G19990	0.387969	-0.0577858	-0.0742429	-0.681598	0.210885	sp_v2.0_unigene16204	8.3.10.20	-0.455761	-0.419812	-0.416974	-0.401252	1.01232	0.322196
AT1G47550	0.49739	-0.22707	0.180331	-0.0923559	-0.593267	sp_v2.0_unigene262	9.4.6.20	-0.0127212	0.214025	0.0302247	-0.0473292	-0.217655	0.322029
AT2G02800	-0.00984951	-0.482523	0.22479	0.130663	0.0393845	sp_v2.0_unigene17360	8.2.6.13	-0.353305	-0.352483	-0.164276	-0.0691555	0.667578	0.321471
AT1G09230	0.0534878	-0.212754	0.0476054	0.147	-0.0611072	sp_v2.0_unigene2943	1.3.23.13	-0.0767235	-0.0676517	-0.0808325	0.11588	0.0955246	0.321421
AT2G11520	0.00151362	-0.0304236	-0.0979564	-0.0414218	0.155445	sp_v2.0_unigene1736	11.1.18.3	0.139365	-0.255788	-0.231244	0.238307	0.0420038	0.321355
AT1G30080	0.182551	0.439951	-0.0461908	-0.190251	-0.591594	sp_v2.0_unigene3478	6.1.14.16	-0.137489	-0.0106991	0.272462	0.103891	-0.293796	0.321316
AT2G33490	-0.6611	-0.412288	0.207475	0.401553	0.189766	sp_v2.0_unigene9997	11.2.19.2	-0.258371	-0.186746	-0.219846	-0.213575	0.645543	0.319624
AT2G01490	0.0247168	-0.0991717	0.083442	-0.0621075	0.0450857	sp_v2.0_unigene5995	10.3.2.21	-0.40887	-0.463656	-0.511642	-0.422682	1.05254	0.319328
AT2G16500	0.531254	-0.094991	-0.0472871	-0.161988	-0.401655	sp_v2.0_unigene7112	4.4.17.12	-0.0766875	0.211721	-0.0256229	0.494781	-0.993679	0.318493
AT5G51880	0.517479	0.0711996	-0.295148	-0.30491	-0.162498	sp_v2.0_unigene22245	2.1.3.18	0.0694577	0.0983543	0.199246	-0.22529	-0.190002	0.318
AT5G67360	-0.23087	-0.240129	0.219429	0.0997442	0.0913315	sp_v2.0_unigene10705	2.3.19.22	-0.385847	-0.00611152	-0.259421	0.393546	0.124138	0.317559
AT1G10390	0.185343	0.266827	-0.191227	0.000771571	-0.352255	sp_v2.0_unigene27110	10.1.13.9	0.0902228	0.00887574	-0.271481	0.0820509	0.0597762	0.31695
AT5G64440	0.61179	-0.00319395	0.0267063	-0.28219	-0.65965	sp_v2.0_unigene9	8.3.20.22	-0.0728215	0.197233	0.0664683	-0.0393969	-0.180309	0.316625
AT3G26890	0.217851	-0.250644	-0.165139	0.0477647	0.0989238	sp_v2.0_unigene2234	11.2.21.17	-0.235755	-0.241772	-0.182248	-0.170835	0.618611	0.314947
AT5G05340	0.399025	-0.171832	-0.0754851	-0.0802543	-0.154	sp_v2.0_unigene14289	11.3.17.12	0.0683012	0.125928	0.0284174	-0.0779968	-0.163197	0.314794
AT1G76670	0.193723	0.0822093	0.0368895	-0.130062	-0.22102	sp_v2.0_unigene27882	6.1.4.6	0.0363133	-0.224424	-0.0259305	0.766383	-1.19963	0.314632
AT5G63220	-0.358048	-0.38408	0.26623	0.204942	0.135157	sp_v2.0_unigene8066	5.4.18.12	-0.198286	0.0544441	-0.0497318	0.277343	-0.133086	0.314216
AT4G10750	-0.117975	-0.0936659	0.188791	-0.0343046	0.0357238	sp_v2.0_unigene3429	12.2.18.2	0.00911495	-0.0907758	-0.00476218	-0.0562634	0.132495	0.313141
AT2G14740	0.0382702	0.105109	-0.15451	-0.279143	0.232692	sp_v2.0_unigene8698	12.1.13.19	-0.582654	-0.563722	-0.590472	0.154515	0.909611	0.31309
AT1G48430	-0.0218146	0.12302	0.110232	0.202165	-0.522489	sp_v2.0_unigene4584	8.4.4.3	-0.163587	0.0706797	-0.0920947	0.180881	-0.0214369	0.312813
AT3G46790	0.0193656	0.215728	0.171517	-0.0476376	-0.451199	sp_v2.0_unigene20275	7.2.10.14	0.052791	0.0131968	-0.0528874	0.0349147	-0.0513398	0.312754
AT4G36760	-0.241235	0.0876157	0.0337558	0.118774	-0.0263791	sp_v2.0_unigene27501	1.4.12.9	-0.00989053	-0.0532592	0.00659649	0.0995941	-0.0483812	0.312412
AT2G46930	0.80006	0.224353	-0.307718	-0.540858	-0.74833	sp_v2.0_unigene2759	3.4.16.4	0.0880908	-0.0917843	0.110683	0.230047	-0.422631	0.310388
AT2G34590	-0.562639	-0.274617	-0.0512954	0.244672	0.42908	sp_v2.0_unigene17599	5.1.20.18	-1.15716	-0.499529	0.72092	0.764495	-1.00793	0.309777
AT1G19660	0.0974304	-0.17564	-0.0200128	0.0365813	0.0466374	sp_v2.0_unigene16240	2.1.10.8	-2.25841	-2.07708	-2.3186	-0.811672	1.91984	0.309361
AT3G52880	-0.0788181	0.0484165	0.00766716	0.0393976	-0.0203046	sp_v2.0_unigene22232	6.4.5.4	-0.000223706	-0.0736443	0.269015	0.416323	-0.970262	0.309264
AT2G47510	0.401505	0.11516	-0.00454286	-0.174381	-0.487993	sp_v2.0_unigene16052	2.1.15.22	-0.0347017	0.0677765	0.0237847	-0.0118151	-0.0481146	0.30898
AT3G17390	-0.202871	-0.46779	0.0393406	0.0783223	0.405638	sp_v2.0_unigene15515	5.2.7.19	0.304386	-1.17586	0.871857	-0.500529	-0.348092	0.30898
AT3G19590	-0.0962104	0.0970247	-0.0589068	0.0588591	-0.00967731	sp_v2.0_unigene16524	1.2.17.1	-0.0517194	-0.0543818	0.00520601	0.154948	-0.0661091	0.308967
AT1G20190	1.42555	-0.196291	-0.834385	-1.13112	-1.23903	sp_v2.0_unigene22788	10.1.9.6	0.0667341	-0.0403313	0.0117127	0.141313	-0.202298	0.308629
AT1G80530	0.0292218	0.111029	0.0669029	-0.110375	-0.111341	sp_v2.0_unigene10757	11.4.14.4	0.0284011	0.296196	-0.271967	0.609207	-1.32696	0.30839
AT1G11020	0.04063	-0.0795276	-0.00507569	-0.0181712	0.0581059	sp_v2.0_unigene7594	10.2.22.5	0.055726	0.0358489	-0.0222945	-0.139504	0.0606859	0.308148
AT2G38110	0.463814	0.0850182	-0.117292	-0.315743	-0.260563	sp_v2.0_unigene4841	5.1.18.16	0.0163966	0.0211558	0.11178	-0.00177205	-0.160903	0.307298
AT5G64470	-0.0648925	0.0165551	-0.00656288	-0.262568	0.26709	sp_v2.0_unigene10085	1.2.22.22	-0.0592785	-0.0177278	0.0248372	0.0146933	0.035437	0.307232
AT4G39230	-0.0160036	-0.0192159	0.0148283	0.0485453	-0.0295735	sp_v2.0_unigene61792	6.4.15.13	0.154022	-0.0223638	-0.0471566	0.0544246	-0.15774	0.307222
AT3G27740	-0.222139	-0.124668	0.188052	0.205671	-0.0999832	sp_v2.0_unigene9486	2.3.13.22	0.164121	0.142295	0.212443	0.230476	-1.17141	0.307201
AT1G33780	0.303473	0.0886166	-0.304421	-0.312125	0.120773	sp_v2.0_unigene11469	7.4.12.24	0.397344	-0.169446	-0.314204	0.202068	-0.253096	0.306333
AT4G27690	0.111168	-0.0884793	0.194302	-0.0720222	-0.178028	sp_v2.0_unigene16808	4.4.22.12	0.0840354	0.137446	0.0664098	-0.326258	-0.00671676	0.303483
AT2G41060	-0.205932	0.133711	-0.0286555	0.375281	-0.398809	sp_v2.0_unigene60604	1.1.14.22	0.246655	-0.122	-0.144549	0.157939	-0.193833	0.303217
AT3G21620	0.00272275	0.0562027	0.222581	0.12933	-0.519156	sp_v2.0_unigene674	2.2.20.22	0.187046	0.25626	-0.0313438	-0.273647	-0.21515	0.302327
AT2G46170	0.58006	0.326261	-0.218726	-0.312986	-0.768491	sp_v2.0_unigene15405	8.4.17.15	-0.0176254	-0.00483249	0.0763044	0.0944071	-0.162386	0.301064
AT5G60790	-0.550232	-0.593646	0.6519	0.191489	-0.0873573	sp_v2.0_unigene15617	5.1.14.22	-0.0171352	0.00170754	0.0271582	-0.0363901	0.0236499	0.300977
AT3G51550	-0.898869	-0.375848	0.23438	0.219339	0.435565	sp_v2.0_unigene1369	9.1.6.13	-0.175505	-0.0854749	-0.0183168	0.413313	-0.229478	0.30084
AT3G02260	-0.361664	0.181737	-0.00496286	0.0621355	0.0661363	sp_v2.0_unigene1316	3.4.10.18	-0.316816	-0.154841	-0.417582	-0.24763	0.772284	0.300725
AT1G78060	-0.298786	-0.161255	-0.0637135	0.317075	0.124615	sp_v2.0_unigene2346	2.1.21.9	0.0769491	-0.0560425	-0.126829	0.132662	-0.0422206	0.300633
AT4G25680	0.259114	0.209462	0.0611079	-0.398233	-0.243069	sp_v2.0_unigene16318	8.3.5.24	0.123172	0.117496	-0.289836	-0.23822	0.214419	0.300379
AT1G71190	-0.1213	-0.244453	0.0862725	0.129059	0.112769	sp_v2.0_unigene26472	2.4.11.4	-0.132603	-0.17824	-0.194972	-0.283989	0.593716	0.300347
AT1G63290	0.20052	0.0592755	-0.246216	-0.198477	0.130101	sp_v2.0_unigene16328	11.4.20.22	0.768403	0.323557	-0.279071	-0.40609	-1.10031	0.299773
AT5G26570	-0.178601	-0.0701067	0.0744416	0.0516739	0.103603	sp_v2.0_unigene375	2.3.22.15	-0.0357842	0.0374919	0.0139402	-0.018304	0.00154058	0.299568
AT2G32830	-0.804843	-0.745716	-0.189054	0.427281	0.686457	sp_v2.0_unigene29086	9.3.13.17	-0.0492286	0.0333238	-0.177495	-0.223112	0.343951	0.297255
AT5G01020	0.355512	0.356837	-0.112521	-0.341593	-0.462346	sp_v2.0_unigene858	4.2.16.19	-0.193818	0.268693	-0.016071	0.128967	-0.25401	0.297225
AT5G09760	-0.608396	-0.455762	-0.371085	0.0623761	0.846044	sp_v2.0_unigene9896	5.4.10.17	-0.13755	-0.115395	-0.0278685	0.286512	-0.0480352	0.297086
AT1G17330	0.204692	-0.0267227	-0.242832	-0.0372111	0.0652827	sp_v2.0_unigene17749	8.2.8.2	-0.0238603	0.000298026	-0.0955819	0.10959	0.00198933	0.297077
AT2G34410	0.47501	0.0424281	-0.206512	-0.105621	-0.350722	sp_v2.0_unigene24987	7.2.4.5	-0.0253936	0.0987368	0.205712	0.0858496	-0.449997	0.296806
AT3G02870	0.068538	0.102768	-0.0740441	0.0788427	-0.198638	sp_v2.0_unigene24989	6.1.18.8	0.123213	-0.134613	0.34715	-0.050045	-0.392181	0.29663
AT5G40530	0.0377903	0.0968919	-0.07492	0.0438804	-0.11448	sp_v2.0_unigene28736	3.1.11.10	0.516327	0.114644	0.228329	-0.616961	-0.591913	0.295805
AT1G20160	0.232361	-0.246754	-0.422203	-0.211007	0.456528	sp_v2.0_unigene4571	1.4.18.8	-0.102356	-0.0245432	-0.0104443	0.0176538	0.111378	0.295154
AT5G19320	-0.152001	0.348019	0.075671	0.0227534	-0.400797	sp_v2.0_unigene2334	3.1.23.4	-0.0196015	0.0923612	-0.0714687	-0.0283883	0.0217604	0.294386
AT4G29120	-0.426716	0.0167246	0.327446	0.298452	-0.396361	sp_v2.0_unigene22748	3.1.12.18	-0.185329	-0.0385949	0.126042	-0.04792	0.122107	0.29424
AT2G25760	0.19351	-0.259718	0.0893797	-0.0629167	-4.68527e-05	sp_v2.0_unigene9450	5.3.22.13	0.0675472	-0.121375	-0.166709	-0.0605406	0.242423	0.294141
AT1G14590	0.0163652	0.0501201	-0.361828	0.121867	0.120247	sp_v2.0_unigene23306	7.4.19.20	0.0342222	-0.0646125	-0.074511	-0.140825	0.218011	0.293326
AT4G15560	-0.36031	0.108188	0.495969	0.0356537	-0.498504	sp_v2.0_unigene10107	8.1.19.10	0.357108	-0.277531	-0.353026	0.817436	-1.51899	0.293141
AT4G22140	-0.294791	-0.153978	0.130859	0.143473	0.119734	sp_v2.0_unigene7225	1.4.17.16	-0.295651	0.180187	0.24723	0.104087	-0.339118	0.292343
AT2G19950	0.388345	-0.185408	-0.175813	-0.122911	0.0116503	sp_v2.0_unigene3152	8.3.14.15	0.0639633	-0.0362409	0.0425869	0.0281001	-0.104936	0.291702
AT5G62500	-0.592839	-0.340891	0.254412	0.484882	-0.0662932	sp_v2.0_unigene13913	9.4.6.10	0.0247874	-0.0949398	-0.0033015	0.0287879	0.0405278	0.291034
AT1G05850	1.04766	-0.376651	-0.486285	-0.469766	-0.460635	sp_v2.0_unigene16033	4.2.19.6	0.225798	-0.408023	-0.599019	0.854957	-0.717826	0.290954
AT5G58730	-0.156475	-0.252484	0.0277928	0.189284	0.142331	sp_v2.0_unigene5151	12.1.14.3	-0.10775	0.0150052	0.0883103	0.00966732	-0.0120782	0.290497
AT1G72660	0.667493	-0.00711658	-0.581086	-0.47059	0.0377055	sp_v2.0_unigene25160	2.3.11.6	-0.1004	-0.0864138	-0.224974	-0.197828	0.483253	0.289648
AT5G66680	0.158047	-0.153633	0.124611	-0.0559409	-0.0999572	sp_v2.0_unigene16166	7.3.12.1	0.134651	0.19275	0.0440898	0.051961	-0.532142	0.289153
AT5G65720	-0.911612	-0.33631	0.226423	0.312641	0.338492	sp_v2.0_unigene25948	4.1.15.18	-0.0999531	0.028912	0.0737722	-0.198196	0.16683	0.288714
AT4G10925	0.100124	-0.262957	-0.00514785	0.167228	-0.0359043	sp_v2.0_unigene8581	11.3.19.15	-0.365374	-0.0364112	0.066792	0.499268	-0.344147	0.28869
AT5G03260	-0.0991887	0.326387	0.00320034	-0.00421207	-0.298198	sp_v2.0_unigene1808	5.4.15.3	0.0965818	0.00251662	0.00503329	-0.0233262	-0.0868742	0.287704
AT3G01140	-0.276214	0.157294	0.418772	-0.0261956	-0.433905	sp_v2.0_unigene4767	6.3.12.24	0.246748	0.171916	-0.050197	-0.0885548	-0.357255	0.286716
AT3G07680	0.0447671	-0.124608	-0.188427	-0.0866433	0.300952	sp_v2.0_unigene15877	2.4.21.1	0.934544	0.112193	-0.644886	-0.995774	-0.206174	0.286146
AT1G74470	-0.969759	-0.231419	0.0925401	0.235687	0.479125	sp_v2.0_unigene2545	3.2.12.20	-0.222958	-0.384687	-0.213993	0.76089	-0.285309	0.286072
AT2G43120	0.652825	-0.0306912	-0.229549	-0.283795	-0.368708	sp_v2.0_unigene3643	1.1.7.8	0.0219826	0.0513562	-0.0968659	-0.00696978	0.0259711	0.286022
AT5G10270	0.0833471	0.261717	0.0665658	-0.034739	-0.477557	sp_v2.0_unigene230	4.1.19.10	0.365155	0.374741	-0.273417	-0.711906	-0.0328282	0.285554
AT1G66430	-0.226867	-0.153466	0.27624	0.00992014	0.0405266	sp_v2.0_unigene16440	11.3.21.21	-0.821636	-0.390071	0.503507	1.03183	-2.25954	0.284468
AT1G36160	0.120077	-0.184518	0.0227279	-0.0686195	0.0892754	sp_v2.0_unigene635	1.2.22.8	-0.307987	-0.114704	-0.134088	-0.263412	0.608146	0.284281
AT1G23440	0.411832	-0.0847392	-0.208742	-0.257474	0.0353819	sp_v2.0_unigene25093	8.4.7.9	-0.0551855	-0.0797128	-0.144673	-0.155636	0.36621	0.284217
AT5G38640	0.1858	-0.0176356	0.0273778	-0.0769594	-0.140045	sp_v2.0_unigene17261	1.3.2.7	0.00655435	0.19335	0.0965263	-0.336234	-0.0134384	0.283687
AT3G02040	0.351937	0.0138422	-0.172807	-0.0867335	-0.175732	sp_v2.0_unigene22288	5.4.20.19	0.232959	0.155992	-0.764062	-0.908086	0.667976	0.283481
AT5G37850	-0.289364	-0.0595379	0.118248	0.132755	0.0570881	sp_v2.0_unigene13668	7.4.2.14	-0.0948221	0.0823068	0.210126	-0.0374868	-0.194687	0.282421
AT5G09810	0.402798	-0.00832381	0.110063	-0.167379	-0.486107	sp_v2.0_unigene16936	3.1.8.6	-0.267301	-0.0523366	0.178884	0.580916	-0.793486	0.282203
AT1G67940	0.122428	0.144061	-0.17199	-0.15913	0.0331464	sp_v2.0_unigene15043	2.3.21.1	-0.0234887	-0.0397086	-0.0453863	-0.0751975	0.169996	0.28096
AT5G15050	0.148849	0.134445	0.0658301	-0.180394	-0.210069	sp_v2.0_unigene1086	3.1.15.17	-0.0764038	0.018373	0.158636	0.151569	-0.300882	0.280078
AT1G11930	0.309426	-0.00216044	-0.272486	-0.153059	0.0496977	sp_v2.0_unigene22534	7.3.21.8	-0.570652	-0.805955	-1.00433	-0.611505	1.37945	0.279718
AT5G57580	0.15505	-0.156184	-0.12096	0.321392	-0.286246	sp_v2.0_unigene21405	2.4.8.18	-0.0394187	-0.007153	-0.159069	0.115286	0.0746511	0.27919
AT3G52030	-0.405897	-0.197884	0.332443	0.0385955	0.120548	sp_v2.0_unigene5488	2.3.16.15	-0.0534673	0.0530466	0.0125448	-0.073889	0.0567529	0.279148
AT3G54090	-0.308241	-0.0258201	0.185808	0.183215	-0.0934992	sp_v2.0_unigene18845	3.4.15.15	-0.348388	-0.0991435	0.320648	-0.338091	0.311471	0.278616
AT2G42520	0.413447	0.243256	-0.0501412	-0.299362	-0.502218	sp_v2.0_unigene1925	12.3.12.4	-0.236571	-0.097457	0.517882	0.405925	-1.12101	0.278484
AT5G60600	-0.0281107	-0.0920391	0.0523541	0.0238314	0.039123	sp_v2.0_unigene17208	3.4.17.17	-0.37423	-0.347961	-0.155751	0.865788	-0.468352	0.27767
AT4G01690	0.00726888	-0.178961	0.0687373	0.0650723	0.0238571	sp_v2.0_unigene4046	2.4.20.9	-0.417574	-0.210862	0.741841	0.308326	-1.06879	0.277461
AT5G60390	0.11558	-0.0819272	0.361389	-0.0386099	-0.486934	sp_v2.0_unigene16463	6.1.19.14	0.0891052	0.144662	-0.0474544	-0.0917231	-0.112826	0.276938
AT1G67190	0.576861	-0.215091	-0.139992	-0.380159	-0.0424106	sp_v2.0_unigene2736	9.3.7.24	0.142238	0.122489	0.0522719	-0.0433591	-0.321056	0.276898
AT5G40380	-0.264256	0.0399112	0.0455335	-0.0616984	0.200531	sp_v2.0_unigene4229	1.4.2.6	-0.156241	0.0368959	0.136114	0.0686881	-0.1062	0.276869
AT3G12360	-0.0247848	0.16049	-0.109592	-0.0507549	0.0101861	sp_v2.0_unigene25751	9.1.14.9	-0.397536	-0.0469237	-0.39868	0.158066	0.483886	0.276836
AT4G01560	0.00390065	0.283247	-0.134385	-0.135337	-0.0606288	sp_v2.0_unigene798	5.4.23.4	0.282783	-0.0373009	-0.213137	-0.265438	0.15624	0.276546
AT3G25860	-0.57745	0.171328	0.0593071	0.279397	-0.0768803	sp_v2.0_unigene4402	10.1.17.12	-0.429783	-0.650258	0.711266	0.903896	-3.15703	0.276255
AT1G11840	-0.396713	-0.145656	0.00627404	0.232677	0.210481	sp_v2.0_unigene27662	1.2.10.22	0.06413	-0.451745	-1.10025	0.0786882	0.766292	0.275906
AT5G41950	0.45395	-0.0109216	-0.169839	0.0772053	-0.527321	sp_v2.0_unigene1209	2.2.4.8	-0.0916204	0.212495	0.094162	-0.00811711	-0.24981	0.275757
AT2G25910	-0.066336	0.319478	-0.0511478	0.0243172	-0.295315	sp_v2.0_unigene25392	2.4.15.17	0.342147	0.10785	0.0355378	-0.361765	-0.231775	0.275337
AT3G03380	-0.471132	-0.314722	0.332275	0.191689	0.102321	sp_v2.0_unigene6963	9.1.5.10	-0.0639345	0.0576333	0.082782	0.0387837	-0.126131	0.275032
AT4G24780	0.0836383	0.291748	-0.0590447	-0.0610905	-0.325988	sp_v2.0_unigene7383	10.3.7.20	0.287335	-0.520159	0.817533	-0.236113	-1.0865	0.274755
AT1G75500	-0.369017	-0.270736	0.0480765	0.206647	0.2737	sp_v2.0_unigene15331	1.3.17.16	-0.410986	-0.250231	0.191767	0.723442	-0.70404	0.274741
AT1G51610	0.169986	-0.0668335	0.373007	0.0851053	-0.825192	sp_v2.0_unigene12245	8.2.23.12	-0.104648	0.0594092	0.0418236	0.0434735	-0.0470358	0.274328
AT1G08650	-0.0537886	0.115192	0.0301683	0.148384	-0.27925	sp_v2.0_unigene29610	3.2.12.4	-0.335712	-0.150792	0.121706	0.282891	0.00316997	0.274138
AT1G04510	-0.133581	-0.0938637	0.108117	0.181259	-0.0896811	sp_v2.0_unigene7675	2.3.15.16	-0.0195248	0.244824	0.43278	-0.13429	-0.817195	0.27392
AT3G10920	-0.716877	0.0699551	-0.0121606	-0.107567	0.508068	sp_v2.0_unigene17687	2.4.23.16	-0.0518829	-0.189569	-0.025682	0.135808	0.107543	0.27222
AT3G19720	-0.0895375	-0.606871	0.405437	0.215413	-0.123386	sp_v2.0_unigene1021	11.4.2.9	-0.0469598	-0.134816	-0.0558602	0.0414433	0.17642	0.272018
AT5G14600	-0.158578	0.025657	0.200383	0.215876	-0.366359	sp_v2.0_unigene922	2.2.5.19	0.317433	0.312805	0.0932712	-0.359266	-0.587661	0.271927
AT3G14290	-0.397548	0.14605	0.181629	0.204654	-0.2383	sp_v2.0_unigene17154	1.4.21.19	0.326453	0.318204	0.361294	-0.308847	-1.29537	0.27135
AT4G23180	-0.0176007	0.00678253	0.152689	0.05763	-0.225971	sp_v2.0_unigene59648	3.4.14.17	-0.109424	-0.00222411	0.0813355	0.00530858	0.01849	0.27122
AT5G07990	-0.386904	-0.0916438	0.0734885	0.0973728	0.232288	sp_v2.0_unigene10027	2.2.17.12	-0.0197157	-0.0607214	-0.206374	0.155648	0.103201	0.270972
AT5G18520	0.103346	-0.35911	0.0427728	0.0941023	0.068464	sp_v2.0_unigene16230	10.4.11.20	-0.119832	-0.157173	-0.0925931	-0.157228	0.431187	0.270572
AT5G42150	-0.00303948	0.441778	0.307077	-0.333216	-0.706362	sp_v2.0_unigene2291	8.3.13.23	0.14183	0.0171933	-0.0408593	-0.104976	-0.025014	0.270104
AT4G26850	0.124457	-0.6027	0.0281477	-0.512254	0.614054	sp_v2.0_unigene7133	2.2.7.16	-0.845296	-0.817764	-0.774225	0.642968	0.79064	0.269939
AT5G52640	-1.03531	0.0254419	0.0626051	0.192613	0.386386	sp_v2.0_unigene17253	4.3.18.20	-0.546168	-1.19554	-1.65881	-0.572989	1.53088	0.269936
AT4G21320	0.0852886	-0.0559441	0.0129696	-0.107476	0.0564373	sp_v2.0_unigene17735	3.4.14.18	-0.134094	-0.000525887	-0.0870307	-0.10383	0.283454	0.268184
AT1G30080	-0.0694871	-0.14101	0.0307889	0.134763	0.0294971	sp_v2.0_unigene61681	10.2.10.6	-0.137489	-0.0106991	0.272462	0.103891	-0.293796	0.267269
AT5G04430	-0.0282092	-0.147328	0.22913	0.116918	-0.217762	sp_v2.0_unigene14902	10.3.9.17	-0.620301	-0.357941	0.220641	0.234994	0.295176	0.266804
AT4G15130	0.20776	0.0508964	-0.106398	-0.120958	-0.0578174	sp_v2.0_unigene23775	6.3.16.9	-0.012137	0.0549521	0.0085425	-0.0471729	-0.00609671	0.266722
AT3G07010	0.610504	-0.585962	-0.11022	0.172868	-0.408784	sp_v2.0_unigene30572	2.3.17.20	-0.495767	-0.337813	-0.170897	1.00953	-0.741709	0.266285
AT1G60470	0.34634	-0.312196	-0.0339168	0.0157746	-0.0961979	sp_v2.0_unigene16441	10.1.16.22	0.291722	0.207531	-0.0642855	-0.180166	-0.354449	0.266206
AT1G07370	-0.469513	0.512096	0.127336	-0.120493	-0.252357	sp_v2.0_unigene32011	3.1.13.13	0.826304	0.399159	0.287043	-0.811233	-3.08201	0.265626
AT1G29800	-0.321527	-0.394752	-0.0739581	0.0934587	0.508129	sp_v2.0_unigene6228	2.4.20.16	0.0296451	0.129471	-0.360367	-0.622198	0.542704	0.264916
AT5G41330	-0.424832	-0.258658	0.0853389	0.186982	0.286754	sp_v2.0_unigene1495	8.1.8.2	-0.0257784	0.00128751	0.0464655	-0.0522778	0.0281059	0.264854
AT3G21420	0.0458015	-0.10383	-0.250626	0.0944189	0.175067	sp_v2.0_unigene27913	6.4.14.8	0.00188156	0.0411315	-0.0385814	-0.0655292	0.0573712	0.264712
AT5G56950	0.932649	-0.865602	-0.344652	-0.693032	0.184412	sp_v2.0_unigene17150	5.2.10.13	0.392865	0.140825	-0.0612083	-0.138813	-0.478469	0.264646
AT3G03980	-0.391424	0.0187116	0.0600266	0.146057	0.105066	sp_v2.0_unigene4154	6.1.23.9	-0.146001	0.248319	-0.208317	-0.131087	0.175986	0.264358
AT2G16600	0.023236	0.136703	-0.28609	-0.0899264	0.169516	sp_v2.0_unigene15164	1.3.19.16	0.0853368	0.0238854	-0.0198446	-0.0627428	-0.0312241	0.264137
AT3G01180	-0.634836	-0.445633	0.123074	0.232814	0.441002	sp_v2.0_unigene8444	7.2.16.1	-0.0617956	-0.0332912	0.0183049	0.161496	-0.0992387	0.263862
AT3G11830	-0.310477	0.147738	0.173638	0.282472	-0.431252	sp_v2.0_unigene22083	8.4.18.20	0.577711	0.300139	-0.138489	-0.203253	-1.00232	0.263466
AT5G12040	0.121042	-0.0641134	0.00618843	-0.169855	0.0877563	sp_v2.0_unigene17387	4.3.21.19	-0.194852	-0.211823	-0.00567534	-0.0402428	0.372202	0.263328
AT3G12050	-0.0495743	-0.578302	0.30383	0.170959	0.00547559	sp_v2.0_unigene7096	10.3.15.12	-0.162313	-0.229075	-0.137409	-0.0165445	0.438802	0.263135
AT5G08020	0.559726	0.713563	-0.152608	-0.438599	-2.00759	sp_v2.0_unigene376	3.2.11.18	0.11921	-0.067102	-0.000514096	-0.0339705	-0.0248336	0.263104
AT5G14780	0.316122	-0.350102	-0.0708316	-0.180108	0.183665	sp_v2.0_unigene27515	4.4.23.13	-1.15824	-1.3175	-1.15032	0.267906	1.31969	0.262933
AT2G26900	-0.140125	-0.192192	0.152416	0.106271	0.0418216	sp_v2.0_unigene17061	7.4.8.19	-0.633549	0.0931162	0.711824	0.403939	-1.60933	0.262294
AT5G05390	0.0767389	-0.166522	-0.337978	0.145815	0.210233	sp_v2.0_unigene29806	5.3.13.24	-0.0160712	0.00305329	-0.0259522	-0.0951196	0.125112	0.262133
AT5G07990	0.138235	-0.133071	-0.109891	-0.156576	0.218773	sp_v2.0_unigene16504	3.1.17.12	-0.0197157	-0.0607214	-0.206374	0.155648	0.103201	0.262126
AT1G19140	-0.46875	0.028652	0.147698	0.100702	0.10736	sp_v2.0_unigene17170	2.1.10.13	-0.146784	-0.120279	-0.262507	0.00801133	0.419562	0.261289
AT3G03780	-0.17014	-0.0660559	0.249338	0.137296	-0.205075	sp_v2.0_unigene24872	7.1.21.1	0.772148	0.353501	0.0188522	-0.354178	-2.19057	0.260072
AT5G59420	-0.912927	-0.645905	0.0580146	0.287377	0.649248	sp_v2.0_unigene4076	5.4.21.8	-0.0566742	-0.00749713	-0.571603	-0.363409	0.672209	0.259005
AT3G16050	-0.174589	-0.0436972	-0.403538	0.125964	0.374706	sp_v2.0_unigene1850	5.3.13.1	-0.701212	0.0967678	0.160205	0.151494	0.120889	0.257863
AT4G30160	0.548189	0.52193	-0.272051	-0.437511	-0.901507	sp_v2.0_unigene2	2.1.22.1	0.195242	-0.149986	-0.0745138	0.107167	-0.109279	0.257749
AT3G21420	-0.405338	0.0334837	0.0700003	-0.0156098	0.241846	sp_v2.0_unigene50897	6.4.16.23	0.00188156	0.0411315	-0.0385814	-0.0655292	0.0573712	0.257497
AT4G21990	-0.129662	0.312077	-0.453334	-0.00568711	0.160974	sp_v2.0_unigene4981	6.4.11.12	-0.153894	-0.358329	-0.247748	-0.132533	0.647704	0.255979
AT5G50260	0.878338	0.432311	-0.0804813	-0.942639	-1.52979	sp_v2.0_unigene16792	8.2.2.17	-0.0985512	0.0735508	0.115973	0.0193034	-0.125714	0.254807
AT5G13870	0.988907	-0.065811	-0.772819	-0.445507	-0.433796	sp_v2.0_unigene65779	9.4.17.18	0.0866004	0.427236	0.172771	-0.25449	-0.671221	0.253135
AT5G59180	-0.448094	-0.0290918	0.129832	-0.0987188	0.332191	sp_v2.0_unigene13921	1.3.22.21	-0.0897019	-0.111577	0.188554	0.0618261	-0.0720274	0.252954
AT2G38620	0.778232	0.190239	-0.33351	-0.356768	-0.812221	sp_v2.0_unigene22336	4.4.18.13	0.0833852	0.0109384	-0.0797421	-0.121457	0.0941039	0.252292
AT5G25760	-0.0654055	0.0883013	-0.00871052	-0.0153272	-0.00318763	sp_v2.0_unigene15366	9.2.23.3	0.244924	0.51051	0.265246	-0.472427	-1.09596	0.250934
AT5G20620	-0.139049	-0.265519	0.0600519	0.0948173	0.201069	sp_v2.0_unigene16151	12.1.18.9	0.062691	-0.0600434	-0.170407	-0.203325	0.309426	0.250662
AT3G53390	0.108066	0.440503	0.062124	-0.176264	-0.652569	sp_v2.0_unigene154	12.1.20.19	-0.0479031	0.148756	-0.12984	-0.00177462	0.0162713	0.250384
AT2G19880	-0.155033	-0.637499	-0.455853	0.48498	0.411878	sp_v2.0_unigene918	10.1.10.14	0.00246056	0.00686581	-0.0484707	-0.0501351	0.0850385	0.249532
AT5G57740	-0.142453	-0.263194	0.0757515	0.328617	-0.0723883	sp_v2.0_unigene6465	3.2.15.8	-0.219788	-0.121702	-0.183432	0.0944436	0.349305	0.249184
AT4G05320	-0.429526	-0.459034	0.0361304	0.129115	0.496757	sp_v2.0_unigene16065	7.2.4.24	0.187354	-0.124227	-0.652845	-0.317966	0.590344	0.248649
AT1G50430	-0.125975	0.0411052	0.272652	-0.137799	-0.0926744	sp_v2.0_unigene19524	6.2.21.24	-0.24087	-0.360429	0.391571	0.74803	-1.38265	0.248504
AT3G16630	0.368	-0.136408	-0.141361	-0.0330163	-0.127183	sp_v2.0_unigene26163	7.4.6.22	0.0351283	-0.00154595	-0.0995162	-0.0386296	0.0969336	0.247899
AT2G30710	-0.025164	-0.273213	0.226948	0.0455259	-0.0182929	sp_v2.0_unigene7787	11.1.22.17	-0.052927	-0.0368351	-0.0127558	0.167141	-0.0782567	0.247895
AT3G02520	-0.0376614	0.0604948	0.00681404	-0.164196	0.118737	sp_v2.0_unigene15586	3.2.22.21	0.174048	0.375335	0.273637	-0.573167	-0.527724	0.247174
AT5G03415	-0.172141	-0.281987	0.4463	-0.00306135	-0.105325	sp_v2.0_unigene8315	6.3.7.10	-0.041838	0.0788843	0.0593389	0.0539747	-0.164443	0.246831
AT3G25800	-0.0391507	0.0469561	-0.0690869	0.206341	-0.173498	sp_v2.0_unigene63519	3.2.9.24	-0.279566	-0.248986	-0.00380329	0.298533	0.147193	0.246787
AT2G28320	0.0230496	-0.126168	0.160026	0.0465851	-0.124207	sp_v2.0_unigene15154	5.1.14.17	0.12929	-0.13972	-0.188497	0.307486	-0.178729	0.246084
AT2G47790	-0.0752467	-0.0370496	-0.158924	0.0533619	0.192574	sp_v2.0_unigene1384	9.1.10.19	0.0612086	0.0363035	-0.047465	-0.331012	0.224736	0.245542
AT5G09760	0.0132922	-0.3222	0.0235592	0.0279563	0.207723	sp_v2.0_unigene32252	7.3.21.20	-0.13755	-0.115395	-0.0278685	0.286512	-0.0480352	0.245472
AT3G12760	0.350749	0.15571	-0.0487036	-0.0868591	-0.509568	sp_v2.0_unigene8236	10.4.13.23	0.300521	0.304394	-0.341812	-0.677863	0.162688	0.245005
AT4G15560	0.309562	-0.180215	0.0807994	-0.151415	-0.120096	sp_v2.0_unigene9077	3.4.11.17	0.357108	-0.277531	-0.353026	0.817436	-1.51899	0.244591
AT1G76160	0.967829	0.23613	-0.359298	-0.438997	-1.51835	sp_v2.0_unigene23955	7.1.19.14	0.0945867	-0.143652	-0.0853809	0.191403	-0.0852727	0.244438
AT4G04770	-0.00150427	-0.0844054	0.0942533	-0.126772	0.103635	sp_v2.0_unigene421	3.3.17.2	-1.15845	-0.922852	-0.648257	0.276884	1.12096	0.244037
AT3G04240	0.00426584	0.0157659	0.0311895	-0.151194	0.0890802	sp_v2.0_unigene19058	8.1.21.10	0.224765	0.0456437	-0.634875	-0.149527	0.326223	0.243729
AT2G16850	-0.372119	-0.128172	0.275257	0.425962	-0.398427	sp_v2.0_unigene28930	6.2.19.16	0.095016	-0.05579	-0.0106775	0.0544098	-0.0911181	0.243503
AT3G51140	-0.225751	-0.164707	0.0737652	0.0473313	0.222717	sp_v2.0_unigene1886	6.3.15.13	-0.523548	-0.175317	0.563493	0.307077	-0.506913	0.24324
AT4G17090	-0.137043	-0.0629376	0.115138	-0.0478948	0.114875	sp_v2.0_unigene2691	1.2.11.5	-0.0823463	-0.0171005	0.127902	0.0682486	-0.110734	0.24265
AT4G10840	0.329397	0.254587	-0.135449	-0.0350569	-0.590446	sp_v2.0_unigene3203	7.1.22.4	-0.408	-0.356148	-0.0674094	0.977697	-0.88519	0.24244
AT3G21420	0.0883798	-0.0578084	0.00263552	-0.0624457	0.0238007	sp_v2.0_unigene3407	12.2.16.15	0.00188156	0.0411315	-0.0385814	-0.0655292	0.0573712	0.242155
AT5G35410	-0.237966	-0.351387	0.399634	0.286564	-0.269991	sp_v2.0_unigene9417	12.4.10.16	0.0214845	-0.0338602	-0.0242275	0.0415179	-0.00628884	0.24215
AT3G54190	-0.342046	-0.35536	0.165857	0.0961293	0.308791	sp_v2.0_unigene27917	4.1.8.15	0.135479	-0.234266	-0.206156	0.109525	0.144971	0.241538
AT1G55610	0.0186	0.79131	-0.10314	-0.23856	-1.06557	sp_v2.0_unigene6936	9.1.12.23	-0.115675	0.0293192	0.0975022	0.0248306	-0.0450752	0.241522
AT4G36360	0.495936	0.280477	-0.335528	-0.205413	-0.483211	sp_v2.0_unigene3185	9.3.12.7	-0.162281	-0.35314	-1.18854	1.26311	-1.04503	0.239421
AT3G12110	0.802258	-0.221868	-0.426922	-0.3607	-0.19086	sp_v2.0_unigene74712	1.2.8.3	0.0076798	-0.00747034	-0.0629198	-0.0471516	0.103877	0.238967
AT5G09810	0.0416681	0.0138708	0.144186	-0.0956294	-0.120193	sp_v2.0_unigene19069	9.2.21.1	-0.267301	-0.0523366	0.178884	0.580916	-0.793486	0.238909
AT3G48080	0.855265	-0.146301	-0.0970622	-0.485797	-0.647677	sp_v2.0_unigene16892	8.4.23.2	-0.00223978	0.0546493	0.00974224	-0.0540668	-0.0102044	0.238763
AT1G73010	0.638883	-0.134769	-0.38224	-0.615882	0.153526	sp_v2.0_unigene16888	6.4.15.21	-0.755811	-0.804517	-0.83249	-0.658008	1.40049	0.238664
AT3G05260	-0.316958	-0.121388	0.121291	0.271206	-0.0241324	sp_v2.0_unigene1610	9.1.17.17	-4.38377	-4.40528	-4.39656	-1.98266	2.20301	0.238544
AT5G54750	0.0563721	0.156223	-0.103488	-0.121231	-0.00635581	sp_v2.0_unigene32034	2.1.22.10	0.143585	-0.0446242	4.36077e-05	-0.0656268	-0.0435701	0.238504
AT5G48150	-0.201018	-0.161875	0.185148	0.242774	-0.126578	sp_v2.0_unigene206	1.2.9.15	-0.530479	-0.347357	-0.0811707	0.0787478	0.604319	0.237911
AT5G07990	0.116731	-0.195405	0.00486384	0.0261279	0.0296219	sp_v2.0_unigene7507	5.3.12.6	-0.0197157	-0.0607214	-0.206374	0.155648	0.103201	0.236534
AT1G58080	-0.554944	-0.505943	0.230859	0.214947	0.357181	sp_v2.0_unigene21770	4.1.18.6	-0.181623	-0.0817144	0.215029	0.313729	-0.377609	0.236019
AT3G28480	-0.049628	0.155571	0.0302562	-0.140888	-0.0118813	sp_v2.0_unigene25120	5.3.18.7	0.0475573	-0.0091526	0.0416241	-0.0466403	-0.0360078	0.235787
AT3G10670	0.108094	0.0027741	-0.0760602	-0.0902032	0.0457744	sp_v2.0_unigene5028	11.3.17.18	-0.0220791	-0.0607771	-0.0517698	0.0119235	0.115551	0.235191
AT5G43100	0.732137	0.426854	-0.400719	-0.539231	-0.865161	sp_v2.0_unigene10404	4.2.2.21	0.0800662	-0.0903941	0.0219436	0.0991448	-0.124688	0.234545
AT4G17420	-0.63095	-0.0583202	0.0966157	0.270147	0.16179	sp_v2.0_unigene1201	4.1.22.11	-0.533049	-0.69521	-0.832343	-0.624196	1.31086	0.233031
AT5G17440	-0.477746	0.421346	0.0961221	-0.0535109	-0.13568	sp_v2.0_unigene28990	2.2.11.7	-0.0117827	0.0148396	-0.0256322	-0.00313329	0.025134	0.230184
AT2G36530	0.259121	-0.356251	0.0534171	0.0403111	-0.0649135	sp_v2.0_unigene19020	1.1.18.12	0.708118	0.234858	-0.288251	0.0280032	-1.51028	0.229823
AT4G34480	-0.0766764	-0.173991	-0.00382645	0.0518234	0.17817	sp_v2.0_unigene4934	11.3.23.1	0.110773	-0.051267	-0.0761274	-0.0742706	0.0795415	0.229486
AT1G02880	0.260385	0.0777893	-0.159617	-0.149455	-0.0740794	sp_v2.0_unigene11623	11.2.10.6	-0.0263423	0.0884455	0.0168034	-0.156534	0.0648497	0.229465
AT1G52280	0.515979	0.124813	-0.333792	-0.260215	-0.232332	sp_v2.0_unigene15436	7.3.12.12	0.0132542	0.0454975	-0.0110443	0.0789709	-0.135914	0.229335
AT2G04570	-0.170359	-0.0931226	-0.0628376	-0.00802772	0.289312	sp_v2.0_unigene26979	8.3.22.14	0.0256384	-0.00863412	-0.0584806	0.0198807	0.0198959	0.229012
AT3G46060	0.356308	-0.52821	0.102936	0.0263233	-0.0983982	sp_v2.0_unigene23388	7.4.10.12	-0.0743566	-0.0713062	0.48575	0.0716884	-0.627718	0.228856
AT1G80280	-0.162315	0.0380493	0.000817678	0.13044	-0.0225497	sp_v2.0_unigene7982	11.4.18.22	-0.16111	-0.178256	0.626135	0.0948493	-0.711903	0.22873
AT4G38600	-0.29992	-0.154928	0.216157	0.0269131	0.149338	sp_v2.0_unigene14756	2.3.19.9	-0.115982	-0.18428	-0.323633	-0.342843	0.686717	0.228394
AT1G13580	-0.00295816	-0.119778	0.175848	0.0597264	-0.136342	sp_v2.0_unigene5897	9.4.4.14	-0.562602	-0.682853	-0.536622	1.12486	-0.269156	0.228356
AT4G01610	0.799227	0.0405019	-0.504404	-0.486881	-0.298953	sp_v2.0_unigene15755	6.3.18.1	-0.0732644	0.591762	0.1003	-0.326888	-0.570938	0.228332
AT3G59380	-0.389386	-0.0784581	0.236675	0.0468329	0.108635	sp_v2.0_unigene6278	7.1.18.9	-0.0145919	-0.00545723	0.0377095	0.0466382	-0.0671819	0.227029
AT1G25380	-0.275604	-0.336231	0.063758	0.122666	0.319453	sp_v2.0_unigene846	4.3.10.2	-0.415896	-0.22603	0.180747	0.630567	-0.486374	0.226723
AT1G11910	0.206543	-0.223022	-0.0972146	-0.0682927	0.138433	sp_v2.0_unigene18669	6.1.13.8	-0.167069	-0.169322	-0.216814	0.253303	0.223661	0.226606
AT4G17080	-0.699021	-0.664095	0.0447108	-0.0501623	0.811982	sp_v2.0_unigene397	4.4.12.12	-0.0351965	-0.103503	-0.24772	0.275603	0.0574217	0.226161
AT3G46060	0.759197	-0.00206152	-0.190086	-0.367693	-0.605364	sp_v2.0_unigene18847	8.2.12.19	-0.0743566	-0.0713062	0.48575	0.0716884	-0.627718	0.225994
AT5G67630	-0.0350181	-0.139504	0.227563	0.0266312	-0.109884	sp_v2.0_unigene14578	6.2.7.10	-0.0549274	0.144309	0.0714255	-0.0154036	-0.16485	0.225912
AT5G07990	-1.80315	-0.679144	0.33315	0.474851	0.525449	sp_v2.0_unigene14068	3.3.2.15	-0.0197157	-0.0607214	-0.206374	0.155648	0.103201	0.22568
AT3G62270	0.234567	0.261383	-0.0840242	-0.0293008	-0.511482	sp_v2.0_unigene5374	4.4.2.15	0.0126757	-0.0294678	0.043522	0.00642349	-0.0345972	0.225639
AT1G52150	-0.256799	0.0716398	0.17066	0.140101	-0.176918	sp_v2.0_unigene192	9.2.18.18	0.0806591	0.0176746	-0.00936239	0.0640556	-0.166113	0.225465
AT5G11240	0.0276605	0.0342537	0.0319393	0.100769	-0.214433	sp_v2.0_unigene2913	5.1.14.11	-0.0530311	-0.00840121	-0.0503821	0.105178	0.000850166	0.225425
AT1G75510	0.409732	0.0861514	-0.127375	-0.302255	-0.178621	sp_v2.0_unigene3993	4.1.18.23	0.0385082	0.135654	-0.406604	-0.100232	0.247415	0.224817
AT3G17810	0.0374989	-0.130289	0.0327417	0.0912829	-0.0413473	sp_v2.0_unigene16237	1.2.21.3	-1.54314	-1.51819	-1.29964	0.660639	1.21458	0.224711
AT5G13870	0.453542	-0.132529	-0.0993381	-0.189552	-0.139185	sp_v2.0_unigene61374	4.3.16.19	0.0866004	0.427236	0.172771	-0.25449	-0.671221	0.224217
AT5G65260	0.48987	0.00966815	-0.0348549	-0.251103	-0.372255	sp_v2.0_unigene21067	7.3.10.15	0.0242731	-0.0801443	0.210817	-0.220234	0.0304076	0.222191
AT2G34420	-0.878748	0.0489402	0.188559	0.137585	0.241193	sp_v2.0_unigene76805	9.4.3.23	-0.394731	-0.264196	0.371621	0.649627	-0.877955	0.222149
AT3G02540	-0.343684	-0.339179	0.419245	0.160372	-0.0488898	sp_v2.0_unigene22799	8.2.17.10	-0.0243368	0.0336268	0.0155325	0.146758	-0.192246	0.221422
AT5G53470	-0.379795	-0.364665	-0.00387917	0.228421	0.36282	sp_v2.0_unigene37026	5.3.17.3	0.0912138	-0.077939	-0.271399	-0.220558	0.379149	0.22135
AT2G30770	0.196952	-0.0140606	-0.00327571	-0.12434	-0.0766318	sp_v2.0_unigene4532	2.3.13.10	0.0546879	0.0370115	-0.146384	-0.0955893	0.132217	0.220942
AT1G15950	0.0316278	-0.103007	-0.145279	0.00110694	0.191276	sp_v2.0_unigene37781	3.2.15.20	-0.637069	-0.0213162	-0.0838643	0.298396	0.261043	0.22077
AT4G11220	-0.560448	-0.29902	0.30309	0.19608	0.175989	sp_v2.0_unigene16884	4.2.19.2	-0.45685	-0.516464	-0.85837	-0.302676	1.14406	0.220283
AT3G06580	-0.390355	-0.041116	0.263074	0.129517	-0.0421679	sp_v2.0_unigene3427	12.2.5.7	-0.0316518	0.203264	0.0734872	0.0828987	-0.397829	0.220209
AT5G66390	0.0945204	0.275747	-0.0930684	-0.227249	-0.104883	sp_v2.0_unigene5099	4.3.23.1	0.0325224	-0.0193735	0.00709617	-0.0702146	0.0469981	0.220174
AT5G48220	0.105481	-0.102094	-0.0629707	-0.0915476	0.133118	sp_v2.0_unigene2049	3.2.8.2	-0.512586	-0.240267	0.0379877	-0.0146295	0.52191	0.219439
AT4G21960	-1.60371	-0.0808491	-0.128603	0.592149	0.382129	sp_v2.0_unigene25359	7.1.2.6	-0.739748	-0.798135	-0.121712	1.41274	-2.03178	0.219294
AT4G34050	0.0184084	0.210135	-0.0110692	-0.0639535	-0.182187	sp_v2.0_unigene61800	4.1.14.20	-0.242428	-0.140937	0.20765	0.590451	-0.768013	0.21918
AT3G12680	-0.0791413	0.0669238	0.159752	0.0965593	-0.287038	sp_v2.0_unigene2003	3.1.13.1	0.238405	-0.0820528	0.0337921	-0.0544349	-0.16986	0.218728
AT2G27530	0.581841	0.324061	-0.177813	-0.394956	-0.720617	sp_v2.0_unigene20852	5.4.14.17	0.0623776	0.0382654	-0.130593	-0.0515503	0.0711884	0.218727
AT3G24180	-0.270344	-0.372492	0.0795624	0.329452	0.117957	sp_v2.0_unigene3128	5.3.1.2	-0.117076	-0.0924958	-0.155209	-0.120361	0.402818	0.218125
AT1G26110	-0.321484	-0.281483	0.122163	0.0352523	0.337891	sp_v2.0_unigene9374	3.4.14.2	0.070226	-0.0479213	-0.0203333	-0.141695	0.124767	0.21804
AT5G41580	-0.0123827	-0.0641078	0.0107272	0.170296	-0.121459	sp_v2.0_unigene9115	10.1.3.1	0.0340718	0.136946	-0.028755	0.00216502	-0.160428	0.217803
AT3G46510	0.237062	-0.247548	0.00275697	-0.0508786	0.0169559	sp_v2.0_unigene8318	2.1.7.6	0.00226476	-0.0587998	-0.145214	-0.0599923	0.232479	0.216119
AT5G06720	-0.353211	-0.203824	0.019247	0.139593	0.303213	sp_v2.0_unigene28992	4.2.19.10	-0.254755	0.24129	-0.237303	0.207427	-0.0337697	0.215758
AT3G56370	-0.680171	-0.109693	0.472026	0.129951	-0.0472033	sp_v2.0_unigene234	4.1.9.17	-0.0287979	0.0574179	0.0213855	0.166916	-0.248841	0.214626
AT5G55190	-0.0757508	0.0342684	0.126072	0.0316099	-0.130296	sp_v2.0_unigene15383	5.2.13.8	0.650622	0.218323	0.104022	-0.684476	-0.811529	0.214351
AT4G13590	-0.228291	-0.388107	0.237461	0.345433	-0.1004	sp_v2.0_unigene6871	4.1.11.20	-0.207929	-0.247368	-0.107414	0.00868336	0.440954	0.213968
AT5G08100	0.479221	-0.133107	-0.296509	-0.221499	0.0317465	sp_v2.0_unigene8886	10.4.17.22	-0.0181728	-0.106189	0.0376098	-0.191288	0.240306	0.21384
AT2G38040	-1.19287	-0.466224	0.0686298	0.383378	0.571044	sp_v2.0_unigene18098	10.3.6.15	-0.772457	-0.539613	0.303899	1.08971	-1.45862	0.213683
AT1G67280	0.271084	-0.252309	-0.0187746	-0.214219	0.143591	sp_v2.0_unigene17399	9.2.5.8	-1.03268	-1.21951	-1.01248	0.0310202	1.35859	0.21316
AT1G73460	-0.891245	-0.259835	0.189703	0.118749	0.484753	sp_v2.0_unigene11720	7.1.7.20	-0.0650039	0.0753368	0.030446	-0.0080862	-0.0369525	0.212898
AT5G02230	0.673739	-0.360414	-0.309179	-0.296172	0.00625545	sp_v2.0_unigene61789	12.4.21.1	0.379626	0.327018	0.051418	-0.2653	-0.795187	0.212477
AT5G03900	-0.118645	-0.00838408	-0.108061	0.0515753	0.164159	sp_v2.0_unigene1659	2.1.18.2	0.0709585	-0.00863729	-0.0630097	-0.100273	0.0914398	0.211907
AT3G18030	0.04556	0.0701435	-0.0373295	-0.105723	0.020483	sp_v2.0_unigene18081	8.1.13.24	0.0733628	-0.0832814	-0.108781	-0.0178972	0.122849	0.211785
AT4G02280	-0.214539	0.310835	-0.129683	-0.132012	0.0991778	sp_v2.0_unigene28855	5.2.15.16	-3.84362	-3.8644	-3.74928	-2.2758	2.19561	0.211501
AT2G25710	0.208011	-0.168159	-0.052146	0.115483	-0.140682	sp_v2.0_unigene3563	5.4.22.5	-0.142855	0.296609	0.620622	0.0303105	-1.70251	0.211308
AT5G26860	0.142256	0.271943	-0.0631722	0.190791	-0.760257	sp_v2.0_unigene12074	2.3.7.3	0.121734	-0.0566386	-0.027103	-0.0131888	-0.031846	0.211271
AT4G24050	-0.193513	-0.0978175	-0.0644463	0.203074	0.115859	sp_v2.0_unigene27980	6.4.15.15	0.143345	-0.163433	-0.153618	0.0552039	0.090366	0.211002
AT1G77180	-0.208367	-0.219139	0.187584	0.0814876	0.108949	sp_v2.0_unigene30493	3.2.20.24	-0.658439	-0.702026	-1.16364	-0.588001	1.40058	0.210946
AT5G62270	-0.16327	0.0863547	0.145696	-0.107716	0.0157784	sp_v2.0_unigene5270	7.4.17.6	-0.505841	-0.357366	-0.373836	-0.59887	1.05878	0.210715
AT5G20720	-0.440523	0.20297	-0.0788501	0.0268554	0.197193	sp_v2.0_unigene21983	7.1.17.4	-0.0556364	0.0568813	0.0912377	-0.608533	0.352158	0.210436
AT1G50120	0.169325	0.217462	0.142661	-0.228744	-0.404565	sp_v2.0_unigene8881	11.2.5.16	-0.227995	0.0284881	0.157547	0.294655	-0.350604	0.209967
AT5G02230	0.632806	-0.38022	-0.321203	-0.11654	-0.0614469	sp_v2.0_unigene61649	7.3.4.24	0.379626	0.327018	0.051418	-0.2653	-0.795187	0.209782
AT4G14950	0.0725203	-0.121726	0.00728595	0.236151	-0.2405	sp_v2.0_unigene8901	1.3.2.6	-0.299527	-0.00219038	0.1901	0.135959	-0.0750153	0.209766
AT5G45340	0.182233	-0.0522336	-0.155287	-0.039155	0.0422807	sp_v2.0_unigene16455	3.1.21.5	-0.681346	-0.719063	-0.682645	-0.637155	1.32361	0.20868
AT5G13930	0.00371086	0.147881	-0.0550094	-0.0612856	-0.0461968	sp_v2.0_unigene60722	1.3.13.3	1.27344	-0.386465	-1.07686	0.225864	-2.52205	0.208343
AT4G21110	-0.0232936	0.076695	-0.0894216	-0.024616	0.0544111	sp_v2.0_unigene12982	10.2.21.11	0.062524	-0.43773	-0.263185	-0.116823	0.547895	0.206797
AT3G18940	0.0395482	-0.234423	0.23584	-0.0185567	-0.0628495	sp_v2.0_unigene27241	1.3.4.10	0.211404	0.308246	0.346212	-0.447824	-0.737885	0.206639
AT1G42970	-0.0973402	0.165253	0.429978	-0.324489	-0.325381	sp_v2.0_unigene17757	10.3.8.23	-1.47114	-0.732357	0.549495	1.16152	-1.56966	0.206235
AT2G28890	-0.0346784	-0.111485	0.0178303	0.0911153	0.0292573	sp_v2.0_unigene3915	4.3.4.9	-0.146604	0.0500642	0.0747937	0.0914566	-0.0851924	0.205965
AT2G17265	-0.618419	-0.587273	0.486529	0.214355	0.165766	sp_v2.0_unigene14306	10.1.10.15	-0.0546453	0.000565628	-0.0508812	0.12333	-0.0259341	0.205627
AT2G30020	0.0536794	-0.0728595	-0.272087	-0.129202	0.343557	sp_v2.0_unigene28023	4.3.6.12	0.218625	0.0987027	-0.269803	0.0168607	-0.113446	0.205205
AT3G46440	0.371215	-0.042676	-0.113041	-0.130858	-0.155564	sp_v2.0_unigene15322	4.4.21.22	0.0900469	-0.178525	-0.0569038	-0.0879358	0.201379	0.205091
AT5G47770	-0.377815	-0.679381	0.341418	0.00308614	0.418807	sp_v2.0_unigene26929	10.1.10.23	0.0894386	-0.0480953	-0.0964645	-0.355096	0.323879	0.203914
AT3G04490	-0.0489602	-0.0560243	0.104401	0.117001	-0.133006	sp_v2.0_unigene1525	3.3.6.8	0.207919	0.150685	0.0295369	-0.0995581	-0.356828	0.203541
AT5G43940	-0.696464	-0.206939	0.0111648	-0.0559033	0.629271	sp_v2.0_unigene77173	5.4.10.16	-0.822495	-0.416317	0.501029	0.657952	-0.53087	0.202788
AT5G58290	-0.307267	-0.299431	-0.0214593	0.160854	0.351709	sp_v2.0_unigene25487	8.1.22.21	-0.0513504	-0.0459996	0.0231349	-0.646064	0.496884	0.202599
AT5G37830	-0.154989	-0.131543	0.0164889	0.059493	0.183216	sp_v2.0_unigene5263	2.2.18.2	0.0453829	-0.0779732	-0.0142779	0.0420893	0.00129697	0.20258
AT1G43690	-0.398518	-0.336212	0.251963	0.153544	0.196757	sp_v2.0_unigene8474	6.4.1.12	-0.173548	-0.230504	-0.37983	-0.452381	0.816918	0.202449
AT4G09720	-0.105387	0.306668	-0.0407369	-0.214707	-0.000407535	sp_v2.0_unigene28353	10.1.14.1	0.227132	0.206871	0.133002	-0.108466	-0.618905	0.202124
AT1G08490	-0.965727	-0.389237	-0.112804	0.197169	0.72527	sp_v2.0_unigene10453	3.4.21.17	0.0538569	-0.0875767	-0.09513	0.0692776	0.0503031	0.201892
AT4G18700	-0.232938	-0.282234	0.401937	0.0712887	-0.0666573	sp_v2.0_unigene17949	11.1.7.21	-0.249494	-0.0631564	-0.0536265	0.0644539	0.253917	0.201227
AT5G42760	0.207855	-0.0661956	-0.124511	-0.0665432	0.0252251	sp_v2.0_unigene7327	4.3.9.13	0.0251188	0.115842	-0.0526074	-0.0671753	-0.0289517	0.201032
AT3G21580	-0.115675	0.0578901	-0.013758	0.0752849	-0.011546	sp_v2.0_unigene278	6.4.11.13	0.000895389	-0.0308815	0.0526023	0.0762139	-0.105977	0.199701
AT3G60820	-0.213852	-0.0609042	0.0891003	0.127768	0.0325179	sp_v2.0_unigene16654	1.4.22.15	-0.150857	0.0404606	0.527956	0.209078	-1.08006	0.199495
AT3G11050	0.396171	-0.102527	-0.168308	-0.255536	0.035664	sp_v2.0_unigene16953	1.1.23.1	-0.226468	-0.510009	-0.431809	-0.226414	0.88516	0.199137
AT3G04340	0.059106	0.25493	-0.141857	-0.0623169	-0.15068	sp_v2.0_unigene2109	7.3.23.3	0.0152017	0.0186573	0.106011	-0.0169986	-0.133122	0.199118
AT5G25220	-0.778796	-0.657559	-0.144094	0.378073	0.658686	sp_v2.0_unigene1503	11.4.23.21	-0.0937531	-0.0371749	0.0646081	-0.481322	0.407337	0.198479
AT3G47160	0.916642	-0.728691	-0.479425	-0.57649	0.164754	sp_v2.0_unigene6605	9.1.6.6	-1.25253	-1.33584	-1.29169	-0.659112	1.65186	0.198263
AT2G03510	0.0313101	-0.0115101	0.121513	-0.11172	-0.0400107	sp_v2.0_unigene7192	3.2.14.23	0.266026	-0.096984	-0.129674	-0.229648	0.131777	0.197644
AT1G03950	-0.261502	0.0416995	0.249798	0.0148713	-0.093796	sp_v2.0_unigene18941	6.4.21.22	-0.034583	0.210268	-0.0182512	-0.104828	-0.0748541	0.197414
AT5G64070	0.151582	0.0337149	0.00572394	-0.0358049	-0.174449	sp_v2.0_unigene10374	2.3.12.14	-0.052159	0.0735707	0.0752147	-0.0473035	-0.0559978	0.197048
AT5G13690	0.0371627	-0.37636	0.156292	0.0538548	0.0718636	sp_v2.0_unigene811	3.1.14.8	-0.384965	-0.564242	-0.370942	1.15831	-0.855558	0.196767
AT1G11260	1.31035	-0.773912	-0.89051	-0.594234	-0.447445	sp_v2.0_unigene8427	1.1.8.16	0.0235931	0.12215	-0.149531	-0.122081	0.104003	0.19627
AT4G27020	0.129733	0.0426649	-0.550569	0.180658	0.0837135	sp_v2.0_unigene14888	11.1.21.19	-0.0624209	-0.061077	-0.0731189	-0.0881411	0.253966	0.195706
AT3G09880	-0.0805242	-0.172036	0.114256	0.24605	-0.154691	sp_v2.0_unigene8568	5.3.5.24	0.0593447	0.0356652	0.00509422	0.00890943	-0.115212	0.195677
AT4G30100	0.1296	-0.0409526	-0.0855833	-0.0885411	0.0719273	sp_v2.0_unigene808	8.4.3.6	-0.0724082	-0.0261138	-0.0473385	-0.00618651	0.142018	0.195203
AT3G29770	-0.0690613	0.228277	0.110177	-0.0959361	-0.21712	sp_v2.0_unigene9175	12.4.2.24	-0.463341	-0.415851	0.575238	0.436694	-0.552802	0.1951
AT3G62220	-0.411757	-0.338126	0.359895	0.246541	-0.0181003	sp_v2.0_unigene10612	2.4.14.5	0.114288	-0.132803	0.0180205	0.105847	-0.12531	0.194516
AT4G38470	-0.953741	-0.270496	0.155019	0.189528	0.486299	sp_v2.0_unigene20193	11.3.16.22	0.0344236	-0.0837473	-0.135894	-0.118379	0.264141	0.193283
AT4G39660	-0.223723	-0.548479	0.266856	0.356392	-0.0343021	sp_v2.0_unigene22752	1.3.22.22	0.141094	-0.07022	0.174028	-0.0315041	-0.254699	0.192841
AT4G16760	0.29361	-0.321865	0.0581128	-0.131025	0.0285355	sp_v2.0_unigene6752	5.2.12.13	-0.754228	-1.30167	-1.78786	-1.11785	1.70093	0.192494
AT1G64660	0.0987134	-0.156896	-0.0128976	0.0274431	0.0312896	sp_v2.0_unigene16194	2.2.7.6	-1.22053	-0.897533	-0.511292	0.755434	0.717507	0.19235
AT5G23850	-0.250631	0.0925493	0.129876	0.176231	-0.202421	sp_v2.0_unigene28468	2.4.17.15	-0.12	-0.120726	0.103034	0.0247907	0.0958917	0.192162
AT2G02400	0.283298	-0.136095	-0.191768	0.170035	-0.196889	sp_v2.0_unigene10054	6.2.22.6	0.0294824	0.0202395	0.0732562	-0.0126965	-0.117318	0.192139
AT3G17390	-0.0300478	-0.234845	-0.0517459	0.151022	0.131869	sp_v2.0_unigene26477	2.1.14.1	0.304386	-1.17586	0.871857	-0.500529	-0.348092	0.191988
AT1G65060	0.051797	-0.000250835	-0.104526	0.0407768	0.00696643	sp_v2.0_unigene6916	5.4.12.18	0.320637	0.283796	-0.118328	-0.28547	-0.336437	0.191636
AT4G22670	-0.267859	-0.259472	0.175674	0.264964	0.00425975	sp_v2.0_unigene22359	3.4.21.22	0.0144064	-0.2438	-0.0455865	-0.0617104	0.285015	0.189454
AT3G21865	-0.0517287	0.0433945	-0.223322	0.0707399	0.134666	sp_v2.0_unigene16645	11.1.12.3	-0.0138226	0.108737	-0.0318538	-0.0537285	-0.0150162	0.189395
AT1G15740	-0.0921817	-0.0872252	0.267364	-0.221883	0.0834018	sp_v2.0_unigene8206	1.1.19.1	-0.897301	-0.540177	-0.604519	-0.273183	1.1955	0.187922
AT4G18810	-0.463655	-0.422214	0.0282068	0.0895712	0.530847	sp_v2.0_unigene2746	5.3.21.21	0.0238286	-0.0055058	-0.0899906	0.0182974	0.0494393	0.187098
AT4G29120	-0.563532	0.204708	0.391746	0.295671	-0.663222	sp_v2.0_unigene1354	2.2.2.20	-0.185329	-0.0385949	0.126042	-0.04792	0.122107	0.185811
AT5G25590	0.264757	0.232552	-0.000762341	-0.263988	-0.33752	sp_v2.0_unigene2050	7.2.7.16	0.102785	-0.0905708	-0.00294209	0.1103	-0.136713	0.185393
AT2G46500	0.242296	-0.0420158	0.0613932	0.0324366	-0.359159	sp_v2.0_unigene5817	2.4.5.2	-0.0210876	-0.0989	-0.117253	0.271999	-0.0719603	0.184543
AT5G40390	-0.243909	0.163997	-0.118931	0.19974	-0.0502071	sp_v2.0_unigene26899	4.4.20.17	-0.0599934	-0.0375693	0.107821	0.0585654	-0.0779432	0.18309
AT1G11680	0.359116	0.0496396	-0.0313177	-0.0539024	-0.433427	sp_v2.0_unigene15857	8.3.22.15	-0.61487	-0.0457348	1.22078	-0.874906	-0.993685	0.183047
AT2G25320	0.129935	-0.344168	0.364067	0.122747	-0.43024	sp_v2.0_unigene2048	9.4.3.19	0.236602	-0.103702	-0.178705	0.0797323	-0.0727463	0.182683
AT3G47420	-0.0143381	0.093454	0.164081	-0.0867421	-0.183001	sp_v2.0_unigene197	4.3.10.6	0.236487	0.295093	-0.364345	0.117204	-0.447203	0.182683
AT2G44710	-0.132524	-0.0305772	0.107175	0.176021	-0.14903	sp_v2.0_unigene15537	7.1.22.6	-0.0451217	0.0888265	0.0260007	-0.0339184	-0.0404707	0.182518
AT2G43750	0.133503	0.0816932	0.087809	-0.154618	-0.178434	sp_v2.0_unigene27926	1.4.8.9	-0.0617993	0.0428916	0.0569598	0.171383	-0.242386	0.18234
AT3G53760	-0.0110567	-0.145932	-0.00291517	0.0495875	0.098809	sp_v2.0_unigene158	11.2.17.4	-0.0524125	-0.0341059	0.0225459	0.120793	-0.0649812	0.180427
AT5G54160	0.235025	0.0621091	0.0154544	-0.0389753	-0.331034	sp_v2.0_unigene15400	4.2.17.3	-0.65191	-0.518639	0.19929	1.03179	-1.08059	0.180393
[truncated: 2,430 more rows]

## Sheet: EnrichmentAnalysis_Agrigo
GO term	Ontology	Description	Number in input list	Number in BG/Ref	p-value	FDR
GO:0009056	P	catabolic process	45	2173	8.6e-09	2.9e-06
GO:0016043	P	cellular component organization	56	3111	2.4e-08	4e-06
GO:0032502	P	developmental process	58	3983	7.5e-06	0.00063
GO:0044238	P	primary metabolic process	139	11699	6.5e-06	0.00063
GO:0008152	P	metabolic process	157	13613	9.8e-06	0.00066
GO:0044237	P	cellular metabolic process	135	11501	1.3e-05	0.00071
GO:0032501	P	multicellular organismal process	56	3909	1.5e-05	0.00074
GO:0007275	P	multicellular organismal development	54	3757	1.9e-05	0.0008
GO:0048856	P	anatomical structure development	47	3304	6.7e-05	0.0025
GO:0019538	P	protein metabolic process	67	5239	7.8e-05	0.0026
GO:0009987	P	cellular process	157	14380	8.3e-05	0.0026
GO:0006519	P	cellular amino acid and derivative metabolic process	24	1318	9.9e-05	0.0028
GO:0006807	P	nitrogen compound metabolic process	70	5657	0.00014	0.0037
GO:0043170	P	macromolecule metabolic process	103	9230	0.00031	0.0074
GO:0009607	P	response to biotic stimulus	27	1698	0.00033	0.0075
GO:0009058	P	biosynthetic process	89	7932	0.00052	0.011
GO:0044267	P	cellular protein metabolic process	58	4794	0.00064	0.013
GO:0040007	P	growth	17	918	0.00072	0.014
GO:0051234	P	establishment of localization	46	3641	0.00083	0.015
GO:0006810	P	transport	45	3566	0.00094	0.016
GO:0006629	P	lipid metabolic process	26	1767	0.0012	0.019
GO:0051179	P	localization	47	3810	0.0012	0.019
GO:0048608	P	reproductive structure development	25	1682	0.0013	0.019
GO:0044249	P	cellular biosynthetic process	84	7706	0.0014	0.019
GO:0044260	P	cellular macromolecule metabolic process	92	8645	0.0017	0.023
GO:0000003	P	reproduction	30	2207	0.0018	0.024
GO:0009791	P	post-embryonic development	29	2139	0.0022	0.025
GO:0007165	P	signal transduction	24	1658	0.0022	0.025
GO:0006139	P	nucleobase, nucleoside, nucleotide and nucleic acid metabolic process	55	4767	0.0021	0.025
GO:0050896	P	response to stimulus	69	6237	0.0021	0.025
GO:0005975	P	carbohydrate metabolic process	30	2245	0.0023	0.025
GO:0016049	P	cell growth	13	692	0.0024	0.026
GO:0009790	P	embryonic development	12	623	0.0028	0.028
GO:0007049	P	cell cycle	15	872	0.0028	0.028
GO:0003006	P	reproductive developmental process	27	1995	0.003	0.029
GO:0008361	P	regulation of cell size	13	715	0.0032	0.03
GO:0090066	P	regulation of anatomical structure size	13	725	0.0036	0.032
GO:0032535	P	regulation of cellular component size	13	725	0.0036	0.032
GO:0022414	P	reproductive process	28	2160	0.0046	0.039
GO:0040029	P	regulation of gene expression, epigenetic	10	498	0.0045	0.039
GO:0051704	P	multi-organism process	24	1771	0.0047	0.039
GO:0065008	P	regulation of biological quality	22	1609	0.0059	0.047
GO:0065007	P	biological regulation	65	6148	0.0062	0.049
GO:0003824	F	catalytic activity	109	8760	6.3e-06	0.0004
GO:0000166	F	nucleotide binding	49	3504	7.3e-05	0.0023
GO:0016787	F	hydrolase activity	44	3099	0.00011	0.0023
GO:0005198	F	structural molecule activity	12	548	0.001	0.011
GO:0016818	F	hydrolase activity, acting on acid anhydrides, in phosphorus-containing anhydrides	16	868	0.001	0.011
GO:0016462	F	pyrophosphatase activity	16	856	0.00091	0.011
GO:0016817	F	hydrolase activity, acting on acid anhydrides	16	882	0.0012	0.011
GO:0017111	F	nucleoside-triphosphatase activity	15	828	0.0017	0.013
GO:0005829	C	cytosol	50	1629	2.4e-15	3.9e-13
GO:0044446	C	intracellular organelle part	60	3342	9.9e-09	5.6e-07
GO:0044422	C	organelle part	60	3348	1e-08	5.6e-07
GO:0005773	C	vacuole	24	851	7.9e-08	3.2e-06
GO:0043232	C	intracellular non-membrane-bounded organelle	25	1099	2.1e-06	5.5e-05
GO:0043228	C	non-membrane-bounded organelle	25	1099	2.1e-06	5.5e-05
GO:0005840	C	ribosome	15	483	5.5e-06	0.00013
GO:0032991	C	macromolecular complex	35	2039	1.4e-05	0.00027
GO:0044444	C	cytoplasmic part	118	9928	1.9e-05	0.00034
GO:0030312	C	external encapsulating structure	16	614	2.3e-05	0.00034
GO:0005618	C	cell wall	16	611	2.2e-05	0.00034
GO:0030529	C	ribonucleoprotein complex	16	648	4.4e-05	0.00059
GO:0005886	C	plasma membrane	52	3727	5.1e-05	0.00063
GO:0005737	C	cytoplasm	135	12154	9.5e-05	0.0011
GO:0016020	C	membrane	73	6099	0.00026	0.0028
GO:0009536	C	plastid	51	4025	0.00047	0.0047
GO:0005730	C	nucleolus	8	299	0.0019	0.018
GO:0005794	C	Golgi apparatus	16	938	0.0022	0.019
GO:0043233	C	organelle lumen	12	608	0.0023	0.019
GO:0070013	C	intracellular organelle lumen	12	608	0.0023	0.019
GO:0031974	C	membrane-enclosed lumen	12	614	0.0025	0.019
GO:0044428	C	nuclear part	12	635	0.0033	0.024

## Sheet: Gene annot TAIR
GO Slim	Locus	Gene Name	GO term	GO ID	cat	code	GO Slim	Reference	Made by: date last modified
cell organization and biogenesis | developmental processes | other cellular processes	AT4G17530	RAB GTPase homolog 1C; RAB1C	pollen tube growth	GO:0009860	proc	IGI	Publication:501742940|PMID:21269510	TAIR	06/30/2011 00:00:00
cell organization and biogenesis | other cellular processes	AT1G01300	Eukaryotic aspartyl protease family protein	plant-type cell wall organization	GO:0009664	proc	RCA	Publication:501748728|PMID:22589469		05/30/2012 00:00:00
cell organization and biogenesis | other cellular processes	AT1G10130	endoplasmic reticulum-type calcium-transporting AT; CALCIUM ATPASE; ECA3; ENDOPLASMIC RETICULUM-TYPE CALCIUM-TRANSPORTING ATPASE 3; calcium-transporting ATPase	cellular membrane fusion	GO:0006944	proc	RCA	Publication:501748728|PMID:22589469		05/30/2012 00:00:00
cell organization and biogenesis | other cellular processes	AT1G11750	CLP protease proteolytic subunit 6; ATP-DEPENDENT CLP PROTEASE PROTEOLYTIC SUBUNIT; CLPP6; NCLPP1; NCLPP6	chloroplast organization	GO:0009658	proc	IMP	Publication:501719921|PMID:16980539	TAIR	03/29/2007 00:00:00
cell organization and biogenesis | other cellular processes	AT1G11750	CLP protease proteolytic subunit 6; ATP-DEPENDENT CLP PROTEASE PROTEOLYTIC SUBUNIT; CLPP6; NCLPP1; NCLPP6	thylakoid membrane organization	GO:0010027	proc	RCA	Publication:501748728|PMID:22589469		05/30/2012 00:00:00
cell organization and biogenesis | other cellular processes	AT1G13980	sec7 domain-containing protein; EMB30; EMBRYO DEFECTIVE 30; GN; GNOM; VAN7	cell wall organization	GO:0071555	proc	RCA	Publication:501748728|PMID:22589469		05/30/2012 00:00:00
cell organization and biogenesis | other cellular processes	AT1G13980	sec7 domain-containing protein; EMB30; EMBRYO DEFECTIVE 30; GN; GNOM; VAN7	cytoskeleton organization	GO:0007010	proc	RCA	Publication:501748728|PMID:22589469		05/30/2012 00:00:00
cell organization and biogenesis | other cellular processes	AT1G13980	sec7 domain-containing protein; EMB30; EMBRYO DEFECTIVE 30; GN; GNOM; VAN7	sister chromatid cohesion	GO:0007062	proc	RCA	Publication:501748728|PMID:22589469		05/30/2012 00:00:00
cell organization and biogenesis | other cellular processes	AT1G21720	proteasome beta subunit C1; 20S PROTEASOME BETA SUBUNIT PBC1; 20S PROTEASOME BETA SUBUNIT PBC2; PBC1; PBC2; PROTEASOME	proteasome assembly	GO:0043248	proc	RCA	Publication:501748728|PMID:22589469		05/30/2012 00:00:00
cell organization and biogenesis | other cellular processes	AT1G21720	proteasome beta subunit C1; 20S PROTEASOME BETA SUBUNIT PBC1; 20S PROTEASOME BETA SUBUNIT PBC2; PBC1; PBC2; PROTEASOME	proteasome core complex assembly	GO:0080129	proc	RCA	Publication:501748728|PMID:22589469		05/30/2012 00:00:00
cell organization and biogenesis | other cellular processes	AT1G28440	HAESA-like 1; kinase	cell wall organization	GO:0071555	proc	RCA	Publication:501748728|PMID:22589469		05/30/2012 00:00:00
cell organization and biogenesis | other cellular processes	AT1G28440	HAESA-like 1; kinase	regulation of cell size	GO:0008361	proc	RCA	Publication:501748728|PMID:22589469		05/30/2012 00:00:00
cell organization and biogenesis | other cellular processes	AT1G47128	Granulin repeat cysteine protease family protein	Golgi organization	GO:0007030	proc	RCA	Publication:501748728|PMID:22589469		05/30/2012 00:00:00
cell organization and biogenesis | other cellular processes	AT1G72370	40s ribosomal protein SA; AP40; P40; RP40; RPSAA	cell wall modification	GO:0042545	proc	RCA	Publication:501748728|PMID:22589469		05/30/2012 00:00:00
cell organization and biogenesis | other cellular processes	AT1G72370	40s ribosomal protein SA; AP40; P40; RP40; RPSAA	Golgi organization	GO:0007030	proc	RCA	Publication:501748728|PMID:22589469		05/30/2012 00:00:00
cell organization and biogenesis | other cellular processes	AT1G72370	40s ribosomal protein SA; AP40; P40; RP40; RPSAA	mature ribosome assembly	GO:0042256	proc	IDA	Publication:501675210	TAIR	06/09/2003 00:00:00
cell organization and biogenesis | other cellular processes	AT1G72370	40s ribosomal protein SA; AP40; P40; RP40; RPSAA	plant-type cell wall organization	GO:0009664	proc	RCA	Publication:501748728|PMID:22589469		05/30/2012 00:00:00
cell organization and biogenesis | other cellular processes	AT1G76150	enoyl-CoA hydratase 2; 17-BETA-HYDROXYSTEROID DEHYDROGENASE IV; oxidoreductase	proteasome core complex assembly	GO:0080129	proc	RCA	Publication:501748728|PMID:22589469		05/30/2012 00:00:00
cell organization and biogenesis | other cellular processes	AT2G17930	Phosphatidylinositol 3- and 4-kinase family protei; ATM; inositol or phosphatidylinositol kinase	microtubule cytoskeleton organization	GO:0000226	proc	RCA	Publication:501748728|PMID:22589469		05/30/2012 00:00:00
cell organization and biogenesis | other cellular processes	AT2G20420	ATP citrate lyase (ACL) family protein; SUCCINYL-COA LIGASE SUBUNIT B; phosphoribosylamine-glycine ligase; succinate-CoA ligase (GDP-forming)	proteasome core complex assembly	GO:0080129	proc	RCA	Publication:501748728|PMID:22589469		05/30/2012 00:00:00
cell organization and biogenesis | other cellular processes	AT2G21790	ribonucleotide reductase 1; R1; RIBONUCLEOSIDE-DIPHOSPHATE REDUCTASE LARGE SUBUNIT; ribonucleoside-diphosphate reductase	cytoskeleton organization	GO:0007010	proc	RCA	Publication:501748728|PMID:22589469		05/30/2012 00:00:00
cell organization and biogenesis | other cellular processes	AT2G21790	ribonucleotide reductase 1; R1; RIBONUCLEOSIDE-DIPHOSPHATE REDUCTASE LARGE SUBUNIT; ribonucleoside-diphosphate reductase	cytoskeleton organization	GO:0007010	proc	RCA	Publication:501748728|PMID:22589469		05/30/2012 00:00:00
cell organization and biogenesis | other cellular processes	AT2G22480	phosphofructokinase 5; PYROPHOSPHATE--FRUCTOSE-6-PHOSPHATE 1-PHOSPHOTRANSFERASE; 6-phosphofructokinase	cytoskeleton organization	GO:0007010	proc	RCA	Publication:501748728|PMID:22589469		05/30/2012 00:00:00
cell organization and biogenesis | other cellular processes	AT2G37410	translocase inner membrane subunit 17-2; ATTIM17-2; TIM17	mitosis	GO:0007067	proc	RCA	Publication:501748728|PMID:22589469		05/30/2012 00:00:00
cell organization and biogenesis | other cellular processes	AT2G38470	WRKY DNA-binding protein 33; ATWRKY33; WRKY33	cellular membrane fusion	GO:0006944	proc	RCA	Publication:501748728|PMID:22589469		05/30/2012 00:00:00
cell organization and biogenesis | other cellular processes	AT2G42880	MAP kinase 20; ATMPK20	plant-type cell wall organization	GO:0009664	proc	RCA	Publication:501748728|PMID:22589469		05/30/2012 00:00:00
cell organization and biogenesis | other cellular processes	AT3G16480	mitochondrial processing peptidase alpha subunit; alpha-MPP 1; mitochondrial processing peptidase alpha-subunit	proteasome core complex assembly	GO:0080129	proc	RCA	Publication:501748728|PMID:22589469		05/30/2012 00:00:00
cell organization and biogenesis | other cellular processes	AT3G19570	Family of unknown function (DUF566)	chloroplast organization	GO:0009658	proc	IMP	Publication:501740103|PMID:20978221		11/08/2010 00:00:00
cell organization and biogenesis | other cellular processes	AT3G51290	Protein of unknown function (DUF630) ;Protein of u	microtubule cytoskeleton organization	GO:0000226	proc	RCA	Publication:501748728|PMID:22589469		05/30/2012 00:00:00
cell organization and biogenesis | other cellular processes	AT3G51290	Protein of unknown function (DUF630) ;Protein of u	spindle assembly	GO:0051225	proc	RCA	Publication:501748728|PMID:22589469		05/30/2012 00:00:00
cell organization and biogenesis | other cellular processes	AT3G54050	high cyclic electron flow 1; D-fructose 1,6-diphosphatase; FRUCTOSE-BISPHOSPHATASE; fructose-bisphosphatase//phosphoric ester hydrolase	plastid organization	GO:0009657	proc	RCA	Publication:501748728|PMID:22589469		05/30/2012 00:00:00
cell organization and biogenesis | other cellular processes	AT3G54050	high cyclic electron flow 1; D-fructose 1,6-diphosphatase; FRUCTOSE-BISPHOSPHATASE; fructose-bisphosphatase//phosphoric ester hydrolase	thylakoid membrane organization	GO:0010027	proc	RCA	Publication:501748728|PMID:22589469		05/30/2012 00:00:00
cell organization and biogenesis | other cellular processes	AT4G00100	ribosomal protein S13A; ATRPS13A; PFL2; POINTED FIRST LEAF 2; RIBOSOMAL PROTEIN S13; RIBOSOMAL PROTEIN S13A; RPS13	cell wall modification	GO:0042545	proc	RCA	Publication:501748728|PMID:22589469		05/30/2012 00:00:00
cell organization and biogenesis | other cellular processes	AT4G29720	polyamine oxidase 5; CS; amine oxidase; protoporphyrinogen oxidase	microtubule nucleation	GO:0007020	proc	RCA	Publication:501748728|PMID:22589469		05/30/2012 00:00:00
cell organization and biogenesis | other cellular processes	AT4G32940	gamma vacuolar processing enzyme; GAMMA-VPE; GAMMA-VPE VACUOLAR PROCESSING ENZYME	cellular membrane fusion	GO:0006944	proc	RCA	Publication:501748728|PMID:22589469		05/30/2012 00:00:00
cell organization and biogenesis | other cellular processes	AT4G37640	calcium ATPase 2; ACA2; CALCIUM ATPASE 2; calcium-transporting ATPase	cellular membrane fusion	GO:0006944	proc	RCA	Publication:501748728|PMID:22589469		05/30/2012 00:00:00
cell organization and biogenesis | other cellular processes	AT4G38400	expansin-like A2; ARABIDOPSIS THALIANA EXPANSIN-LIKE A2; ATEXLA2; ATHEXP BETA 2.2; EXPL2	plant-type cell wall organization	GO:0009664	proc	ISS	Communication:501714663	TIGR	08/22/2002 00:00:00
cell organization and biogenesis | other cellular processes	AT4G38400	expansin-like A2; ARABIDOPSIS THALIANA EXPANSIN-LIKE A2; ATEXLA2; ATHEXP BETA 2.2; EXPL2	unidimensional cell growth	GO:0009826	proc	NAS	Publication:1546271|PMID:11641069	TIGR	04/17/2003 00:00:00
cell organization and biogenesis | other cellular processes	AT5G39510	Vesicle transport v-SNARE family protein; ATVTI11; ATVTI1A; SGR4; VTI1; VTI11; VTI1A; ZIG	Golgi organization	GO:0007030	proc	RCA	Publication:501748728|PMID:22589469		05/30/2012 00:00:00
cell organization and biogenesis | other cellular processes	AT5G42080	dynamin-like protein; ADL1; ADL1A; AG68; ARABIDOPSIS DYNAMIN-LIKE PROTEIN; DRP1A; DYNAMIN-RELATED PROTEIN 1A; GTPase	cell plate formation involved in plant-type cell wall biogenesis	GO:0009920	proc	IGI	Publication:501705910|PMID:12671086	TAIR	08/09/2006 00:00:00
cell organization and biogenesis | other cellular processes	AT5G46860	Syntaxin/t-SNARE family protein; ATSYP22; ATVAM3; SYP22; VAM3	amyloplast organization	GO:0009660	proc	IMP	Publication:501706914|PMID:12815100	TAIR	10/17/2005 00:00:00
cell organization and biogenesis | other cellular processes	AT5G46860	Syntaxin/t-SNARE family protein; ATSYP22; ATVAM3; SYP22; VAM3	callose deposition in cell wall	GO:0052543	proc	RCA	Publication:501748728|PMID:22589469		05/30/2012 00:00:00
cell organization and biogenesis | other cellular processes	AT5G46860	Syntaxin/t-SNARE family protein; ATSYP22; ATVAM3; SYP22; VAM3	cellular membrane fusion	GO:0006944	proc	TAS	Publication:1345989|PMID:11115874	TIGR	04/17/2003 00:00:00
cell organization and biogenesis | other cellular processes	AT5G46860	Syntaxin/t-SNARE family protein; ATSYP22; ATVAM3; SYP22; VAM3	cellular membrane fusion	GO:0006944	proc	RCA	Publication:501748728|PMID:22589469		05/30/2012 00:00:00
cell organization and biogenesis | other cellular processes	AT5G46860	Syntaxin/t-SNARE family protein; ATSYP22; ATVAM3; SYP22; VAM3	vacuole organization	GO:0007033	proc	IGI	Publication:3063|PMID:9305917	TAIR	11/20/2002 00:00:00
cell organization and biogenesis | other cellular processes	AT5G57020	myristoyl-CoA:protein N-myristoyltransferase; ATNMT1; N-METHYLTRANSFERASE 1; N-MYRISTOYL TRANSFERASE; N-MYRISTOYLTRANSFERASE 1; NMT1; S-ADENOSYLMETHIONINE:PHOSPHO-ETHANOLAMINE; myristoyltransferase	proteasome core complex assembly	GO:0080129	proc	RCA	Publication:501748728|PMID:22589469		05/30/2012 00:00:00
cell organization and biogenesis | other cellular processes	AT5G58230	Transducin/WD40 repeat-like superfamily protein; MSI1	chromatin modification	GO:0016568	proc	IMP	Publication:501710321|PMID:12736201	TAIR	05/09/2006 00:00:00
cell organization and biogenesis | other cellular processes	AT5G65180	ENTH/VHS family protein	synapsis	GO:0007129	proc	RCA	Publication:501748728|PMID:22589469		05/30/2012 00:00:00
cell organization and biogenesis | other cellular processes | DNA or RNA metabolism	AT5G58230	Transducin/WD40 repeat-like superfamily protein; MSI1	heterochromatin assembly	GO:0031507	proc	RCA	Publication:501748728|PMID:22589469		05/30/2012 00:00:00
cell organization and biogenesis | other cellular processes | DNA or RNA metabolism	AT5G58230	Transducin/WD40 repeat-like superfamily protein; MSI1	heterochromatin assembly	GO:0031507	proc	IMP	Publication:501718611|PMID:16452472	TAIR	05/09/2006 00:00:00
cell organization and biogenesis | other cellular processes | electron transport or energy pathways | other metabolic processes	AT3G54050	high cyclic electron flow 1; D-fructose 1,6-diphosphatase; FRUCTOSE-BISPHOSPHATASE; fructose-bisphosphatase//phosphoric ester hydrolase	photosystem II assembly	GO:0010207	proc	RCA	Publication:501748728|PMID:22589469		05/30/2012 00:00:00
cell organization and biogenesis | other cellular processes | other metabolic processes | DNA or RNA metabolism	AT5G65180	ENTH/VHS family protein	regulation of telomere maintenance	GO:0032204	proc	RCA	Publication:501748728|PMID:22589469		05/30/2012 00:00:00
cell organization and biogenesis | other cellular processes | other metabolic processes | protein metabolism	AT3G26618	eukaryotic release factor 1-3; ERF1-3; EUKARYOTIC RELEASE FACTOR 1-3	translational termination	GO:0006415	proc	IGI	Publication:501714275|PMID:15474304	TAIR	09/26/2011 00:00:00
cell organization and biogenesis | other cellular processes | transcription,DNA-dependent | other metabolic processes	AT5G66750	chromatin remodeling 1; DDM1; DECREASED DNA METHYLATION 1; SOM1; SOM4; SOMNIFEROUS 1	methylation-dependent chromatin silencing	GO:0006346	proc	IMP	Publication:2510|PMID:9620857	TAIR	03/26/2003 00:00:00
cell organization and biogenesis | other cellular processes | transport	AT2G37410	translocase inner membrane subunit 17-2; ATTIM17-2; TIM17	protein import into mitochondrial inner membrane	GO:0045039	proc	IDA	Publication:501714720|PMID:15722347	TAIR	05/15/2005 00:00:00
cell organization and biogenesis | other metabolic processes | other cellular processes | protein metabolism	AT5G46280	Minichromosome maintenance (MCM2/3/5) family prote; DNA-dependent ATPase	histone lysine methylation	GO:0034968	proc	RCA	Publication:501748728|PMID:22589469		05/30/2012 00:00:00
cell organization and biogenesis | other metabolic processes | other cellular processes | protein metabolism	AT5G66750	chromatin remodeling 1; DDM1; DECREASED DNA METHYLATION 1; SOM1; SOM4; SOMNIFEROUS 1	histone H3-K9 methylation	GO:0051567	proc	RCA	Publication:501748728|PMID:22589469		05/30/2012 00:00:00
cell organization and biogenesis | transcription,DNA-dependent | other cellular processes	AT1G11750	CLP protease proteolytic subunit 6; ATP-DEPENDENT CLP PROTEASE PROTEOLYTIC SUBUNIT; CLPP6; NCLPP1; NCLPP6	transcription from plastid promoter	GO:0042793	proc	RCA	Publication:501748728|PMID:22589469		05/30/2012 00:00:00
cell organization and biogenesis | transport | other cellular processes	AT3G56310	Melibiase family protein; ALPHA GALACTOSIDASE; ALPHA-GALACTOSIDASE	protein import into peroxisome matrix	GO:0016558	proc	RCA	Publication:501748728|PMID:22589469		05/30/2012 00:00:00
cell organization and biogenesis | transport | other cellular processes	AT4G32960	0	protein import into peroxisome matrix	GO:0016558	proc	RCA	Publication:501748728|PMID:22589469		05/30/2012 00:00:00
cell organization and biogenesis | transport | other cellular processes	AT5G24840	tRNA (guanine-N-7) methyltransferase; METHYLTRANSFERASE	protein targeting to mitochondrion	GO:0006626	proc	RCA	Publication:501748728|PMID:22589469		05/30/2012 00:00:00
cell wall	AT1G01300	Eukaryotic aspartyl protease family protein	plant-type cell wall	GO:0009505	comp	IDA	Publication:501718077|PMID:16287169	TAIR	12/23/2005 00:00:00
cell wall	AT1G21680	DPP6 N-terminal domain-like protein	plant-type cell wall	GO:0009505	comp	IDA	Publication:501721524|PMID:17526915		09/30/2008 00:00:00
cell wall	AT1G43170	ribosomal protein 1; ARABIDOPSIS RIBOSOMAL PROTEIN 1; ARP1; EMB2207; EMBRYO DEFECTIVE 2207; RPL3A	cell wall	GO:0005618	comp	IDA	Publication:501718077|PMID:16287169		09/24/2008 00:00:00
cell wall	AT1G43170	ribosomal protein 1; ARABIDOPSIS RIBOSOMAL PROTEIN 1; ARP1; EMB2207; EMBRYO DEFECTIVE 2207; RPL3A	cell wall	GO:0005618	comp	IDA	Publication:501718077|PMID:16287169		09/24/2008 00:00:00
cell wall	AT1G43170	ribosomal protein 1; ARABIDOPSIS RIBOSOMAL PROTEIN 1; ARP1; EMB2207; EMBRYO DEFECTIVE 2207; RPL3A	cell wall	GO:0005618	comp	IDA	Publication:501718077|PMID:16287169		09/24/2008 00:00:00
cell wall	AT1G48830	Ribosomal protein S7e family protein	cell wall	GO:0005618	comp	IDA	Publication:501718077|PMID:16287169		09/24/2008 00:00:00
cell wall	AT1G48830	Ribosomal protein S7e family protein	cell wall	GO:0005618	comp	IDA	Publication:501718077|PMID:16287169		09/24/2008 00:00:00
cell wall	AT1G48830	Ribosomal protein S7e family protein	cell wall	GO:0005618	comp	IDA	Publication:501718077|PMID:16287169		09/24/2008 00:00:00
cell wall	AT1G48830	Ribosomal protein S7e family protein	cell wall	GO:0005618	comp	IDA	Publication:501718077|PMID:16287169		09/24/2008 00:00:00
cell wall	AT1G56110	homolog of nucleolar protein NOP56; NOP56; NOP56-LIKE PROTEIN	cell wall	GO:0005618	comp	IDA	Publication:501718077|PMID:16287169		09/24/2008 00:00:00
cell wall	AT1G56110	homolog of nucleolar protein NOP56; NOP56; NOP56-LIKE PROTEIN	cell wall	GO:0005618	comp	IDA	Publication:501718077|PMID:16287169		09/24/2008 00:00:00
cell wall	AT1G57720	Translation elongation factor EF1B, gamma chain; catalytic	cell wall	GO:0005618	comp	IDA	Publication:501718077|PMID:16287169		09/24/2008 00:00:00
cell wall	AT1G57720	Translation elongation factor EF1B, gamma chain; catalytic	cell wall	GO:0005618	comp	IDA	Publication:501718077|PMID:16287169		09/24/2008 00:00:00
cell wall	AT1G57720	Translation elongation factor EF1B, gamma chain; catalytic	cell wall	GO:0005618	comp	IDA	Publication:501718077|PMID:16287169		09/24/2008 00:00:00
cell wall	AT1G57720	Translation elongation factor EF1B, gamma chain; catalytic	cell wall	GO:0005618	comp	IDA	Publication:501718077|PMID:16287169		09/24/2008 00:00:00
cell wall	AT2G01250	Ribosomal protein L30/L7 family protein	cell wall	GO:0005618	comp	IDA	Publication:501718077|PMID:16287169		09/24/2008 00:00:00
cell wall	AT2G02990	ribonuclease 1; RIBONUCLEASE; RIBONUCLEASE 1; RNS1; S-LIKE RIBONUCLEASE 1; S-LIKE RNASE 1	cell wall	GO:0005618	comp	IDA	Publication:501711493|PMID:14595688		09/23/2008 00:00:00
cell wall	AT2G09990	Ribosomal protein S5 domain 2-like superfamily pro	cell wall	GO:0005618	comp	IDA	Publication:501718077|PMID:16287169		09/24/2008 00:00:00
cell wall	AT2G36870	xyloglucan endotransglucosylase/hydrolase 32; XYLOGLUCAN ENDO-TRANSGLYCOSYLASE; hydrolase, hydrolyzing O-glycosyl compounds	cell wall	GO:0005618	comp	IEA	AnalysisReference:501748310	TAIR	04/18/2012 00:00:00
cell wall	AT2G36870	xyloglucan endotransglucosylase/hydrolase 32; XYLOGLUCAN ENDO-TRANSGLYCOSYLASE; hydrolase, hydrolyzing O-glycosyl compounds	cell wall	GO:0005618	comp	IEA	AnalysisReference:501748310	TAIR	04/18/2012 00:00:00
cell wall	AT3G49010	breast basic conserved 1; ATBBC1; BBC1; RSU2	cell wall	GO:0005618	comp	IDA	Publication:501718077|PMID:16287169		09/24/2008 00:00:00
cell wall	AT3G49010	breast basic conserved 1; ATBBC1; BBC1; RSU2	cell wall	GO:0005618	comp	IDA	Publication:501718077|PMID:16287169		09/24/2008 00:00:00
cell wall	AT3G49010	breast basic conserved 1; ATBBC1; BBC1; RSU2	cell wall	GO:0005618	comp	IDA	Publication:501718077|PMID:16287169		09/24/2008 00:00:00
cell wall	AT3G56310	Melibiase family protein; ALPHA GALACTOSIDASE; ALPHA-GALACTOSIDASE	plant-type cell wall	GO:0009505	comp	IBA	Communication:501741973		07/29/2011 00:00:00
cell wall	AT4G03210	xyloglucan endotransglucosylase/hydrolase 9; XTH9; XYLOGLUCAN ENDOTRANSGLUCOSYLASE/HYDROLASE 9; XYLOGLUCAN ENDOTRANSGLYCOSYLASE; hydrolase, acting on glycosyl bonds; xyloglucan:xyloglucosyl transferase	cell wall	GO:0005618	comp	IEA	AnalysisReference:501748310	TAIR	04/18/2012 00:00:00
cell wall	AT4G03210	xyloglucan endotransglucosylase/hydrolase 9; XTH9; XYLOGLUCAN ENDOTRANSGLUCOSYLASE/HYDROLASE 9; XYLOGLUCAN ENDOTRANSGLYCOSYLASE; hydrolase, acting on glycosyl bonds; xyloglucan:xyloglucosyl transferase	cell wall	GO:0005618	comp	IEA	AnalysisReference:501748310	TAIR	04/18/2012 00:00:00
cell wall	AT4G30270	xyloglucan endotransglucosylase/hydrolase 24; BRU1; MERI-5; MERI5B; XYLOGLUCAN; hydrolase, acting on glycosyl bonds	cell wall	GO:0005618	comp	IEA	AnalysisReference:501748310	TAIR	04/18/2012 00:00:00
cell wall	AT4G30270	xyloglucan endotransglucosylase/hydrolase 24; BRU1; MERI-5; MERI5B; XYLOGLUCAN; hydrolase, acting on glycosyl bonds	cell wall	GO:0005618	comp	IDA	Publication:501714452|PMID:15610358	TAIR	05/03/2005 00:00:00
cell wall	AT4G30270	xyloglucan endotransglucosylase/hydrolase 24; BRU1; MERI-5; MERI5B; XYLOGLUCAN; hydrolase, acting on glycosyl bonds	plant-type cell wall	GO:0009505	comp	IDA	Publication:501721524|PMID:17526915		09/30/2008 00:00:00
cell wall	AT4G30270	xyloglucan endotransglucosylase/hydrolase 24; BRU1; MERI-5; MERI5B; XYLOGLUCAN; hydrolase, acting on glycosyl bonds	plant-type cell wall	GO:0009505	comp	IDA	Publication:501718077|PMID:16287169	TAIR	12/23/2005 00:00:00
cell wall	AT5G38480	general regulatory factor 3; GENERAL REGULATORY FACTOR 3; GF14PSI ISOFORM; GRF3; RCI1	cell wall	GO:0005618	comp	IDA	Publication:501718077|PMID:16287169		09/24/2008 00:00:00
cell wall	AT5G38480	general regulatory factor 3; GENERAL REGULATORY FACTOR 3; GF14PSI ISOFORM; GRF3; RCI1	cell wall	GO:0005618	comp	IDA	Publication:501718077|PMID:16287169		09/24/2008 00:00:00
cell wall	AT5G38480	general regulatory factor 3; GENERAL REGULATORY FACTOR 3; GF14PSI ISOFORM; GRF3; RCI1	cell wall	GO:0005618	comp	IDA	Publication:501718077|PMID:16287169		09/24/2008 00:00:00
cell wall	AT5G38480	general regulatory factor 3; GENERAL REGULATORY FACTOR 3; GF14PSI ISOFORM; GRF3; RCI1	cell wall	GO:0005618	comp	IDA	Publication:501718077|PMID:16287169		09/24/2008 00:00:00
cell wall	AT5G64260	EXORDIUM like 2; MSJ1.10	cell wall	GO:0005618	comp	IDA	Publication:501718077|PMID:16287169		09/24/2008 00:00:00
cell wall	AT5G64260	EXORDIUM like 2; MSJ1.10	plant-type cell wall	GO:0009505	comp	IDA	Publication:501718077|PMID:16287169	TAIR	12/23/2005 00:00:00
chloroplast	AT1G07570	Protein kinase superfamily protein; APK1; APK1A	chloroplast	GO:0009507	comp	ISM	AnalysisReference:501750651		08/31/2012 00:00:00
chloroplast	AT1G07570	Protein kinase superfamily protein; APK1; APK1A	chloroplast	GO:0009507	comp	ISM	AnalysisReference:501750651		08/31/2012 00:00:00
chloroplast	AT1G07570	Protein kinase superfamily protein; APK1; APK1A	chloroplast	GO:0009507	comp	ISM	AnalysisReference:501750651		08/31/2012 00:00:00
chloroplast	AT1G10830	15-cis-zeta-carotene isomerase	chloroplast	GO:0009507	comp	ISM	AnalysisReference:501750651		08/31/2012 00:00:00
chloroplast	AT1G10830	15-cis-zeta-carotene isomerase	chloroplast	GO:0009507	comp	IDA	Publication:501724486|PMID:18431481		09/26/2008 00:00:00
chloroplast	AT1G10830	15-cis-zeta-carotene isomerase	chloroplast	GO:0009507	comp	ISM	AnalysisReference:501750651		08/31/2012 00:00:00
chloroplast	AT1G10830	15-cis-zeta-carotene isomerase	chloroplast	GO:0009507	comp	IDA	Publication:501724486|PMID:18431481		09/26/2008 00:00:00
chloroplast	AT1G11750	CLP protease proteolytic subunit 6; ATP-DEPENDENT CLP PROTEASE PROTEOLYTIC SUBUNIT; CLPP6; NCLPP1; NCLPP6	chloroplast	GO:0009507	comp	IDA	Publication:501712079|PMID:15028209		09/23/2008 00:00:00
chloroplast	AT1G11750	CLP protease proteolytic subunit 6; ATP-DEPENDENT CLP PROTEASE PROTEOLYTIC SUBUNIT; CLPP6; NCLPP1; NCLPP6	chloroplast	GO:0009507	comp	IDA	Publication:501724486|PMID:18431481		09/26/2008 00:00:00
chloroplast	AT1G11750	CLP protease proteolytic subunit 6; ATP-DEPENDENT CLP PROTEASE PROTEOLYTIC SUBUNIT; CLPP6; NCLPP1; NCLPP6	chloroplast	GO:0009507	comp	ISM	AnalysisReference:501750651		08/31/2012 00:00:00
chloroplast	AT1G11750	CLP protease proteolytic subunit 6; ATP-DEPENDENT CLP PROTEASE PROTEOLYTIC SUBUNIT; CLPP6; NCLPP1; NCLPP6	chloroplast	GO:0009507	comp	ISM	AnalysisReference:501750651		08/31/2012 00:00:00
chloroplast	AT1G14610	valyl-tRNA synthetase / valine--tRNA ligase (VALRS; TWIN 2; TWN2; VALRS; VALYL TRNA SYNTHETASE; VALYL-TRNA SYNTHETASE; isoleucine-tRNA ligase; isoleucine-tRNA ligase//leucine-tRNA ligase; leucine-tRNA ligase; methionine-tRNA ligase; valine-tRNA ligase	chloroplast	GO:0009507	comp	IDA	Publication:501717830|PMID:16251277	TAIR	11/17/2005 00:00:00
chloroplast	AT1G14610	valyl-tRNA synthetase / valine--tRNA ligase (VALRS; TWIN 2; TWN2; VALRS; VALYL TRNA SYNTHETASE; VALYL-TRNA SYNTHETASE; isoleucine-tRNA ligase; isoleucine-tRNA ligase//leucine-tRNA ligase; leucine-tRNA ligase; methionine-tRNA ligase; valine-tRNA ligase	chloroplast	GO:0009507	comp	ISM	AnalysisReference:501750651		08/31/2012 00:00:00
chloroplast	AT1G23820	spermidine synthase 1; SPDS1; SPERMIDINE SYNTHASE; SPERMIDINE SYNTHASE 1	chloroplast	GO:0009507	comp	ISM	AnalysisReference:501750651		08/31/2012 00:00:00
chloroplast	AT1G24310	0	chloroplast	GO:0009507	comp	ISM	AnalysisReference:501750651		08/31/2012 00:00:00
chloroplast	AT1G28140	; CYTOCHROME OXIDASE	chloroplast	GO:0009507	comp	IDA	Publication:501724486|PMID:18431481		09/26/2008 00:00:00
chloroplast	AT1G28140	; CYTOCHROME OXIDASE	chloroplast	GO:0009507	comp	ISM	AnalysisReference:501750651		08/31/2012 00:00:00
chloroplast	AT1G34430	2-oxoacid dehydrogenases acyltransferase family pr; DIHYDROLIPOAMIDE S-ACETYLTRANSFERASE; dihydrolipoyllysine-residue acetyltransferase	chloroplast	GO:0009507	comp	IDA	Publication:501724486|PMID:18431481		09/26/2008 00:00:00
chloroplast	AT1G34430	2-oxoacid dehydrogenases acyltransferase family pr; DIHYDROLIPOAMIDE S-ACETYLTRANSFERASE; dihydrolipoyllysine-residue acetyltransferase	chloroplast	GO:0009507	comp	IDA	Publication:501712079|PMID:15028209		09/23/2008 00:00:00
chloroplast	AT1G34430	2-oxoacid dehydrogenases acyltransferase family pr; DIHYDROLIPOAMIDE S-ACETYLTRANSFERASE; dihydrolipoyllysine-residue acetyltransferase	chloroplast	GO:0009507	comp	IDA	Publication:501735990|PMID:20061580		10/11/2011 00:00:00
chloroplast	AT1G47128	Granulin repeat cysteine protease family protein	chloroplast	GO:0009507	comp	IDA	Publication:501712079|PMID:15028209		09/23/2008 00:00:00
chloroplast	AT1G48830	Ribosomal protein S7e family protein	chloroplast	GO:0009507	comp	IDA	Publication:501712079|PMID:15028209		09/23/2008 00:00:00
chloroplast	AT1G48830	Ribosomal protein S7e family protein	chloroplast	GO:0009507	comp	IDA	Publication:501712079|PMID:15028209		09/23/2008 00:00:00
chloroplast	AT1G48830	Ribosomal protein S7e family protein	chloroplast	GO:0009507	comp	IDA	Publication:501712079|PMID:15028209		09/23/2008 00:00:00
chloroplast	AT1G48830	Ribosomal protein S7e family protein	chloroplast	GO:0009507	comp	IDA	Publication:501712079|PMID:15028209		09/23/2008 00:00:00
chloroplast	AT1G72370	40s ribosomal protein SA; AP40; P40; RP40; RPSAA	chloroplast	GO:0009507	comp	IDA	Publication:501724486|PMID:18431481		09/26/2008 00:00:00
chloroplast	AT1G72370	40s ribosomal protein SA; AP40; P40; RP40; RPSAA	chloroplast	GO:0009507	comp	IDA	Publication:501712079|PMID:15028209		09/23/2008 00:00:00
chloroplast	AT1G72370	40s ribosomal protein SA; AP40; P40; RP40; RPSAA	chloroplast	GO:0009507	comp	IDA	Publication:501724486|PMID:18431481		09/26/2008 00:00:00
chloroplast	AT1G74530	0	chloroplast	GO:0009507	comp	ISM	AnalysisReference:501750651		08/31/2012 00:00:00
chloroplast	AT1G74530	0	chloroplast	GO:0009507	comp	ISM	AnalysisReference:501750651		08/31/2012 00:00:00
chloroplast	AT1G74530	0	chloroplast	GO:0009507	comp	ISM	AnalysisReference:501750651		08/31/2012 00:00:00
chloroplast	AT1G74640	alpha/beta-Hydrolases superfamily protein	chloroplast	GO:0009507	comp	IDA	Publication:501724486|PMID:18431481		09/26/2008 00:00:00
chloroplast	AT1G74640	alpha/beta-Hydrolases superfamily protein	chloroplast	GO:0009507	comp	ISM	AnalysisReference:501750651		08/31/2012 00:00:00
chloroplast	AT1G80600	HOPW1-1-interacting 1; ACETYLORNITHINE TRANSAMINASE; ornithine oxo-acid aminotransferase	chloroplast	GO:0009507	comp	IDA	Publication:501712079|PMID:15028209		09/23/2008 00:00:00
chloroplast	AT1G80600	HOPW1-1-interacting 1; ACETYLORNITHINE TRANSAMINASE; ornithine oxo-acid aminotransferase	chloroplast	GO:0009507	comp	IDA	Publication:501724486|PMID:18431481		09/26/2008 00:00:00
chloroplast	AT2G01250	Ribosomal protein L30/L7 family protein	chloroplast	GO:0009507	comp	IDA	Publication:501712079|PMID:15028209		09/23/2008 00:00:00
chloroplast	AT2G01250	Ribosomal protein L30/L7 family protein	chloroplast	GO:0009507	comp	IDA	Publication:501724486|PMID:18431481		09/26/2008 00:00:00
chloroplast	AT2G01250	Ribosomal protein L30/L7 family protein	chloroplast	GO:0009507	comp	IDA	Publication:501724486|PMID:18431481		09/26/2008 00:00:00
chloroplast	AT2G09990	Ribosomal protein S5 domain 2-like superfamily pro	chloroplast	GO:0009507	comp	IDA	Publication:501724486|PMID:18431481		09/26/2008 00:00:00
chloroplast	AT2G09990	Ribosomal protein S5 domain 2-like superfamily pro	chloroplast	GO:0009507	comp	IDA	Publication:501712079|PMID:15028209		09/23/2008 00:00:00
chloroplast	AT2G16600	rotamase CYP 3; CYCLOPHILIN; CYTOSOLIC CYCLOPHILIN ROC3; ROC3	chloroplast	GO:0009507	comp	IDA	Publication:501724486|PMID:18431481		09/26/2008 00:00:00
chloroplast	AT2G16600	rotamase CYP 3; CYCLOPHILIN; CYTOSOLIC CYCLOPHILIN ROC3; ROC3	chloroplast	GO:0009507	comp	IDA	Publication:501724486|PMID:18431481		09/26/2008 00:00:00
chloroplast	AT2G17420	NADPH-dependent thioredoxin reductase A; thioredoxin-disulfide reductase	chloroplast	GO:0009507	comp	ISM	AnalysisReference:501750651		08/31/2012 00:00:00
chloroplast	AT2G18020	Ribosomal protein L2 family; EMB2296; EMBRYO DEFECTIVE 2296; hyalurononglucosaminidase	chloroplast	GO:0009507	comp	IDA	Publication:501712079|PMID:15028209		09/23/2008 00:00:00
chloroplast	AT2G18020	Ribosomal protein L2 family; EMB2296; EMBRYO DEFECTIVE 2296; hyalurononglucosaminidase	chloroplast	GO:0009507	comp	IDA	Publication:501712079|PMID:15028209		09/23/2008 00:00:00
chloroplast	AT2G22480	phosphofructokinase 5; PYROPHOSPHATE--FRUCTOSE-6-PHOSPHATE 1-PHOSPHOTRANSFERASE; 6-phosphofructokinase	chloroplast	GO:0009507	comp	IDA	Publication:501721627|PMID:17485088	TAIR	10/07/2008 00:00:00
chloroplast	AT2G22480	phosphofructokinase 5; PYROPHOSPHATE--FRUCTOSE-6-PHOSPHATE 1-PHOSPHOTRANSFERASE; 6-phosphofructokinase	chloroplast	GO:0009507	comp	ISM	AnalysisReference:501750651		08/31/2012 00:00:00
chloroplast	AT2G29630	thiaminC	chloroplast	GO:0009507	comp	ISM	AnalysisReference:501750651		08/31/2012 00:00:00
chloroplast	AT2G29630	thiaminC	chloroplast	GO:0009507	comp	IDA	Publication:501724428|PMID:18332905	TAIR	06/29/2008 00:00:00
chloroplast	AT2G29630	thiaminC	chloroplast	GO:0009507	comp	ISM	AnalysisReference:501750651		08/31/2012 00:00:00
chloroplast	AT2G29630	thiaminC	chloroplast	GO:0009507	comp	IDA	Publication:501724486|PMID:18431481		09/26/2008 00:00:00
chloroplast	AT2G29630	thiaminC	chloroplast	GO:0009507	comp	IDA	Publication:501724486|PMID:18431481		09/26/2008 00:00:00
chloroplast	AT2G29630	thiaminC	chloroplast	GO:0009507	comp	ISM	AnalysisReference:501750651		08/31/2012 00:00:00
chloroplast	AT2G37250	adenosine kinase; ADENYLATE KINASE; G0-MONOMER	chloroplast	GO:0009507	comp	IDA	Publication:501714438|PMID:15618410	TAIR	03/31/2005 00:00:00
chloroplast	AT2G46660	cytochrome P450, family 78, subfamily A, polypepti; CYP78A6; CYTOCHROME P450	chloroplast	GO:0009507	comp	ISM	AnalysisReference:501750651		08/31/2012 00:00:00
chloroplast	AT3G01120	Pyridoxal phosphate (PLP)-dependent transferases s; ATCYS1; CGS; CGS1; cyatathionine gamma-synthase; cyatathionine gamma-synthase~CPLX-1344; CYSTATHIONINE GAMMA-SYNTHASE; CYSTATHIONINE GAMMA-SYNTHASE 1; cystathionine gamma-synthase~MONOMER-1487; CYSTATHIONINE-GAMMA-SYNTHASE; CYSTATHIONINE-GAMMA-SYNTHASE 1; METHIONINE OVERACCUMULATION 1; MTO1	chloroplast	GO:0009507	comp	IDA	Publication:501724486|PMID:18431481		09/26/2008 00:00:00
chloroplast	AT3G01120	Pyridoxal phosphate (PLP)-dependent transferases s; ATCYS1; CGS; CGS1; cyatathionine gamma-synthase; cyatathionine gamma-synthase~CPLX-1344; CYSTATHIONINE GAMMA-SYNTHASE; CYSTATHIONINE GAMMA-SYNTHASE 1; cystathionine gamma-synthase~MONOMER-1487; CYSTATHIONINE-GAMMA-SYNTHASE; CYSTATHIONINE-GAMMA-SYNTHASE 1; METHIONINE OVERACCUMULATION 1; MTO1	chloroplast	GO:0009507	comp	ISM	AnalysisReference:501750651		08/31/2012 00:00:00
chloroplast	AT3G04770	40s ribosomal protein SA B; AP40; P40; RP40; RPSAA; RPSAB	chloroplast	GO:0009507	comp	IDA	Publication:501712079|PMID:15028209		09/23/2008 00:00:00
chloroplast	AT3G04770	40s ribosomal protein SA B; AP40; P40; RP40; RPSAA; RPSAB	chloroplast	GO:0009507	comp	IDA	Publication:501712079|PMID:15028209		09/23/2008 00:00:00
chloroplast	AT3G10970	Haloacid dehalogenase-like hydrolase (HAD) superfa; phosphoglycolate phosphatase	chloroplast	GO:0009507	comp	ISM	AnalysisReference:501750651		08/31/2012 00:00:00
chloroplast	AT3G10970	Haloacid dehalogenase-like hydrolase (HAD) superfa; phosphoglycolate phosphatase	chloroplast	GO:0009507	comp	ISM	AnalysisReference:501750651		08/31/2012 00:00:00
chloroplast	AT3G10970	Haloacid dehalogenase-like hydrolase (HAD) superfa; phosphoglycolate phosphatase	chloroplast	GO:0009507	comp	ISM	AnalysisReference:501750651		08/31/2012 00:00:00
chloroplast	AT3G10970	Haloacid dehalogenase-like hydrolase (HAD) superfa; phosphoglycolate phosphatase	chloroplast	GO:0009507	comp	ISM	AnalysisReference:501750651		08/31/2012 00:00:00
chloroplast	AT3G10970	Haloacid dehalogenase-like hydrolase (HAD) superfa; phosphoglycolate phosphatase	chloroplast	GO:0009507	comp	ISM	AnalysisReference:501750651		08/31/2012 00:00:00
chloroplast	AT3G10970	Haloacid dehalogenase-like hydrolase (HAD) superfa; phosphoglycolate phosphatase	chloroplast	GO:0009507	comp	ISM	AnalysisReference:501750651		08/31/2012 00:00:00
chloroplast	AT3G16480	mitochondrial processing peptidase alpha subunit; alpha-MPP 1; mitochondrial processing peptidase alpha-subunit	chloroplast	GO:0009507	comp	IDA	Publication:501745936		12/02/2011 00:00:00
chloroplast	AT3G22425	imidazoleglycerol-phosphate dehydratase; imidazoleglycerol-phosphate dehydratase	chloroplast	GO:0009507	comp	ISM	AnalysisReference:501750651		08/31/2012 00:00:00
chloroplast	AT3G22425	imidazoleglycerol-phosphate dehydratase; imidazoleglycerol-phosphate dehydratase	chloroplast	GO:0009507	comp	ISM	AnalysisReference:501750651		08/31/2012 00:00:00
chloroplast	AT3G54050	high cyclic electron flow 1; D-fructose 1,6-diphosphatase; FRUCTOSE-BISPHOSPHATASE; fructose-bisphosphatase//phosphoric ester hydrolase	chloroplast	GO:0009507	comp	ISM	AnalysisReference:501750651		08/31/2012 00:00:00
chloroplast	AT3G54050	high cyclic electron flow 1; D-fructose 1,6-diphosphatase; FRUCTOSE-BISPHOSPHATASE; fructose-bisphosphatase//phosphoric ester hydrolase	chloroplast	GO:0009507	comp	IDA	Publication:501724486|PMID:18431481		09/26/2008 00:00:00
chloroplast	AT3G54050	high cyclic electron flow 1; D-fructose 1,6-diphosphatase; FRUCTOSE-BISPHOSPHATASE; fructose-bisphosphatase//phosphoric ester hydrolase	chloroplast	GO:0009507	comp	ISM	AnalysisReference:501750651		08/31/2012 00:00:00
chloroplast	AT3G54050	high cyclic electron flow 1; D-fructose 1,6-diphosphatase; FRUCTOSE-BISPHOSPHATASE; fructose-bisphosphatase//phosphoric ester hydrolase	chloroplast	GO:0009507	comp	IDA	Publication:501712079|PMID:15028209		09/23/2008 00:00:00
chloroplast	AT4G00100	ribosomal protein S13A; ATRPS13A; PFL2; POINTED FIRST LEAF 2; RIBOSOMAL PROTEIN S13; RIBOSOMAL PROTEIN S13A; RPS13	chloroplast	GO:0009507	comp	ISM	AnalysisReference:501750651		08/31/2012 00:00:00
chloroplast	AT4G03030	Galactose oxidase/kelch repeat superfamily protein	chloroplast	GO:0009507	comp	ISM	AnalysisReference:501750651		08/31/2012 00:00:00
chloroplast	AT4G13010	Oxidoreductase, zinc-binding dehydrogenase family ; OXIDOREDUCTASE STREPTOMYCES; L-threonine 3-dehydrogenase	chloroplast	GO:0009507	comp	IDA	Publication:501724486|PMID:18431481		09/26/2008 00:00:00
chloroplast	AT4G17620	glycine-rich protein	chloroplast	GO:0009507	comp	ISM	AnalysisReference:501750651		08/31/2012 00:00:00
chloroplast	AT4G17620	glycine-rich protein	chloroplast	GO:0009507	comp	ISM	AnalysisReference:501750651		08/31/2012 00:00:00
chloroplast	AT4G17620	glycine-rich protein	chloroplast	GO:0009507	comp	ISM	AnalysisReference:501750651		08/31/2012 00:00:00
chloroplast	AT4G24620	phosphoglucose isomerase 1; CHLOROPLASTIC PHOSPHOGLUCOSE ISOMERASE; G6PI; GLUCOSE-6-PHOSPHATE ISOMERASE; glucosephosphate isomerase; GPI; PGI; PGI1; PHOSPHO-GLC ISOMERASE; Phosphoglucoisomerase; PHOSPHOGLUCOSE ISOMERASE; PHOSPHOGLUCOSE ISOMERASE PRECURSOR	chloroplast	GO:0009507	comp	IDA	Publication:501724486|PMID:18431481		09/26/2008 00:00:00
chloroplast	AT4G24620	phosphoglucose isomerase 1; CHLOROPLASTIC PHOSPHOGLUCOSE ISOMERASE; G6PI; GLUCOSE-6-PHOSPHATE ISOMERASE; glucosephosphate isomerase; GPI; PGI; PGI1; PHOSPHO-GLC ISOMERASE; Phosphoglucoisomerase; PHOSPHOGLUCOSE ISOMERASE; PHOSPHOGLUCOSE ISOMERASE PRECURSOR	chloroplast	GO:0009507	comp	IDA	Publication:501724486|PMID:18431481		09/26/2008 00:00:00
chloroplast	AT4G24620	phosphoglucose isomerase 1; CHLOROPLASTIC PHOSPHOGLUCOSE ISOMERASE; G6PI; GLUCOSE-6-PHOSPHATE ISOMERASE; glucosephosphate isomerase; GPI; PGI; PGI1; PHOSPHO-GLC ISOMERASE; Phosphoglucoisomerase; PHOSPHOGLUCOSE ISOMERASE; PHOSPHOGLUCOSE ISOMERASE PRECURSOR	chloroplast	GO:0009507	comp	ISM	AnalysisReference:501750651		08/31/2012 00:00:00
chloroplast	AT4G24620	phosphoglucose isomerase 1; CHLOROPLASTIC PHOSPHOGLUCOSE ISOMERASE; G6PI; GLUCOSE-6-PHOSPHATE ISOMERASE; glucosephosphate isomerase; GPI; PGI; PGI1; PHOSPHO-GLC ISOMERASE; Phosphoglucoisomerase; PHOSPHOGLUCOSE ISOMERASE; PHOSPHOGLUCOSE ISOMERASE PRECURSOR	chloroplast	GO:0009507	comp	IDA	Publication:501712079|PMID:15028209		09/23/2008 00:00:00
chloroplast	AT4G33510	3-deoxy-d-arabino-heptulosonate 7-phosphate syntha; 2-DEHYDRO-3-DEOXYPHOSPHOHEPTONATE ALDOLASE; 3-DEOXY-D-ARABINO-HEPTULOSONATE 7-PHOSPHATE SYNTHASE; 3-deoxy-D-arabiono-heptulosonate 7-phosphate synthase; DAHPS; DHS2; 3-deoxy-7-phosphoheptulonate synthase	chloroplast	GO:0009507	comp	TAS	Publication:5496|PMID:1681544	TIGR	04/17/2003 00:00:00
chloroplast	AT4G33510	3-deoxy-d-arabino-heptulosonate 7-phosphate syntha; 2-DEHYDRO-3-DEOXYPHOSPHOHEPTONATE ALDOLASE; 3-DEOXY-D-ARABINO-HEPTULOSONATE 7-PHOSPHATE SYNTHASE; 3-deoxy-D-arabiono-heptulosonate 7-phosphate synthase; DAHPS; DHS2; 3-deoxy-7-phosphoheptulonate synthase	chloroplast	GO:0009507	comp	ISM	AnalysisReference:501750651		08/31/2012 00:00:00
chloroplast	AT4G33510	3-deoxy-d-arabino-heptulosonate 7-phosphate syntha; 2-DEHYDRO-3-DEOXYPHOSPHOHEPTONATE ALDOLASE; 3-DEOXY-D-ARABINO-HEPTULOSONATE 7-PHOSPHATE SYNTHASE; 3-deoxy-D-arabiono-heptulosonate 7-phosphate synthase; DAHPS; DHS2; 3-deoxy-7-phosphoheptulonate synthase	chloroplast	GO:0009507	comp	IDA	Publication:501724486|PMID:18431481		09/26/2008 00:00:00
chloroplast	AT4G33510	3-deoxy-d-arabino-heptulosonate 7-phosphate syntha; 2-DEHYDRO-3-DEOXYPHOSPHOHEPTONATE ALDOLASE; 3-DEOXY-D-ARABINO-HEPTULOSONATE 7-PHOSPHATE SYNTHASE; 3-deoxy-D-arabiono-heptulosonate 7-phosphate synthase; DAHPS; DHS2; 3-deoxy-7-phosphoheptulonate synthase	chloroplast	GO:0009507	comp	ISM	AnalysisReference:501750651		08/31/2012 00:00:00
chloroplast	AT4G33510	3-deoxy-d-arabino-heptulosonate 7-phosphate syntha; 2-DEHYDRO-3-DEOXYPHOSPHOHEPTONATE ALDOLASE; 3-DEOXY-D-ARABINO-HEPTULOSONATE 7-PHOSPHATE SYNTHASE; 3-deoxy-D-arabiono-heptulosonate 7-phosphate synthase; DAHPS; DHS2; 3-deoxy-7-phosphoheptulonate synthase	chloroplast	GO:0009507	comp	IDA	Publication:501724486|PMID:18431481		09/26/2008 00:00:00
chloroplast	AT4G34200	D-3-phosphoglycerate dehydrogenase; PHOSPHOGLYCERATE DEHYDROGENASE; histidinol-phosphate aminotransferase; hydroxypyruvate reductase	chloroplast	GO:0009507	comp	ISM	AnalysisReference:501750651		08/31/2012 00:00:00
chloroplast	AT4G34200	D-3-phosphoglycerate dehydrogenase; PHOSPHOGLYCERATE DEHYDROGENASE; histidinol-phosphate aminotransferase; hydroxypyruvate reductase	chloroplast	GO:0009507	comp	IDA	Publication:501724486|PMID:18431481		09/26/2008 00:00:00
chloroplast	AT4G38970	fructose-bisphosphate aldolase 2; ALDOLASE; FBPA; FRUCTOSE BISPHOSPHATE ALDOLASE; FRUCTOSE-BISPHOSPHATE ALDOLASE	chloroplast	GO:0009507	comp	IDA	Publication:501724486|PMID:18431481		09/26/2008 00:00:00
chloroplast	AT4G38970	fructose-bisphosphate aldolase 2; ALDOLASE; FBPA; FRUCTOSE BISPHOSPHATE ALDOLASE; FRUCTOSE-BISPHOSPHATE ALDOLASE	chloroplast	GO:0009507	comp	IDA	Publication:501724486|PMID:18431481		09/26/2008 00:00:00
chloroplast	AT4G38970	fructose-bisphosphate aldolase 2; ALDOLASE; FBPA; FRUCTOSE BISPHOSPHATE ALDOLASE; FRUCTOSE-BISPHOSPHATE ALDOLASE	chloroplast	GO:0009507	comp	IDA	Publication:501712079|PMID:15028209		09/23/2008 00:00:00
chloroplast	AT4G38970	fructose-bisphosphate aldolase 2; ALDOLASE; FBPA; FRUCTOSE BISPHOSPHATE ALDOLASE; FRUCTOSE-BISPHOSPHATE ALDOLASE	chloroplast	GO:0009507	comp	ISM	AnalysisReference:501750651		08/31/2012 00:00:00
chloroplast	AT4G38970	fructose-bisphosphate aldolase 2; ALDOLASE; FBPA; FRUCTOSE BISPHOSPHATE ALDOLASE; FRUCTOSE-BISPHOSPHATE ALDOLASE	chloroplast	GO:0009507	comp	ISM	AnalysisReference:501750651		08/31/2012 00:00:00
chloroplast	AT5G03650	starch branching enzyme 2.2; ADPG-Amylopectin-P activity; AtBE2; BE-1-2-3; BE2; BRANCHING ENZYME; sbe2.2; starch branching enzyme; STARCH BRANCHING ENZYME 2.2; 1,4-alpha-glucan branching enzyme; ATBE2	chloroplast	GO:0009507	comp	IDA	Publication:501724486|PMID:18431481		09/26/2008 00:00:00
chloroplast	AT5G08670	ATP synthase alpha/beta family protein; hydrogen-exporting ATPase, phosphorylative mechanism	chloroplast	GO:0009507	comp	IDA	Publication:501712079|PMID:15028209		09/23/2008 00:00:00
chloroplast	AT5G08670	ATP synthase alpha/beta family protein; hydrogen-exporting ATPase, phosphorylative mechanism	chloroplast	GO:0009507	comp	IDA	Publication:501724486|PMID:18431481		09/26/2008 00:00:00
chloroplast	AT5G13280	aspartate kinase 1; AK; AK-LYS1; ASPARTATE KINASE	chloroplast	GO:0009507	comp	ISM	AnalysisReference:501750651		08/31/2012 00:00:00
chloroplast	AT5G19540	0	chloroplast	GO:0009507	comp	ISM	AnalysisReference:501750651		08/31/2012 00:00:00
chloroplast	AT5G36700	2-phosphoglycolate phosphatase 1; N-GLYCERALDEHYDE-2-PHOSPHOTRANSFERASE; PGPase; phosphoglycolate phosphatase	chloroplast	GO:0009507	comp	ISM	AnalysisReference:501750651		08/31/2012 00:00:00
chloroplast	AT5G36700	2-phosphoglycolate phosphatase 1; N-GLYCERALDEHYDE-2-PHOSPHOTRANSFERASE; PGPase; phosphoglycolate phosphatase	chloroplast	GO:0009507	comp	IDA	Publication:501712079|PMID:15028209		09/23/2008 00:00:00
chloroplast	AT5G36700	2-phosphoglycolate phosphatase 1; N-GLYCERALDEHYDE-2-PHOSPHOTRANSFERASE; PGPase; phosphoglycolate phosphatase	chloroplast	GO:0009507	comp	ISM	AnalysisReference:501750651		08/31/2012 00:00:00
chloroplast	AT5G36700	2-phosphoglycolate phosphatase 1; N-GLYCERALDEHYDE-2-PHOSPHOTRANSFERASE; PGPase; phosphoglycolate phosphatase	chloroplast	GO:0009507	comp	IDA	Publication:501724486|PMID:18431481		09/26/2008 00:00:00
chloroplast	AT5G36700	2-phosphoglycolate phosphatase 1; N-GLYCERALDEHYDE-2-PHOSPHOTRANSFERASE; PGPase; phosphoglycolate phosphatase	chloroplast	GO:0009507	comp	IDA	Publication:501724486|PMID:18431481		09/26/2008 00:00:00
chloroplast	AT5G36700	2-phosphoglycolate phosphatase 1; N-GLYCERALDEHYDE-2-PHOSPHOTRANSFERASE; PGPase; phosphoglycolate phosphatase	chloroplast	GO:0009507	comp	ISM	AnalysisReference:501750651		08/31/2012 00:00:00
chloroplast	AT5G36700	2-phosphoglycolate phosphatase 1; N-GLYCERALDEHYDE-2-PHOSPHOTRANSFERASE; PGPase; phosphoglycolate phosphatase	chloroplast	GO:0009507	comp	ISM	AnalysisReference:501750651		08/31/2012 00:00:00
chloroplast	AT5G36700	2-phosphoglycolate phosphatase 1; N-GLYCERALDEHYDE-2-PHOSPHOTRANSFERASE; PGPase; phosphoglycolate phosphatase	chloroplast	GO:0009507	comp	IDA	Publication:501724486|PMID:18431481		09/26/2008 00:00:00
chloroplast	AT5G38480	general regulatory factor 3; GENERAL REGULATORY FACTOR 3; GF14PSI ISOFORM; GRF3; RCI1	chloroplast	GO:0009507	comp	IDA	Publication:501724486|PMID:18431481		09/26/2008 00:00:00
chloroplast	AT5G38480	general regulatory factor 3; GENERAL REGULATORY FACTOR 3; GF14PSI ISOFORM; GRF3; RCI1	chloroplast	GO:0009507	comp	IDA	Publication:501724486|PMID:18431481		09/26/2008 00:00:00
chloroplast	AT5G38480	general regulatory factor 3; GENERAL REGULATORY FACTOR 3; GF14PSI ISOFORM; GRF3; RCI1	chloroplast	GO:0009507	comp	IDA	Publication:501724486|PMID:18431481		09/26/2008 00:00:00
chloroplast	AT5G38480	general regulatory factor 3; GENERAL REGULATORY FACTOR 3; GF14PSI ISOFORM; GRF3; RCI1	chloroplast	GO:0009507	comp	IDA	Publication:501724486|PMID:18431481		09/26/2008 00:00:00
chloroplast	AT5G58230	Transducin/WD40 repeat-like superfamily protein; MSI1	chloroplast	GO:0009507	comp	IDA	Publication:501712079|PMID:15028209		09/23/2008 00:00:00
chloroplast	AT5G63440	Protein of unknown function (DUF167)	chloroplast	GO:0009507	comp	ISM	AnalysisReference:501750651		08/31/2012 00:00:00
chloroplast	AT5G64260	EXORDIUM like 2; MSJ1.10	chloroplast	GO:0009507	comp	ISM	AnalysisReference:501750651		08/31/2012 00:00:00
chloroplast	AT5G64380	Inositol monophosphatase family protein; FRUCTOSE-BISPHOSPHATASE; phosphoric ester hydrolase	chloroplast	GO:0009507	comp	IDA	Publication:501724486|PMID:18431481		09/26/2008 00:00:00
chloroplast	AT5G64380	Inositol monophosphatase family protein; FRUCTOSE-BISPHOSPHATASE; phosphoric ester hydrolase	chloroplast	GO:0009507	comp	ISM	AnalysisReference:501750651		08/31/2012 00:00:00
chloroplast	AT5G65620	Zincin-like metalloproteases family protein; OLIGOPEPTIDASE A	chloroplast	GO:0009507	comp	IDA	Publication:501724486|PMID:18431481		09/26/2008 00:00:00
chloroplast	AT5G65840	Thioredoxin superfamily protein	chloroplast	GO:0009507	comp	ISM	AnalysisReference:501750651		08/31/2012 00:00:00
chloroplast	AT5G65840	Thioredoxin superfamily protein	chloroplast	GO:0009507	comp	IDA	Publication:501724486|PMID:18431481		09/26/2008 00:00:00
chloroplast | other cytoplasmic components | other intracellular components | plastid	AT3G54050	high cyclic electron flow 1; D-fructose 1,6-diphosphatase; FRUCTOSE-BISPHOSPHATASE; fructose-bisphosphatase//phosphoric ester hydrolase	chloroplast stroma	GO:0009570	comp	IDA	Publication:501735990|PMID:20061580		10/11/2011 00:00:00
chloroplast | other cytoplasmic components | plastid | other intracellular components	AT1G80600	HOPW1-1-interacting 1; ACETYLORNITHINE TRANSAMINASE; ornithine oxo-acid aminotransferase	chloroplast stroma	GO:0009570	comp	IDA	Publication:501728638|PMID:16207701		09/24/2008 00:00:00
chloroplast | other cytoplasmic components | plastid | other intracellular components	AT4G38970	fructose-bisphosphate aldolase 2; ALDOLASE; FBPA; FRUCTOSE BISPHOSPHATE ALDOLASE; FRUCTOSE-BISPHOSPHATE ALDOLASE	chloroplast stroma	GO:0009570	comp	IDA	Publication:501735990|PMID:20061580		10/11/2011 00:00:00
chloroplast | other intracellular components | other cytoplasmic components | plastid	AT4G38970	fructose-bisphosphate aldolase 2; ALDOLASE; FBPA; FRUCTOSE BISPHOSPHATE ALDOLASE; FRUCTOSE-BISPHOSPHATE ALDOLASE	chloroplast envelope	GO:0009941	comp	IDA	Publication:501707066|PMID:12766230		09/23/2008 00:00:00
chloroplast | other intracellular components | other cytoplasmic components | plastid	AT4G38970	fructose-bisphosphate aldolase 2; ALDOLASE; FBPA; FRUCTOSE BISPHOSPHATE ALDOLASE; FRUCTOSE-BISPHOSPHATE ALDOLASE	plastoglobule	GO:0010287	comp	IDA	Publication:501718389|PMID:16414959		09/24/2008 00:00:00
chloroplast | other intracellular components | other membranes | other cytoplasmic components | plastid	AT4G13010	Oxidoreductase, zinc-binding dehydrogenase family ; OXIDOREDUCTASE STREPTOMYCES; L-threonine 3-dehydrogenase	chloroplast thylakoid membrane	GO:0009535	comp	IDA	Publication:501713005|PMID:15322131	TAIR	05/09/2006 00:00:00
chloroplast | other intracellular components | plastid | other cytoplasmic components	AT3G01120	Pyridoxal phosphate (PLP)-dependent transferases s; ATCYS1; CGS; CGS1; cyatathionine gamma-synthase; cyatathionine gamma-synthase~CPLX-1344; CYSTATHIONINE GAMMA-SYNTHASE; CYSTATHIONINE GAMMA-SYNTHASE 1; cystathionine gamma-synthase~MONOMER-1487; CYSTATHIONINE-GAMMA-SYNTHASE; CYSTATHIONINE-GAMMA-SYNTHASE 1; METHIONINE OVERACCUMULATION 1; MTO1	chloroplast stroma	GO:0009570	comp	IDA	Publication:501735990|PMID:20061580		10/11/2011 00:00:00
chloroplast | other membranes | chloroplast | plastid | other intracellular components | other cytoplasmic components | other intracellular components | plastid | other cytoplasmic components | other intracellular components | other membranes | other membranes | other cytoplasmic components | plastid | chloroplast	AT5G42080	dynamin-like protein; ADL1; ADL1A; AG68; ARABIDOPSIS DYNAMIN-LIKE PROTEIN; DRP1A; DYNAMIN-RELATED PROTEIN 1A; GTPase	chloroplast thylakoid membrane	GO:0009535	comp	IDA	Publication:2730|PMID:9463364	TAIR	05/10/2006 00:00:00
chloroplast | plastid | other cytoplasmic components | other intracellular components	AT1G11750	CLP protease proteolytic subunit 6; ATP-DEPENDENT CLP PROTEASE PROTEOLYTIC SUBUNIT; CLPP6; NCLPP1; NCLPP6	chloroplast stroma	GO:0009570	comp	IDA	Publication:4248|PMID:7580259	TAIR	04/14/2003 00:00:00
chloroplast | plastid | other cytoplasmic components | other intracellular components	AT4G33510	3-deoxy-d-arabino-heptulosonate 7-phosphate syntha; 2-DEHYDRO-3-DEOXYPHOSPHOHEPTONATE ALDOLASE; 3-DEOXY-D-ARABINO-HEPTULOSONATE 7-PHOSPHATE SYNTHASE; 3-deoxy-D-arabiono-heptulosonate 7-phosphate synthase; DAHPS; DHS2; 3-deoxy-7-phosphoheptulonate synthase	chloroplast thylakoid	GO:0009534	comp	IDA	Publication:501735990|PMID:20061580		10/11/2011 00:00:00
chloroplast | plastid | other intracellular components | other cytoplasmic components	AT1G34430	2-oxoacid dehydrogenases acyltransferase family pr; DIHYDROLIPOAMIDE S-ACETYLTRANSFERASE; dihydrolipoyllysine-residue acetyltransferase	chloroplast envelope	GO:0009941	comp	IDA	Publication:501710686|PMID:12938931		09/23/2008 00:00:00
cytosol	AT1G04190	Tetratricopeptide repeat (TPR)-like superfamily pr	cytosol	GO:0005829	comp	IDA	Publication:501741191|PMID:21166475		06/01/2011 00:00:00
cytosol	AT1G14610	valyl-tRNA synthetase / valine--tRNA ligase (VALRS; TWIN 2; TWN2; VALRS; VALYL TRNA SYNTHETASE; VALYL-TRNA SYNTHETASE; isoleucine-tRNA ligase; isoleucine-tRNA ligase//leucine-tRNA ligase; leucine-tRNA ligase; methionine-tRNA ligase; valine-tRNA ligase	cytosol	GO:0005829	comp	IDA	Publication:501741191|PMID:21166475		06/01/2011 00:00:00
cytosol	AT1G21720	proteasome beta subunit C1; 20S PROTEASOME BETA SUBUNIT PBC1; 20S PROTEASOME BETA SUBUNIT PBC2; PBC1; PBC2; PROTEASOME	cytosol	GO:0005829	comp	IDA	Publication:501741191|PMID:21166475		06/01/2011 00:00:00
cytosol	AT1G23820	spermidine synthase 1; SPDS1; SPERMIDINE SYNTHASE; SPERMIDINE SYNTHASE 1	cytosol	GO:0005829	comp	IDA	Publication:501741191|PMID:21166475		06/01/2011 00:00:00
cytosol	AT1G23820	spermidine synthase 1; SPDS1; SPERMIDINE SYNTHASE; SPERMIDINE SYNTHASE 1	cytosol	GO:0005829	comp	IDA	Publication:501741191|PMID:21166475		06/01/2011 00:00:00
cytosol	AT1G36730	Translation initiation factor IF2/IF5	cytosol	GO:0005829	comp	IDA	Publication:501741191|PMID:21166475		06/01/2011 00:00:00
cytosol	AT1G43170	ribosomal protein 1; ARABIDOPSIS RIBOSOMAL PROTEIN 1; ARP1; EMB2207; EMBRYO DEFECTIVE 2207; RPL3A	cytosol	GO:0005829	comp	IDA	Publication:501741191|PMID:21166475		06/01/2011 00:00:00
cytosol	AT1G43170	ribosomal protein 1; ARABIDOPSIS RIBOSOMAL PROTEIN 1; ARP1; EMB2207; EMBRYO DEFECTIVE 2207; RPL3A	cytosol	GO:0005829	comp	IDA	Publication:501741191|PMID:21166475		06/01/2011 00:00:00
cytosol	AT1G43170	ribosomal protein 1; ARABIDOPSIS RIBOSOMAL PROTEIN 1; ARP1; EMB2207; EMBRYO DEFECTIVE 2207; RPL3A	cytosol	GO:0005829	comp	IDA	Publication:501741191|PMID:21166475		06/01/2011 00:00:00
cytosol	AT1G48830	Ribosomal protein S7e family protein	cytosol	GO:0005829	comp	IDA	Publication:501741191|PMID:21166475		06/01/2011 00:00:00
cytosol	AT1G48830	Ribosomal protein S7e family protein	cytosol	GO:0005829	comp	IDA	Publication:501741191|PMID:21166475		06/01/2011 00:00:00
cytosol	AT1G48830	Ribosomal protein S7e family protein	cytosol	GO:0005829	comp	IDA	Publication:501741191|PMID:21166475		06/01/2011 00:00:00
cytosol	AT1G48830	Ribosomal protein S7e family protein	cytosol	GO:0005829	comp	IDA	Publication:501741191|PMID:21166475		06/01/2011 00:00:00
cytosol	AT1G57720	Translation elongation factor EF1B, gamma chain; catalytic	cytosol	GO:0005829	comp	IDA	Publication:501741191|PMID:21166475		06/01/2011 00:00:00
cytosol	AT1G57720	Translation elongation factor EF1B, gamma chain; catalytic	cytosol	GO:0005829	comp	IDA	Publication:501741191|PMID:21166475		06/01/2011 00:00:00
cytosol	AT1G57720	Translation elongation factor EF1B, gamma chain; catalytic	cytosol	GO:0005829	comp	IDA	Publication:501741191|PMID:21166475		06/01/2011 00:00:00
cytosol	AT1G57720	Translation elongation factor EF1B, gamma chain; catalytic	cytosol	GO:0005829	comp	IDA	Publication:501741191|PMID:21166475		06/01/2011 00:00:00
cytosol	AT1G72370	40s ribosomal protein SA; AP40; P40; RP40; RPSAA	cytosol	GO:0005829	comp	IDA	Publication:501741191|PMID:21166475		06/01/2011 00:00:00
cytosol	AT1G72370	40s ribosomal protein SA; AP40; P40; RP40; RPSAA	cytosol	GO:0005829	comp	IDA	Publication:501741191|PMID:21166475		06/01/2011 00:00:00
cytosol	AT1G77120	alcohol dehydrogenase 1; ADH; ADH1; ALCOHOL DEHYDROGENASE; ALCOHOL DEHYDROGENASE 1	cytosol	GO:0005829	comp	IDA	Publication:501741191|PMID:21166475		06/01/2011 00:00:00
cytosol	AT1G77120	alcohol dehydrogenase 1; ADH; ADH1; ALCOHOL DEHYDROGENASE; ALCOHOL DEHYDROGENASE 1	cytosol	GO:0005829	comp	IDA	Publication:501724483|PMID:18433157	TAIR	05/04/2009 00:00:00
cytosol	AT1G77120	alcohol dehydrogenase 1; ADH; ADH1; ALCOHOL DEHYDROGENASE; ALCOHOL DEHYDROGENASE 1	cytosol	GO:0005829	comp	IDA	Publication:501741191|PMID:21166475		06/01/2011 00:00:00
cytosol	AT1G77120	alcohol dehydrogenase 1; ADH; ADH1; ALCOHOL DEHYDROGENASE; ALCOHOL DEHYDROGENASE 1	cytosol	GO:0005829	comp	IDA	Publication:501724483|PMID:18433157	TAIR	05/04/2009 00:00:00
cytosol	AT2G01250	Ribosomal protein L30/L7 family protein	cytosol	GO:0005829	comp	IDA	Publication:501741191|PMID:21166475		06/01/2011 00:00:00
cytosol	AT2G02760	ubiquiting-conjugating enzyme 2; ATUBC2; UBC2	cytosol	GO:0005829	comp	IDA	Publication:501741191|PMID:21166475		06/01/2011 00:00:00
cytosol	AT2G09990	Ribosomal protein S5 domain 2-like superfamily pro	cytosol	GO:0005829	comp	IDA	Publication:501741191|PMID:21166475		06/01/2011 00:00:00
cytosol	AT2G16600	rotamase CYP 3; CYCLOPHILIN; CYTOSOLIC CYCLOPHILIN ROC3; ROC3	cytosol	GO:0005829	comp	ISS	Publication:2893|PMID:9426607	TAIR	11/08/2002 00:00:00
cytosol	AT2G16600	rotamase CYP 3; CYCLOPHILIN; CYTOSOLIC CYCLOPHILIN ROC3; ROC3	cytosol	GO:0005829	comp	IDA	Publication:501741191|PMID:21166475		06/01/2011 00:00:00
cytosol	AT2G16600	rotamase CYP 3; CYCLOPHILIN; CYTOSOLIC CYCLOPHILIN ROC3; ROC3	cytosol	GO:0005829	comp	IDA	Publication:501741191|PMID:21166475		06/01/2011 00:00:00
cytosol	AT2G17420	NADPH-dependent thioredoxin reductase A; thioredoxin-disulfide reductase	cytosol	GO:0005829	comp	IDA	Publication:501741191|PMID:21166475		06/01/2011 00:00:00
cytosol	AT2G17420	NADPH-dependent thioredoxin reductase A; thioredoxin-disulfide reductase	cytosol	GO:0005829	comp	IDA	Publication:501714396|PMID:15642341	TAIR	03/13/2005 00:00:00
cytosol	AT2G18020	Ribosomal protein L2 family; EMB2296; EMBRYO DEFECTIVE 2296; hyalurononglucosaminidase	cytosol	GO:0005829	comp	IDA	Publication:501741191|PMID:21166475		06/01/2011 00:00:00
cytosol	AT2G18020	Ribosomal protein L2 family; EMB2296; EMBRYO DEFECTIVE 2296; hyalurononglucosaminidase	cytosol	GO:0005829	comp	IDA	Publication:501741191|PMID:21166475		06/01/2011 00:00:00
cytosol	AT2G19900	NADP-malic enzyme 1; MALATE OXIDOREDUCTASE MALIC ENZYME; malic enzyme	cytosol	GO:0005829	comp	NAS	Publication:501717627|PMID:16113210	TAIR	08/30/2010 00:00:00
cytosol	AT2G36310	uridine-ribohydrolase 1; hydrolase	cytosol	GO:0005829	comp	IDA	Publication:501730030|PMID:19293370	TAIR	04/14/2009 00:00:00
cytosol	AT2G39770	Glucose-1-phosphate adenylyltransferase family pro; CYT1; CYTOKINESIS DEFECTIVE 1; EMB101; EMBRYO DEFECTIVE 101; GDP-MANNOSE PYROPHOSPHORYLASE; GDP-MANNOSE PYROPHOSPHORYLASE 1; GMP1; SOZ1; VCT1; VITAMIN C DEFECTIVE 1; VTC1; GDP-D-mannose pyrophosphorylase; mannose-1-phosphate guanylyltransferase	cytosol	GO:0005829	comp	IDA	Publication:501741191|PMID:21166475		06/01/2011 00:00:00
cytosol	AT3G07720	Galactose oxidase/kelch repeat superfamily protein	cytosol	GO:0005829	comp	IDA	Publication:501741191|PMID:21166475		06/01/2011 00:00:00
cytosol	AT3G19130	RNA-binding protein 47B; ATRBP47B	cytosol	GO:0005829	comp	IDA	Publication:501741191|PMID:21166475		06/01/2011 00:00:00
cytosol	AT3G29360	UDP-glucose 6-dehydrogenase family protein; UDP GLUCOSE 6-DEHYDROGENASE; UDP-glucose 6-dehydrogenase	cytosol	GO:0005829	comp	IDA	Publication:501741191|PMID:21166475		06/01/2011 00:00:00
cytosol	AT3G29360	UDP-glucose 6-dehydrogenase family protein; UDP GLUCOSE 6-DEHYDROGENASE; UDP-glucose 6-dehydrogenase	cytosol	GO:0005829	comp	IDA	Publication:501741191|PMID:21166475		06/01/2011 00:00:00
cytosol	AT3G29360	UDP-glucose 6-dehydrogenase family protein; UDP GLUCOSE 6-DEHYDROGENASE; UDP-glucose 6-dehydrogenase	cytosol	GO:0005829	comp	IDA	Publication:501724483|PMID:18433157	TAIR	05/04/2009 00:00:00
cytosol	AT3G49010	breast basic conserved 1; ATBBC1; BBC1; RSU2	cytosol	GO:0005829	comp	IDA	Publication:501741191|PMID:21166475		06/01/2011 00:00:00
cytosol	AT3G49010	breast basic conserved 1; ATBBC1; BBC1; RSU2	cytosol	GO:0005829	comp	IDA	Publication:501741191|PMID:21166475		06/01/2011 00:00:00
cytosol	AT3G49010	breast basic conserved 1; ATBBC1; BBC1; RSU2	cytosol	GO:0005829	comp	IDA	Publication:501724483|PMID:18433157	TAIR	05/04/2009 00:00:00
cytosol	AT3G49010	breast basic conserved 1; ATBBC1; BBC1; RSU2	cytosol	GO:0005829	comp	IDA	Publication:501741191|PMID:21166475		06/01/2011 00:00:00
cytosol	AT4G13940	S-adenosyl-L-homocysteine hydrolase; ADENOSYLHOMOCYSTEINASE; EMB1395; EMBRYO DEFECTIVE 1395; S-ADENOSYL-L-HOMOCYSTEINE HYDROLASE; SAHH; hydroxymethylbilane synthase	cytosol	GO:0005829	comp	IDA	Publication:501741191|PMID:21166475		06/01/2011 00:00:00
cytosol	AT4G13940	S-adenosyl-L-homocysteine hydrolase; ADENOSYLHOMOCYSTEINASE; EMB1395; EMBRYO DEFECTIVE 1395; S-ADENOSYL-L-HOMOCYSTEINE HYDROLASE; SAHH; hydroxymethylbilane synthase	cytosol	GO:0005829	comp	IDA	Publication:501741191|PMID:21166475		06/01/2011 00:00:00
cytosol	AT4G13940	S-adenosyl-L-homocysteine hydrolase; ADENOSYLHOMOCYSTEINASE; EMB1395; EMBRYO DEFECTIVE 1395; S-ADENOSYL-L-HOMOCYSTEINE HYDROLASE; SAHH; hydroxymethylbilane synthase	cytosol	GO:0005829	comp	IDA	Publication:501741191|PMID:21166475		06/01/2011 00:00:00
cytosol	AT4G13940	S-adenosyl-L-homocysteine hydrolase; ADENOSYLHOMOCYSTEINASE; EMB1395; EMBRYO DEFECTIVE 1395; S-ADENOSYL-L-HOMOCYSTEINE HYDROLASE; SAHH; hydroxymethylbilane synthase	cytosol	GO:0005829	comp	IDA	Publication:501741191|PMID:21166475		06/01/2011 00:00:00
cytosol	AT4G13940	S-adenosyl-L-homocysteine hydrolase; ADENOSYLHOMOCYSTEINASE; EMB1395; EMBRYO DEFECTIVE 1395; S-ADENOSYL-L-HOMOCYSTEINE HYDROLASE; SAHH; hydroxymethylbilane synthase	cytosol	GO:0005829	comp	IDA	Publication:501741191|PMID:21166475		06/01/2011 00:00:00
cytosol	AT4G13940	S-adenosyl-L-homocysteine hydrolase; ADENOSYLHOMOCYSTEINASE; EMB1395; EMBRYO DEFECTIVE 1395; S-ADENOSYL-L-HOMOCYSTEINE HYDROLASE; SAHH; hydroxymethylbilane synthase	cytosol	GO:0005829	comp	IDA	Publication:501741191|PMID:21166475		06/01/2011 00:00:00
cytosol	AT4G17530	RAB GTPase homolog 1C; RAB1C	cytosol	GO:0005829	comp	IDA	Publication:501741191|PMID:21166475		06/01/2011 00:00:00
cytosol	AT4G17620	glycine-rich protein	cytosol	GO:0005829	comp	IDA	Publication:501741191|PMID:21166475		06/01/2011 00:00:00
cytosol	AT4G17620	glycine-rich protein	cytosol	GO:0005829	comp	IDA	Publication:501741191|PMID:21166475		06/01/2011 00:00:00
cytosol	AT4G17830	Peptidase M20/M25/M40 family protein; N-ACETYLORNITHINE DEACETYLASE	cytosol	GO:0005829	comp	IDA	Publication:501741191|PMID:21166475		06/01/2011 00:00:00
cytosol	AT4G21580	oxidoreductase, zinc-binding dehydrogenase family ; NADPH QUINONE OXIDOREDUCTASE PIG3	cytosol	GO:0005829	comp	IDA	Publication:501741191|PMID:21166475		06/01/2011 00:00:00
cytosol	AT4G21580	oxidoreductase, zinc-binding dehydrogenase family ; NADPH QUINONE OXIDOREDUCTASE PIG3	cytosol	GO:0005829	comp	IDA	Publication:501741191|PMID:21166475		06/01/2011 00:00:00
cytosol	AT4G22530	S-adenosyl-L-methionine-dependent methyltransferas	cytosol	GO:0005829	comp	IDA	Publication:501741191|PMID:21166475		06/01/2011 00:00:00
cytosol	AT4G24220	NAD(P)-binding Rossmann-fold superfamily protein; AWI31; VEIN PATTERNING; VEP1	cytosol	GO:0005829	comp	IDA	Publication:501741191|PMID:21166475		06/01/2011 00:00:00
cytosol	AT4G24220	NAD(P)-binding Rossmann-fold superfamily protein; AWI31; VEIN PATTERNING; VEP1	cytosol	GO:0005829	comp	IDA	Publication:501741191|PMID:21166475		06/01/2011 00:00:00
cytosol	AT4G24620	phosphoglucose isomerase 1; CHLOROPLASTIC PHOSPHOGLUCOSE ISOMERASE; G6PI; GLUCOSE-6-PHOSPHATE ISOMERASE; glucosephosphate isomerase; GPI; PGI; PGI1; PHOSPHO-GLC ISOMERASE; Phosphoglucoisomerase; PHOSPHOGLUCOSE ISOMERASE; PHOSPHOGLUCOSE ISOMERASE PRECURSOR	cytosol	GO:0005829	comp	IDA	Publication:501724483|PMID:18433157	TAIR	05/04/2009 00:00:00
cytosol	AT4G33250	eukaryotic translation initiation factor 3K; ATTIF3K1; EIF3K; TIF3K1	cytosol	GO:0005829	comp	IDA	Publication:501741191|PMID:21166475		06/01/2011 00:00:00
cytosol	AT4G39280	phenylalanyl-tRNA synthetase, putative / phenylala; PHENYLALANYL-TRNA SYNTHETASE	cytosol	GO:0005829	comp	IDA	Publication:501741191|PMID:21166475		06/01/2011 00:00:00
cytosol	AT5G03300	adenosine kinase 2; ADENOSINE KINASE 2; ADK2; 6-phosphofructokinase	cytosol	GO:0005829	comp	IDA	Publication:501741191|PMID:21166475		06/01/2011 00:00:00
cytosol	AT5G17330	glutamate decarboxylase; GAD; GAD1; GLUTAMATE DECARBOXYLASE	cytosol	GO:0005829	comp	IDA	Publication:501741191|PMID:21166475		06/01/2011 00:00:00
cytosol	AT5G17330	glutamate decarboxylase; GAD; GAD1; GLUTAMATE DECARBOXYLASE	cytosol	GO:0005829	comp	IDA	Publication:501741191|PMID:21166475		06/01/2011 00:00:00
cytosol	AT5G35530	Ribosomal protein S3 family protein	cytosol	GO:0005829	comp	IDA	Publication:501741191|PMID:21166475		06/01/2011 00:00:00
cytosol	AT5G35530	Ribosomal protein S3 family protein	cytosol	GO:0005829	comp	IDA	Publication:501741191|PMID:21166475		06/01/2011 00:00:00
cytosol	AT5G38480	general regulatory factor 3; GENERAL REGULATORY FACTOR 3; GF14PSI ISOFORM; GRF3; RCI1	cytosol	GO:0005829	comp	IDA	Publication:501741191|PMID:21166475		06/01/2011 00:00:00
cytosol	AT5G38480	general regulatory factor 3; GENERAL REGULATORY FACTOR 3; GF14PSI ISOFORM; GRF3; RCI1	cytosol	GO:0005829	comp	IDA	Publication:501741191|PMID:21166475		06/01/2011 00:00:00
cytosol	AT5G42080	dynamin-like protein; ADL1; ADL1A; AG68; ARABIDOPSIS DYNAMIN-LIKE PROTEIN; DRP1A; DYNAMIN-RELATED PROTEIN 1A; GTPase	cytosol	GO:0005829	comp	IDA	Publication:501741191|PMID:21166475		06/01/2011 00:00:00
cytosol	AT5G42080	dynamin-like protein; ADL1; ADL1A; AG68; ARABIDOPSIS DYNAMIN-LIKE PROTEIN; DRP1A; DYNAMIN-RELATED PROTEIN 1A; GTPase	cytosol	GO:0005829	comp	IDA	Publication:501741191|PMID:21166475		06/01/2011 00:00:00
cytosol	AT5G54080	homogentisate 1,2-dioxygenase; HGO; HOMOGENTISATE 1,2-DIOXYGENASE	cytosol	GO:0005829	comp	IDA	Publication:501741191|PMID:21166475		06/01/2011 00:00:00
cytosol	AT5G54080	homogentisate 1,2-dioxygenase; HGO; HOMOGENTISATE 1,2-DIOXYGENASE	cytosol	GO:0005829	comp	IDA	Publication:501741191|PMID:21166475		06/01/2011 00:00:00
cytosol	AT5G56760	serine acetyltransferase 1;1; SAT-52; SAT-c; serine acetyltransferase; SERINE ACETYLTRANSFERASE 52; serine acetyltransferase~MONOMER-1483; SAT-C	cytosol	GO:0005829	comp	IDA	Publication:2003|PMID:9830017	TAIR	04/14/2003 00:00:00
cytosol	AT5G56760	serine acetyltransferase 1;1; SAT-52; SAT-c; serine acetyltransferase; SERINE ACETYLTRANSFERASE 52; serine acetyltransferase~MONOMER-1483; SAT-C	cytosol	GO:0005829	comp	IDA	Publication:501741191|PMID:21166475		06/01/2011 00:00:00
cytosol	AT5G57020	myristoyl-CoA:protein N-myristoyltransferase; ATNMT1; N-METHYLTRANSFERASE 1; N-MYRISTOYL TRANSFERASE; N-MYRISTOYLTRANSFERASE 1; NMT1; S-ADENOSYLMETHIONINE:PHOSPHO-ETHANOLAMINE; myristoyltransferase	cytosol	GO:0005829	comp	IDA	Publication:501741191|PMID:21166475		06/01/2011 00:00:00
cytosol	AT5G57020	myristoyl-CoA:protein N-myristoyltransferase; ATNMT1; N-METHYLTRANSFERASE 1; N-MYRISTOYL TRANSFERASE; N-MYRISTOYLTRANSFERASE 1; NMT1; S-ADENOSYLMETHIONINE:PHOSPHO-ETHANOLAMINE; myristoyltransferase	cytosol	GO:0005829	comp	IDA	Publication:501723199|PMID:17827350	TAIR	06/26/2008 00:00:00
cytosol	AT5G58950	Protein kinase superfamily protein	cytosol	GO:0005829	comp	IDA	Publication:501724483|PMID:18433157	TAIR	05/04/2009 00:00:00
cytosol	AT5G60670	Ribosomal protein L11 family protein	cytosol	GO:0005829	comp	IDA	Publication:501741191|PMID:21166475		06/01/2011 00:00:00
cytosol	AT5G64260	EXORDIUM like 2; MSJ1.10	cytosol	GO:0005829	comp	IDA	Publication:501741191|PMID:21166475		06/01/2011 00:00:00
cytosol	AT5G65620	Zincin-like metalloproteases family protein; OLIGOPEPTIDASE A	cytosol	GO:0005829	comp	IDA	Publication:501724483|PMID:18433157	TAIR	05/04/2009 00:00:00
cytosol | cytosol	AT3G13530	mitogen-activated protein kinase kinase kinase 7; EPSILON KINASE; MAPKKK7	cytosol	GO:0005829	comp	IDA	Publication:501719955|PMID:16965555	TAIR	11/02/2006 00:00:00
cytosol | other cytoplasmic components | other intracellular components | ribosome	AT1G48830	Ribosomal protein S7e family protein	cytosolic small ribosomal subunit	GO:0022627	comp	ISS	Publication:1545953|PMID:11598216	TIGR	01/16/2008 00:00:00
cytosol | other cytoplasmic components | other intracellular components | ribosome	AT1G48830	Ribosomal protein S7e family protein	cytosolic small ribosomal subunit	GO:0022627	comp	ISS	Publication:1545953|PMID:11598216	TIGR	01/16/2008 00:00:00
cytosol | other cytoplasmic components | other intracellular components | ribosome	AT3G49010	breast basic conserved 1; ATBBC1; BBC1; RSU2	cytosolic ribosome	GO:0022626	comp	IDA	Publication:501714926|PMID:15734919		09/24/2008 00:00:00
cytosol | other cytoplasmic components | other intracellular components | ribosome	AT4G00100	ribosomal protein S13A; ATRPS13A; PFL2; POINTED FIRST LEAF 2; RIBOSOMAL PROTEIN S13; RIBOSOMAL PROTEIN S13A; RPS13	cytosolic small ribosomal subunit	GO:0022627	comp	IDA	Publication:501723363|PMID:17934214	TAIR	08/11/2008 00:00:00
cytosol | other cytoplasmic components | other intracellular components | ribosome	AT5G02960	Ribosomal protein S12/S23 family protein	cytosolic ribosome	GO:0022626	comp	IDA	Publication:501714926|PMID:15734919		09/24/2008 00:00:00
cytosol | other cytoplasmic components | ribosome | other intracellular components	AT1G43170	ribosomal protein 1; ARABIDOPSIS RIBOSOMAL PROTEIN 1; ARP1; EMB2207; EMBRYO DEFECTIVE 2207; RPL3A	cytosolic ribosome	GO:0022626	comp	IDA	Publication:501714975|PMID:15821981		09/24/2008 00:00:00
cytosol | other cytoplasmic components | ribosome | other intracellular components	AT1G43170	ribosomal protein 1; ARABIDOPSIS RIBOSOMAL PROTEIN 1; ARP1; EMB2207; EMBRYO DEFECTIVE 2207; RPL3A	cytosolic ribosome	GO:0022626	comp	IDA	Publication:501714926|PMID:15734919		09/24/2008 00:00:00
cytosol | other cytoplasmic components | ribosome | other intracellular components	AT1G72370	40s ribosomal protein SA; AP40; P40; RP40; RPSAA	cytosolic ribosome	GO:0022626	comp	IDA	Publication:501714975|PMID:15821981		09/24/2008 00:00:00
cytosol | other cytoplasmic components | ribosome | other intracellular components	AT2G18020	Ribosomal protein L2 family; EMB2296; EMBRYO DEFECTIVE 2296; hyalurononglucosaminidase	cytosolic ribosome	GO:0022626	comp	IDA	Publication:501714975|PMID:15821981	TAIR	01/16/2008 00:00:00
cytosol | other cytoplasmic components | ribosome | other intracellular components	AT2G18020	Ribosomal protein L2 family; EMB2296; EMBRYO DEFECTIVE 2296; hyalurononglucosaminidase	cytosolic ribosome	GO:0022626	comp	IDA	Publication:501714975|PMID:15821981	TAIR	01/16/2008 00:00:00
cytosol | other cytoplasmic components | ribosome | other intracellular components	AT3G04770	40s ribosomal protein SA B; AP40; P40; RP40; RPSAA; RPSAB	cytosolic ribosome	GO:0022626	comp	IDA	Publication:501714926|PMID:15734919		09/24/2008 00:00:00
cytosol | other cytoplasmic components | ribosome | other intracellular components	AT3G49010	breast basic conserved 1; ATBBC1; BBC1; RSU2	cytosolic ribosome	GO:0022626	comp	IDA	Publication:501714975|PMID:15821981		09/24/2008 00:00:00
cytosol | other intracellular components | other cytoplasmic components | ribosome	AT1G43170	ribosomal protein 1; ARABIDOPSIS RIBOSOMAL PROTEIN 1; ARP1; EMB2207; EMBRYO DEFECTIVE 2207; RPL3A	cytosolic ribosome	GO:0022626	comp	IDA	Publication:501714975|PMID:15821981	TAIR	01/16/2008 00:00:00
cytosol | ribosome | other cytoplasmic components | other intracellular components	AT1G43170	ribosomal protein 1; ARABIDOPSIS RIBOSOMAL PROTEIN 1; ARP1; EMB2207; EMBRYO DEFECTIVE 2207; RPL3A	cytosolic large ribosomal subunit	GO:0022625	comp	TAS	Publication:5603|PMID:2227432	TAIR	01/16/2008 00:00:00
cytosol | ribosome | other cytoplasmic components | other intracellular components	AT2G18020	Ribosomal protein L2 family; EMB2296; EMBRYO DEFECTIVE 2296; hyalurononglucosaminidase	cytosolic ribosome	GO:0022626	comp	IDA	Publication:501714926|PMID:15734919		09/24/2008 00:00:00
cytosol | ribosome | other cytoplasmic components | other intracellular components	AT2G18020	Ribosomal protein L2 family; EMB2296; EMBRYO DEFECTIVE 2296; hyalurononglucosaminidase	cytosolic ribosome	GO:0022626	comp	IDA	Publication:501714926|PMID:15734919		09/24/2008 00:00:00
cytosol | ribosome | other cytoplasmic components | other intracellular components	AT5G35530	Ribosomal protein S3 family protein	cytosolic ribosome	GO:0022626	comp	IDA	Publication:501714975|PMID:15821981		09/24/2008 00:00:00
cytosol | ribosome | other cytoplasmic components | other intracellular components	AT5G35530	Ribosomal protein S3 family protein	cytosolic ribosome	GO:0022626	comp	IDA	Publication:501714975|PMID:15821981		09/24/2008 00:00:00
cytosol | ribosome | other intracellular components | other cytoplasmic components	AT1G43170	ribosomal protein 1; ARABIDOPSIS RIBOSOMAL PROTEIN 1; ARP1; EMB2207; EMBRYO DEFECTIVE 2207; RPL3A	cytosolic large ribosomal subunit	GO:0022625	comp	IDA	Publication:501723363|PMID:17934214	TAIR	08/11/2008 00:00:00
cytosol | ribosome | other intracellular components | other cytoplasmic components	AT1G48830	Ribosomal protein S7e family protein	cytosolic ribosome	GO:0022626	comp	IDA	Publication:501714926|PMID:15734919		09/24/2008 00:00:00
cytosol | ribosome | other intracellular components | other cytoplasmic components	AT1G48830	Ribosomal protein S7e family protein	cytosolic ribosome	GO:0022626	comp	IDA	Publication:501714926|PMID:15734919		09/24/2008 00:00:00
cytosol | ribosome | other intracellular components | other cytoplasmic components	AT1G72370	40s ribosomal protein SA; AP40; P40; RP40; RPSAA	cytosolic ribosome	GO:0022626	comp	IDA	Publication:501714926|PMID:15734919		09/24/2008 00:00:00
cytosol | ribosome | other intracellular components | other cytoplasmic components	AT3G49010	breast basic conserved 1; ATBBC1; BBC1; RSU2	cytosolic ribosome	GO:0022626	comp	IDA	Publication:501714926|PMID:15734919		09/24/2008 00:00:00
cytosol | ribosome | other intracellular components | other cytoplasmic components	AT5G02960	Ribosomal protein S12/S23 family protein	cytosolic small ribosomal subunit	GO:0022627	comp	IDA	Publication:501723363|PMID:17934214	TAIR	08/11/2008 00:00:00
developmental processes	AT1G01120	3-ketoacyl-CoA synthase 1; FATTY ELONGASE 3-KETOACYL-COA SYNTHASE; KCS1; 3-ketoacyl-CoA synthase; condensing enzyme; fatty acid elongase; KCS	cuticle development	GO:0042335	proc	IMP	Publication:1708|PMID:10074711	TIGR	04/17/2003 00:00:00
developmental processes	AT1G01120	3-ketoacyl-CoA synthase 1; FATTY ELONGASE 3-KETOACYL-COA SYNTHASE; KCS1; 3-ketoacyl-CoA synthase; condensing enzyme; fatty acid elongase; KCS	cuticle development	GO:0042335	proc	RCA	Publication:501748728|PMID:22589469		05/30/2012 00:00:00
developmental processes	AT1G02800	cellulase 2; ATCEL2; CEL2; ENDO-1,4-BETA GLUCANASE; cellulase	carpel development	GO:0048440	proc	RCA	Publication:501748728|PMID:22589469		05/30/2012 00:00:00
developmental processes	AT1G02800	cellulase 2; ATCEL2; CEL2; ENDO-1,4-BETA GLUCANASE; cellulase	determination of bilateral symmetry	GO:0009855	proc	RCA	Publication:501748728|PMID:22589469		05/30/2012 00:00:00
developmental processes	AT1G02800	cellulase 2; ATCEL2; CEL2; ENDO-1,4-BETA GLUCANASE; cellulase	meristem development	GO:0048507	proc	RCA	Publication:501748728|PMID:22589469		05/30/2012 00:00:00
developmental processes	AT1G02800	cellulase 2; ATCEL2; CEL2; ENDO-1,4-BETA GLUCANASE; cellulase	meristem initiation	GO:0010014	proc	RCA	Publication:501748728|PMID:22589469		05/30/2012 00:00:00
developmental processes	AT1G02800	cellulase 2; ATCEL2; CEL2; ENDO-1,4-BETA GLUCANASE; cellulase	pattern specification process	GO:0007389	proc	TAS	Publication:1705|PMID:10074717	TAIR	02/10/2003 00:00:00
developmental processes	AT1G02800	cellulase 2; ATCEL2; CEL2; ENDO-1,4-BETA GLUCANASE; cellulase	polarity specification of adaxial/abaxial axis	GO:0009944	proc	RCA	Publication:501748728|PMID:22589469		05/30/2012 00:00:00
developmental processes	AT1G02800	cellulase 2; ATCEL2; CEL2; ENDO-1,4-BETA GLUCANASE; cellulase	specification of floral organ identity	GO:0010093	proc	RCA	Publication:501748728|PMID:22589469		05/30/2012 00:00:00
developmental processes	AT1G02800	cellulase 2; ATCEL2; CEL2; ENDO-1,4-BETA GLUCANASE; cellulase	xylem and phloem pattern formation	GO:0010051	proc	RCA	Publication:501748728|PMID:22589469		05/30/2012 00:00:00
developmental processes	AT1G04190	Tetratricopeptide repeat (TPR)-like superfamily pr	regulation of flower development	GO:0009909	proc	RCA	Publication:501748728|PMID:22589469		05/30/2012 00:00:00
developmental processes	AT1G10130	endoplasmic reticulum-type calcium-transporting AT; CALCIUM ATPASE; ECA3; ENDOPLASMIC RETICULUM-TYPE CALCIUM-TRANSPORTING ATPASE 3; calcium-transporting ATPase	root development	GO:0048364	proc	IMP	Publication:501725096|PMID:18567829		07/09/2008 00:00:00
developmental processes	AT1G13980	sec7 domain-containing protein; EMB30; EMBRYO DEFECTIVE 30; GN; GNOM; VAN7	embryo development ending in seed dormancy	GO:0009793	proc	IMP	Publication:4821|PMID:8020095	TAIR	05/03/2006 00:00:00
developmental processes	AT1G13980	sec7 domain-containing protein; EMB30; EMBRYO DEFECTIVE 30; GN; GNOM; VAN7	embryo development ending in seed dormancy	GO:0009793	proc	RCA	Publication:501748728|PMID:22589469		05/30/2012 00:00:00
developmental processes	AT1G13980	sec7 domain-containing protein; EMB30; EMBRYO DEFECTIVE 30; GN; GNOM; VAN7	embryonic pattern specification	GO:0009880	proc	RCA	Publication:501748728|PMID:22589469		05/30/2012 00:00:00
developmental processes	AT1G13980	sec7 domain-containing protein; EMB30; EMBRYO DEFECTIVE 30; GN; GNOM; VAN7	embryonic pattern specification	GO:0009880	proc	IMP	Publication:4821|PMID:8020095	TAIR	05/03/2006 00:00:00
developmental processes	AT1G13980	sec7 domain-containing protein; EMB30; EMBRYO DEFECTIVE 30; GN; GNOM; VAN7	floral organ formation	GO:0048449	proc	RCA	Publication:501748728|PMID:22589469		05/30/2012 00:00:00
developmental processes	AT1G13980	sec7 domain-containing protein; EMB30; EMBRYO DEFECTIVE 30; GN; GNOM; VAN7	lateral root formation	GO:0010311	proc	IMP	Publication:501724589|PMID:18394892	TAIR	11/12/2012 00:00:00
developmental processes	AT1G13980	sec7 domain-containing protein; EMB30; EMBRYO DEFECTIVE 30; GN; GNOM; VAN7	longitudinal axis specification	GO:0009942	proc	IMP	Publication:4821|PMID:8020095	TAIR	05/03/2006 00:00:00
developmental processes	AT1G13980	sec7 domain-containing protein; EMB30; EMBRYO DEFECTIVE 30; GN; GNOM; VAN7	meristem initiation	GO:0010014	proc	RCA	Publication:501748728|PMID:22589469		05/30/2012 00:00:00
developmental processes	AT1G13980	sec7 domain-containing protein; EMB30; EMBRYO DEFECTIVE 30; GN; GNOM; VAN7	organ morphogenesis	GO:0009887	proc	RCA	Publication:501748728|PMID:22589469		05/30/2012 00:00:00
developmental processes	AT1G13980	sec7 domain-containing protein; EMB30; EMBRYO DEFECTIVE 30; GN; GNOM; VAN7	primary shoot apical meristem specification	GO:0010072	proc	RCA	Publication:501748728|PMID:22589469		05/30/2012 00:00:00
developmental processes	AT1G13980	sec7 domain-containing protein; EMB30; EMBRYO DEFECTIVE 30; GN; GNOM; VAN7	regionalization	GO:0003002	proc	RCA	Publication:501748728|PMID:22589469		05/30/2012 00:00:00
developmental processes	AT1G13980	sec7 domain-containing protein; EMB30; EMBRYO DEFECTIVE 30; GN; GNOM; VAN7	seed maturation	GO:0010431	proc	RCA	Publication:501748728|PMID:22589469		05/30/2012 00:00:00
developmental processes	AT1G13980	sec7 domain-containing protein; EMB30; EMBRYO DEFECTIVE 30; GN; GNOM; VAN7	vegetative to reproductive phase transition of meristem	GO:0010228	proc	RCA	Publication:501748728|PMID:22589469		05/30/2012 00:00:00
developmental processes	AT1G14610	valyl-tRNA synthetase / valine--tRNA ligase (VALRS; TWIN 2; TWN2; VALRS; VALYL TRNA SYNTHETASE; VALYL-TRNA SYNTHETASE; isoleucine-tRNA ligase; isoleucine-tRNA ligase//leucine-tRNA ligase; leucine-tRNA ligase; methionine-tRNA ligase; valine-tRNA ligase	embryo development ending in seed dormancy	GO:0009793	proc	IMP	Publication:501718049|PMID:16297076	TAIR	12/19/2005 00:00:00
developmental processes	AT1G27340	Galactose oxidase/kelch repeat superfamily protein; FIM	leaf vascular tissue pattern formation	GO:0010305	proc	IMP	Publication:501748898|PMID:22619471	TAIR	07/18/2012 00:00:00
developmental processes	AT1G27340	Galactose oxidase/kelch repeat superfamily protein; FIM	simple leaf morphogenesis	GO:0060776	proc	IMP	Publication:501748898|PMID:22619471	TAIR	07/18/2012 00:00:00
developmental processes	AT1G28440	HAESA-like 1; kinase	anther development	GO:0048653	proc	RCA	Publication:501748728|PMID:22589469		05/30/2012 00:00:00
developmental processes	AT1G28440	HAESA-like 1; kinase	pattern specification process	GO:0007389	proc	RCA	Publication:501748728|PMID:22589469		05/30/2012 00:00:00
developmental processes	AT1G28440	HAESA-like 1; kinase	regulation of meristem growth	GO:0010075	proc	RCA	Publication:501748728|PMID:22589469		05/30/2012 00:00:00
developmental processes	AT1G28440	HAESA-like 1; kinase	root morphogenesis	GO:0010015	proc	RCA	Publication:501748728|PMID:22589469		05/30/2012 00:00:00
developmental processes	AT1G34430	2-oxoacid dehydrogenases acyltransferase family pr; DIHYDROLIPOAMIDE S-ACETYLTRANSFERASE; dihydrolipoyllysine-residue acetyltransferase	embryo development ending in seed dormancy	GO:0009793	proc	NAS	Communication:501718471	TAIR	02/22/2006 00:00:00
developmental processes	AT1G43170	ribosomal protein 1; ARABIDOPSIS RIBOSOMAL PROTEIN 1; ARP1; EMB2207; EMBRYO DEFECTIVE 2207; RPL3A	embryo development ending in seed dormancy	GO:0009793	proc	NAS	Communication:501718471	TAIR	02/22/2006 00:00:00
developmental processes	AT1G53000	Nucleotide-diphospho-sugar transferases superfamil; 3-deoxy-manno-octulosonate cytidylyltransferase	pollen development	GO:0009555	proc	IMP	Publication:501745273|PMID:21893514	TAIR	10/12/2011 00:00:00
developmental processes	AT1G76150	enoyl-CoA hydratase 2; 17-BETA-HYDROXYSTEROID DEHYDROGENASE IV; oxidoreductase	organ senescence	GO:0010260	proc	RCA	Publication:501748728|PMID:22589469		05/30/2012 00:00:00
developmental processes	AT1G80600	HOPW1-1-interacting 1; ACETYLORNITHINE TRANSAMINASE; ornithine oxo-acid aminotransferase	ovule development	GO:0048481	proc	RCA	Publication:501748728|PMID:22589469		05/30/2012 00:00:00
developmental processes	AT2G02760	ubiquiting-conjugating enzyme 2; ATUBC2; UBC2	vegetative to reproductive phase transition of meristem	GO:0010228	proc	IGI	Publication:501728967|PMID:18849490	TAIR	11/16/2008 00:00:00
developmental processes	AT2G02760	ubiquiting-conjugating enzyme 2; ATUBC2; UBC2	vegetative to reproductive phase transition of meristem	GO:0010228	proc	RCA	Publication:501748728|PMID:22589469		05/30/2012 00:00:00
developmental processes	AT2G07690	Minichromosome maintenance (MCM2/3/5) family prote; DNA-dependent ATPase	regulation of flower development	GO:0009909	proc	RCA	Publication:501748728|PMID:22589469		05/30/2012 00:00:00
developmental processes	AT2G17420	NADPH-dependent thioredoxin reductase A; thioredoxin-disulfide reductase	seed development	GO:0048316	proc	IGI	Publication:501722454|PMID:17586656	TAIR	02/19/2009 00:00:00
developmental processes	AT2G17930	Phosphatidylinositol 3- and 4-kinase family protei; ATM; inositol or phosphatidylinositol kinase	vegetative phase change	GO:0010050	proc	RCA	Publication:501748728|PMID:22589469		05/30/2012 00:00:00
developmental processes	AT2G18020	Ribosomal protein L2 family; EMB2296; EMBRYO DEFECTIVE 2296; hyalurononglucosaminidase	embryo development ending in seed dormancy	GO:0009793	proc	NAS	Communication:501718471	TAIR	02/22/2006 00:00:00
developmental processes	AT2G18020	Ribosomal protein L2 family; EMB2296; EMBRYO DEFECTIVE 2296; hyalurononglucosaminidase	embryo development ending in seed dormancy	GO:0009793	proc	NAS	Communication:501718471	TAIR	02/22/2006 00:00:00
developmental processes	AT2G31530	SecY protein transport family protein; EMB2289; EMBRYO DEFECTIVE 2289; PREPROTEIN SECY	embryo development ending in seed dormancy	GO:0009793	proc	NAS	Communication:501718471	TAIR	02/22/2006 00:00:00
developmental processes	AT2G37250	adenosine kinase; ADENYLATE KINASE; G0-MONOMER	root development	GO:0048364	proc	IMP	Publication:501714438|PMID:15618410	TAIR	03/31/2005 00:00:00
developmental processes	AT2G37250	adenosine kinase; ADENYLATE KINASE; G0-MONOMER	shoot development	GO:0048367	proc	IMP	Publication:501714438|PMID:15618410	TAIR	03/31/2005 00:00:00
developmental processes	AT2G42880	MAP kinase 20; ATMPK20	regulation of meristem growth	GO:0010075	proc	RCA	Publication:501748728|PMID:22589469		05/30/2012 00:00:00
developmental processes	AT2G46660	cytochrome P450, family 78, subfamily A, polypepti; CYP78A6; CYTOCHROME P450	seed development	GO:0048316	proc	IMP	Publication:501747111|PMID:22251317	TAIR	06/19/2012 00:00:00
developmental processes	AT2G46660	cytochrome P450, family 78, subfamily A, polypepti; CYP78A6; CYTOCHROME P450	seed development	GO:0048316	proc	IGI	Publication:501747111|PMID:22251317	TAIR	06/19/2012 00:00:00
developmental processes	AT3G13530	mitogen-activated protein kinase kinase kinase 7; EPSILON KINASE; MAPKKK7	pollen development	GO:0009555	proc	IGI	Publication:501719955|PMID:16965555	TAIR	11/02/2006 00:00:00
developmental processes	AT3G21640	FKBP-type peptidyl-prolyl cis-trans isomerase fami; ATFKBP42; PEPTIDYL-PROLYL CIS-TRANS ISOMERASES; TWD1; TWISTED DWARF 1; UCU2; ULTRACURVATA 2	leaf development	GO:0048366	proc	IMP	Publication:501682576|PMID:12410806	TAIR	01/07/2005 00:00:00
developmental processes	AT3G27060	Ferritin/ribonucleotide reductase-like family prot; RIBONUCLEOSIDE-DIPHOSPHATE REDUCTASE SMALL SUBUNIT	multicellular organismal development	GO:0007275	proc	IMP	Publication:501718442|PMID:16399800	TAIR	03/20/2006 00:00:00
developmental processes	AT3G51290	Protein of unknown function (DUF630) ;Protein of u	regulation of flower development	GO:0009909	proc	RCA	Publication:501748728|PMID:22589469		05/30/2012 00:00:00
developmental processes	AT4G00100	ribosomal protein S13A; ATRPS13A; PFL2; POINTED FIRST LEAF 2; RIBOSOMAL PROTEIN S13; RIBOSOMAL PROTEIN S13A; RPS13	leaf morphogenesis	GO:0009965	proc	IMP	Publication:351|PMID:10849343	TAIR	04/12/2004 00:00:00
developmental processes	AT4G03210	xyloglucan endotransglucosylase/hydrolase 9; XTH9; XYLOGLUCAN ENDOTRANSGLUCOSYLASE/HYDROLASE 9; XYLOGLUCAN ENDOTRANSGLYCOSYLASE; hydrolase, acting on glycosyl bonds; xyloglucan:xyloglucosyl transferase	regulation of meristem growth	GO:0010075	proc	RCA	Publication:501748728|PMID:22589469		05/30/2012 00:00:00
developmental processes	AT4G13940	S-adenosyl-L-homocysteine hydrolase; ADENOSYLHOMOCYSTEINASE; EMB1395; EMBRYO DEFECTIVE 1395; S-ADENOSYL-L-HOMOCYSTEINE HYDROLASE; SAHH; hydroxymethylbilane synthase	embryo development ending in seed dormancy	GO:0009793	proc	IMP	Publication:501714637|PMID:15634699	TAIR	03/07/2007 00:00:00
developmental processes	AT4G13940	S-adenosyl-L-homocysteine hydrolase; ADENOSYLHOMOCYSTEINASE; EMB1395; EMBRYO DEFECTIVE 1395; S-ADENOSYL-L-HOMOCYSTEINE HYDROLASE; SAHH; hydroxymethylbilane synthase	embryo development ending in seed dormancy	GO:0009793	proc	NAS	Communication:501718471	TAIR	02/22/2006 00:00:00
developmental processes	AT4G13940	S-adenosyl-L-homocysteine hydrolase; ADENOSYLHOMOCYSTEINASE; EMB1395; EMBRYO DEFECTIVE 1395; S-ADENOSYL-L-HOMOCYSTEINE HYDROLASE; SAHH; hydroxymethylbilane synthase	embryo development ending in seed dormancy	GO:0009793	proc	IMP	Publication:501714637|PMID:15634699	TAIR	03/07/2007 00:00:00
developmental processes	AT4G13940	S-adenosyl-L-homocysteine hydrolase; ADENOSYLHOMOCYSTEINASE; EMB1395; EMBRYO DEFECTIVE 1395; S-ADENOSYL-L-HOMOCYSTEINE HYDROLASE; SAHH; hydroxymethylbilane synthase	embryo development ending in seed dormancy	GO:0009793	proc	NAS	Communication:501718471	TAIR	02/22/2006 00:00:00
developmental processes	AT4G17530	RAB GTPase homolog 1C; RAB1C	pollen development	GO:0009555	proc	IMP	Publication:501742940|PMID:21269510	TAIR	06/30/2011 00:00:00
developmental processes	AT4G22130	STRUBBELIG-receptor family 8	anther development	GO:0048653	proc	RCA	Publication:501748728|PMID:22589469		05/30/2012 00:00:00
developmental processes	AT4G22130	STRUBBELIG-receptor family 8	regulation of meristem growth	GO:0010075	proc	RCA	Publication:501748728|PMID:22589469		05/30/2012 00:00:00
developmental processes	AT4G24220	NAD(P)-binding Rossmann-fold superfamily protein; AWI31; VEIN PATTERNING; VEP1	xylem and phloem pattern formation	GO:0010051	proc	IMP	Publication:1547351|PMID:11917087	TAIR	06/08/2006 00:00:00
developmental processes	AT4G24620	phosphoglucose isomerase 1; CHLOROPLASTIC PHOSPHOGLUCOSE ISOMERASE; G6PI; GLUCOSE-6-PHOSPHATE ISOMERASE; glucosephosphate isomerase; GPI; PGI; PGI1; PHOSPHO-GLC ISOMERASE; Phosphoglucoisomerase; PHOSPHOGLUCOSE ISOMERASE; PHOSPHOGLUCOSE ISOMERASE PRECURSOR	positive regulation of flower development	GO:0009911	proc	IMP	Publication:440|PMID:10806248	TAIR	03/31/2003 00:00:00
developmental processes	AT4G34200	D-3-phosphoglycerate dehydrogenase; PHOSPHOGLYCERATE DEHYDROGENASE; histidinol-phosphate aminotransferase; hydroxypyruvate reductase	megagametogenesis	GO:0009561	proc	IMP	Publication:501714637|PMID:15634699	TAIR	03/07/2007 00:00:00
developmental processes	AT4G38970	fructose-bisphosphate aldolase 2; ALDOLASE; FBPA; FRUCTOSE BISPHOSPHATE ALDOLASE; FRUCTOSE-BISPHOSPHATE ALDOLASE	leaf morphogenesis	GO:0009965	proc	RCA	Publication:501748728|PMID:22589469		05/30/2012 00:00:00
developmental processes	AT5G02310	proteolysis 6; CER3; ECERIFERUM 3; ECERIFERUM3 CER3	regulation of seed germination	GO:0010029	proc	IMP	Publication:501730111|PMID:19255443	TAIR	04/14/2009 00:00:00
developmental processes	AT5G03280	NRAMP metal ion transporter family protein; CKR1; CYTOKININ RESISTANT 1; EIN2; EIN2-NRAMP; ERA3; ETHYLENE INSENSITIVE 2; ORE2; ORE3; ORESARA 3; PIR2	cotyledon development	GO:0048825	proc	RCA	Publication:501748728|PMID:22589469		05/30/2012 00:00:00
developmental processes	AT5G03280	NRAMP metal ion transporter family protein; CKR1; CYTOKININ RESISTANT 1; EIN2; EIN2-NRAMP; ERA3; ETHYLENE INSENSITIVE 2; ORE2; ORE3; ORESARA 3; PIR2	leaf senescence	GO:0010150	proc	IMP	Publication:501729812|PMID:19229035	TAIR	03/23/2009 00:00:00
developmental processes	AT5G15610	Proteasome component (PCI) domain protein	regulation of flower development	GO:0009909	proc	RCA	Publication:501748728|PMID:22589469		05/30/2012 00:00:00
developmental processes	AT5G22000	RING-H2 group F2A; CIC7E11; RHF2A; RING-H2 FINGER PROTEIN RHF2A	megagametogenesis	GO:0009561	proc	IGI	Publication:501725143|PMID:18552199	TAIR	07/30/2008 00:00:00
developmental processes	AT5G22000	RING-H2 group F2A; CIC7E11; RHF2A; RING-H2 FINGER PROTEIN RHF2A	microgametogenesis	GO:0055046	proc	IGI	Publication:501725143|PMID:18552199	TAIR	07/30/2008 00:00:00
developmental processes	AT5G27740	ATPase family associated with various cellular act	embryo development ending in seed dormancy	GO:0009793	proc	IMP	Publication:501675938	TAIR	02/22/2006 00:00:00
developmental processes	AT5G42080	dynamin-like protein; ADL1; ADL1A; AG68; ARABIDOPSIS DYNAMIN-LIKE PROTEIN; DRP1A; DYNAMIN-RELATED PROTEIN 1A; GTPase	embryo development ending in seed dormancy	GO:0009793	proc	IGI	Publication:501705910|PMID:12671086	TAIR	08/09/2006 00:00:00
developmental processes	AT5G42080	dynamin-like protein; ADL1; ADL1A; AG68; ARABIDOPSIS DYNAMIN-LIKE PROTEIN; DRP1A; DYNAMIN-RELATED PROTEIN 1A; GTPase	xylem and phloem pattern formation	GO:0010051	proc	IMP	Publication:501716406|PMID:15923323	TAIR	05/10/2006 00:00:00
developmental processes	AT5G46280	Minichromosome maintenance (MCM2/3/5) family prote; DNA-dependent ATPase	regulation of flower development	GO:0009909	proc	RCA	Publication:501748728|PMID:22589469		05/30/2012 00:00:00
developmental processes	AT5G57020	myristoyl-CoA:protein N-myristoyltransferase; ATNMT1; N-METHYLTRANSFERASE 1; N-MYRISTOYL TRANSFERASE; N-MYRISTOYLTRANSFERASE 1; NMT1; S-ADENOSYLMETHIONINE:PHOSPHO-ETHANOLAMINE; myristoyltransferase	embryonic shoot morphogenesis	GO:0010064	proc	IMP	Publication:501723199|PMID:17827350	TAIR	06/26/2008 00:00:00
developmental processes	AT5G58230	Transducin/WD40 repeat-like superfamily protein; MSI1	embryo development ending in seed dormancy	GO:0009793	proc	IMP	Publication:501714637|PMID:15634699	TAIR	03/07/2007 00:00:00
developmental processes	AT5G58230	Transducin/WD40 repeat-like superfamily protein; MSI1	floral organ formation	GO:0048449	proc	RCA	Publication:501748728|PMID:22589469		05/30/2012 00:00:00
developmental processes	AT5G58230	Transducin/WD40 repeat-like superfamily protein; MSI1	leaf development	GO:0048366	proc	IMP	Publication:501720190|PMID:17021044	TAIR	11/10/2006 00:00:00
developmental processes	AT5G58230	Transducin/WD40 repeat-like superfamily protein; MSI1	leaf morphogenesis	GO:0009965	proc	RCA	Publication:501748728|PMID:22589469		05/30/2012 00:00:00
developmental processes	AT5G58230	Transducin/WD40 repeat-like superfamily protein; MSI1	multicellular organismal development	GO:0007275	proc	IMP	Publication:501710321|PMID:12736201	TAIR	05/09/2006 00:00:00
developmental processes	AT5G58230	Transducin/WD40 repeat-like superfamily protein; MSI1	pollen development	GO:0009555	proc	IMP	Publication:501723472|PMID:18045841	TAIR	05/23/2008 00:00:00
developmental processes	AT5G58230	Transducin/WD40 repeat-like superfamily protein; MSI1	pollen development	GO:0009555	proc	IGI	Publication:501723472|PMID:18045841	TAIR	05/23/2008 00:00:00
developmental processes	AT5G58230	Transducin/WD40 repeat-like superfamily protein; MSI1	pollen development	GO:0009555	proc	IMP	Publication:501729801|PMID:19237690	TAIR	03/25/2009 00:00:00
developmental processes	AT5G58230	Transducin/WD40 repeat-like superfamily protein; MSI1	regulation of flower development	GO:0009909	proc	IMP	Publication:501718665|PMID:16554362	TAIR	09/07/2006 00:00:00
developmental processes	AT5G58230	Transducin/WD40 repeat-like superfamily protein; MSI1	regulation of flower development	GO:0009909	proc	RCA	Publication:501748728|PMID:22589469		05/30/2012 00:00:00
developmental processes	AT5G58230	Transducin/WD40 repeat-like superfamily protein; MSI1	seed coat development	GO:0010214	proc	IMP	Publication:501720566|PMID:17172356	TAIR	03/22/2007 00:00:00
developmental processes	AT5G58230	Transducin/WD40 repeat-like superfamily protein; MSI1	seed development	GO:0048316	proc	IMP	Publication:501720566|PMID:17172356	TAIR	03/22/2007 00:00:00
developmental processes | cell organization and biogenesis | other cellular processes	AT4G00100	ribosomal protein S13A; ATRPS13A; PFL2; POINTED FIRST LEAF 2; RIBOSOMAL PROTEIN S13; RIBOSOMAL PROTEIN S13A; RPS13	trichome morphogenesis	GO:0010090	proc	IMP	Publication:351|PMID:10849343	TAIR	04/12/2004 00:00:00
developmental processes | other cellular processes	AT1G13980	sec7 domain-containing protein; EMB30; EMBRYO DEFECTIVE 30; GN; GNOM; VAN7	root hair cell differentiation	GO:0048765	proc	IGI	Publication:501720447|PMID:17084699	TAIR	10/03/2008 00:00:00
developmental processes | other cellular processes	AT3G29360	UDP-glucose 6-dehydrogenase family protein; UDP GLUCOSE 6-DEHYDROGENASE; UDP-glucose 6-dehydrogenase	root hair elongation	GO:0048767	proc	RCA	Publication:501748728|PMID:22589469		05/30/2012 00:00:00
developmental processes | other cellular processes	AT4G13940	S-adenosyl-L-homocysteine hydrolase; ADENOSYLHOMOCYSTEINASE; EMB1395; EMBRYO DEFECTIVE 1395; S-ADENOSYL-L-HOMOCYSTEINE HYDROLASE; SAHH; hydroxymethylbilane synthase	root hair elongation	GO:0048767	proc	RCA	Publication:501748728|PMID:22589469		05/30/2012 00:00:00
developmental processes | other cellular processes	AT4G13940	S-adenosyl-L-homocysteine hydrolase; ADENOSYLHOMOCYSTEINASE; EMB1395; EMBRYO DEFECTIVE 1395; S-ADENOSYL-L-HOMOCYSTEINE HYDROLASE; SAHH; hydroxymethylbilane synthase	root hair elongation	GO:0048767	proc	RCA	Publication:501748728|PMID:22589469		05/30/2012 00:00:00
developmental processes | other cellular processes	AT4G17170	RAB GTPase homolog B1C; AT-RAB2; RAB2A; YPT3; GTPase	pollen sperm cell differentiation	GO:0048235	proc	IEP	Publication:3452|PMID:9012859	TAIR	03/22/2007 00:00:00
developmental processes | other cellular processes	AT5G03280	NRAMP metal ion transporter family protein; CKR1; CYTOKININ RESISTANT 1; EIN2; EIN2-NRAMP; ERA3; ETHYLENE INSENSITIVE 2; ORE2; ORE3; ORESARA 3; PIR2	root hair cell differentiation	GO:0048765	proc	IGI	Publication:501720447|PMID:17084699	TAIR	10/03/2008 00:00:00
developmental processes | other cellular processes	AT5G15610	Proteasome component (PCI) domain protein	embryo sac egg cell differentiation	GO:0009560	proc	RCA	Publication:501748728|PMID:22589469		05/30/2012 00:00:00
developmental processes | other cellular processes	AT5G17330	glutamate decarboxylase; GAD; GAD1; GLUTAMATE DECARBOXYLASE	root hair elongation	GO:0048767	proc	RCA	Publication:501748728|PMID:22589469		05/30/2012 00:00:00
developmental processes | other cellular processes	AT5G17330	glutamate decarboxylase; GAD; GAD1; GLUTAMATE DECARBOXYLASE	root hair elongation	GO:0048767	proc	RCA	Publication:501748728|PMID:22589469		05/30/2012 00:00:00
developmental processes | other cellular processes | cell organization and biogenesis	AT5G42080	dynamin-like protein; ADL1; ADL1A; AG68; ARABIDOPSIS DYNAMIN-LIKE PROTEIN; DRP1A; DYNAMIN-RELATED PROTEIN 1A; GTPase	trichome branching	GO:0010091	proc	IMP	Publication:501705910|PMID:12671086	TAIR	05/10/2006 00:00:00
developmental processes | response to abiotic or biotic stimulus	AT2G37410	translocase inner membrane subunit 17-2; ATTIM17-2; TIM17	photoperiodism, flowering	GO:0048573	proc	RCA	Publication:501748728|PMID:22589469		05/30/2012 00:00:00
developmental processes | response to abiotic or biotic stimulus	AT5G48150	GRAS family transcription factor; PAT1; PHYTOCHROME A SIGNAL TRANSDUCTION 1	photomorphogenesis	GO:0009640	proc	IMP	Publication:406|PMID:10817761	TAIR	03/31/2003 00:00:00
DNA or RNA binding	AT1G36730	Translation initiation factor IF2/IF5	translation initiation factor activity	GO:0003743	func	IEA	AnalysisReference:501748310	TAIR	04/18/2012 00:00:00
DNA or RNA binding	AT1G36730	Translation initiation factor IF2/IF5	translation initiation factor activity	GO:0003743	func	ISS	Communication:501714663	TIGR	09/08/2003 00:00:00
DNA or RNA binding	AT1G57720	Translation elongation factor EF1B, gamma chain; catalytic	translation elongation factor activity	GO:0003746	func	ISS	Communication:501714663	TIGR	10/30/2008 00:00:00
DNA or RNA binding	AT1G57720	Translation elongation factor EF1B, gamma chain; catalytic	translation elongation factor activity	GO:0003746	func	IEA	AnalysisReference:501748310	TAIR	04/18/2012 00:00:00
DNA or RNA binding	AT1G57720	Translation elongation factor EF1B, gamma chain; catalytic	translation elongation factor activity	GO:0003746	func	IEA	AnalysisReference:501748310	TAIR	04/18/2012 00:00:00
DNA or RNA binding	AT1G57720	Translation elongation factor EF1B, gamma chain; catalytic	translation elongation factor activity	GO:0003746	func	ISS	Communication:501714663	TIGR	04/12/2002 00:00:00
DNA or RNA binding	AT1G57720	Translation elongation factor EF1B, gamma chain; catalytic	translation elongation factor activity	GO:0003746	func	ISS	Communication:501714663	TIGR	10/30/2008 00:00:00
DNA or RNA binding	AT1G57720	Translation elongation factor EF1B, gamma chain; catalytic	translation elongation factor activity	GO:0003746	func	IEA	AnalysisReference:501748310	TAIR	04/18/2012 00:00:00
DNA or RNA binding	AT1G57720	Translation elongation factor EF1B, gamma chain; catalytic	translation elongation factor activity	GO:0003746	func	IEA	AnalysisReference:501748310	TAIR	04/18/2012 00:00:00
DNA or RNA binding	AT1G57720	Translation elongation factor EF1B, gamma chain; catalytic	translation elongation factor activity	GO:0003746	func	ISS	Communication:501714663	TIGR	04/12/2002 00:00:00
DNA or RNA binding	AT1G63160	replication factor C 2	DNA binding	GO:0003677	func	IEA	AnalysisReference:501748310	TAIR	04/18/2012 00:00:00
DNA or RNA binding	AT2G02990	ribonuclease 1; RIBONUCLEASE; RIBONUCLEASE 1; RNS1; S-LIKE RIBONUCLEASE 1; S-LIKE RNASE 1	RNA binding	GO:0003723	func	IEA	AnalysisReference:501748310	TAIR	04/18/2012 00:00:00
DNA or RNA binding	AT2G07690	Minichromosome maintenance (MCM2/3/5) family prote; DNA-dependent ATPase	DNA binding	GO:0003677	func	IEA	AnalysisReference:501748310	TAIR	04/18/2012 00:00:00
DNA or RNA binding	AT2G07690	Minichromosome maintenance (MCM2/3/5) family prote; DNA-dependent ATPase	DNA binding	GO:0003677	func	IEA	AnalysisReference:501748310	TAIR	04/18/2012 00:00:00
DNA or RNA binding	AT2G07690	Minichromosome maintenance (MCM2/3/5) family prote; DNA-dependent ATPase	DNA binding	GO:0003677	func	ISS	Communication:501714663	TIGR	09/15/2003 00:00:00
[truncated: 2,928 more rows]

## Sheet: Arabidopsis expression
Xiang et al. (2011) Plant Physiol. 156, 346-356. Supplemental Table S1: Gene expression values of different embryo developmental stages.
[truncated: 26,174 more rows]
