# Supplementary material for: Transcriptomic analysis highlights epigenetic and transcriptional regulation during zygotic embryo development of Pinus pinaster
Source: BMC Plant Biol. 2013 Aug 30;13:123. doi: 10.1186/1471-2229-13-123 (PMC3844413; doi:10.1186/1471-2229-13-123)
Supplement: Additional file 10 — Primers, efficiencies, Ct values and normalization of the target genes used for the data validation by qRT-PCR. [file 1471-2229-13-123-S10.xlsx]

## Sheet: Sheet1
Spot	Unigene	Primer 1	Primer 2	Efficiency	0D Ct	5D Ct	10D Ct	15D Ct	25D Ct	0D ddCt	5D ddCt	10D ddCt	15D ddCt	25D ddCt	0D log2	5D log2	10D log2	15D log2	25D log2
3.1.21.21	1009	TCTATCGACCACACAAGGCATATC	CAAGTGCTGTGTATCAGGCGTTA	1.837	25.5451	25.1469	25.3274	25.6785	25.8241	1	1.13807	1.24164	1.1096	1.88928	-0.351309	-0.164719	-0.0390615	-0.201274	0.566528
8.2.2.4	1030	GGGAGGCCATGAAAGAGCTAC	GTTCGATACATCTGCAAGTGAC	1.846	27.5878	25.6092	24.9832	24.9767	25.5097	1	3.00469	5.36941	5.96448	8.00302	-2.2229	-0.635689	0.201861	0.353493	0.777641
7.2.18.7	3877	TGAAAAATACTGTGGGTGTTCGA	CAGCAAAGCACGGGCATT	1.822	25.6657	24.435	25.1024	25.2636	26.3055	1	1.86926	1.52498	1.53172	1.5251	-0.575517	0.326949	0.0332763	0.0396337	0.0333851
1.4.19.11	5048	TGCAGATTCTTGTCCATGCTTT	CTGGCTCGCAGCTAAATGC	1.857	23.4107	22.0285	21.9377	21.8057	21.6017	1	2.10174	2.70689	3.24974	6.85908	-1.67061	-0.599028	-0.233972	0.0297161	1.10741
3.3.17.13	7237	AACACGAGACAACAACACTGCT	CAGCGCAAGGAGAATTGGAT	1.867	24.2017	23.6205	23.1947	23.8468	25.4368	1	1.28408	2.03958	1.50183	1.03533	-0.456454	-0.0957143	0.571818	0.130266	-0.406359
8.4.10.21	7514	GGATTAGCAATGCTCAAAACAC	GGCGAATGGGAATCAAGTTC	1.845	26.4593	26.4907	26.4397	26.7715	26.9245	1	0.876352	1.10085	0.993972	1.68366	-0.177559	-0.367976	-0.0389366	-0.186282	0.574046
10.3.12.3	17529	CTTCCGTTTCCGCTGCATT	GGAACAACGGAGAGAGCATA	1.819	25.7538	26.4648	26.9189	26.8701	29.4637	1	0.583831	0.541705	0.617118	0.243238	0.743766	-0.0326115	-0.140654	0.0473841	-1.29579
9.3.15.18	25311	GTAACATACCCCTCCAAGAAATC	TCCCTCCCCTGACTTTTCG	1.83	24.8842	23.4932	23.7912	24.0402	24.4712	1	2.07054	2.10551	2.00409	2.8733	-1.00769	0.0423156	0.0664806	-0.00473911	0.515019
6.1.20.1	27680	GGATTTTTGCAATTTACCGTTCA	GGATTTTTGCAATTTACCGTTCA	1.77	35.1225	33.0529	31.7591	31.0387	30.4471	1	2.91213	7.42204	12.3904	32.3117	-3.48636	-1.94428	-0.594544	0.14479	1.52762
10.2.21.21	28419	TGAACACCACCAAAAGGAATTG	TCTCGTCTTTGCTTGACTTATC	1.835	27.27	27.6016	27.8724	28.4566	29.92	1	0.730471	0.754566	0.58558	0.448099	0.506879	0.0537783	0.100598	-0.265182	-0.651232
	ubiquitin	GAT TTA TTT CAT TGG CAG GC	AGG ATC ATC AGG ATT TGG GT	1.81	31.94	29.5049	29.8366	30.0071	31.0532
